# Supplementary material for: How online public opinion evolves before and after policy adjustments in response to major public health emergencies
Source: Front Public Health. 2025 Jun 9;13:1438854. doi: 10.3389/fpubh.2025.1438854 (PMC12183273; doi:10.3389/fpubh.2025.1438854)
Supplement: Supplementary file 1 [file Table_1.xlsx]

## Sheet: sheet1
关键字	省份/市	时间	搜索pc+移动	搜索pc	搜索移动	星期
疫情防控	全国	2022-10-10	5219	1304	3915	一
疫情防控	全国	2022-10-11	5737	1467	4270	二
疫情防控	全国	2022-10-12	5686	1457	4229	三
疫情防控	全国	2022-10-13	6002	1439	4563	四
疫情防控	全国	2022-10-14	5750	1490	4260	五
疫情防控	全国	2022-10-15	4101	862	3239	六
疫情防控	全国	2022-10-16	4808	900	3908	日
疫情防控	全国	2022-10-17	5522	1424	4098	一
疫情防控	全国	2022-10-18	4974	1232	3742	二
疫情防控	全国	2022-10-19	5071	1237	3834	三
疫情防控	全国	2022-10-20	5297	1310	3987	四
疫情防控	全国	2022-10-21	5024	1133	3891	五
疫情防控	全国	2022-10-22	3937	846	3091	六
疫情防控	全国	2022-10-23	4792	876	3916	日
疫情防控	全国	2022-10-24	6021	1572	4449	一
疫情防控	全国	2022-10-25	5460	1450	4010	二
疫情防控	全国	2022-10-26	5505	1337	4168	三
疫情防控	全国	2022-10-27	5428	1362	4066	四
疫情防控	全国	2022-10-28	5122	1218	3904	五
疫情防控	全国	2022-10-29	4288	871	3417	六
疫情防控	全国	2022-10-30	3941	371	3570	日
疫情防控	全国	2022-10-31	5453	1485	3968	一
疫情防控	全国	2022-11-01	5135	1434	3701	二
疫情防控	全国	2022-11-02	5369	1456	3913	三
疫情防控	全国	2022-11-03	5583	1404	4179	四
疫情防控	全国	2022-11-04	5240	1360	3880	五
疫情防控	全国	2022-11-05	5989	1110	4879	六
疫情防控	全国	2022-11-06	5085	911	4174	日
疫情防控	全国	2022-11-07	5649	1542	4107	一
疫情防控	全国	2022-11-08	5372	1409	3963	二
疫情防控	全国	2022-11-09	5655	1479	4176	三
疫情防控	全国	2022-11-10	6062	1535	4527	四
疫情防控	全国	2022-11-11	9111	2984	6127	五
疫情防控	全国	2022-11-12	5041	973	4068	六
疫情防控	全国	2022-11-13	5045	947	4098	日
疫情防控	全国	2022-11-14	6908	2048	4860	一
疫情防控	全国	2022-11-15	6328	1731	4597	二
疫情防控	全国	2022-11-16	6001	1653	4348	三
疫情防控	全国	2022-11-17	5862	1653	4209	四
疫情防控	全国	2022-11-18	5769	1512	4257	五
疫情防控	全国	2022-11-19	4517	912	3605	六
疫情防控	全国	2022-11-20	5213	952	4261	日
疫情防控	全国	2022-11-21	6985	1903	5082	一
疫情防控	全国	2022-11-22	7306	2058	5248	二
疫情防控	全国	2022-11-23	7084	1926	5158	三
疫情防控	全国	2022-11-24	7274	1796	5478	四
疫情防控	全国	2022-11-25	7655	1920	5735	五
疫情防控	全国	2022-11-26	6394	979	5415	六
疫情防控	全国	2022-11-27	7120	1173	5947	日
疫情防控	全国	2022-11-28	8738	2459	6279	一
疫情防控	全国	2022-11-29	8932	2581	6351	二
疫情防控	全国	2022-11-30	8284	2404	5880	三
疫情防控	全国	2022-12-01	6832	1968	4864	四
疫情防控	全国	2022-12-02	6482	1746	4736	五
疫情防控	全国	2022-12-03	5204	965	4239	六
疫情防控	全国	2022-12-04	5428	974	4454	日
疫情防控	全国	2022-12-05	8393	2322	6071	一
疫情防控	全国	2022-12-06	7419	1880	5539	二
疫情防控	全国	2022-12-07	8086	2562	5524	三
疫情防控	全国	2022-12-08	7204	2208	4996	四
疫情防控	全国	2022-12-09	5493	1783	3710	五
疫情防控	全国	2022-12-10	3492	901	2591	六
疫情防控	全国	2022-12-11	3446	889	2557	日
疫情防控	全国	2022-12-12	4871	1764	3107	一
疫情防控	全国	2022-12-13	4193	1465	2728	二
疫情防控	全国	2022-12-14	3995	1421	2574	三
疫情防控	全国	2022-12-15	4567	1363	3204	四
疫情防控	全国	2022-12-16	3570	1156	2414	五
疫情防控	全国	2022-12-17	2648	808	1840	六
疫情防控	全国	2022-12-18	2600	849	1751	日
疫情防控	全国	2022-12-19	2978	1030	1948	一
疫情防控	全国	2022-12-20	2750	965	1785	二
疫情防控	全国	2022-12-21	2556	942	1614	三
疫情防控	全国	2022-12-22	2385	919	1466	四
疫情防控	全国	2022-12-23	2247	907	1340	五
疫情防控	全国	2022-12-24	1615	619	996	六
疫情防控	全国	2022-12-25	1638	600	1038	日
疫情防控	全国	2022-12-26	2107	948	1159	一
疫情防控	全国	2022-12-27	2075	955	1120	二
疫情防控	全国	2022-12-28	1979	956	1023	三
疫情防控	全国	2022-12-29	2001	970	1031	四
疫情防控	全国	2022-12-30	1911	928	983	五
疫情防控	全国	2022-12-31	1366	499	867	六
疫情防控	全国	2023-01-01	1219	453	766	日
疫情防控	全国	2023-01-02	1432	572	860	一
疫情防控	全国	2023-01-03	1910	955	955	二
疫情防控	全国	2023-01-04	1936	977	959	三
疫情防控	全国	2023-01-05	1959	994	965	四
疫情防控	全国	2023-01-06	1901	928	973	五
疫情防控	全国	2023-01-07	1477	628	849	六
疫情防控	全国	2023-01-08	1655	774	881	日
疫情防控	全国	2023-01-09	1929	962	967	一
疫情防控	全国	2023-01-10	1915	962	953	二
疫情防控	全国	2023-01-11	1900	933	967	三
疫情防控	全国	2023-01-12	1832	922	910	四
疫情防控	全国	2023-01-13	1786	881	905	五
疫情防控	全国	2023-01-14	1243	450	793	六
疫情防控	全国	2023-01-15	1220	447	773	日
疫情防控	全国	2023-01-16	1743	869	874	一
疫情防控	全国	2023-01-17	1739	878	861	二
疫情防控	全国	2023-01-18	1694	847	847	三
疫情防控	全国	2023-01-19	1384	622	762	四
疫情防控	全国	2023-01-20	945	389	556	五
疫情防控	全国	2023-01-21	503	169	334	六
疫情防控	全国	2023-01-22	426	155	271	日
疫情防控	全国	2023-01-23	464	140	324	一
疫情防控	全国	2023-01-24	575	177	398	二
疫情防控	全国	2023-01-25	598	211	387	三
疫情防控	全国	2023-01-26	624	248	376	四
疫情防控	全国	2023-01-27	873	316	557	五
疫情防控	全国	2023-01-28	1547	789	758	六
疫情防控	全国	2023-01-29	1520	727	793	日
疫情防控	全国	2023-01-30	1666	803	863	一
疫情防控	全国	2023-01-31	1659	783	876	二
疫情防控	全国	2023-02-01	1666	805	861	三
疫情防控	全国	2023-02-02	1685	791	894	四
疫情防控	全国	2023-02-03	1564	671	893	五
疫情防控	全国	2023-02-04	1231	360	871	六
疫情防控	全国	2023-02-05	1216	352	864	日
疫情防控	全国	2023-02-06	1772	834	938	一
疫情防控	全国	2023-02-07	1718	811	907	二
疫情防控	全国	2023-02-08	1675	782	893	三
疫情防控	全国	2023-02-09	1590	720	870	四
疫情防控	全国	2023-02-10	1393	544	849	五
疫情防控	全国	2023-02-11	983	278	705	六
疫情防控	全国	2023-02-12	1213	338	875	日
疫情防控	全国	2023-02-13	1504	640	864	一
疫情防控	全国	2023-02-14	1469	636	833	二
疫情防控	全国	2023-02-15	1479	623	856	三
疫情防控	全国	2023-02-16	1577	701	876	四
疫情防控	全国	2023-02-17	1768	856	912	五
疫情防控	全国	2023-02-18	972	313	659	六
疫情防控	全国	2023-02-19	1141	383	758	日
疫情防控	全国	2023-02-20	1711	825	886	一
疫情防控	全国	2023-02-21	1632	772	860	二
疫情防控	全国	2023-02-22	1587	716	871	三
疫情防控	全国	2023-02-23	1609	752	857	四
疫情防控	全国	2023-02-24	1463	642	821	五
疫情防控	全国	2023-02-25	748	247	501	六
疫情防控	全国	2023-02-26	884	293	591	日
疫情防控	全国	2023-02-27	1515	675	840	一
疫情防控	全国	2023-02-28	1374	606	768	二
疫情防控	全国	2023-03-01	1277	533	744	三
疫情防控	全国	2023-03-02	1129	476	653	四
疫情防控	全国	2023-03-03	1044	456	588	五
疫情防控	全国	2023-03-04	633	226	407	六
疫情防控	全国	2023-03-05	732	254	478	日
疫情防控	全国	2023-03-06	1095	479	616	一
疫情防控	全国	2023-03-07	1064	507	557	二
疫情防控	全国	2023-03-08	864	350	514	三
疫情防控	全国	2023-03-09	910	437	473	四
疫情防控	全国	2023-03-10	853	405	448	五
疫情防控	全国	2023-03-11	547	198	349	六
疫情防控	全国	2023-03-12	571	202	369	日
疫情防控	全国	2023-03-13	962	420	542	一
疫情防控	全国	2023-03-14	908	416	492	二
疫情防控	全国	2023-03-15	993	437	556	三

## Sheet: Sheet3
搜索pc+移动
5737
5686
6002
5750
4101
4808
5522
4974
5071
5297
5024
3937
4792
6021
5460
5505
5428
5122
4288
3941
5453
5135
5369
5583
5240
5989
5085
5649
5372
5655
6062
