# Supplementary material for: How online public opinion evolves before and after policy adjustments in response to major public health emergencies
Source: Front Public Health. 2025 Jun 9;13:1438854. doi: 10.3389/fpubh.2025.1438854 (PMC12183273; doi:10.3389/fpubh.2025.1438854)
Supplement: Supplementary file 2 [file Table_2.xlsx]

## Sheet: sheet1
日期	行政区划代码	地区	新增确诊	新增重症	新增死亡	新增治愈出院	累计确诊	累计死亡	累计治愈
2020-01-10	420000	湖北省	0				41	1	2
2020-01-10	420100	武汉市	0				41	1	2
2020-01-11	420000	湖北省	0	0	0	4	41	1	6
2020-01-11	420100	武汉市	0	0	0	4	41	1	6
2020-01-12	420000	湖北省	0	-1	0	1	41	1	7
2020-01-12	420100	武汉市	0	-1	0	1	41	1	7
2020-01-13	420000	湖北省	0	0	0	0	41	1	7
2020-01-13	420100	武汉市	0	0	0	0	41	1	7
2020-01-14	420000	湖北省	0	0	0	0	41	1	7
2020-01-14	420100	武汉市	0	0	0	0	41	1	7
2020-01-15	420000	湖北省	0	-1	1	5	41	2	12
2020-01-15	420100	武汉市	0	-1	1	5	41	2	12
2020-01-16	420000	湖北省	4	0	0	3	45	2	15
2020-01-16	420100	武汉市	4	0	0	3	45	2	15
2020-01-17	420000	湖北省	17	3	0	4	62	2	19
2020-01-17	420100	武汉市	17	3	0	4	62	2	19
2020-01-18	420000	湖北省	59		1	5	121	3	24
2020-01-18	420100	武汉市	59		1	5	121	3	24
2020-01-19	420000	湖北省	77	27	1	1	198	4	25
2020-01-19	420100	武汉市	77	27	1	1	198	4	25
2020-01-20	110000	北京市	3		0	0	5	0	0
2020-01-20	310000	上海市	2	0	0	0	2	0	0
2020-01-20	360000	江西省	0		0	0	0	0	0
2020-01-20	370000	山东省	0		0	0	0	0	0
2020-01-20	370200	青岛市	0		0	0	0	0	0
2020-01-20	420000	湖北省	72	16	2	0	270	6	25
2020-01-20	420100	武汉市	60		2	0	258	6	25
2020-01-20	421100	黄冈市	12		0	0	12	0	0
2020-01-20	440000	广东省	0		0	0	14	0	0
2020-01-20	440300	深圳市	0		0	0	9	0	0
2020-01-20	440400	珠海市	0		0	0	3	0	0
2020-01-20	440800	湛江市	0		0	0	1	0	0
2020-01-20	441300	惠州市	0		0	0	1	0	0
2020-01-20	450000	广西壮族自治区	0		0	0	0	0	0
2020-01-20	450500	北海市	0		0	0	0	0	0
2020-01-20	460000	海南省	0		0	0	0	0	0
2020-01-20	510000	四川省	0		0	0	0	0	0
2020-01-20	520000	贵州省	0		0	0	0	0	0
2020-01-20	530000	云南省	0	0	0	0	0	0	0
2020-01-21	110000	北京市	5		0	0	10	0	0
2020-01-21	120000	天津市	2		0	0	2	0	0
2020-01-21	140000	山西省	0		0	0	0	0	0
2020-01-21	230000	黑龙江省	0		0	0	0	0	0
2020-01-21	231000	牡丹江市	0		0	0	0	0	0
2020-01-21	310000	上海市	7	0	0	0	9	0	0
2020-01-21	330000	浙江省	5	0	0	0	5	0	0
2020-01-21	330100	杭州市	1	0	0	0	1	0	0
2020-01-21	330300	温州市	2	0	0	0	2	0	0
2020-01-21	330900	舟山市	1	0	0	0	1	0	0
2020-01-21	331000	台州市	1	0	0	0	1	0	0
2020-01-21	340000	安徽省	0	0	0	0	0	0	0
2020-01-21	340100	合肥市	0	0	0	0	0	0	0
2020-01-21	360000	江西省	2		0	0	2	0	0
2020-01-21	360300	萍乡市	1		0	0	1	0	0
2020-01-21	361000	抚州市	1		0	0	1	0	0
2020-01-21	370000	山东省	1		0	0	1	0	0
2020-01-21	370200	青岛市	1		0	0	1	0	0
2020-01-21	410000	河南省	1	0	0	0	1	0	0
2020-01-21	410100	郑州市	1		0	0	1	0	0
2020-01-21	420000	湖北省	105	14	3	3	375	9	28
2020-01-21	420100	武汉市	105		3	3	363	9	28
2020-01-21	421100	黄冈市	0		0	0	12	0	0
2020-01-21	430000	湖南省	1	0	0	0	1	0	0
2020-01-21	430100	长沙市	1	0	0	0	1	0	0
2020-01-21	440000	广东省	12	2	0	0	26	0	0
2020-01-21	440100	广州市	2		0	0	2	0	0
2020-01-21	440200	韶关市	2		0	0	2	0	0
2020-01-21	440300	深圳市	5		0	0	14	0	0
2020-01-21	440400	珠海市	1		0	0	4	0	0
2020-01-21	440600	佛山市	1		0	0	1	0	0
2020-01-21	440800	湛江市	1		0	0	2	0	0
2020-01-21	441300	惠州市	0		0	0	1	0	0
2020-01-21	450000	广西壮族自治区	0		0	0	0	0	0
2020-01-21	450400	梧州市	0		0	0	0	0	0
2020-01-21	450500	北海市	0		0	0	0	0	0
2020-01-21	460000	海南省	0		0	0	0	0	0
2020-01-21	500000	重庆市	5		0	0	5	0	0
2020-01-21	510000	四川省	2		0	0	2	0	0
2020-01-21	510100	成都市	1		0	0	1	0	0
2020-01-21	511600	广安市	1		0	0	1	0	0
2020-01-21	520000	贵州省	0		0	0	0	0	0
2020-01-21	530000	云南省	1	0	0	0	1	0	0
2020-01-21	530100	昆明市	1	0	0	0	1	0	0
2020-01-22	110000	北京市	4		0	0	14	0	0
2020-01-22	120000	天津市	2		0	0	4	0	0
2020-01-22	130000	河北省	1		0	0	1	0	0
2020-01-22	130100	石家庄市	1		0	0	1	0	0
2020-01-22	140000	山西省	1	0	0	0	1	0	0
2020-01-22	140100	太原市	1	0	0	0	1	0	0
2020-01-22	210000	辽宁省	2	1	0	0	2	0	0
2020-01-22	210100	沈阳市	1	0	0	0	1	0	0
2020-01-22	210200	大连市	1	1	0	0	1	0	0
2020-01-22	220000	吉林省	1		0	0	1	0	0
2020-01-22	220100	长春市	1		0	0	1	0	0
2020-01-22	230000	黑龙江省	1		0	0	1	0	0
2020-01-22	231000	牡丹江市	1		0	0	1	0	0
2020-01-22	310000	上海市	7	0	0	0	16	0	0
2020-01-22	320000	江苏省	1	0	0	0	1	0	0
2020-01-22	320500	苏州市	1	0	0	0	1	0	0
2020-01-22	330000	浙江省	5		0	0	10	0	0
2020-01-22	330100	杭州市	0		0	0	1	0	0
2020-01-22	330200	宁波市	3		0	0	3	0	0
2020-01-22	330300	温州市	2		0	0	4	0	0
2020-01-22	330900	舟山市	0		0	0	1	0	0
2020-01-22	331000	台州市	0		0	0	1	0	0
2020-01-22	340000	安徽省	9	0	0	0	9	0	0
2020-01-22	340100	合肥市	5	0	0	0	5	0	0
2020-01-22	341100	滁州市	1	0	0	0	1	0	0
2020-01-22	341200	阜阳市	1	0	0	0	1	0	0
2020-01-22	341500	六安市	1	0	0	0	1	0	0
2020-01-22	341600	亳州市	1	0	0	0	1	0	0
2020-01-22	350000	福建省	1		0	0	1	0	0
2020-01-22	350100	福州市	1		0	0	1	0	0
2020-01-22	360000	江西省	1		0	0	3	0	0
2020-01-22	360100	南昌市	1		0	0	1	0	0
2020-01-22	360300	萍乡市	0		0	0	1	0	0
2020-01-22	361000	抚州市	0		0	0	1	0	0
2020-01-22	410000	河南省	4	0	0	0	5	0	0
2020-01-22	410100	郑州市	2		0	0	3	0	0
2020-01-22	410300	洛阳市	1		0	0	1	0	0
2020-01-22	411200	三门峡市	1		0	0	1	0	0
2020-01-22	420000	湖北省	69	6	8	0	444	17	28
2020-01-22	420100	武汉市	62		8	0	425	17	28
2020-01-22	420800	荆门市	1		0	0	1	0	0
2020-01-22	421000	荆州市	6		0	0	6	0	0
2020-01-22	421100	黄冈市	0		0	0	12	0	0
2020-01-22	430000	湖南省	8	4	0	0	9	0	0
2020-01-22	430100	长沙市	3	4	0	0	4	0	0
2020-01-22	431000	郴州市	1	0	0	0	1	0	0
2020-01-22	431100	永州市	1	0	0	0	1	0	0
2020-01-22	431200	怀化市	3	0	0	0	3	0	0
2020-01-22	440000	广东省	6	5	0	0	32	0	0
2020-01-22	440100	广州市	3		0	0	5	0	0
2020-01-22	440200	韶关市	0		0	0	2	0	0
2020-01-22	440300	深圳市	1		0	0	15	0	0
2020-01-22	440400	珠海市	0		0	0	4	0	0
2020-01-22	440600	佛山市	0		0	0	1	0	0
2020-01-22	440800	湛江市	0		0	0	2	0	0
2020-01-22	441200	肇庆市	1		0	0	1	0	0
2020-01-22	441300	惠州市	0		0	0	1	0	0
2020-01-22	442000	中山市	1		0	0	1	0	0
2020-01-22	450000	广西壮族自治区	5		0	0	5	0	0
2020-01-22	450200	柳州市	1		0	0	1	0	0
2020-01-22	450400	梧州市	1		0	0	1	0	0
2020-01-22	450500	北海市	3		0	0	3	0	0
2020-01-22	460000	海南省	4	0	0	0	4	0	0
2020-01-22	460100	海口市	1	0	0	0	1	0	0
2020-01-22	460200	三亚市	1	0	0	0	1	0	0
2020-01-22	469006	万宁市	1	0	0	0	1	0	0
2020-01-22	469024	临高县	1	0	0	0	1	0	0
2020-01-22	500000	重庆市	4		0	0	9	0	0
2020-01-22	510000	四川省	6		0	0	8	0	0
2020-01-22	510100	成都市	3		0	0	4	0	0
2020-01-22	510700	绵阳市	2		0	0	2	0	0
2020-01-22	511600	广安市	0		0	0	1	0	0
2020-01-22	511700	达州市	1		0	0	1	0	0
2020-01-22	520000	贵州省	3	0	0	0	3	0	0
2020-01-22	520100	贵阳市	1	0	0	0	1	0	0
2020-01-22	520600	铜仁市	1	0	0	0	1	0	0
2020-01-22	522700	黔南布依族苗族自治州	1	0	0	0	1	0	0
2020-01-22	530000	云南省	0	0	0	0	1	0	0
2020-01-22	530100	昆明市	0	0	0	0	1	0	0
2020-01-22	640000	宁夏回族自治区	1		0	0	1	0	0
2020-01-22	640100	银川市	1		0	0	1	0	0
2020-01-22	710000	台湾省	1		0	0	1	0	0
2020-01-22	810000	香港特别行政区	1		0	0	1	0	0
2020-01-22	820000	澳门特别行政区	1		0	0	1	0	0
2020-01-23	110000	北京市	12		0	0	26	0	0
2020-01-23	120000	天津市	1		0	0	5	0	0
2020-01-23	130000	河北省	1		1	0	2	1	0
2020-01-23	130100	石家庄市	0		0	0	1	0	0
2020-01-23	130900	沧州市	1		1	0	1	1	0
2020-01-23	140000	山西省	0	0	0	0	1	0	0
2020-01-23	140100	太原市	0	0	0	0	1	0	0
2020-01-23	150000	内蒙古自治区	1		0	0	1	0	0
2020-01-23	150700	呼伦贝尔市	1		0	0	1	0	0
2020-01-23	152500	锡林郭勒盟	0		0	0	0	0	0
2020-01-23	210000	辽宁省	2	2	0	0	4	0	0
2020-01-23	210100	沈阳市	1	1	0	0	2	0	0
2020-01-23	210200	大连市	0	0	0	0	1	0	0
2020-01-23	211300	朝阳市	1	1	0	0	1	0	0
2020-01-23	220000	吉林省	2		0	0	3	0	0
2020-01-23	220100	长春市	0		0	0	1	0	0
2020-01-23	220200	吉林市	1		0	0	1	0	0
2020-01-23	220700	松原市	1		0	0	1	0	0
2020-01-23	230000	黑龙江省	3		1	0	4	1	0
2020-01-23	230100	哈尔滨市	1		0	0	1	0	0
2020-01-23	230600	大庆市	1		0	0	1	0	0
2020-01-23	231000	牡丹江市	0		0	0	1	0	0
2020-01-23	231200	绥化市	1		1	0	1	1	0
2020-01-23	310000	上海市	4	0	0	0	20	0	0
2020-01-23	320000	江苏省	8	0	0	0	9	0	0
2020-01-23	320100	南京市	3	0	0	0	3	0	0
2020-01-23	320200	无锡市	1	0	0	0	1	0	0
2020-01-23	320500	苏州市	1	0	0	0	2	0	0
2020-01-23	320600	南通市	1	0	0	0	1	0	0
2020-01-23	320700	连云港市	1	0	0	0	1	0	0
2020-01-23	321000	扬州市	1	0	0	0	1	0	0
2020-01-23	330000	浙江省	33		0	1	43	0	1
2020-01-23	330100	杭州市	5		0	0	6	0	0
2020-01-23	330200	宁波市	2		0	0	5	0	0
2020-01-23	330300	温州市	2		0	1	6	0	1
2020-01-23	330400	嘉兴市	3		0	0	3	0	0
2020-01-23	330600	绍兴市	1		0	0	1	0	0
2020-01-23	330700	金华市	1		0	0	1	0	0
2020-01-23	330800	衢州市	2		0	0	2	0	0
2020-01-23	330900	舟山市	0		0	0	1	0	0
2020-01-23	331000	台州市	17		0	0	18	0	0
2020-01-23	340000	安徽省	6	0	0	0	15	0	0
2020-01-23	340100	合肥市	1	0	0	0	6	0	0
2020-01-23	340300	蚌埠市	1	0	0	0	1	0	0
2020-01-23	340800	安庆市	1	0	0	0	1	0	0
2020-01-23	341100	滁州市	0	0	0	0	1	0	0
2020-01-23	341200	阜阳市	1	0	0	0	2	0	0
2020-01-23	341500	六安市	1	0	0	0	2	0	0
2020-01-23	341600	亳州市	0	0	0	0	1	0	0
2020-01-23	341700	池州市	1	0	0	0	1	0	0
2020-01-23	350000	福建省	4		0	0	5	0	0
2020-01-23	350100	福州市	1		0	0	2	0	0
2020-01-23	350200	厦门市	1		0	0	1	0	0
2020-01-23	350500	泉州市	1		0	0	1	0	0
2020-01-23	350900	宁德市	1		0	0	1	0	0
2020-01-23	360000	江西省	4	2	0	0	7	0	0
2020-01-23	360100	南昌市	1		0	0	2	0	0
2020-01-23	360300	萍乡市	0		0	0	1	0	0
2020-01-23	360400	九江市	1		0	0	1	0	0
2020-01-23	360500	新余市	1		0	0	1	0	0
2020-01-23	360800	吉安市	1		0	0	1	0	0
2020-01-23	361000	抚州市	0		0	0	1	0	0
2020-01-23	370000	山东省	8		0	0	9	0	0
2020-01-23	370200	青岛市			0	0	3	0	0
2020-01-23	370700	潍坊市			0	0	1	0	0
2020-01-23	371000	威海市			0	0	2	0	0
2020-01-23	371100	日照市			0	0	1	0	0
2020-01-23	371300	临沂市			0	0	2	0	0
2020-01-23	410000	河南省	4	3	0	0	9	0	0
2020-01-23	410100	郑州市	2		0	0	5	0	0
2020-01-23	410300	洛阳市	0		0	0	1	0	0
2020-01-23	411200	三门峡市	0		0	0	1	0	0
2020-01-23	411500	信阳市	1		0	0	1	0	0
2020-01-23	411600	周口市	1		0	0	1	0	0
2020-01-23	420000	湖北省	105	35	7	3	549	24	31
2020-01-23	420100	武汉市	70		6	3	495	23	31
2020-01-23	420300	十堰市	1		0	0	1	0	0
2020-01-23	420500	宜昌市	1		1	0	1	1	0
2020-01-23	420800	荆门市	7		0	0	8	0	0
2020-01-23	420900	孝感市	22		0	0	22	0	0
2020-01-23	421000	荆州市	2		0	0	8	0	0
2020-01-23	421100	黄冈市	0		0	0	12	0	0
2020-01-23	429004	仙桃市	2		0	0	2	0	0
2020-01-23	430000	湖南省	15	2	0	0	24	0	0
2020-01-23	430100	长沙市	4	0	0	0	8	0	0
2020-01-23	430200	株洲市	1	1	0	0	1	0	0
2020-01-23	430300	湘潭市	1	0	0	0	1	0	0
2020-01-23	430600	岳阳市	3	1	0	0	3	0	0
2020-01-23	431000	郴州市	0	0	0	0	1	0	0
2020-01-23	431100	永州市	3	0	0	0	4	0	0
2020-01-23	431200	怀化市	0	0	0	0	3	0	0
2020-01-23	431300	娄底市	3	0	0	0	3	0	0
2020-01-23	440000	广东省	21	0	0	2	53	0	2
2020-01-23	440100	广州市	2	0	0	0	7	0	0
2020-01-23	440200	韶关市	1	0	0	0	3	0	0
2020-01-23	440300	深圳市	0	0	0	2	15	0	2
2020-01-23	440400	珠海市	4	0	0	0	8	0	0
2020-01-23	440600	佛山市	5	0	0	0	6	0	0
2020-01-23	440800	湛江市	0	0	0	0	2	0	0
2020-01-23	441200	肇庆市	0	0	0	0	1	0	0
2020-01-23	441300	惠州市	4	0	0	0	5	0	0
2020-01-23	441700	阳江市	3	0	0	0	3	0	0
2020-01-23	441800	清远市	1	0	0	0	1	0	0
2020-01-23	442000	中山市	1	0	0	0	2	0	0
2020-01-23	450000	广西壮族自治区	8		0	0	13	0	0
2020-01-23	450200	柳州市	1		0	0	2	0	0
2020-01-23	450300	桂林市	2		0	0	2	0	0
2020-01-23	450400	梧州市	0		0	0	1	0	0
2020-01-23	450500	北海市	3		0	0	6	0	0
2020-01-23	451000	百色市	1		0	0	1	0	0
2020-01-23	451200	河池市	1		0	0	1	0	0
2020-01-23	460000	海南省	4	0	0	0	8	0	0
2020-01-23	460100	海口市	2	0	0	0	3	0	0
2020-01-23	460200	三亚市	1	0	0	0	2	0	0
2020-01-23	469006	万宁市	1	0	0	0	2	0	0
2020-01-23	469024	临高县	0	0	0	0	1	0	0
2020-01-23	500000	重庆市	18	2	0	0	27	0	0
2020-01-23	510000	四川省	7		0	0	15	0	0
2020-01-23	510100	成都市	3		0	0	7	0	0
2020-01-23	510600	德阳市	1		0	0	1	0	0
2020-01-23	510700	绵阳市	0		0	0	2	0	0
2020-01-23	510900	遂宁市	1		0	0	1	0	0
2020-01-23	511600	广安市	1		0	0	2	0	0
2020-01-23	511700	达州市	0		0	0	1	0	0
2020-01-23	511800	雅安市	1		0	0	1	0	0
2020-01-23	520000	贵州省	0	0	0	0	3	0	0
2020-01-23	520100	贵阳市	0	0	0	0	1	0	0
2020-01-23	520600	铜仁市	0	0	0	0	1	0	0
2020-01-23	522700	黔南布依族苗族自治州	0	0	0	0	1	0	0
2020-01-23	530000	云南省	1	0	0	0	2	0	0
2020-01-23	530100	昆明市	1	0	0	0	2	0	0
2020-01-23	610000	陕西省	3		0	0	3	0	0
2020-01-23	610100	西安市	2		0	0	2	0	0
2020-01-23	610400	咸阳市	1		0	0	1	0	0
2020-01-23	620000	甘肃省	2	0	0	0	2	0	0
2020-01-23	620100	兰州市	1	0	0	0	1	0	0
2020-01-23	620400	白银市	1	0	0	0	1	0	0
2020-01-23	640000	宁夏回族自治区	1	1	0	0	2	0	0
2020-01-23	640100	银川市	0		0	0	1	0	0
2020-01-23	640400	固原市	0		0	0	0	0	0
2020-01-23	640500	中卫市	1		0	0	1	0	0
2020-01-23	650000	新疆维吾尔自治区	2	0	0	0	2	0	0
2020-01-23	650100	乌鲁木齐市	2	0	0	0	2	0	0
2020-01-23	710000	台湾省	0		0	0	1	0	0
2020-01-23	810000	香港特别行政区	1		0	0	2	0	0
2020-01-23	820000	澳门特别行政区	1		0	0	2	0	0
2020-01-24	110000	北京市	10		0	1	36	0	1
2020-01-24	120000	天津市	3	3	0	0	8	0	0
2020-01-24	130000	河北省	6		0	0	8	1	0
2020-01-24	130100	石家庄市	3		0	0	4	0	0
2020-01-24	130600	保定市	1		0	0	1	0	0
2020-01-24	130800	承德市	1		0	0	1	0	0
2020-01-24	130900	沧州市	1		0	0	2	1	0
2020-01-24	140000	山西省	5		0	0	6	0	0
2020-01-24	140100	太原市	1		0	0	2	0	0
2020-01-24	140200	大同市	1		0	0	1	0	0
2020-01-24	140400	长治市	1		0	0	1	0	0
2020-01-24	140800	运城市	2		0	0	2	0	0
2020-01-24	150000	内蒙古自治区	1		0	0	2	0	0
2020-01-24	150400	赤峰市	0		0	0	0	0	0
2020-01-24	150600	鄂尔多斯市	0		0	0	0	0	0
2020-01-24	150700	呼伦贝尔市	0		0	0	1	0	0
2020-01-24	152500	锡林郭勒盟	1		0	0	1	0	0
2020-01-24	210000	辽宁省	8	6	0	0	12	0	0
2020-01-24	210100	沈阳市	1		0	0	3	0	0
2020-01-24	210200	大连市	1		0	0	2	0	0
2020-01-24	210500	本溪市	1		0	0	1	0	0
2020-01-24	211200	铁岭市	2		0	0	2	0	0
2020-01-24	211300	朝阳市	1		0	0	2	0	0
2020-01-24	211400	葫芦岛市	2		0	0	2	0	0
2020-01-24	220000	吉林省	1		0	0	4	0	0
2020-01-24	220100	长春市	0		0	0	1	0	0
2020-01-24	220200	吉林市	1		0	0	2	0	0
2020-01-24	220700	松原市	0		0	0	1	0	0
2020-01-24	230000	黑龙江省	5		0	0	9	1	0
2020-01-24	230100	哈尔滨市	5		0	0	6	0	0
2020-01-24	230600	大庆市	0		0	0	1	0	0
2020-01-24	231000	牡丹江市	0		0	0	1	0	0
2020-01-24	231200	绥化市	0		0	0	1	1	0
2020-01-24	310000	上海市	13	0	0	1	33	0	1
2020-01-24	320000	江苏省	9	0	0	1	18	0	1
2020-01-24	320100	南京市	1	0	0	0	4	0	0
2020-01-24	320200	无锡市	0	0	0	0	1	0	0
2020-01-24	320400	常州市	5	0	0	0	5	0	0
2020-01-24	320500	苏州市	1	0	0	1	3	0	1
2020-01-24	320600	南通市	0	0	0	0	1	0	0
2020-01-24	320700	连云港市	0	0	0	0	1	0	0
2020-01-24	320900	盐城市	1	0	0	0	1	0	0
2020-01-24	321000	扬州市	0	0	0	0	1	0	0
2020-01-24	321300	宿迁市	1	0	0	0	1	0	0
2020-01-24	330000	浙江省	19	1	0	0	62	0	1
2020-01-24	330100	杭州市	6	1	0	0	12	0	0
2020-01-24	330200	宁波市	1	0	0	0	6	0	0
2020-01-24	330300	温州市	4	0	0	0	10	0	1
2020-01-24	330400	嘉兴市	1	0	0	0	4	0	0
2020-01-24	330600	绍兴市	3	0	0	0	4	0	0
2020-01-24	330700	金华市	1	0	0	0	2	0	0
2020-01-24	330800	衢州市	0	0	0	0	2	0	0
2020-01-24	330900	舟山市	1	0	0	0	2	0	0
2020-01-24	331000	台州市	2	0	0	0	20	0	0
2020-01-24	340000	安徽省	24	0	0	0	39	0	0
2020-01-24	340100	合肥市	4	0	0	0	10	0	0
2020-01-24	340200	芜湖市	1	0	0	0	1	0	0
2020-01-24	340300	蚌埠市	0	0	0	0	1	0	0
2020-01-24	340400	淮南市	0	0	0	0	0	0	0
2020-01-24	340500	马鞍山市	4	0	0	0	4	0	0
2020-01-24	340600	淮北市	0	0	0	0	0	0	0
2020-01-24	340700	铜陵市	3	0	0	0	3	0	0
2020-01-24	340800	安庆市	3	0	0	0	4	0	0
2020-01-24	341100	滁州市	1	0	0	0	2	0	0
2020-01-24	341200	阜阳市	5	0	0	0	7	0	0
2020-01-24	341300	宿州市	0	0	0	0	0	0	0
2020-01-24	341500	六安市	0	0	0	0	2	0	0
2020-01-24	341600	亳州市	3	0	0	0	4	0	0
2020-01-24	341700	池州市	0	0	0	0	1	0	0
2020-01-24	341800	宣城市	0	0	0	0	0	0	0
2020-01-24	350000	福建省	5		0	0	10	0	0
2020-01-24	350100	福州市	3		0	0	5	0	0
2020-01-24	350200	厦门市	2		0	0	3	0	0
2020-01-24	350400	三明市	0		0	0	0	0	0
2020-01-24	350500	泉州市	0		0	0	1	0	0
2020-01-24	350600	漳州市	0		0	0	0	0	0
2020-01-24	350900	宁德市	0		0	0	1	0	0
2020-01-24	360000	江西省	11	0	0	0	18	0	0
2020-01-24	360100	南昌市	1		0	0	3	0	0
2020-01-24	360200	景德镇市	1		0	0	1	0	0
2020-01-24	360300	萍乡市	0		0	0	1	0	0
2020-01-24	360400	九江市	1		0	0	2	0	0
2020-01-24	360500	新余市	0		0	0	1	0	0
2020-01-24	360700	赣州市	2		0	0	2	0	0
2020-01-24	360800	吉安市	0		0	0	1	0	0
2020-01-24	360900	宜春市	1		0	0	1	0	0
2020-01-24	361000	抚州市	3		0	0	4	0	0
2020-01-24	361100	上饶市	2		0	0	2	0	0
2020-01-24	370000	山东省	12		0	0	21	0	0
2020-01-24	370100	济南市	2		0	0	2	0	0
2020-01-24	370200	青岛市	1		0	0	4	0	0
2020-01-24	370600	烟台市	2		0	0	2	0	0
2020-01-24	370700	潍坊市	0		0	0	1	0	0
2020-01-24	370800	济宁市	2		0	0	2	0	0
2020-01-24	371000	威海市	1		0	0	3	0	0
2020-01-24	371100	日照市	1		0	0	2	0	0
2020-01-24	371300	临沂市	1		0	0	3	0	0
2020-01-24	371400	德州市	1		0	0	1	0	0
2020-01-24	371500	聊城市	1		0	0	1	0	0
2020-01-24	371600	滨州市	0		0	0	0	0	0
2020-01-24	371700	菏泽市	0		0	0	0	0	0
2020-01-24	410000	河南省	23	2	0	0	32	0	0
2020-01-24	410100	郑州市	3		0	0	8	0	0
2020-01-24	410300	洛阳市	0		0	0	1	0	0
2020-01-24	410400	平顶山市	1		0	0	1	0	0
2020-01-24	410700	新乡市	1		0	0	1	0	0
2020-01-24	411200	三门峡市	0		0	0	1	0	0
2020-01-24	411300	南阳市	8		0	0	8	0	0
2020-01-24	411500	信阳市	5		0	0	6	0	0
2020-01-24	411600	周口市	3		0	0	4	0	0
2020-01-24	411700	驻马店市	2		0	0	2	0	0
2020-01-24	420000	湖北省	180	-6	15	1	729	39	32
2020-01-24	420100	武汉市	77		15	1	572	38	32
2020-01-24	420300	十堰市	4		0	0	5	0	0
2020-01-24	420500	宜昌市	0		0	0	1	1	0
2020-01-24	420700	鄂州市	1		0	0	1	0	0
2020-01-24	420800	荆门市	13		0	0	21	0	0
2020-01-24	420900	孝感市	4		0	0	26	0	0
2020-01-24	421000	荆州市	2		0	0	10	0	0
2020-01-24	421100	黄冈市	52		0	0	64	0	0
2020-01-24	421300	随州市	5		0	0	5	0	0
2020-01-24	422800	恩施土家族苗族自治州	11		0	0	11	0	0
2020-01-24	429004	仙桃市	8		0	0	10	0	0
2020-01-24	429006	天门市	3		0	0	3	0	0
2020-01-24	430000	湖南省	19	9	0	0	43	0	0
2020-01-24	430100	长沙市	0	1	0	0	8	0	0
2020-01-24	430200	株洲市	0	0	0	0	1	0	0
2020-01-24	430300	湘潭市	1	1	0	0	2	0	0
2020-01-24	430400	衡阳市	3	2	0	0	3	0	0
2020-01-24	430500	邵阳市	2	0	0	0	2	0	0
2020-01-24	430600	岳阳市	2	0	0	0	5	0	0
2020-01-24	430700	常德市	3	0	0	0	3	0	0
2020-01-24	430900	益阳市	4	0	0	0	4	0	0
2020-01-24	431000	郴州市	0	0	0	0	1	0	0
2020-01-24	431100	永州市	0	4	0	0	4	0	0
2020-01-24	431200	怀化市	2	1	0	0	5	0	0
2020-01-24	431300	娄底市	2	0	0	0	5	0	0
2020-01-24	440000	广东省	25	3	0	0	78	0	2
2020-01-24	440100	广州市	7	4	0	0	14	0	0
2020-01-24	440200	韶关市	0	0	0	0	3	0	0
2020-01-24	440300	深圳市	5	-1	0	0	20	0	2
2020-01-24	440400	珠海市	2	0	0	0	10	0	0
2020-01-24	440500	汕头市	1	0	0	0	1	0	0
2020-01-24	440600	佛山市	3	-1	0	0	9	0	0
2020-01-24	440800	湛江市	0	0	0	0	2	0	0
2020-01-24	441200	肇庆市	1	1	0	0	2	0	0
2020-01-24	441300	惠州市	2	-1	0	0	7	0	0
2020-01-24	441700	阳江市	2	1	0	0	5	0	0
2020-01-24	441800	清远市	1	0	0	0	2	0	0
2020-01-24	441900	东莞市	1	0	0	0	1	0	0
2020-01-24	442000	中山市	0	0	0	0	2	0	0
2020-01-24	450000	广西壮族自治区	10		0	0	23	0	0
2020-01-24	450200	柳州市	1		0	0	3	0	0
2020-01-24	450300	桂林市	4		0	0	6	0	0
2020-01-24	450400	梧州市	0		0	0	1	0	0
2020-01-24	450500	北海市	0		0	0	6	0	0
2020-01-24	450600	防城港市	2		0	0	2	0	0
2020-01-24	450900	玉林市	1		0	0	1	0	0
2020-01-24	451000	百色市	0		0	0	1	0	0
2020-01-24	451200	河池市	2		0	0	3	0	0
2020-01-24	460000	海南省	9	0	0	0	17	0	0
2020-01-24	460100	海口市	0	0	0	0	3	0	0
2020-01-24	460200	三亚市	3	0	0	0	5	0	0
2020-01-24	460400	儋州市	3	0	0	0	3	0	0
2020-01-24	469006	万宁市	3	0	0	0	5	0	0
2020-01-24	469024	临高县	0	0	0	0	1	0	0
2020-01-24	500000	重庆市	30	3	0	0	57	0	0
2020-01-24	510000	四川省	13		0	0	28	0	0
2020-01-24	510100	成都市	9		0	0	16	0	0
2020-01-24	510300	自贡市	1		0	0	1	0	0
2020-01-24	510500	泸州市	1		0	0	1	0	0
2020-01-24	510600	德阳市	0		0	0	1	0	0
2020-01-24	510700	绵阳市	0		0	0	2	0	0
2020-01-24	510900	遂宁市	1		0	0	2	0	0
2020-01-24	511000	内江市	1		0	0	1	0	0
2020-01-24	511600	广安市	0		0	0	2	0	0
2020-01-24	511700	达州市	0		0	0	1	0	0
2020-01-24	511800	雅安市	0		0	0	1	0	0
2020-01-24	520000	贵州省	1	0	0	0	4	0	0
2020-01-24	520100	贵阳市	0	0	0	0	1	0	0
2020-01-24	520600	铜仁市	1	0	0	0	2	0	0
2020-01-24	522700	黔南布依族苗族自治州	0	0	0	0	1	0	0
2020-01-24	530000	云南省	3	0	0	0	5	0	0
2020-01-24	530100	昆明市	1	0	0	0	3	0	0
2020-01-24	530700	丽江市	1	0	0	0	1	0	0
2020-01-24	532800	西双版纳傣族自治州	1	0	0	0	1	0	0
2020-01-24	610000	陕西省	2		0	0	5	0	0
2020-01-24	610100	西安市	0		0	0	2	0	0
2020-01-24	610400	咸阳市	0		0	0	1	0	0
2020-01-24	610600	延安市	1		0	0	1	0	0
2020-01-24	610900	安康市	1		0	0	1	0	0
2020-01-24	620000	甘肃省	2	0	0	0	4	0	0
2020-01-24	620100	兰州市	1	0	0	0	2	0	0
2020-01-24	620400	白银市	0	0	0	0	1	0	0
2020-01-24	622900	临夏回族自治州	1	0	0	0	1	0	0
2020-01-24	630000	青海省	0	0	0	0	0	0	0
2020-01-24	640000	宁夏回族自治区	1	0	0	0	3	0	0
2020-01-24	640100	银川市	0		0	0	1	0	0
2020-01-24	640400	固原市	1		0	0	1	0	0
2020-01-24	640500	中卫市	0		0	0	1	0	0
2020-01-24	650000	新疆维吾尔自治区	1	0	0	0	3	0	0
2020-01-24	650100	乌鲁木齐市	1	0	0	0	3	0	0
2020-01-24	710000	台湾省	2		0	0	3	0	0
2020-01-24	810000	香港特别行政区	3		0	0	5	0	0
2020-01-24	820000	澳门特别行政区	0		0	0	2	0	0
2020-01-25	110000	北京市	15		0	1	51	0	2
2020-01-25	120000	天津市	2	1	0	0	10	0	0
2020-01-25	130000	河北省	5		0	0	13	1	0
2020-01-25	130100	石家庄市	1		0	0	5	0	0
2020-01-25	130300	秦皇岛市	0		0	0	0	0	0
2020-01-25	130400	邯郸市	2		0	0	2	0	0
2020-01-25	130600	保定市	2		0	0	3	0	0
2020-01-25	130800	承德市	0		0	0	1	0	0
2020-01-25	130900	沧州市	0		0	0	2	1	0
2020-01-25	131000	廊坊市	0		0	0	0	0	0
2020-01-25	140000	山西省	3		0	0	9	0	0
2020-01-25	140100	太原市	0		0	0	2	0	0
2020-01-25	140200	大同市	0		0	0	1	0	0
2020-01-25	140300	阳泉市	1		0	0	1	0	0
2020-01-25	140400	长治市	0		0	0	1	0	0
2020-01-25	140700	晋中市	2		0	0	2	0	0
2020-01-25	140800	运城市	0		0	0	2	0	0
2020-01-25	150000	内蒙古自治区	5		0	0	7	0	0
2020-01-25	150400	赤峰市	1		0	0	1	0	0
2020-01-25	150600	鄂尔多斯市	2		0	0	2	0	0
2020-01-25	150700	呼伦贝尔市	1		0	0	2	0	0
2020-01-25	152500	锡林郭勒盟	1		0	0	2	0	0
2020-01-25	210000	辽宁省	5	3	0	0	17	0	0
2020-01-25	210100	沈阳市	2		0	0	5	0	0
2020-01-25	210200	大连市	2		0	0	4	0	0
2020-01-25	210500	本溪市	0		0	0	1	0	0
2020-01-25	210800	营口市	1		0	0	1	0	0
2020-01-25	211200	铁岭市	0		0	0	2	0	0
2020-01-25	211300	朝阳市	0		0	0	2	0	0
2020-01-25	211400	葫芦岛市	0		0	0	2	0	0
2020-01-25	220000	吉林省	0		0	0	4	0	0
2020-01-25	220100	长春市	0		0	0	1	0	0
2020-01-25	220200	吉林市	0		0	0	2	0	0
2020-01-25	220700	松原市	0		0	0	1	0	0
2020-01-25	230000	黑龙江省	6	1	0	0	15	1	0
2020-01-25	230100	哈尔滨市	2		0	0	8	0	0
2020-01-25	230200	齐齐哈尔市	1		0	0	1	0	0
2020-01-25	230600	大庆市	2		0	0	3	0	0
2020-01-25	231000	牡丹江市	0		0	0	1	0	0
2020-01-25	231200	绥化市	1		0	0	2	1	0
2020-01-25	310000	上海市	7	0	1	0	40	1	1
2020-01-25	320000	江苏省	13	0	0	0	31	0	1
2020-01-25	320100	南京市	3	0	0	0	7	0	0
2020-01-25	320200	无锡市	1	0	0	0	2	0	0
2020-01-25	320400	常州市	0	0	0	0	5	0	0
2020-01-25	320500	苏州市	4	0	0	0	7	0	1
2020-01-25	320600	南通市	1	0	0	0	2	0	0
2020-01-25	320700	连云港市	2	0	0	0	3	0	0
2020-01-25	320800	淮安市	1	0	0	0	1	0	0
2020-01-25	320900	盐城市	0	0	0	0	1	0	0
2020-01-25	321000	扬州市	0	0	0	0	1	0	0
2020-01-25	321200	泰州市	1	0	0	0	1	0	0
2020-01-25	321300	宿迁市	0	0	0	0	1	0	0
2020-01-25	330000	浙江省	42	7	0	0	104	0	1
2020-01-25	330100	杭州市	15	0	0	0	27	0	0
2020-01-25	330200	宁波市	7	1	0	0	13	0	0
2020-01-25	330300	温州市	8	3	0	0	18	0	1
2020-01-25	330400	嘉兴市	4	1	0	0	8	0	0
2020-01-25	330500	湖州市	1	0	0	0	1	0	0
2020-01-25	330600	绍兴市	1	2	0	0	5	0	0
2020-01-25	330700	金华市	1	0	0	0	3	0	0
2020-01-25	330800	衢州市	1	0	0	0	3	0	0
2020-01-25	330900	舟山市	0	0	0	0	2	0	0
2020-01-25	331000	台州市	1	0	0	0	21	0	0
2020-01-25	331100	丽水市	3	0	0	0	3	0	0
2020-01-25	340000	安徽省	21	0	0	0	60	0	0
2020-01-25	340100	合肥市	3	0	0	0	13	0	0
2020-01-25	340200	芜湖市	2	0	0	0	3	0	0
2020-01-25	340300	蚌埠市	0	0	0	0	1	0	0
2020-01-25	340400	淮南市	1	0	0	0	1	0	0
2020-01-25	340500	马鞍山市	3	0	0	0	7	0	0
2020-01-25	340600	淮北市	1	0	0	0	1	0	0
2020-01-25	340700	铜陵市	0	0	0	0	3	0	0
2020-01-25	340800	安庆市	1	0	0	0	5	0	0
2020-01-25	341000	黄山市	1	0	0	0	1	0	0
2020-01-25	341100	滁州市	0	0	0	0	2	0	0
2020-01-25	341200	阜阳市	3	0	0	0	10	0	0
2020-01-25	341300	宿州市	2	0	0	0	2	0	0
2020-01-25	341500	六安市	1	0	0	0	3	0	0
2020-01-25	341600	亳州市	2	0	0	0	6	0	0
2020-01-25	341700	池州市	0	0	0	0	1	0	0
2020-01-25	341800	宣城市	1	0	0	0	1	0	0
2020-01-25	350000	福建省	19		0	0	29	0	0
2020-01-25	350100	福州市	5		0	0	10	0	0
2020-01-25	350200	厦门市	1		0	0	4	0	0
2020-01-25	350300	莆田市	0		0	0	0	0	0
2020-01-25	350400	三明市	4		0	0	4	0	0
2020-01-25	350500	泉州市	3		0	0	4	0	0
2020-01-25	350600	漳州市	4		0	0	4	0	0
2020-01-25	350700	南平市	0		0	0	0	0	0
2020-01-25	350800	龙岩市	0		0	0	0	0	0
2020-01-25	350900	宁德市	2		0	0	3	0	0
2020-01-25	360000	江西省	18	2	0	0	36	0	0
2020-01-25	360100	南昌市	1		0	0	4	0	0
2020-01-25	360200	景德镇市	0		0	0	1	0	0
2020-01-25	360300	萍乡市	1		0	0	2	0	0
2020-01-25	360400	九江市	0		0	0	2	0	0
2020-01-25	360500	新余市	0		0	0	1	0	0
2020-01-25	360700	赣州市	5		0	0	7	0	0
2020-01-25	360800	吉安市	1		0	0	2	0	0
2020-01-25	360900	宜春市	4		0	0	5	0	0
2020-01-25	361000	抚州市	2		0	0	6	0	0
2020-01-25	361100	上饶市	4		0	0	6	0	0
2020-01-25	370000	山东省	18		0	0	39	0	0
2020-01-25	370100	济南市	1		0	0	3	0	0
2020-01-25	370200	青岛市	2		0	0	6	0	0
2020-01-25	370300	淄博市	1		0	0	1	0	0
2020-01-25	370600	烟台市	0		0	0	2	0	0
2020-01-25	370700	潍坊市	1		0	0	2	0	0
2020-01-25	370800	济宁市	2		0	0	4	0	0
2020-01-25	371000	威海市	1		0	0	4	0	0
2020-01-25	371100	日照市	2		0	0	4	0	0
2020-01-25	371300	临沂市	4		0	0	7	0	0
2020-01-25	371400	德州市	2		0	0	3	0	0
2020-01-25	371500	聊城市	0		0	0	1	0	0
2020-01-25	371600	滨州市	1		0	0	1	0	0
2020-01-25	371700	菏泽市	1		0	0	1	0	0
2020-01-25	410000	河南省	51	8	1	0	83	1	0
2020-01-25	410100	郑州市	12		0	0	20	0	0
2020-01-25	410300	洛阳市	0		0	0	1	0	0
2020-01-25	410400	平顶山市	1		0	0	2	0	0
2020-01-25	410500	安阳市	3		0	0	3	0	0
2020-01-25	410700	新乡市	2		0	0	3	0	0
2020-01-25	411100	漯河市	3		0	0	3	0	0
2020-01-25	411200	三门峡市	1		0	0	2	0	0
2020-01-25	411300	南阳市	7		1	0	15	1	0
2020-01-25	411500	信阳市	16		0	0	22	0	0
2020-01-25	411600	周口市	1		0	0	5	0	0
2020-01-25	411700	驻马店市	5		0	0	7	0	0
2020-01-25	420000	湖北省	323	29	13	10	1052	52	42
2020-01-25	420100	武汉市	46		7	8	618	45	40
2020-01-25	420200	黄石市	31		1	0	31	1	0
2020-01-25	420300	十堰市	15		0	0	20	0	0
2020-01-25	420500	宜昌市	19		0	0	20	1	0
2020-01-25	420600	襄阳市	2		0	0	2	0	0
2020-01-25	420700	鄂州市	0		0	0	1	0	0
2020-01-25	420800	荆门市	17		1	0	38	1	0
2020-01-25	420900	孝感市	29		0	0	55	0	0
2020-01-25	421000	荆州市	23		2	0	33	2	0
2020-01-25	421100	黄冈市	58		2	2	122	2	2
2020-01-25	421200	咸宁市	43		0	0	43	0	0
2020-01-25	421300	随州市	31		0	0	36	0	0
2020-01-25	422800	恩施土家族苗族自治州	6		0	0	17	0	0
2020-01-25	429004	仙桃市	1		0	0	11	0	0
2020-01-25	429006	天门市	2		0	0	5	0	0
2020-01-25	430000	湖南省	26	5	0	0	69	0	0
2020-01-25	430100	长沙市	10	2	0	0	18	0	0
2020-01-25	430200	株洲市	2	0	0	0	3	0	0
2020-01-25	430300	湘潭市	1	0	0	0	3	0	0
2020-01-25	430400	衡阳市	0	-1	0	0	3	0	0
2020-01-25	430500	邵阳市	0	1	0	0	2	0	0
2020-01-25	430600	岳阳市	1	0	0	0	6	0	0
2020-01-25	430700	常德市	4	1	0	0	7	0	0
2020-01-25	430900	益阳市	0	1	0	0	4	0	0
2020-01-25	431000	郴州市	2	0	0	0	3	0	0
2020-01-25	431100	永州市	0	0	0	0	4	0	0
2020-01-25	431200	怀化市	3	1	0	0	8	0	0
2020-01-25	431300	娄底市	0	0	0	0	5	0	0
2020-01-25	433100	湘西土家族苗族自治州	3	0	0	0	3	0	0
2020-01-25	440000	广东省	20		0	0	98	0	2
2020-01-25	440100	广州市	0		0	0	14	0	0
2020-01-25	440200	韶关市	0		0	0	3	0	0
2020-01-25	440300	深圳市	7		0	0	27	0	2
2020-01-25	440400	珠海市	0		0	0	10	0	0
2020-01-25	440500	汕头市	1		0	0	2	0	0
2020-01-25	440600	佛山市	1		0	0	10	0	0
2020-01-25	440800	湛江市	2		0	0	4	0	0
2020-01-25	441200	肇庆市	2		0	0	4	0	0
2020-01-25	441300	惠州市	1		0	0	8	0	0
2020-01-25	441700	阳江市	1		0	0	6	0	0
2020-01-25	441800	清远市	1		0	0	3	0	0
2020-01-25	441900	东莞市	1		0	0	2	0	0
2020-01-25	442000	中山市	0		0	0	2	0	0
2020-01-25	445200	揭阳市	3		0	0	3	0	0
2020-01-25	450000	广西壮族自治区	10		0	0	33	0	0
2020-01-25	450100	南宁市	1		0	0	1	0	0
2020-01-25	450200	柳州市	1		0	0	4	0	0
2020-01-25	450300	桂林市	5		0	0	11	0	0
2020-01-25	450400	梧州市	1		0	0	2	0	0
2020-01-25	450500	北海市	1		0	0	7	0	0
2020-01-25	450600	防城港市	0		0	0	2	0	0
2020-01-25	450900	玉林市	0		0	0	1	0	0
2020-01-25	451000	百色市	1		0	0	2	0	0
2020-01-25	451200	河池市	0		0	0	3	0	0
2020-01-25	460000	海南省	5	1	0	0	22	0	0
2020-01-25	460100	海口市	0		0	0	3	0	0
2020-01-25	460200	三亚市	3		0	0	8	0	0
2020-01-25	460400	儋州市	0		0	0	3	0	0
2020-01-25	469006	万宁市	0		0	0	5	0	0
2020-01-25	469023	澄迈县	1		0	0	1	0	0
2020-01-25	469024	临高县	0		0	0	1	0	0
2020-01-25	469028	陵水黎族自治县	1		0	0	1	0	0
2020-01-25	500000	重庆市	18	1	0	0	75	0	0
2020-01-25	510000	四川省	16		0	0	44	0	0
2020-01-25	510100	成都市	6		0	0	22	0	0
2020-01-25	510300	自贡市	0		0	0	1	0	0
2020-01-25	510500	泸州市	1		0	0	2	0	0
2020-01-25	510600	德阳市	0		0	0	1	0	0
2020-01-25	510700	绵阳市	3		0	0	5	0	0
2020-01-25	510900	遂宁市	0		0	0	2	0	0
2020-01-25	511000	内江市	0		0	0	1	0	0
2020-01-25	511100	乐山市	1		0	0	1	0	0
2020-01-25	511300	南充市	2		0	0	2	0	0
2020-01-25	511400	眉山市	1		0	0	1	0	0
2020-01-25	511600	广安市	0		0	0	2	0	0
2020-01-25	511700	达州市	0		0	0	1	0	0
2020-01-25	511800	雅安市	0		0	0	1	0	0
2020-01-25	513300	甘孜藏族自治州	2		0	0	2	0	0
2020-01-25	520000	贵州省	1	1	0	0	5	0	0
2020-01-25	520100	贵阳市	0		0	0	1	0	0
2020-01-25	520600	铜仁市	0		0	0	2	0	0
2020-01-25	522300	黔西南布依族苗族自治州	1		0	0	1	0	0
2020-01-25	522700	黔南布依族苗族自治州	0		0	0	1	0	0
2020-01-25	530000	云南省	6	1	0	0	11	0	0
2020-01-25	530100	昆明市	1	1	0	0	4	0	0
2020-01-25	530300	曲靖市	1	0	0	0	1	0	0
2020-01-25	530400	玉溪市	1	0	0	0	1	0	0
2020-01-25	530700	丽江市	1	0	0	0	2	0	0
2020-01-25	532500	红河哈尼族彝族自治州	1	0	0	0	1	0	0
2020-01-25	532800	西双版纳傣族自治州	0	0	0	0	1	0	0
2020-01-25	532900	大理白族自治州	1	0	0	0	1	0	0
2020-01-25	610000	陕西省	10		0	0	15	0	0
2020-01-25	610100	西安市	2		0	0	4	0	0
2020-01-25	610200	铜川市	3		0	0	3	0	0
2020-01-25	610400	咸阳市	2		0	0	3	0	0
2020-01-25	610600	延安市	0		0	0	1	0	0
2020-01-25	610900	安康市	2		0	0	3	0	0
2020-01-25	611000	商洛市	1		0	0	1	0	0
2020-01-25	620000	甘肃省	3	1	0	0	7	0	0
2020-01-25	620100	兰州市	2	1	0	0	4	0	0
2020-01-25	620400	白银市	0	0	0	0	1	0	0
2020-01-25	621100	定西市	1	0	0	0	1	0	0
2020-01-25	622900	临夏回族自治州	0	0	0	0	1	0	0
2020-01-25	630000	青海省	1	0	0	0	1	0	0
2020-01-25	630100	西宁市	1	0	0	0	1	0	0
2020-01-25	640000	宁夏回族自治区	1		0	0	4	0	0
2020-01-25	640100	银川市	1		0	0	2	0	0
2020-01-25	640400	固原市	0		0	0	1	0	0
2020-01-25	640500	中卫市	0		0	0	1	0	0
2020-01-25	650000	新疆维吾尔自治区	1	0	0	0	4	0	0
2020-01-25	650100	乌鲁木齐市	0	0	0	0	3	0	0
2020-01-25	654000	伊犁哈萨克自治州	1	0	0	0	1	0	0
2020-01-25	710000	台湾省	0		0	0	3	0	0
2020-01-25	810000	香港特别行政区	0		0	0	5	0	0
2020-01-25	820000	澳门特别行政区	0		0	0	2	0	0
2020-01-26	110000	北京市	17		0	0	68	0	2
2020-01-26	120000	天津市	4	4	0	0	14	0	0
2020-01-26	130000	河北省	5		0	0	18	1	0
2020-01-26	130100	石家庄市	2		0	0	7	0	0
2020-01-26	130400	邯郸市	0		0	0	2	0	0
2020-01-26	130500	邢台市	1		0	0	1	0	0
2020-01-26	130600	保定市	0		0	0	3	0	0
2020-01-26	130800	承德市	0		0	0	1	0	0
2020-01-26	130900	沧州市	0		0	0	2	1	0
2020-01-26	131000	廊坊市	2		0	0	2	0	0
2020-01-26	131100	衡水市	0		0	0	0	0	0
2020-01-26	140000	山西省	4		0	0	13	0	0
2020-01-26	140100	太原市	0		0	0	2	0	0
2020-01-26	140200	大同市	0		0	0	1	0	0
2020-01-26	140300	阳泉市	0		0	0	1	0	0
2020-01-26	140400	长治市	0		0	0	1	0	0
2020-01-26	140600	朔州市	2		0	0	2	0	0
2020-01-26	140700	晋中市	0		0	0	2	0	0
2020-01-26	140800	运城市	0		0	0	2	0	0
2020-01-26	141000	临汾市	1		0	0	1	0	0
2020-01-26	141100	吕梁市	1		0	0	1	0	0
2020-01-26	150000	内蒙古自治区	4		0	0	11	0	0
2020-01-26	150200	包头市	2		0	0	2	0	0
2020-01-26	150400	赤峰市	0		0	0	1	0	0
2020-01-26	150500	通辽市	1		0	0	1	0	0
2020-01-26	150600	鄂尔多斯市	0		0	0	2	0	0
2020-01-26	150700	呼伦贝尔市	0		0	0	2	0	0
2020-01-26	152200	兴安盟	1		0	0	1	0	0
2020-01-26	152500	锡林郭勒盟	0		0	0	2	0	0
2020-01-26	210000	辽宁省	5	0	0	0	22	0	0
2020-01-26	210100	沈阳市	1		0	0	6	0	0
2020-01-26	210200	大连市	0		0	0	4	0	0
2020-01-26	210500	本溪市	1		0	0	2	0	0
2020-01-26	210600	丹东市	1		0	0	1	0	0
2020-01-26	210800	营口市	0		0	0	1	0	0
2020-01-26	211100	盘锦市	2		0	0	2	0	0
2020-01-26	211200	铁岭市	0		0	0	2	0	0
2020-01-26	211300	朝阳市	0		0	0	2	0	0
2020-01-26	211400	葫芦岛市	0		0	0	2	0	0
2020-01-26	220000	吉林省	2		0	0	6	0	0
2020-01-26	220100	长春市	0		0	0	1	0	0
2020-01-26	220200	吉林市	0		0	0	2	0	0
2020-01-26	220300	四平市	1		0	0	1	0	0
2020-01-26	220700	松原市	1		0	0	2	0	0
2020-01-26	230000	黑龙江省	6	2	0	0	21	1	0
2020-01-26	230100	哈尔滨市	0		0	0	8	0	0
2020-01-26	230200	齐齐哈尔市	0		0	0	1	0	0
2020-01-26	230500	双鸭山市	1		0	0	1	0	0
2020-01-26	230600	大庆市	2		0	0	5	0	0
2020-01-26	230800	佳木斯市	1		0	0	1	0	0
2020-01-26	230900	七台河市	1		0	0	1	0	0
2020-01-26	231000	牡丹江市	0		0	0	1	0	0
2020-01-26	231200	绥化市	1		0	0	3	1	0
2020-01-26	310000	上海市	13	0	0	0	53	1	1
2020-01-26	320000	江苏省	16	1	0	0	47	0	1
2020-01-26	320100	南京市	0	0	0	0	7	0	0
2020-01-26	320200	无锡市	2	0	0	0	4	0	0
2020-01-26	320300	徐州市	3	0	0	0	3	0	0
2020-01-26	320400	常州市	1	0	0	0	6	0	0
2020-01-26	320500	苏州市	1	0	0	0	8	0	1
2020-01-26	320600	南通市	2	0	0	0	4	0	0
2020-01-26	320700	连云港市	0	0	0	0	3	0	0
2020-01-26	320800	淮安市	1	0	0	0	2	0	0
2020-01-26	320900	盐城市	0	0	0	0	1	0	0
2020-01-26	321000	扬州市	3	0	0	0	4	0	0
2020-01-26	321100	镇江市	2	1	0	0	2	0	0
2020-01-26	321200	泰州市	1	0	0	0	2	0	0
2020-01-26	321300	宿迁市	0	0	0	0	1	0	0
2020-01-26	330000	浙江省	24	4	0	0	128	0	1
2020-01-26	330100	杭州市	0	1	0	0	27	0	0
2020-01-26	330200	宁波市	0	0	0	0	13	0	0
2020-01-26	330300	温州市	14	0	0	0	32	0	1
2020-01-26	330400	嘉兴市	0	1	0	0	8	0	0
2020-01-26	330500	湖州市	2	0	0	0	3	0	0
2020-01-26	330600	绍兴市	1	0	0	0	6	0	0
2020-01-26	330700	金华市	2	0	0	0	5	0	0
2020-01-26	330800	衢州市	2	1	0	0	5	0	0
2020-01-26	330900	舟山市	2	0	0	0	4	0	0
2020-01-26	331000	台州市	1	0	0	0	22	0	0
2020-01-26	331100	丽水市	0	1	0	0	3	0	0
2020-01-26	340000	安徽省	10	0	0	0	70	0	0
2020-01-26	340100	合肥市	0	0	0	0	13	0	0
2020-01-26	340200	芜湖市	3	0	0	0	6	0	0
2020-01-26	340300	蚌埠市	2	0	0	0	3	0	0
2020-01-26	340400	淮南市	1	0	0	0	2	0	0
2020-01-26	340500	马鞍山市	0	0	0	0	7	0	0
2020-01-26	340600	淮北市	0	0	0	0	1	0	0
2020-01-26	340700	铜陵市	0	0	0	0	3	0	0
2020-01-26	340800	安庆市	3	0	0	0	8	0	0
2020-01-26	341000	黄山市	0	0	0	0	1	0	0
2020-01-26	341100	滁州市	0	0	0	0	2	0	0
2020-01-26	341200	阜阳市	0	0	0	0	10	0	0
2020-01-26	341300	宿州市	1	0	0	0	3	0	0
2020-01-26	341500	六安市	0	0	0	0	3	0	0
2020-01-26	341600	亳州市	0	0	0	0	6	0	0
2020-01-26	341700	池州市	0	0	0	0	1	0	0
2020-01-26	341800	宣城市	0	0	0	0	1	0	0
2020-01-26	350000	福建省	27	1	0	0	56	0	0
2020-01-26	350100	福州市	7		0	0	17	0	0
2020-01-26	350200	厦门市	0		0	0	4	0	0
2020-01-26	350300	莆田市	9		0	0	9	0	0
2020-01-26	350400	三明市	0		0	0	4	0	0
2020-01-26	350500	泉州市	6		0	0	10	0	0
2020-01-26	350600	漳州市	0		0	0	4	0	0
2020-01-26	350700	南平市	2		0	0	2	0	0
2020-01-26	350800	龙岩市	0		0	0	0	0	0
2020-01-26	350900	宁德市	3		0	0	6	0	0
2020-01-26	360000	江西省	12	0	0	0	48	0	0
2020-01-26	360100	南昌市	4		0	0	8	0	0
2020-01-26	360200	景德镇市	1		0	0	2	0	0
2020-01-26	360300	萍乡市	0		0	0	2	0	0
2020-01-26	360400	九江市	2		0	0	4	0	0
2020-01-26	360500	新余市	2		0	0	3	0	0
2020-01-26	360700	赣州市	0		0	0	7	0	0
2020-01-26	360800	吉安市	1		0	0	3	0	0
2020-01-26	360900	宜春市	1		0	0	6	0	0
2020-01-26	361000	抚州市	1		0	0	7	0	0
2020-01-26	361100	上饶市	0		0	0	6	0	0
2020-01-26	370000	山东省	24		0	0	63	0	0
2020-01-26	370100	济南市	4		0	0	7	0	0
2020-01-26	370200	青岛市	4		0	0	10	0	0
2020-01-26	370300	淄博市	1		0	0	2	0	0
2020-01-26	370400	枣庄市	0		0	0	0	0	0
2020-01-26	370600	烟台市	2		0	0	4	0	0
2020-01-26	370700	潍坊市	1		0	0	3	0	0
2020-01-26	370800	济宁市	1		0	0	5	0	0
2020-01-26	370900	泰安市	0		0	0	0	0	0
2020-01-26	371000	威海市	3		0	0	7	0	0
2020-01-26	371100	日照市	1		0	0	5	0	0
2020-01-26	371300	临沂市	0		0	0	7	0	0
2020-01-26	371400	德州市	3		0	0	6	0	0
2020-01-26	371500	聊城市	0		0	0	1	0	0
2020-01-26	371600	滨州市	2		0	0	3	0	0
2020-01-26	371700	菏泽市	2		0	0	3	0	0
2020-01-26	410000	河南省	45	4	0	0	128	1	0
2020-01-26	410100	郑州市	9		0	0	29	0	0
2020-01-26	410200	开封市	1		0	0	1	0	0
2020-01-26	410300	洛阳市	1		0	0	2	0	0
2020-01-26	410400	平顶山市	3		0	0	5	0	0
2020-01-26	410500	安阳市	4		0	0	7	0	0
2020-01-26	410600	鹤壁市	2		0	0	2	0	0
2020-01-26	410700	新乡市	1		0	0	4	0	0
2020-01-26	411000	许昌市	1		0	0	1	0	0
2020-01-26	411100	漯河市	3		0	0	6	0	0
2020-01-26	411200	三门峡市	1		0	0	3	0	0
2020-01-26	411300	南阳市	4		0	0	19	1	0
2020-01-26	411400	商丘市	6		0	0	6	0	0
2020-01-26	411500	信阳市	1		0	0	23	0	0
2020-01-26	411600	周口市	6		0	0	11	0	0
2020-01-26	411700	驻马店市	2		0	0	9	0	0
2020-01-26	420000	湖北省	371	92	24	2	1423	76	44
2020-01-26	420100	武汉市	80		18	2	698	63	42
2020-01-26	420200	黄石市	5		0	0	36	1	0
2020-01-26	420300	十堰市	20		0	0	40	0	0
2020-01-26	420500	宜昌市	11		0	0	31	1	0
2020-01-26	420600	襄阳市	34		0	0	36	0	0
2020-01-26	420700	鄂州市	19		0	0	20	0	0
2020-01-26	420800	荆门市	52		2	0	90	3	0
2020-01-26	420900	孝感市	45		1	0	100	1	0
2020-01-26	421000	荆州市	14		0	0	47	2	0
2020-01-26	421100	黄冈市	32		2	0	154	4	2
2020-01-26	421200	咸宁市	21		0	0	64	0	0
2020-01-26	421300	随州市	16		0	0	52	0	0
2020-01-26	422800	恩施土家族苗族自治州	8		0	0	25	0	0
2020-01-26	429004	仙桃市	1		0	0	12	0	0
2020-01-26	429005	潜江市	5		1	0	5	1	0
2020-01-26	429006	天门市	8		0	0	13	0	0
2020-01-26	430000	湖南省	31	2	0	0	100	0	0
2020-01-26	430100	长沙市	4	0	0	0	22	0	0
2020-01-26	430200	株洲市	2	0	0	0	5	0	0
2020-01-26	430300	湘潭市	1	0	0	0	4	0	0
2020-01-26	430400	衡阳市	1	0	0	0	4	0	0
2020-01-26	430500	邵阳市	6	0	0	0	8	0	0
2020-01-26	430600	岳阳市	1	0	0	0	7	0	0
2020-01-26	430700	常德市	5	1	0	0	12	0	0
2020-01-26	430900	益阳市	3	0	0	0	7	0	0
2020-01-26	431000	郴州市	3	0	0	0	6	0	0
2020-01-26	431100	永州市	0	0	0	0	4	0	0
2020-01-26	431200	怀化市	3	1	0	0	11	0	0
2020-01-26	431300	娄底市	2	0	0	0	7	0	0
2020-01-26	433100	湘西土家族苗族自治州	0	0	0	0	3	0	0
2020-01-26	440000	广东省	48	5	0	0	146	0	2
2020-01-26	440100	广州市	25		0	0	39	0	0
2020-01-26	440200	韶关市	1		0	0	4	0	0
2020-01-26	440300	深圳市	9		0	0	36	0	2
2020-01-26	440400	珠海市	2		0	0	12	0	0
2020-01-26	440500	汕头市	0		0	0	2	0	0
2020-01-26	440600	佛山市	4		0	0	14	0	0
2020-01-26	440800	湛江市	1		0	0	5	0	0
2020-01-26	441200	肇庆市	0		0	0	4	0	0
2020-01-26	441300	惠州市	0		0	0	8	0	0
2020-01-26	441400	梅州市	1		0	0	1	0	0
2020-01-26	441500	汕尾市	1		0	0	1	0	0
2020-01-26	441700	阳江市	2		0	0	8	0	0
2020-01-26	441800	清远市	0		0	0	3	0	0
2020-01-26	441900	东莞市	0		0	0	2	0	0
2020-01-26	442000	中山市	2		0	0	4	0	0
2020-01-26	445200	揭阳市	0		0	0	3	0	0
2020-01-26	450000	广西壮族自治区	13		0	0	46	0	0
2020-01-26	450100	南宁市	4		0	0	5	0	0
2020-01-26	450200	柳州市	2		0	0	6	0	0
2020-01-26	450300	桂林市	3		0	0	14	0	0
2020-01-26	450400	梧州市	0		0	0	2	0	0
2020-01-26	450500	北海市	2		0	0	9	0	0
2020-01-26	450600	防城港市	1		0	0	3	0	0
2020-01-26	450900	玉林市	1		0	0	2	0	0
2020-01-26	451000	百色市	0		0	0	2	0	0
2020-01-26	451200	河池市	0		0	0	3	0	0
2020-01-26	460000	海南省	9	3	0	0	31	0	0
2020-01-26	460100	海口市	3		0	0	6	0	0
2020-01-26	460200	三亚市	2		0	0	10	0	0
2020-01-26	460400	儋州市	1		0	0	4	0	0
2020-01-26	469006	万宁市	2		0	0	7	0	0
2020-01-26	469023	澄迈县	1		0	0	2	0	0
2020-01-26	469024	临高县	0		0	0	1	0	0
2020-01-26	469028	陵水黎族自治县	0		0	0	1	0	0
2020-01-26	500000	重庆市	35	4	0	0	110	0	0
2020-01-26	510000	四川省	25		0	0	69	0	0
2020-01-26	510100	成都市	11		0	0	33	0	0
2020-01-26	510300	自贡市	1		0	0	2	0	0
2020-01-26	510500	泸州市	1		0	0	3	0	0
2020-01-26	510600	德阳市	0		0	0	1	0	0
2020-01-26	510700	绵阳市	2		0	0	7	0	0
2020-01-26	510900	遂宁市	0		0	0	2	0	0
2020-01-26	511000	内江市	0		0	0	1	0	0
2020-01-26	511100	乐山市	0		0	0	1	0	0
2020-01-26	511300	南充市	0		0	0	2	0	0
2020-01-26	511400	眉山市	0		0	0	1	0	0
2020-01-26	511500	宜宾市	1		0	0	1	0	0
2020-01-26	511600	广安市	4		0	0	6	0	0
2020-01-26	511700	达州市	2		0	0	3	0	0
2020-01-26	511800	雅安市	0		0	0	1	0	0
2020-01-26	512000	资阳市	2		0	0	2	0	0
2020-01-26	513300	甘孜藏族自治州	0		0	0	2	0	0
2020-01-26	513400	凉山彝族自治州	1		0	0	1	0	0
2020-01-26	520000	贵州省	2	0	0	0	7	0	0
2020-01-26	520100	贵阳市	0		0	0	1	0	0
2020-01-26	520200	六盘水市	1		0	0	1	0	0
2020-01-26	520600	铜仁市	0		0	0	2	0	0
2020-01-26	522300	黔西南布依族苗族自治州	0		0	0	1	0	0
2020-01-26	522700	黔南布依族苗族自治州	1		0	0	2	0	0
2020-01-26	530000	云南省	8	1	0	0	19	0	0
2020-01-26	530100	昆明市	3	1	0	0	7	0	0
2020-01-26	530300	曲靖市	0	0	0	0	1	0	0
2020-01-26	530400	玉溪市	0	0	0	0	1	0	0
2020-01-26	530500	保山市	2	0	0	0	2	0	0
2020-01-26	530600	昭通市	1	0	0	0	1	0	0
2020-01-26	530700	丽江市	0	0	0	0	2	0	0
2020-01-26	532500	红河哈尼族彝族自治州	0	0	0	0	1	0	0
2020-01-26	532800	西双版纳傣族自治州	0	0	0	0	1	0	0
2020-01-26	532900	大理白族自治州	0	0	0	0	1	0	0
2020-01-26	533100	德宏傣族景颇族自治州	2	0	0	0	2	0	0
2020-01-26	610000	陕西省	7		0	0	22	0	0
2020-01-26	610100	西安市	4		0	0	8	0	0
2020-01-26	610200	铜川市	2		0	0	5	0	0
2020-01-26	610400	咸阳市	0		0	0	3	0	0
2020-01-26	610600	延安市	0		0	0	1	0	0
2020-01-26	610700	汉中市	1		0	0	1	0	0
2020-01-26	610900	安康市	0		0	0	3	0	0
2020-01-26	611000	商洛市	0		0	0	1	0	0
2020-01-26	620000	甘肃省	7	2	0	0	14	0	0
2020-01-26	620100	兰州市	4	1	0	0	8	0	0
2020-01-26	620400	白银市	0	0	0	0	1	0	0
2020-01-26	620700	张掖市	1	0	0	0	1	0	0
2020-01-26	621100	定西市	0	1	0	0	1	0	0
2020-01-26	621200	陇南市	1	0	0	0	1	0	0
2020-01-26	622900	临夏回族自治州	1	0	0	0	2	0	0
2020-01-26	630000	青海省	3	0	0	0	4	0	0
2020-01-26	630100	西宁市	3	0	0	0	4	0	0
2020-01-26	640000	宁夏回族自治区	3		0	0	7	0	0
2020-01-26	640100	银川市	3		0	0	5	0	0
2020-01-26	640400	固原市	0		0	0	1	0	0
2020-01-26	640500	中卫市	0		0	0	1	0	0
2020-01-26	650000	新疆维吾尔自治区	1	1	0	0	5	0	0
2020-01-26	650100	乌鲁木齐市	1	1	0	0	4	0	0
2020-01-26	654000	伊犁哈萨克自治州	0	0	0	0	1	0	0
2020-01-26	710000	台湾省	1		0	0	4	0	0
2020-01-26	810000	香港特别行政区	3		0	0	8	0	0
2020-01-26	820000	澳门特别行政区	3		0	0	5	0	0
2020-01-27	110000	北京市	12		1	0	80	1	2
2020-01-27	120000	天津市	9	6	0	0	23	0	0
2020-01-27	130000	河北省	15		0	0	33	1	0
2020-01-27	130100	石家庄市	2		0	0	9	0	0
2020-01-27	130200	唐山市	1		0	0	1	0	0
2020-01-27	130400	邯郸市	2		0	0	4	0	0
2020-01-27	130500	邢台市	1		0	0	2	0	0
2020-01-27	130600	保定市	0		0	0	3	0	0
2020-01-27	130700	张家口市	0		0	0	0	0	0
2020-01-27	130800	承德市	0		0	0	1	0	0
2020-01-27	130900	沧州市	3		0	0	5	1	0
2020-01-27	131000	廊坊市	4		0	0	6	0	0
2020-01-27	131100	衡水市	2		0	0	2	0	0
2020-01-27	140000	山西省	7	2	0	0	20	0	0
2020-01-27	140100	太原市	1	0	0	0	3	0	0
2020-01-27	140200	大同市	0	0	0	0	1	0	0
2020-01-27	140300	阳泉市	0	0	0	0	1	0	0
2020-01-27	140400	长治市	0	0	0	0	1	0	0
2020-01-27	140600	朔州市	0	0	0	0	2	0	0
2020-01-27	140700	晋中市	3	1	0	0	5	0	0
2020-01-27	140800	运城市	1	0	0	0	3	0	0
2020-01-27	141000	临汾市	0	0	0	0	1	0	0
2020-01-27	141100	吕梁市	2	1	0	0	3	0	0
2020-01-27	150000	内蒙古自治区	2		0	0	13	0	0
2020-01-27	150200	包头市	1		0	0	3	0	0
2020-01-27	150400	赤峰市	1		0	0	2	0	0
2020-01-27	150500	通辽市	0		0	0	1	0	0
2020-01-27	150600	鄂尔多斯市	0		0	0	2	0	0
2020-01-27	150700	呼伦贝尔市	0		0	0	2	0	0
2020-01-27	152200	兴安盟	0		0	0	1	0	0
2020-01-27	152500	锡林郭勒盟	0		0	0	2	0	0
2020-01-27	210000	辽宁省	8	2	0	0	30	0	0
2020-01-27	210100	沈阳市	2		0	0	8	0	0
2020-01-27	210200	大连市	1		0	0	5	0	0
2020-01-27	210500	本溪市	0		0	0	2	0	0
2020-01-27	210600	丹东市	4		0	0	5	0	0
2020-01-27	210800	营口市	0		0	0	1	0	0
2020-01-27	211000	辽阳市	1		0	0	1	0	0
2020-01-27	211100	盘锦市	0		0	0	2	0	0
2020-01-27	211200	铁岭市	0		0	0	2	0	0
2020-01-27	211300	朝阳市	0		0	0	2	0	0
2020-01-27	211400	葫芦岛市	0		0	0	2	0	0
2020-01-27	220000	吉林省	2		0	0	8	0	0
2020-01-27	220100	长春市	0		0	0	1	0	0
2020-01-27	220200	吉林市	1		0	0	3	0	0
2020-01-27	220300	四平市	1		0	0	2	0	0
2020-01-27	220700	松原市	0		0	0	2	0	0
2020-01-27	230000	黑龙江省	9	0	0	0	30	1	0
2020-01-27	230100	哈尔滨市	2		0	0	10	0	0
2020-01-27	230200	齐齐哈尔市	1		0	0	2	0	0
2020-01-27	230500	双鸭山市	0		0	0	1	0	0
2020-01-27	230600	大庆市	0		0	0	5	0	0
2020-01-27	230800	佳木斯市	0		0	0	1	0	0
2020-01-27	230900	七台河市	1		0	0	2	0	0
2020-01-27	231000	牡丹江市	0		0	0	1	0	0
2020-01-27	231200	绥化市	5		0	0	8	1	0
2020-01-27	310000	上海市	13	0	0	2	66	1	3
2020-01-27	320000	江苏省	23	0	0	0	70	0	1
2020-01-27	320100	南京市	3	0	0	0	10	0	0
2020-01-27	320200	无锡市	2	0	0	0	6	0	0
2020-01-27	320300	徐州市	5	0	0	0	8	0	0
2020-01-27	320400	常州市	2	0	0	0	8	0	0
2020-01-27	320500	苏州市	4	0	0	0	12	0	1
2020-01-27	320600	南通市	2	0	0	0	6	0	0
2020-01-27	320700	连云港市	0	0	0	0	3	0	0
2020-01-27	320800	淮安市	0	0	0	0	2	0	0
2020-01-27	320900	盐城市	0	0	0	0	1	0	0
2020-01-27	321000	扬州市	1	0	0	0	5	0	0
2020-01-27	321100	镇江市	0	0	0	0	2	0	0
2020-01-27	321200	泰州市	2	0	0	0	4	0	0
2020-01-27	321300	宿迁市	2	0	0	0	3	0	0
2020-01-27	330000	浙江省	45	13	0	0	173	0	1
2020-01-27	330100	杭州市	5	6	0	0	32	0	0
2020-01-27	330200	宁波市	4	0	0	0	17	0	0
2020-01-27	330300	温州市	28	3	0	0	60	0	1
2020-01-27	330400	嘉兴市	3	2	0	0	11	0	0
2020-01-27	330500	湖州市	0	0	0	0	3	0	0
2020-01-27	330600	绍兴市	1	2	0	0	7	0	0
2020-01-27	330700	金华市	2	0	0	0	7	0	0
2020-01-27	330800	衢州市	0	0	0	0	5	0	0
2020-01-27	330900	舟山市	0	1	0	0	4	0	0
2020-01-27	331000	台州市	0	0	0	0	22	0	0
2020-01-27	331100	丽水市	2	-1	0	0	5	0	0
2020-01-27	340000	安徽省	36	0	0	0	106	0	0
2020-01-27	340100	合肥市	3	0	0	0	16	0	0
2020-01-27	340200	芜湖市	3	0	0	0	9	0	0
2020-01-27	340300	蚌埠市	0	0	0	0	3	0	0
2020-01-27	340400	淮南市	0	0	0	0	2	0	0
2020-01-27	340500	马鞍山市	3	0	0	0	10	0	0
2020-01-27	340600	淮北市	1	0	0	0	2	0	0
2020-01-27	340700	铜陵市	6	0	0	0	9	0	0
2020-01-27	340800	安庆市	0	0	0	0	8	0	0
2020-01-27	341000	黄山市	3	0	0	0	4	0	0
2020-01-27	341100	滁州市	2	0	0	0	4	0	0
2020-01-27	341200	阜阳市	11	0	0	0	21	0	0
2020-01-27	341300	宿州市	0	0	0	0	3	0	0
2020-01-27	341500	六安市	1	0	0	0	4	0	0
2020-01-27	341600	亳州市	2	0	0	0	8	0	0
2020-01-27	341700	池州市	0	0	0	0	1	0	0
2020-01-27	341800	宣城市	1	0	0	0	2	0	0
2020-01-27	350000	福建省	17	2	0	0	73	0	0
2020-01-27	350100	福州市	1		0	0	18	0	0
2020-01-27	350200	厦门市	1		0	0	5	0	0
2020-01-27	350300	莆田市	5		0	0	14	0	0
2020-01-27	350400	三明市	4		0	0	8	0	0
2020-01-27	350500	泉州市	3		0	0	13	0	0
2020-01-27	350600	漳州市	1		0	0	5	0	0
2020-01-27	350700	南平市	1		0	0	3	0	0
2020-01-27	350800	龙岩市	1		0	0	1	0	0
2020-01-27	350900	宁德市	0		0	0	6	0	0
2020-01-27	360000	江西省	24	1	0	2	72	0	2
2020-01-27	360100	南昌市	9		0	0	17	0	0
2020-01-27	360200	景德镇市	0		0	0	2	0	0
2020-01-27	360300	萍乡市	0		0	1	2	0	1
2020-01-27	360400	九江市	5		0	0	9	0	0
2020-01-27	360500	新余市	0		0	0	3	0	0
2020-01-27	360600	鹰潭市	1		0	0	1	0	0
2020-01-27	360700	赣州市	3		0	0	10	0	0
2020-01-27	360800	吉安市	0		0	1	3	0	1
2020-01-27	360900	宜春市	4		0	0	10	0	0
2020-01-27	361000	抚州市	1		0	0	8	0	0
2020-01-27	361100	上饶市	1		0	0	7	0	0
2020-01-27	370000	山东省	24		0	0	87	0	0
2020-01-27	370100	济南市	3		0	0	10	0	0
2020-01-27	370200	青岛市	3		0	0	13	0	0
2020-01-27	370300	淄博市	0		0	0	2	0	0
2020-01-27	370400	枣庄市	2		0	0	2	0	0
2020-01-27	370600	烟台市	4		0	0	8	0	0
2020-01-27	370700	潍坊市	0		0	0	3	0	0
2020-01-27	370800	济宁市	0		0	0	5	0	0
2020-01-27	370900	泰安市	1		0	0	1	0	0
2020-01-27	371000	威海市	3		0	0	10	0	0
2020-01-27	371100	日照市	1		0	0	6	0	0
2020-01-27	371300	临沂市	1		0	0	8	0	0
2020-01-27	371400	德州市	2		0	0	8	0	0
2020-01-27	371500	聊城市	2		0	0	3	0	0
2020-01-27	371600	滨州市	1		0	0	4	0	0
2020-01-27	371700	菏泽市	1		0	0	4	0	0
2020-01-27	410000	河南省	40	11	0	0	168	1	0
2020-01-27	410100	郑州市	8		0	0	37	0	0
2020-01-27	410200	开封市	1		0	0	2	0	0
2020-01-27	410300	洛阳市	0		0	0	2	0	0
2020-01-27	410400	平顶山市	0		0	0	5	0	0
2020-01-27	410500	安阳市	4		0	0	11	0	0
2020-01-27	410600	鹤壁市	0		0	0	2	0	0
2020-01-27	410700	新乡市	2		0	0	6	0	0
2020-01-27	410800	焦作市	2		0	0	2	0	0
2020-01-27	411000	许昌市	1		0	0	2	0	0
2020-01-27	411100	漯河市	3		0	0	9	0	0
2020-01-27	411200	三门峡市	0		0	0	3	0	0
2020-01-27	411300	南阳市	7		0	0	26	1	0
2020-01-27	411400	商丘市	1		0	0	7	0	0
2020-01-27	411500	信阳市	6		0	0	29	0	0
2020-01-27	411600	周口市	4		0	0	15	0	0
2020-01-27	411700	驻马店市	1		0	0	10	0	0
2020-01-27	420000	湖北省	1291	342	24	3	2714	100	47
2020-01-27	420100	武汉市	892		22	2	1590	85	44
2020-01-27	420200	黄石市	17		0	0	53	1	0
2020-01-27	420300	十堰市	25		0	0	65	0	0
2020-01-27	420500	宜昌市	20		0	0	51	1	0
2020-01-27	420600	襄阳市	34		0	0	70	0	0
2020-01-27	420700	鄂州市	37		0	0	57	0	0
2020-01-27	420800	荆门市	24		0	0	114	3	0
2020-01-27	420900	孝感市	73		0	0	173	1	0
2020-01-27	421000	荆州市	24		0	1	71	2	1
2020-01-27	421100	黄冈市	59		0	0	213	4	2
2020-01-27	421200	咸宁市	27		0	0	91	0	0
2020-01-27	421300	随州市	18		0	0	70	0	0
2020-01-27	422800	恩施土家族苗族自治州	13		0	0	38	0	0
2020-01-27	429004	仙桃市	15		0	0	27	0	0
2020-01-27	429005	潜江市	2		0	0	7	1	0
2020-01-27	429006	天门市	10		2	0	23	2	0
2020-01-27	429021	神农架林区	1		0	0	1	0	0
2020-01-27	430000	湖南省	43	9	0	0	143	0	0
2020-01-27	430100	长沙市	2	1	0	0	24	0	0
2020-01-27	430200	株洲市	2	0	0	0	7	0	0
2020-01-27	430300	湘潭市	2	0	0	0	6	0	0
2020-01-27	430400	衡阳市	3	1	0	0	7	0	0
2020-01-27	430500	邵阳市	3	2	0	0	11	0	0
2020-01-27	430600	岳阳市	10	0	0	0	17	0	0
2020-01-27	430700	常德市	7	2	0	0	19	0	0
2020-01-27	430900	益阳市	3	1	0	0	10	0	0
2020-01-27	431000	郴州市	1	0	0	0	7	0	0
2020-01-27	431100	永州市	3	-1	0	0	7	0	0
2020-01-27	431200	怀化市	5	2	0	0	16	0	0
2020-01-27	431300	娄底市	2	1	0	0	9	0	0
2020-01-27	433100	湘西土家族苗族自治州	0	0	0	0	3	0	0
2020-01-27	440000	广东省	42	3	0	2	188	0	4
2020-01-27	440100	广州市	12		0		51	0
2020-01-27	440200	韶关市	0		0		4	0
2020-01-27	440300	深圳市	13		0		49	0
2020-01-27	440400	珠海市	0		0		12	0
2020-01-27	440500	汕头市	3		0		5	0
2020-01-27	440600	佛山市	4		0		18	0
2020-01-27	440800	湛江市	0		0		5	0
2020-01-27	441200	肇庆市	0		0		4	0
2020-01-27	441300	惠州市	3		0		11	0
2020-01-27	441400	梅州市	2		0		3	0
2020-01-27	441500	汕尾市	0		0		1	0
2020-01-27	441700	阳江市	0		0		8	0
2020-01-27	441800	清远市	2		0		5	0
2020-01-27	441900	东莞市	0		0		2	0
2020-01-27	442000	中山市	2		0		6	0
2020-01-27	445200	揭阳市	1		0		4	0
2020-01-27	450000	广西壮族自治区	5	2	0	0	51	0	0
2020-01-27	450100	南宁市	0		0	0	5	0	0
2020-01-27	450200	柳州市	0		0	0	6	0	0
2020-01-27	450300	桂林市	1		0	0	15	0	0
2020-01-27	450400	梧州市	2		0	0	4	0	0
2020-01-27	450500	北海市	2		0	0	11	0	0
2020-01-27	450600	防城港市	0		0	0	3	0	0
2020-01-27	450900	玉林市	0		0	0	2	0	0
2020-01-27	451000	百色市	0		0	0	2	0	0
2020-01-27	451200	河池市	0		0	0	3	0	0
2020-01-27	460000	海南省	7	1	1	0	38	1	0
2020-01-27	460100	海口市	1		0	0	7	0	0
2020-01-27	460200	三亚市	4		0	0	14	0	0
2020-01-27	460400	儋州市	1		0	0	5	0	0
2020-01-27	469002	琼海市	1		0	0	1	0	0
2020-01-27	469006	万宁市	0		0	0	7	0	0
2020-01-27	469023	澄迈县	0		1	0	2	1	0
2020-01-27	469024	临高县	0		0	0	1	0	0
2020-01-27	469028	陵水黎族自治县	0		0	0	1	0	0
2020-01-27	500000	重庆市	22	0	0	0	132	0	0
2020-01-27	510000	四川省	21		0	0	90	0	0
2020-01-27	510100	成都市	4		0	0	37	0	0
2020-01-27	510300	自贡市	5		0	0	7	0	0
2020-01-27	510500	泸州市	1		0	0	4	0	0
2020-01-27	510600	德阳市	0		0	0	1	0	0
2020-01-27	510700	绵阳市	1		0	0	8	0	0
2020-01-27	510900	遂宁市	1		0	0	3	0	0
2020-01-27	511000	内江市	2		0	0	3	0	0
2020-01-27	511100	乐山市	1		0	0	2	0	0
2020-01-27	511300	南充市	2		0	0	4	0	0
2020-01-27	511400	眉山市	0		0	0	1	0	0
2020-01-27	511500	宜宾市	0		0	0	1	0	0
2020-01-27	511600	广安市	1		0	0	7	0	0
2020-01-27	511700	达州市	0		0	0	3	0	0
2020-01-27	511800	雅安市	1		0	0	2	0	0
2020-01-27	512000	资阳市	0		0	0	2	0	0
2020-01-27	513300	甘孜藏族自治州	1		0	0	3	0	0
2020-01-27	513400	凉山彝族自治州	1		0	0	2	0	0
2020-01-27	520000	贵州省	2	0	0	0	9	0	0
2020-01-27	520100	贵阳市	0		0	0	1	0	0
2020-01-27	520200	六盘水市	0		0	0	1	0	0
2020-01-27	520600	铜仁市	0		0	0	2	0	0
2020-01-27	522300	黔西南布依族苗族自治州	0		0	0	1	0	0
2020-01-27	522700	黔南布依族苗族自治州	2		0	0	4	0	0
2020-01-27	530000	云南省	7	-1	0	0	26	0	0
2020-01-27	530100	昆明市	0		0	0	7	0	0
2020-01-27	530300	曲靖市	1		0	0	2	0	0
2020-01-27	530400	玉溪市	0		0	0	1	0	0
2020-01-27	530500	保山市	1		0	0	3	0	0
2020-01-27	530600	昭通市	0		0	0	1	0	0
2020-01-27	530700	丽江市	3		0	0	5	0	0
2020-01-27	532500	红河哈尼族彝族自治州	1		0	0	2	0	0
2020-01-27	532800	西双版纳傣族自治州	0		0	0	1	0	0
2020-01-27	532900	大理白族自治州	1		0	0	2	0	0
2020-01-27	533100	德宏傣族景颇族自治州	0		0	0	2	0	0
2020-01-27	610000	陕西省	13	2	0	0	35	0	0
2020-01-27	610100	西安市	4		0	0	12	0	0
2020-01-27	610200	铜川市	0		0	0	5	0	0
2020-01-27	610400	咸阳市	1		0	0	4	0	0
2020-01-27	610500	渭南市	1		0	0	1	0	0
2020-01-27	610600	延安市	1		0	0	2	0	0
2020-01-27	610700	汉中市	2		0	0	3	0	0
2020-01-27	610900	安康市	4		0	0	7	0	0
2020-01-27	611000	商洛市	0		0	0	1	0	0
2020-01-27	620000	甘肃省	5	1	0	0	19	0	0
2020-01-27	620100	兰州市	3	1	0	0	11	0	0
2020-01-27	620300	金昌市	1	0	0	0	1	0	0
2020-01-27	620400	白银市	0	0	0	0	1	0	0
2020-01-27	620500	天水市	1	0	0	0	1	0	0
2020-01-27	620700	张掖市	0	0	0	0	1	0	0
2020-01-27	621100	定西市	0	0	0	0	1	0	0
2020-01-27	621200	陇南市	0	0	0	0	1	0	0
2020-01-27	622900	临夏回族自治州	0	0	0	0	2	0	0
2020-01-27	630000	青海省	2	0	0	0	6	0	0
2020-01-27	630100	西宁市	2	0	0	0	6	0	0
2020-01-27	640000	宁夏回族自治区	4		0	0	11	0	0
2020-01-27	640100	银川市	2		0	0	7	0	0
2020-01-27	640300	吴忠市	2		0	0	2	0	0
2020-01-27	640400	固原市	0		0	0	1	0	0
2020-01-27	640500	中卫市	0		0	0	1	0	0
2020-01-27	650000	新疆维吾尔自治区	5	1	0	0	10	0	0
2020-01-27	650100	乌鲁木齐市	1	0	0	0	5	0	0
2020-01-27	650400	吐鲁番市	1	0	0	0	1	0	0
2020-01-27	654000	伊犁哈萨克自治州	1	1	0	0	2	0	0
2020-01-27	659001	石河子市	1	0	0	0	1	0	0
2020-01-27	659010	胡杨河市	1	0	0	0	1	0	0
2020-01-27	710000	台湾省	1		0	0	5	0	0
2020-01-27	810000	香港特别行政区	0		0	0	8	0	0
2020-01-27	820000	澳门特别行政区	2		0	0	7	0	0
2020-01-28	110000	北京市	22		0	2	102	1	4
2020-01-28	120000	天津市	1	0	0	0	24	0	0
2020-01-28	130000	河北省	15		0	0	48	1	0
2020-01-28	130100	石家庄市	1		0	0	10	0	0
2020-01-28	130200	唐山市	2		0	0	3	0	0
2020-01-28	130300	秦皇岛市	0		0	0	0	0	0
2020-01-28	130400	邯郸市	0		0	0	4	0	0
2020-01-28	130500	邢台市	1		0	0	3	0	0
2020-01-28	130600	保定市	3		0	0	6	0	0
2020-01-28	130700	张家口市	1		0	0	1	0	0
2020-01-28	130800	承德市	0		0	0	1	0	0
2020-01-28	130900	沧州市	3		0	0	8	1	0
2020-01-28	131000	廊坊市	3		0	0	9	0	0
2020-01-28	131100	衡水市	1		0	0	3	0	0
2020-01-28	140000	山西省	7	0	0	0	27	0	0
2020-01-28	140100	太原市	0	0	0	0	3	0	0
2020-01-28	140200	大同市	2	0	0	0	3	0	0
2020-01-28	140300	阳泉市	0	0	0	0	1	0	0
2020-01-28	140400	长治市	0	0	0	0	1	0	0
2020-01-28	140600	朔州市	0	0	0	0	2	0	0
2020-01-28	140700	晋中市	4	0	0	0	9	0	0
2020-01-28	140800	运城市	1	0	0	0	4	0	0
2020-01-28	141000	临汾市	0	0	0	0	1	0	0
2020-01-28	141100	吕梁市	0	0	0	0	3	0	0
2020-01-28	150000	内蒙古自治区	3	1	0	0	16	0	0
2020-01-28	150100	呼和浩特市	2	0	0	0	2	0	0
2020-01-28	150200	包头市	0	0	0	0	3	0	0
2020-01-28	150400	赤峰市	0	0	0	0	2	0	0
2020-01-28	150500	通辽市	0	0	0	0	1	0	0
2020-01-28	150600	鄂尔多斯市	0	0	0	0	2	0	0
2020-01-28	150700	呼伦贝尔市	0	0	0	0	2	0	0
2020-01-28	150800	巴彦淖尔市	1	0	0	0	1	0	0
2020-01-28	152200	兴安盟	0	0	0	0	1	0	0
2020-01-28	152500	锡林郭勒盟	0	1	0	0	2	0	0
2020-01-28	210000	辽宁省	6	-8	0	0	36	0	0
2020-01-28	210100	沈阳市	0		0	0	8	0	0
2020-01-28	210200	大连市	0		0	0	5	0	0
2020-01-28	210500	本溪市	0		0	0	2	0	0
2020-01-28	210600	丹东市	0		0	0	5	0	0
2020-01-28	210700	锦州市	4		0	0	4	0	0
2020-01-28	210800	营口市	0		0	0	1	0	0
2020-01-28	211000	辽阳市	0		0	0	1	0	0
2020-01-28	211100	盘锦市	0		0	0	2	0	0
2020-01-28	211200	铁岭市	0		0	0	2	0	0
2020-01-28	211300	朝阳市	1		0	0	3	0	0
2020-01-28	211400	葫芦岛市	1		0	0	3	0	0
2020-01-28	220000	吉林省	1		0	0	9	0	0
2020-01-28	220100	长春市	0		0	0	1	0	0
2020-01-28	220200	吉林市	0		0	0	3	0	0
2020-01-28	220300	四平市	0		0	0	2	0	0
2020-01-28	220500	通化市	1		0	0	1	0	0
2020-01-28	220700	松原市	0		0	0	2	0	0
2020-01-28	230000	黑龙江省	7	1	0	0	37	1	0
2020-01-28	230100	哈尔滨市	1		0	0	11	0	0
2020-01-28	230200	齐齐哈尔市	1		0	0	3	0	0
2020-01-28	230300	鸡西市	1		0	0	1	0	0
2020-01-28	230500	双鸭山市	0		0	0	1	0	0
2020-01-28	230600	大庆市	0		0	0	5	0	0
2020-01-28	230800	佳木斯市	4		0	0	5	0	0
2020-01-28	230900	七台河市	0		0	0	2	0	0
2020-01-28	231000	牡丹江市	0		0	0	1	0	0
2020-01-28	231200	绥化市	0		0	0	8	1	0
2020-01-28	310000	上海市	14	0	0	1	80	1	4
2020-01-28	320000	江苏省	29	0	0	0	99	0	1
2020-01-28	320100	南京市	4	0	0	0	14	0	0
2020-01-28	320200	无锡市	3	0	0	0	9	0	0
2020-01-28	320300	徐州市	0	0	0	0	8	0	0
2020-01-28	320400	常州市	0	0	0	0	8	0	0
2020-01-28	320500	苏州市	8	0	0	0	20	0	1
2020-01-28	320600	南通市	0	0	0	0	6	0	0
2020-01-28	320700	连云港市	0	0	0	0	3	0	0
2020-01-28	320800	淮安市	1	0	0	0	3	0	0
2020-01-28	320900	盐城市	5	0	0	0	6	0	0
2020-01-28	321000	扬州市	3	0	0	0	8	0	0
2020-01-28	321100	镇江市	0	0	0	0	2	0	0
2020-01-28	321200	泰州市	4	0	0	0	8	0	0
2020-01-28	321300	宿迁市	1	0	0	0	4	0	0
2020-01-28	330000	浙江省	123	11	0	2	296	0	3
2020-01-28	330100	杭州市	19	6	0	0	51	0	0
2020-01-28	330200	宁波市	3	0	0	0	20	0	0
2020-01-28	330300	温州市	54	1	0	2	114	0	3
2020-01-28	330400	嘉兴市	3	0	0	0	14	0	0
2020-01-28	330500	湖州市	2	0	0	0	5	0	0
2020-01-28	330600	绍兴市	12	0	0	0	19	0	0
2020-01-28	330700	金华市	6	1	0	0	13	0	0
2020-01-28	330800	衢州市	3	0	0	0	8	0	0
2020-01-28	330900	舟山市	2	0	0	0	6	0	0
2020-01-28	331000	台州市	18	1	0	0	40	0	0
2020-01-28	331100	丽水市	1	2	0	0	6	0	0
2020-01-28	340000	安徽省	46	0	0	0	152	0	0
2020-01-28	340100	合肥市	13	0	0	0	29	0	0
2020-01-28	340200	芜湖市	2	0	0	0	11	0	0
2020-01-28	340300	蚌埠市	0	0	0	0	3	0	0
2020-01-28	340400	淮南市	0	0	0	0	2	0	0
2020-01-28	340500	马鞍山市	1	0	0	0	11	0	0
2020-01-28	340600	淮北市	0	0	0	0	2	0	0
2020-01-28	340700	铜陵市	0	0	0	0	9	0	0
2020-01-28	340800	安庆市	10	0	0	0	18	0	0
2020-01-28	341000	黄山市	3	0	0	0	7	0	0
2020-01-28	341100	滁州市	0	0	0	0	4	0	0
2020-01-28	341200	阜阳市	2	0	0	0	23	0	0
2020-01-28	341300	宿州市	6	0	0	0	9	0	0
2020-01-28	341500	六安市	2	0	0	0	6	0	0
2020-01-28	341600	亳州市	7	0	0	0	15	0	0
2020-01-28	341700	池州市	0	0	0	0	1	0	0
2020-01-28	341800	宣城市	0	0	0	0	2	0	0
2020-01-28	350000	福建省	9	8	0	0	82	0	0
2020-01-28	350100	福州市	6		0	0	24	0	0
2020-01-28	350200	厦门市	1		0	0	6	0	0
2020-01-28	350300	莆田市	0		0	0	14	0	0
2020-01-28	350400	三明市	0		0	0	8	0	0
2020-01-28	350500	泉州市	0		0	0	13	0	0
2020-01-28	350600	漳州市	1		0	0	6	0	0
2020-01-28	350700	南平市	0		0	0	3	0	0
2020-01-28	350800	龙岩市	0		0	0	1	0	0
2020-01-28	350900	宁德市	1		0	0	7	0	0
2020-01-28	360000	江西省	37	4	0	1	109	0	3
2020-01-28	360100	南昌市	8		0	0	25	0	0
2020-01-28	360200	景德镇市	0		0	0	2	0	0
2020-01-28	360300	萍乡市	0		0	0	2	0	1
2020-01-28	360400	九江市	7		0	0	16	0	0
2020-01-28	360500	新余市	8		0	1	11	0	1
2020-01-28	360600	鹰潭市	0		0	0	1	0	0
2020-01-28	360700	赣州市	6		0	0	16	0	0
2020-01-28	360800	吉安市	1		0	0	4	0	1
2020-01-28	360900	宜春市	4		0	0	14	0	0
2020-01-28	361000	抚州市	1		0	0	9	0	0
2020-01-28	361100	上饶市	2		0	0	9	0	0
2020-01-28	370000	山东省	34		0	0	121	0	0
2020-01-28	370100	济南市	1		0	0	11	0	0
2020-01-28	370200	青岛市	2		0	0	15	0	0
2020-01-28	370300	淄博市	2		0	0	4	0	0
2020-01-28	370400	枣庄市	6		0	0	8	0	0
2020-01-28	370600	烟台市	2		0	0	10	0	0
2020-01-28	370700	潍坊市	2		0	0	5	0	0
2020-01-28	370800	济宁市	0		0	0	5	0	0
2020-01-28	370900	泰安市	2		0	0	3	0	0
2020-01-28	371000	威海市	1		0	0	11	0	0
2020-01-28	371100	日照市	1		0	0	7	0	0
2020-01-28	371300	临沂市	7		0	0	15	0	0
2020-01-28	371400	德州市	3		0	0	11	0	0
2020-01-28	371500	聊城市	0		0	0	3	0	0
2020-01-28	371600	滨州市	2		0	0	6	0	0
2020-01-28	371700	菏泽市	3		0	0	7	0	0
2020-01-28	410000	河南省	38	4	1	1	206	2	1
2020-01-28	410100	郑州市	3				40
2020-01-28	410200	开封市	1				3
2020-01-28	410300	洛阳市	0				2
2020-01-28	410400	平顶山市	0				5
2020-01-28	410500	安阳市	3				14
2020-01-28	410600	鹤壁市	3				5
2020-01-28	410700	新乡市	1				7
2020-01-28	410800	焦作市	0				2
2020-01-28	410900	濮阳市	1				1
2020-01-28	411000	许昌市	0				2
2020-01-28	411100	漯河市	0				9
2020-01-28	411200	三门峡市	1				4
2020-01-28	411300	南阳市	5				31
2020-01-28	411400	商丘市	7				14
2020-01-28	411500	信阳市	3				32
2020-01-28	411600	周口市	4				19
2020-01-28	411700	驻马店市	6				16
2020-01-28	420000	湖北省	840	108	25	33	3554	125	80
2020-01-28	420100	武汉市	315		19	32	1905	104	76
2020-01-28	420200	黄石市	33		0	0	86	1	0
2020-01-28	420300	十堰市	23		0	0	88	0	0
2020-01-28	420500	宜昌市	12		0	0	63	1	0
2020-01-28	420600	襄阳市	61		0	1	131	0	1
2020-01-28	420700	鄂州市	27		1	0	84	1	0
2020-01-28	420800	荆门市	28		1	0	142	4	0
2020-01-28	420900	孝感市	101		2	0	274	3	0
2020-01-28	421000	荆州市	30		0	0	101	2	1
2020-01-28	421100	黄冈市	111		1	0	324	5	2
2020-01-28	421200	咸宁市	21		0	0	112	0	0
2020-01-28	421300	随州市	46		0	0	116	0	0
2020-01-28	422800	恩施土家族苗族自治州	13		0	0	51	0	0
2020-01-28	429004	仙桃市	5		0	0	32	0	0
2020-01-28	429005	潜江市	1		0	0	8	1	0
2020-01-28	429006	天门市	11		1	0	34	3	0
2020-01-28	429021	神农架林区	2		0	0	3	0	0
2020-01-28	430000	湖南省	78	7	0	0	221	0	0
2020-01-28	430100	长沙市	22	-1	0	0	46	0	0
2020-01-28	430200	株洲市	6	1	0	0	13	0	0
2020-01-28	430300	湘潭市	2	0	0	0	8	0	0
2020-01-28	430400	衡阳市	10	2	0	0	17	0	0
2020-01-28	430500	邵阳市	8	2	0	0	19	0	0
2020-01-28	430600	岳阳市	9	0	0	0	26	0	0
2020-01-28	430700	常德市	7	0	0	0	26	0	0
2020-01-28	430900	益阳市	4	0	0	0	14	0	0
2020-01-28	431000	郴州市	0	0	0	0	7	0	0
2020-01-28	431100	永州市	4	0	0	0	11	0	0
2020-01-28	431200	怀化市	2	1	0	0	18	0	0
2020-01-28	431300	娄底市	4	2	0	0	13	0	0
2020-01-28	433100	湘西土家族苗族自治州	0	0	0	0	3	0	0
2020-01-28	440000	广东省	53	-1	0	1	241	0	5
2020-01-28	440100	广州市	12		0		63	0
2020-01-28	440200	韶关市	0		0		4	0
2020-01-28	440300	深圳市	14		0		63	0
2020-01-28	440400	珠海市	2		0		14	0
2020-01-28	440500	汕头市	1		0		6	0
2020-01-28	440600	佛山市	0		0		18	0
2020-01-28	440800	湛江市	2		0		7	0
2020-01-28	440900	茂名市	2		0		2	0
2020-01-28	441200	肇庆市	1		0		5	0
2020-01-28	441300	惠州市	1		0		12	0
2020-01-28	441400	梅州市	1		0		4	0
2020-01-28	441500	汕尾市	0		0		1	0
2020-01-28	441600	河源市	1		0		1	0
2020-01-28	441700	阳江市	2		0		10	0
2020-01-28	441800	清远市	1		0		6	0
2020-01-28	441900	东莞市	5		0		7	0
2020-01-28	442000	中山市	6		0		12	0
2020-01-28	445200	揭阳市	2		0		6	0
2020-01-28	450000	广西壮族自治区	7	0	0	2	58	0	2
2020-01-28	450100	南宁市	2	0	0	0	7	0	0
2020-01-28	450200	柳州市	0	-1	0	0	6	0	0
2020-01-28	450300	桂林市	1	1	0	0	16	0	0
2020-01-28	450400	梧州市	0	0	0	1	4	0	1
2020-01-28	450500	北海市	2	0	0	0	13	0	0
2020-01-28	450600	防城港市	2	0	0	1	5	0	1
2020-01-28	450900	玉林市	0	0	0	0	2	0	0
2020-01-28	451000	百色市	0	0	0	0	2	0	0
2020-01-28	451200	河池市	0	0	0	0	3	0	0
2020-01-28	460000	海南省	5	4	0	0	43	1	0
2020-01-28	460100	海口市	2		0	0	9	0	0
2020-01-28	460200	三亚市	0		0	0	14	0	0
2020-01-28	460400	儋州市	0		0	0	5	0	0
2020-01-28	469002	琼海市	0		0	0	1	0	0
2020-01-28	469006	万宁市	1		0	0	8	0	0
2020-01-28	469007	东方市	1		0	0	1	0	0
2020-01-28	469023	澄迈县	0		0	0	2	1	0
2020-01-28	469024	临高县	0		0	0	1	0	0
2020-01-28	469028	陵水黎族自治县	0		0	0	1	0	0
2020-01-28	469030	琼中黎族苗族自治县	1		0	0	1	0	0
2020-01-28	500000	重庆市	15	2	0	0	147	0	0
2020-01-28	510000	四川省	18		0	0	108	0	0
2020-01-28	510100	成都市	9		0	0	46	0	0
2020-01-28	510300	自贡市	0		0	0	7	0	0
2020-01-28	510500	泸州市	1		0	0	5	0	0
2020-01-28	510600	德阳市	1		0	0	2	0	0
2020-01-28	510700	绵阳市	0		0	0	8	0	0
2020-01-28	510800	广元市	1		0	0	1	0	0
2020-01-28	510900	遂宁市	0		0	0	3	0	0
2020-01-28	511000	内江市	1		0	0	4	0	0
2020-01-28	511100	乐山市	0		0	0	2	0	0
2020-01-28	511300	南充市	1		0	0	5	0	0
2020-01-28	511400	眉山市	0		0	0	1	0	0
2020-01-28	511500	宜宾市	1		0	0	2	0	0
2020-01-28	511600	广安市	0		0	0	7	0	0
2020-01-28	511700	达州市	1		0	0	4	0	0
2020-01-28	511800	雅安市	0		0	0	2	0	0
2020-01-28	511900	巴中市	2		0	0	2	0	0
2020-01-28	512000	资阳市	0		0	0	2	0	0
2020-01-28	513300	甘孜藏族自治州	0		0	0	3	0	0
2020-01-28	513400	凉山彝族自治州	0		0	0	2	0	0
2020-01-28	520000	贵州省	0	0	0	1	9	0	1
2020-01-28	520100	贵阳市	0		0	1	1	0	1
2020-01-28	520200	六盘水市	0		0	0	1	0	0
2020-01-28	520300	遵义市	0		0	0	0	0	0
2020-01-28	520500	毕节市	0		0	0	0	0	0
2020-01-28	520600	铜仁市	0		0	0	2	0	0
2020-01-28	522300	黔西南布依族苗族自治州	0		0	0	1	0	0
2020-01-28	522600	黔东南苗族侗族自治州	0		0	0	0	0	0
2020-01-28	522700	黔南布依族苗族自治州	0		0	0	4	0	0
2020-01-28	530000	云南省	25	4	0	0	51	0	0
2020-01-28	530100	昆明市	8		0	0	15	0	0
2020-01-28	530300	曲靖市	3		0	0	5	0	0
2020-01-28	530400	玉溪市	4		0	0	5	0	0
2020-01-28	530500	保山市	1		0	0	4	0	0
2020-01-28	530600	昭通市	1		0	0	2	0	0
2020-01-28	530700	丽江市	1		0	0	6	0	0
2020-01-28	530800	普洱市	1		0	0	1	0	0
2020-01-28	532500	红河哈尼族彝族自治州	0		0	0	2	0	0
2020-01-28	532800	西双版纳傣族自治州	5		0	0	6	0	0
2020-01-28	532900	大理白族自治州	1		0	0	3	0	0
2020-01-28	533100	德宏傣族景颇族自治州	0		0	0	2	0	0
2020-01-28	540000	西藏自治区	0	0	0	0	0	0	0
2020-01-28	610000	陕西省	11		0	0	46	0	0
2020-01-28	610100	西安市	3		0	0	15	0	0
2020-01-28	610200	铜川市	0		0	0	5	0	0
2020-01-28	610300	宝鸡市	3		0	0	3	0	0
2020-01-28	610400	咸阳市	0		0	0	4	0	0
2020-01-28	610500	渭南市	2		0	0	3	0	0
2020-01-28	610600	延安市	0		0	0	2	0	0
2020-01-28	610700	汉中市	1		0	0	4	0	0
2020-01-28	610900	安康市	1		0	0	8	0	0
2020-01-28	611000	商洛市	1		0	0	2	0	0
2020-01-28	620000	甘肃省	5	-1	0	0	24	0	0
2020-01-28	620100	兰州市	3	0	0	0	14	0	0
2020-01-28	620300	金昌市	0	0	0	0	1	0	0
2020-01-28	620400	白银市	0	0	0	0	1	0	0
2020-01-28	620500	天水市	0	0	0	0	1	0	0
2020-01-28	620700	张掖市	1	0	0	0	2	0	0
2020-01-28	620800	平凉市	1	0	0	0	1	0	0
2020-01-28	621100	定西市	0	-1	0	0	1	0	0
2020-01-28	621200	陇南市	0	0	0	0	1	0	0
2020-01-28	622900	临夏回族自治州	0	0	0	0	2	0	0
2020-01-28	630000	青海省	0	0	0	0	6	0	0
2020-01-28	630100	西宁市	0	0	0	0	6	0	0
2020-01-28	640000	宁夏回族自治区	1		0	0	12	0	0
2020-01-28	640100	银川市	0		0	0	7	0	0
2020-01-28	640300	吴忠市	1		0	0	3	0	0
2020-01-28	640400	固原市	0		0	0	1	0	0
2020-01-28	640500	中卫市	0		0	0	1	0	0
2020-01-28	650000	新疆维吾尔自治区	3	2	0	0	13	0	0
2020-01-28	650100	乌鲁木齐市	1	2	0	0	6	0	0
2020-01-28	650400	吐鲁番市	0	0	0	0	1	0	0
2020-01-28	654000	伊犁哈萨克自治州	2	0	0	0	4	0	0
2020-01-28	659001	石河子市	0	0	0	0	1	0	0
2020-01-28	659010	胡杨河市	0	0	0	0	1	0	0
2020-01-28	710000	台湾省	3		0	0	8	0	0
2020-01-28	810000	香港特别行政区	0		0	0	8	0	0
2020-01-28	820000	澳门特别行政区	0		0	0	7	0	0
2020-01-29	110000	北京市	9		0	0	111	1	4
2020-01-29	120000	天津市	3	-4	0	0	27	0	0
2020-01-29	130000	河北省	17	4	0	0	65	1	0
2020-01-29	130100	石家庄市	1	0	0	0	11	0	0
2020-01-29	130200	唐山市	0	0	0	0	3	0	0
2020-01-29	130300	秦皇岛市	0	0	0	0	0	0	0
2020-01-29	130400	邯郸市	2	0	0	0	6	0	0
2020-01-29	130500	邢台市	2	0	0	0	5	0	0
2020-01-29	130600	保定市	1	0	0	0	7	0	0
2020-01-29	130700	张家口市	5	1	0	0	6	0	0
2020-01-29	130800	承德市	1	0	0	0	2	0	0
2020-01-29	130900	沧州市	4	3	0	0	12	1	0
2020-01-29	131000	廊坊市	0	0	0	0	9	0	0
2020-01-29	131100	衡水市	1	0	0	0	4	0	0
2020-01-29	140000	山西省	8	-1	0	1	35	0	1
2020-01-29	140100	太原市	0	0	0	1	3	0	1
2020-01-29	140200	大同市	1	0	0	0	4	0	0
2020-01-29	140300	阳泉市	0	0	0	0	1	0	0
2020-01-29	140400	长治市	2	0	0	0	3	0	0
2020-01-29	140600	朔州市	1	0	0	0	3	0	0
2020-01-29	140700	晋中市	0	-1	0	0	9	0	0
2020-01-29	140800	运城市	3	0	0	0	7	0	0
2020-01-29	141000	临汾市	0	0	0	0	1	0	0
2020-01-29	141100	吕梁市	1	0	0	0	4	0	0
2020-01-29	150000	内蒙古自治区	2	1	0	0	18	0	0
2020-01-29	150100	呼和浩特市	0	0	0	0	2	0	0
2020-01-29	150200	包头市	0	1	0	0	3	0	0
2020-01-29	150400	赤峰市	0	0	0	0	2	0	0
2020-01-29	150500	通辽市	0	0	0	0	1	0	0
2020-01-29	150600	鄂尔多斯市	1	0	0	0	3	0	0
2020-01-29	150700	呼伦贝尔市	0	0	0	0	2	0	0
2020-01-29	150800	巴彦淖尔市	1	0	0	0	2	0	0
2020-01-29	150900	乌兰察布市	0	0	0	0	0	0	0
2020-01-29	152200	兴安盟	0	0	0	0	1	0	0
2020-01-29	152500	锡林郭勒盟	0	0	0	0	2	0	0
2020-01-29	210000	辽宁省	5	3	0	1	41	0	1
2020-01-29	210100	沈阳市	1		0	0	9	0	0
2020-01-29	210200	大连市	0		0	1	5	0	1
2020-01-29	210500	本溪市	1		0	0	3	0	0
2020-01-29	210600	丹东市	0		0	0	5	0	0
2020-01-29	210700	锦州市	0		0	0	4	0	0
2020-01-29	210800	营口市	0		0	0	1	0	0
2020-01-29	211000	辽阳市	0		0	0	1	0	0
2020-01-29	211100	盘锦市	1		0	0	3	0	0
2020-01-29	211200	铁岭市	0		0	0	2	0	0
2020-01-29	211300	朝阳市	1		0	0	4	0	0
2020-01-29	211400	葫芦岛市	1		0	0	4	0	0
2020-01-29	220000	吉林省	5	1	0	0	14	0	0
2020-01-29	220100	长春市	3		0	0	4	0	0
2020-01-29	220200	吉林市	0		0	0	3	0	0
2020-01-29	220300	四平市	0		0	0	2	0	0
2020-01-29	220500	通化市	0		0	0	1	0	0
2020-01-29	220700	松原市	0		0	0	2	0	0
2020-01-29	222400	延边朝鲜族自治州	2		0	0	2	0	0
2020-01-29	230000	黑龙江省	6	2	0	0	43	1	0
2020-01-29	230100	哈尔滨市	2		0	0	13	0	0
2020-01-29	230200	齐齐哈尔市	0		0	0	3	0	0
2020-01-29	230300	鸡西市	0		0	0	1	0	0
2020-01-29	230400	鹤岗市	1		0	0	1	0	0
2020-01-29	230500	双鸭山市	0		0	0	1	0	0
2020-01-29	230600	大庆市	0		0	0	5	0	0
2020-01-29	230800	佳木斯市	0		0	0	5	0	0
2020-01-29	230900	七台河市	0		0	0	2	0	0
2020-01-29	231000	牡丹江市	0		0	0	1	0	0
2020-01-29	231200	绥化市	2		0	0	10	1	0
2020-01-29	232700	大兴安岭地区	1		0	0	1	0	0
2020-01-29	310000	上海市	21	0	0	1	101	1	5
2020-01-29	320000	江苏省	30	0	0	0	129	0	1
2020-01-29	320100	南京市	5	0	0	0	19	0	0
2020-01-29	320200	无锡市	1	0	0	0	10	0	0
2020-01-29	320300	徐州市	7	0	0	0	15	0	0
2020-01-29	320400	常州市	2	0	0	0	10	0	0
2020-01-29	320500	苏州市	4	0	0	0	24	0	1
2020-01-29	320600	南通市	3	0	0	0	9	0	0
2020-01-29	320700	连云港市	3	0	0	0	6	0	0
2020-01-29	320800	淮安市	4	0	0	0	7	0	0
2020-01-29	320900	盐城市	0	0	0	0	6	0	0
2020-01-29	321000	扬州市	0	0	0	0	8	0	0
2020-01-29	321100	镇江市	0	0	0	0	2	0	0
2020-01-29	321200	泰州市	1	0	0	0	9	0	0
2020-01-29	321300	宿迁市	0	0	0	0	4	0	0
2020-01-29	330000	浙江省	132	12	0	1	428	0	4
2020-01-29	330100	杭州市	18	3	0	0	69	0	0
2020-01-29	330200	宁波市	21	0	0	0	41	0	0
2020-01-29	330300	温州市	58	3	0	0	172	0	3
2020-01-29	330400	嘉兴市	2	0	0	0	16	0	0
2020-01-29	330500	湖州市	0	0	0	0	5	0	0
2020-01-29	330600	绍兴市	0	2	0	0	19	0	0
2020-01-29	330700	金华市	7	2	0	0	20	0	0
2020-01-29	330800	衢州市	2	0	0	0	10	0	0
2020-01-29	330900	舟山市	0	0	0	0	6	0	0
2020-01-29	331000	台州市	24	2	0	0	64	0	0
2020-01-29	331100	丽水市	0	0	0	1	6	0	1
2020-01-29	340000	安徽省	48	0	0	2	200	0	2
2020-01-29	340100	合肥市	10	0	0	1	39	0	1
2020-01-29	340200	芜湖市	3	0	0	0	14	0	0
2020-01-29	340300	蚌埠市	5	0	0	0	8	0	0
2020-01-29	340400	淮南市	4	0	0	0	6	0	0
2020-01-29	340500	马鞍山市	3	0	0	0	14	0	0
2020-01-29	340600	淮北市	0	0	0	0	2	0	0
2020-01-29	340700	铜陵市	1	0	0	0	10	0	0
2020-01-29	340800	安庆市	6	0	0	0	24	0	0
2020-01-29	341000	黄山市	0	0	0	0	7	0	0
2020-01-29	341100	滁州市	0	0	0	0	4	0	0
2020-01-29	341200	阜阳市	5	0	0	0	28	0	0
2020-01-29	341300	宿州市	1	0	0	0	10	0	0
2020-01-29	341500	六安市	2	0	0	0	8	0	0
2020-01-29	341600	亳州市	5	0	0	1	20	0	1
2020-01-29	341700	池州市	1	0	0	0	2	0	0
2020-01-29	341800	宣城市	2	0	0	0	4	0	0
2020-01-29	350000	福建省	19	-1	0	0	101	0	0
2020-01-29	350100	福州市	6		0	0	30	0	0
2020-01-29	350200	厦门市	1		0	0	7	0	0
2020-01-29	350300	莆田市	3		0	0	17	0	0
2020-01-29	350400	三明市	2		0	0	10	0	0
2020-01-29	350500	泉州市	5		0	0	18	0	0
2020-01-29	350600	漳州市	1		0	0	7	0	0
2020-01-29	350700	南平市	0		0	0	3	0	0
2020-01-29	350800	龙岩市	0		0	0	1	0	0
2020-01-29	350900	宁德市	1		0	0	8	0	0
2020-01-29	360000	江西省	53	5	0	0	162	0	3
2020-01-29	360100	南昌市	21		0	0	46	0	0
2020-01-29	360200	景德镇市	0		0	0	2	0	0
2020-01-29	360300	萍乡市	3		0	0	5	0	1
2020-01-29	360400	九江市	15		0	0	31	0	0
2020-01-29	360500	新余市	0		0	0	11	0	1
2020-01-29	360600	鹰潭市	2		0	0	3	0	0
2020-01-29	360700	赣州市	5		0	0	21	0	0
2020-01-29	360800	吉安市	1		0	0	5	0	1
2020-01-29	360900	宜春市	0		0	0	14	0	0
2020-01-29	361000	抚州市	4		0	0	13	0	0
2020-01-29	361100	上饶市	2		0	0	11	0	0
2020-01-29	370000	山东省	24		0	1	145	0	1
2020-01-29	370100	济南市	3		0	0	14	0	0
2020-01-29	370200	青岛市	3		0	1	18	0	1
2020-01-29	370300	淄博市	2		0	0	6	0	0
2020-01-29	370400	枣庄市	0		0	0	8	0	0
2020-01-29	370600	烟台市	3		0	0	13	0	0
2020-01-29	370700	潍坊市	2		0	0	7	0	0
2020-01-29	370800	济宁市	3		0	0	8	0	0
2020-01-29	370900	泰安市	0		0	0	3	0	0
2020-01-29	371000	威海市	3		0	0	14	0	0
2020-01-29	371100	日照市	1		0	0	8	0	0
2020-01-29	371300	临沂市	1		0	0	16	0	0
2020-01-29	371400	德州市	0		0	0	11	0	0
2020-01-29	371500	聊城市	2		0	0	5	0	0
2020-01-29	371600	滨州市	1		0	0	7	0	0
2020-01-29	371700	菏泽市	0		0	0	7	0	0
2020-01-29	410000	河南省	72	5	0	1	278	2	2
2020-01-29	410100	郑州市	6				46
2020-01-29	410200	开封市	1				4
2020-01-29	410300	洛阳市	0				2
2020-01-29	410400	平顶山市	3				8
2020-01-29	410500	安阳市	3				17
2020-01-29	410600	鹤壁市	1				6
2020-01-29	410700	新乡市	5				12
2020-01-29	410800	焦作市	0				2
2020-01-29	410900	濮阳市	0				1
2020-01-29	411000	许昌市	1				3
2020-01-29	411100	漯河市	2				11
2020-01-29	411200	三门峡市	1				5
2020-01-29	411300	南阳市	20				51
2020-01-29	411400	商丘市	4				18
2020-01-29	411500	信阳市	10				42
2020-01-29	411600	周口市	6				25
2020-01-29	411700	驻马店市	9				25
2020-01-29	420000	湖北省	1032	40	37	10	4586	162	90
2020-01-29	420100	武汉市	356		25	7	2261	129	83
2020-01-29	420200	黄石市	27		0	0	113	1	0
2020-01-29	420300	十堰市	31		0	0	119	0	0
2020-01-29	420500	宜昌市	54		0	0	117	1	0
2020-01-29	420600	襄阳市	32		0	0	163	0	1
2020-01-29	420700	鄂州市	39		1	0	123	2	0
2020-01-29	420800	荆门市	49		0	0	191	4	0
2020-01-29	420900	孝感市	125		3	0	399	6	0
2020-01-29	421000	荆州市	50		1	0	151	3	1
2020-01-29	421100	黄冈市	172		7	3	496	12	5
2020-01-29	421200	咸宁市	18		0	0	130	0	0
2020-01-29	421300	随州市	27		0	0	143	0	0
2020-01-29	422800	恩施土家族苗族自治州	15		0	0	66	0	0
2020-01-29	429004	仙桃市	23		0	0	55	0	0
2020-01-29	429005	潜江市	2		0	0	10	1	0
2020-01-29	429006	天门市	10		0	0	44	3	0
2020-01-29	429021	神农架林区	2		0	0	5	0	0
2020-01-29	430000	湖南省	56	-9	0	0	277	0	0
2020-01-29	430100	长沙市	11	-3	0	0	57	0	0
2020-01-29	430200	株洲市	5	-1	0	0	18	0	0
2020-01-29	430300	湘潭市	1	-1	0	0	9	0	0
2020-01-29	430400	衡阳市	3	0	0	0	20	0	0
2020-01-29	430500	邵阳市	10	0	0	0	29	0	0
2020-01-29	430600	岳阳市	3	0	0	0	29	0	0
2020-01-29	430700	常德市	4	0	0	0	30	0	0
2020-01-29	430800	张家界市	1	0	0	0	1	0	0
2020-01-29	430900	益阳市	3	0	0	0	17	0	0
2020-01-29	431000	郴州市	3	0	0	0	10	0	0
2020-01-29	431100	永州市	3	-2	0	0	14	0	0
2020-01-29	431200	怀化市	5	0	0	0	23	0	0
2020-01-29	431300	娄底市	3	-2	0	0	16	0	0
2020-01-29	433100	湘西土家族苗族自治州	1	0	0	0	4	0	0
2020-01-29	440000	广东省	70	12	0	1	311	0	6
2020-01-29	440100	广州市	16		0		79	0
2020-01-29	440200	韶关市	0		0		4	0
2020-01-29	440300	深圳市	23		0		86	0
2020-01-29	440400	珠海市	4		0		18	0
2020-01-29	440500	汕头市	6		0		12	0
2020-01-29	440600	佛山市	7		0		25	0
2020-01-29	440700	江门市	1		0		1	0
2020-01-29	440800	湛江市	2		0		9	0
2020-01-29	440900	茂名市	1		0		3	0
2020-01-29	441200	肇庆市	0		0		5	0
2020-01-29	441300	惠州市	5		0		17	0
2020-01-29	441400	梅州市	1		0		5	0
2020-01-29	441500	汕尾市	0		0		1	0
2020-01-29	441600	河源市	0		0		1	0
2020-01-29	441700	阳江市	0		0		10	0
2020-01-29	441800	清远市	0		0		6	0
2020-01-29	441900	东莞市	0		0		7	0
2020-01-29	442000	中山市	4		0		16	0
2020-01-29	445200	揭阳市	0		0		6	0
2020-01-29	450000	广西壮族自治区	20	0	0	0	78	0	2
2020-01-29	450100	南宁市	8	0	0	0	15	0	0
2020-01-29	450200	柳州市	4	0	0	0	10	0	0
2020-01-29	450300	桂林市	2	0	0	0	18	0	0
2020-01-29	450400	梧州市	0	0	0	0	4	0	1
2020-01-29	450500	北海市	2	0	0	0	15	0	0
2020-01-29	450600	防城港市	0	0	0	0	5	0	1
2020-01-29	450700	钦州市	1	0	0	0	1	0	0
2020-01-29	450900	玉林市	0	0	0	0	2	0	0
2020-01-29	451000	百色市	0	0	0	0	2	0	0
2020-01-29	451100	贺州市	1	0	0	0	1	0	0
2020-01-29	451200	河池市	2	0	0	0	5	0	0
2020-01-29	460000	海南省	3	-2	0	1	46	1	1
2020-01-29	460100	海口市	0		0	0	9	0	0
2020-01-29	460200	三亚市	0		0	1	14	0	1
2020-01-29	460400	儋州市	0		0	0	5	0	0
2020-01-29	469002	琼海市	2		0	0	3	0	0
2020-01-29	469006	万宁市	0		0	0	8	0	0
2020-01-29	469007	东方市	0		0	0	1	0	0
2020-01-29	469023	澄迈县	0		0	0	2	1	0
2020-01-29	469024	临高县	0		0	0	1	0	0
2020-01-29	469028	陵水黎族自治县	1		0	0	2	0	0
2020-01-29	469030	琼中黎族苗族自治县	0		0	0	1	0	0
2020-01-29	500000	重庆市	18	3	0	1	165	0	1
2020-01-29	510000	四川省	34		1	1	142	1	1
2020-01-29	510100	成都市	13		1	1	59	1	1
2020-01-29	510300	自贡市	0		0	0	7	0	0
2020-01-29	510500	泸州市	0		0	0	5	0	0
2020-01-29	510600	德阳市	1		0	0	3	0	0
2020-01-29	510700	绵阳市	1		0	0	9	0	0
2020-01-29	510800	广元市	2		0	0	3	0	0
2020-01-29	510900	遂宁市	1		0	0	4	0	0
2020-01-29	511000	内江市	0		0	0	4	0	0
2020-01-29	511100	乐山市	0		0	0	2	0	0
2020-01-29	511300	南充市	4		0	0	9	0	0
2020-01-29	511400	眉山市	1		0	0	2	0	0
2020-01-29	511500	宜宾市	3		0	0	5	0	0
2020-01-29	511600	广安市	2		0	0	9	0	0
2020-01-29	511700	达州市	2		0	0	6	0	0
2020-01-29	511800	雅安市	0		0	0	2	0	0
2020-01-29	511900	巴中市	2		0	0	4	0	0
2020-01-29	512000	资阳市	0		0	0	2	0	0
2020-01-29	513300	甘孜藏族自治州	2		0	0	5	0	0
2020-01-29	513400	凉山彝族自治州	0		0	0	2	0	0
2020-01-29	520000	贵州省	3	2	0	0	12	0	1
2020-01-29	520100	贵阳市	0		0	0	1	0	1
2020-01-29	520200	六盘水市	0		0	0	1	0	0
2020-01-29	520300	遵义市	1		0	0	1	0	0
2020-01-29	520500	毕节市	1		0	0	1	0	0
2020-01-29	520600	铜仁市	0		0	0	2	0	0
2020-01-29	522300	黔西南布依族苗族自治州	0		0	0	1	0	0
2020-01-29	522600	黔东南苗族侗族自治州	1		0	0	1	0	0
2020-01-29	522700	黔南布依族苗族自治州	0		0	0	4	0	0
2020-01-29	530000	云南省	19	1	0	0	70	0	0
2020-01-29	530100	昆明市	6		0	0	21	0	0
2020-01-29	530300	曲靖市	0		0	0	5	0	0
2020-01-29	530400	玉溪市	1		0	0	6	0	0
2020-01-29	530500	保山市	1		0	0	5	0	0
2020-01-29	530600	昭通市	2		0	0	4	0	0
2020-01-29	530700	丽江市	0		0	0	6	0	0
2020-01-29	530800	普洱市	2		0	0	3	0	0
2020-01-29	532500	红河哈尼族彝族自治州	2		0	0	4	0	0
2020-01-29	532800	西双版纳傣族自治州	4		0	0	10	0	0
2020-01-29	532900	大理白族自治州	1		0	0	4	0	0
2020-01-29	533100	德宏傣族景颇族自治州	0		0	0	2	0	0
2020-01-29	540000	西藏自治区	1	0	0	0	1	0	0
2020-01-29	610000	陕西省	10		0	0	56	0	0
2020-01-29	610100	西安市	3		0	0	18	0	0
2020-01-29	610200	铜川市	0		0	0	5	0	0
2020-01-29	610300	宝鸡市	1		0	0	4	0	0
2020-01-29	610400	咸阳市	1		0	0	5	0	0
2020-01-29	610500	渭南市	0		0	0	3	0	0
2020-01-29	610600	延安市	1		0	0	3	0	0
2020-01-29	610700	汉中市	2		0	0	6	0	0
2020-01-29	610900	安康市	2		0	0	10	0	0
2020-01-29	611000	商洛市	0		0	0	2	0	0
2020-01-29	620000	甘肃省	2	3	0	0	26	0	0
2020-01-29	620100	兰州市	0	1	0	0	14	0	0
2020-01-29	620300	金昌市	0	0	0	0	1	0	0
2020-01-29	620400	白银市	0	0	0	0	1	0	0
2020-01-29	620500	天水市	1	0	0	0	2	0	0
2020-01-29	620700	张掖市	0	0	0	0	2	0	0
2020-01-29	620800	平凉市	0	1	0	0	1	0	0
2020-01-29	621100	定西市	1	1	0	0	2	0	0
2020-01-29	621200	陇南市	0	0	0	0	1	0	0
2020-01-29	622900	临夏回族自治州	0	0	0	0	2	0	0
2020-01-29	630000	青海省	0	0	0	0	6	0	0
2020-01-29	630100	西宁市	0	0	0	0	6	0	0
2020-01-29	640000	宁夏回族自治区	5		0	0	17	0	0
2020-01-29	640100	银川市	3		0	0	10	0	0
2020-01-29	640300	吴忠市	2		0	0	5	0	0
2020-01-29	640400	固原市	0		0	0	1	0	0
2020-01-29	640500	中卫市	0		0	0	1	0	0
2020-01-29	650000	新疆维吾尔自治区	1	-1	0	0	14	0	0
2020-01-29	650100	乌鲁木齐市	1	-1	0	0	7	0	0
2020-01-29	650400	吐鲁番市	0	0	0	0	1	0	0
2020-01-29	654000	伊犁哈萨克自治州	0	0	0	0	4	0	0
2020-01-29	659001	石河子市	0	0	0	0	1	0	0
2020-01-29	659010	胡杨河市	0	0	0	0	1	0	0
2020-01-29	710000	台湾省	0		0	0	8	0	0
2020-01-29	810000	香港特别行政区	2		0	0	10	0	0
2020-01-29	820000	澳门特别行政区	0		0	0	7	0	0
2020-01-30	110000	北京市	21		0	1	132	1	5
2020-01-30	120000	天津市	4	0	0	0	31	0	0
2020-01-30	130000	河北省	17	-1	0	0	82	1	0
2020-01-30	130100	石家庄市	0	0	0	0	11	0	0
2020-01-30	130200	唐山市	4	0	0	0	7	0	0
2020-01-30	130300	秦皇岛市	0	0	0	0	0	0	0
2020-01-30	130400	邯郸市	1	0	0	0	7	0	0
2020-01-30	130500	邢台市	2	0	0	0	7	0	0
2020-01-30	130600	保定市	4	0	0	0	11	0	0
2020-01-30	130700	张家口市	0	0	0	0	6	0	0
2020-01-30	130800	承德市	0	0	0	0	2	0	0
2020-01-30	130900	沧州市	6	-1	0	0	18	1	0
2020-01-30	131000	廊坊市	0	0	0	0	9	0	0
2020-01-30	131100	衡水市	0	0	0	0	4	0	0
2020-01-30	140000	山西省	4	0	0	0	39	0	1
2020-01-30	140100	太原市	1	0	0	0	4	0	1
2020-01-30	140200	大同市	1	0	0	0	5	0	0
2020-01-30	140300	阳泉市	0	0	0	0	1	0	0
2020-01-30	140400	长治市	0	0	0	0	3	0	0
2020-01-30	140600	朔州市	0	0	0	0	3	0	0
2020-01-30	140700	晋中市	0	0	0	0	9	0	0
2020-01-30	140800	运城市	1	0	0	0	8	0	0
2020-01-30	141000	临汾市	0	0	0	0	1	0	0
2020-01-30	141100	吕梁市	1	0	0	0	5	0	0
2020-01-30	150000	内蒙古自治区	2	1	0	0	20	0	0
2020-01-30	150100	呼和浩特市	0	0	0	0	2	0	0
2020-01-30	150200	包头市	0	1	0	0	3	0	0
2020-01-30	150400	赤峰市	0	0	0	0	2	0	0
2020-01-30	150500	通辽市	0	0	0	0	1	0	0
2020-01-30	150600	鄂尔多斯市	0	0	0	0	3	0	0
[truncated: 382,256+ more rows]
