# Supplementary material for: How online public opinion evolves before and after policy adjustments in response to major public health emergencies
Source: Front Public Health. 2025 Jun 9;13:1438854. doi: 10.3389/fpubh.2025.1438854 (PMC12183273; doi:10.3389/fpubh.2025.1438854)
Supplement: Supplementary file 4 [file Table_4.xlsx]

## Sheet: Sheet1
博主	content	日期	用户类型	性别	评论	点赞	转发	地区	时间1	content_cutted	概率最大的主题序号	每个主题对应概率
体育场小狗	#南京疫情防控#什么时候放假 能不能一月之前放 别再高贵了 ?	2022年12月07日 00:48	普通用户	女	0	0	12	其他	20221207		Topic #0	[0.08333333 0.08333333 0.08333333 0.08333333 0.08333333 0.08333333 0.08333333 0.08333333 0.08333333 0.08333333 0.08333333 0.08333333]
古丽那尔596	每个人要做好个人防护，做好疫情防控 ?	2022年12月07日 00:49	普通用户	女	0	0	0	新疆	20221207		Topic #0	[0.08333333 0.08333333 0.08333333 0.08333333 0.08333333 0.08333333 0.08333333 0.08333333 0.08333333 0.08333333 0.08333333 0.08333333]
姚国富	12月5日，#曲靖# 发布了优化调整疫情防控相关措施的通告，有友问外地返曲的政策怎么规定。12月6日，曲靖市防指又发布了《关于继续优化调整疫情防控相关措施的通告》，明确回应了上述问题，即：火车站、高铁站、长途客运站、高速公路入城口等地设置免费核酸采样服务点，按照“自愿、免费、即采即走、不限制流动”原则，为跨省流动人员免费“落地检”。还包括，各类公共场所均不再查核酸、倡导疫苗接种“应接尽接”，同时提醒履行好个人健康第一责任人责任，遇有症状及时就医。什么意思呢？大致就是和平时生病了一样，该吃药吃药、该看病看病。	2022年12月07日 00:49	中高级达人	男	0	0	1	云南	20221207	优化 调整 措施 通告 有友 外地 政策 规定 优化 调整 措施 通告 问题 火车站 高铁 客运站 高速公路 城口 设置 免费 核酸 服务 免费 流动 原则 跨省 流动 人员 免费 核酸 疫苗 责任人 责任 症状 意思 生病	Topic #10	[0.00268823 0.0026882 0.00268827 0.00268821 0.00268825 0.08528371 0.29270547 0.00268823 0.0026882 0.00268821 0.59781678 0.00268824]
微微笑0804	#绵阳师范学院#大学生应该合理安排提前返乡1.成都疫情越发严重且还未达到拐点，疫情防控形式严峻。各地区的防控政策不一致，甚至有些模糊的概念，对短期能控制疫情持悲观态度。2.今年过年早，春运压力提前，成都大学生数量多需要分批返乡，加上现在社会面防疫形式严峻，需要提早安排。3.全国疫情形式严峻，省外输入压力大，省内压力也大，未来疫情形式不可预知性和防疫压力大。4.校内人口密度大且并不是真正意义上的封闭管理(只控学生)，一旦出现病例将是一个很大的隐患。5.大学生提前返乡有利于缓解地方资源压力，将更多资源用于社会面。6.全国各地出现反弹情绪，大学生过长的封闭管理不利于大学生生理和心理健康，造成群体性事件。7.在校上网课和在家上网课并无本质区别。综上所述，恳请相关部门能重视大学生群体的诉求，提早安排打算。	2022年12月07日 00:49	普通用户	女	0	0	3	湖北	20221207	师范学院 大学生 合理安排 疫情 拐点 形式 地区 防控 政策 概念 疫情 态度 春运 压力 大学生 数量 社会 防疫 形式 全国 疫情 形式 压力 压力 疫情 形式 防疫 压力 人口密度 意义 管理 学生 病例 隐患 大学生 地方 资源 压力 资源 社会 全国 情绪 大学生 过长 管理 大学生 生理 心理健康 群体性 事件 本质区别 部门 大学生 群体	Topic #11	[0.00189404 0.00189399 0.00189395 0.00189397 0.00189398 0.00189397 0.00189396 0.00189396 0.00189401 0.25820063 0.00189399 0.72285955]
小肘子0202	#青岛疫情防控# 威海去青岛需要隔离吗？ ?	2022年12月07日 00:51	普通用户	女	0	14	0	山东	20221207		Topic #0	[0.08333333 0.08333333 0.08333333 0.08333333 0.08333333 0.08333333 0.08333333 0.08333333 0.08333333 0.08333333 0.08333333 0.08333333]
好喜欢火锅啊	#南京疫情防控# 该回家了吧 ?	2022年12月07日 00:52	名人	女	0	0	25	江苏	20221207	回家	Topic #9	[0.04166667 0.04166667 0.04166667 0.04166667 0.04166667 0.04166739 0.04166746 0.04166667 0.04166667 0.54166056 0.04166667 0.04167125]
斯人就是这个人	这两天疫情防控政策变这么快，不知为什么又陷入了抑郁和迷茫。如果说疫情防控放松后我就会变得更好，那前提得是我现在面临的心理上的困扰得是它造成的。诚然，它确实让我的生活增添了太多麻烦事。但没有它时我也并没有多快乐。准确的讲，在初中之前还是很快乐的。即使没什么朋友，但还是自得其乐。初中陷入至暗时刻，自己将自己与世界为敌，又遇到脑残老师折磨自己。高中也是被整个抑郁症伴随。大学更不用说了。或许曾经会把不快乐怪给抑郁症，但它好了之后发觉还是不快乐。所以这次可能就不会把不快乐的根源都怪给疫情防控。那些是长期以来被畸形的社会文化驯化的结果，也是我自己选择的结果。纠结造成这种不快乐结果的原因没有意义，我就是不快乐，就是之前提到的那种melancholy。我知道不该指望别人来带给我快乐，可是我真的好想谈恋爱啊啊！为什么自己的感情总是这么不顺啊！我知道这可能是与自己的心理问题有关系，可是我真的不想这样。不知道…	2022年12月07日 00:52	普通用户	男	0	3	4	北京	20221207	政策 前提 心理 生活 朋友 时刻 世界 老师 大学 根源 畸形 社会 文化 原因 意义 感情 心理 问题 关系 人生 职业 差距 经历 能力 能力 感觉	Topic #11	[0.00362323 0.00362327 0.00362319 0.00362336 0.00362329 0.00362323 0.00362331 0.00362331 0.00362323 0.15912764 0.00362322 0.80463972]
浩哥文化交流工作室	各地跟风，逐渐放开了的疫情防控，大家都是潜在感染者，新冠病毒还不是大号流感，核酸小屋需要尽快回到常态化愿检尽检的工作状态，发热门诊需要根据形势发展马上重新统筹规划整合，医疗体系不能短期内被攻破，个人能不出门就不出门，目前不是谈赚钱和改善民生的时候，因为各地不取消公共场合核酸阴性证明的话，广泛扩散的可能性不会很大，现在各地跟风，连公共场合的阴性证明都不要了，那就是基本属于躺平，谁晚得病谁是最大收益者，谁先得病，谁是最大受害者。当然，假如不幸家庭出现感染，那就坦然面对，尽可能自己居家治疗，熬过来7天就是。居民之间一定互助，尤其是同一楼层的，一定要共同帮助患病家庭度过艰难的7天，不让其居家有后顾之忧。	2022年12月07日 00:53	普通用户	男	0	0	1	其他	20221207	感染者 病毒 流感 核酸 小屋 常态 工作 状态 形势 发展 医疗 体系 短期内 民生 公共场合 核酸 阴性 证明 可能性 公共场合 阴性 证明 躺平 收益 受害者 家庭 居家 居民 楼层 患病 家庭 居家	Topic #6	[0.08921147 0.00320521 0.00320516 0.13509866 0.00320525 0.20133538 0.28942819 0.00320516 0.00320519 0.00320529 0.07796259 0.18773245]
2022好运的慕斯蛋糕	孩子刚刚38度5，在家预防了几天，每天都是喝药，到最后也没能逃脱，病毒已经侵入身体，随时等待发作，宝宝烧的没有力气，刚刚吐了几下，实在是担心，相对于宝宝我的咽痛低烧已经不值一提#保定疫情##保定疫情防控# 2保定·北国先天下 ?	2022年12月07日 00:53	普通用户	女	3	21	52	其他	20221207	孩子 病毒 身体 发作 力气 咽痛 疫情	Topic #5	[0.01388899 0.0138893 0.01388893 0.0138889 0.01389059 0.84721742 0.01388893 0.01388891 0.01388902 0.01388899 0.01388914 0.01389087]
无冕900	紧密结合实际，在疫情防控第一线成立临时党组织，建立上下贯通、执行有力的严密组织体系，组织党员、干部和群众扎	2022年12月07日 00:54	普通用户	男	0	0	0	新疆	20221207	实际 有力 体系 党员 干部 群众 工作 共克 时艰 疫情 领导	Topic #4	[0.00694454 0.00694459 0.00694446 0.42668032 0.50387358 0.00694453 0.00694461 0.00694446 0.00694463 0.00694479 0.00694463 0.00694484]
无冕900	我们都是温宿疫情防控网的一个重要节点，每个人的防疫态度、防护意识、卫生习惯等，都会成为影响全县疫情防控措施落实落细的因素。人人尽责，配合防疫，应服从指挥、克服困难、严格自律。 ?	2022年12月07日 00:54	普通用户	男	0	0	0	新疆	20221207	节点 防疫 态度 意识 卫生习惯 影响 全县 措施 因素 防疫 自律	Topic #11	[0.00694449 0.00694536 0.00694493 0.00694455 0.45013831 0.00694451 0.00694455 0.00694456 0.00694467 0.0069445 0.00694472 0.48041485]
吕不不不韦	#南宁疫情防控##南宁疫情##南宁站# 有没有区内低风险从南宁站出站的小伙伴？蹲一个出站流程，『通行检查』小程序一直是蓝色的字，怕坐末班车过去会被劝返或者滞留。 ?	2022年12月07日 00:54	普通用户	男	0	12	4	广西	20221207	疫情 风险 出站 小伙伴 流程 检查 程序 蓝色 末班车	Topic #6	[0.01389038 0.31856345 0.17302203 0.01388901 0.01389064 0.01388922 0.38340773 0.01388929 0.01388912 0.0138896 0.01388941 0.01389012]
庄里微	做一次贵州本地博主。贵阳贵安（贵阳市+贵安新区）关于进一步优化调整疫情防控措施的通告已发布，贵州省的防疫优化措施也跟进了！ ?	2022年12月07日 00:54	名人	男	0	0	1	河北	20221207	博主 优化 调整 措施 通告 防疫 优化 措施	Topic #2	[0.01041668 0.01041673 0.88541417 0.01041668 0.01041683 0.01041668 0.0104168 0.01041684 0.01041673 0.01041675 0.01041831 0.01041681]
BRTV财经频道	#北京商超写字楼扫码进入##实地探访北京商超写字楼# 【扫码进入！记者实地探访北京商超、写字楼】2022年12月6日，北京新型冠状病毒肺炎疫情防控工作领导小组办公室、首都严格进京管理联防联控协调机制办公室决定，自2022年12月6日起，北京市进入商超、商务楼宇及各类公共场所，可不查验核酸检测阴性证明，扫码进入即可。多家商场恢复了堂食，堂食仍需查验48小时核酸。(记者：李少鹏) L京视频的微博视频	2022年12月07日 00:55	普通用户	女	0	0	0	北京	20221207	写字楼 实地 写字楼 记者 实地 写字楼 肺炎 工作 领导小组 办公室 管理 机制 办公室 商务 阴性 证明 商场 堂食 小时 核酸 记者 视频 视频	Topic #6	[0.00462981 0.00462971 0.00462977 0.0046297 0.00462977 0.00462978 0.58153017 0.0046297 0.00462965 0.00462988 0.37217243 0.00462964]
无冕900	疫情防控是一场与病毒较量的硬仗，也是一场保民生的硬仗。当前，新冠病毒持续变异，传播速度更快。因此，我们必须继续保持对疫情传播的警惕，增强对疫情防控政策的信心和耐心，克服麻痹思想、厌战情绪、侥幸心理、松劲心态，用“精度+温度”，慎终如始地抓实抓细疫情防控各项工作。 ?	2022年12月07日 00:55	普通用户	男	0	0	0	新疆	20221207	病毒 硬仗 民生 硬仗 病毒 变异 传播速度 疫情 传播 政策 信心 厌战情绪 侥幸心理 心态 精度 温度 工作	Topic #11	[0.00694454 0.00694449 0.00694449 0.17934356 0.24197434 0.00694481 0.00694447 0.00694451 0.00694452 0.00694456 0.00694452 0.51618119]
无冕900	不断加强组织和人文关怀，才能凝聚起共同抗击疫情的强大力量。加强经费保障，一方面将党费投入到疫情防控一线，紧急划拨专项党费支持基层党组织疫情防控，保障党员干部全力打赢疫情防控阻击战。 ?	2022年12月07日 00:55	普通用户	男	0	0	0	新疆	20221207	人文 抗击 疫情 力量 经费 党费 专项 党费 基层 党员干部 阻击战	Topic #4	[0.01190552 0.01190479 0.01190477 0.01190517 0.72526164 0.01190477 0.01190477 0.01190514 0.0119051 0.15568813 0.01190536 0.01190486]
一个树熊	精准到……不用殃及无辜，好事来的?#广州疫情##疫情防控# ?	2022年12月07日 00:55	普通用户	男	0	4	3	海外	20221207	精准 好事 疫情	Topic #1	[0.02777796 0.69443517 0.0277784 0.02777794 0.02778161 0.0277781 0.02777788 0.02777779 0.02777807 0.02777795 0.02777877 0.02778037]
用户6054781713	【湖北抓实抓细——全力保障重要民生商品供给（高效统筹疫情防控和经济社会发展）_中国网客户端】更多精彩尽在360手机浏览器！O湖北抓实抓细——全力保障重要民生商品供给（高效统筹疫情防控和经济社会发展） ?	2022年12月07日 00:56	普通用户	男	0	0	0	浙江	20221207	民生 商品 供给 经济社会 发展 客户端 精彩 手机 浏览器 民生 商品 供给 经济社会 发展	Topic #3	[0.00641039 0.00641026 0.16025595 0.77564032 0.00641026 0.00641027 0.00641031 0.00641061 0.00641049 0.0064105 0.00641028 0.00641035]
一杯星光不加冰	#江苏疫情防控#日子太苦了，说点好笑的给大家听听吧。坐标不敢更精确了，怕带人物们给处分捏～所谓“安全培训”be like“你们过年想回家吗”“想——”“你觉得你们凭什么能回家”无不无聊，叫保安来搁学生身上找存在尽显社会人风采捏，普通话能说明白吗什么人都敢往讲台上站啦。我凭什么不回家啊，我有家有爸爸妈妈我当然要回家啦，又不是谁都像你一样没有家捏 2苏州	2022年12月07日 00:56	普通用户	女	0	0	9	其他	20221207	日子 太苦 人物 处分 培训 回家 回家 保安 学生 社会 风采 普通话 讲台 回家 回家	Topic #11	[0.12036958 0.00925943 0.00925926 0.00925954 0.00925941 0.00925934 0.00925934 0.00925928 0.00925926 0.33376077 0.00925981 0.46253496]
羽王-9935	半夜被隔离、明天就是第五天了、按南宁政策应该放开自由了、目前单人单管均是阴性、但是强加了一个所谓的说不清的红码健康码、这疫情防控真是无语、隔离酒店就是一个老破旧、发霉的味道弥漫开来、说不上来恶心、又不知开始隔离几天、这地方全是土政策、找不到吐槽和反馈渠道、全是踢皮球、装傻充愣 ?	2022年12月07日 00:56	普通用户	男	0	5	10	新疆	20221207	政策 单人 单管 阴性 酒店 味道 恶心 地方 土政策 渠道 踢皮球	Topic #6	[0.01041676 0.01041667 0.14325764 0.01041717 0.01041669 0.01041672 0.75257246 0.01041692 0.01041693 0.01041672 0.01041684 0.01041849]
李那个维斯	上海入厕扫码是遵守规则有素质，山东济南扫码就是落后愚昧贫穷。都放开了还继续扫码，这时候怎么没人说奴性跪久了站不起来了呢#山东疫情防控# ?	2022年12月07日 00:56	名人	男	2	22	81	山东	20221207	入厕 素质 奴性	Topic #0	[0.08333333 0.08333333 0.08333333 0.08333333 0.08333333 0.08333333 0.08333333 0.08333333 0.08333333 0.08333333 0.08333333 0.08333333]
重度脑梗	#南京疫情防控#NUIST你倒是放啊 ?	2022年12月07日 00:56	普通用户	男	0	3	23	内蒙古	20221207		Topic #0	[0.08333333 0.08333333 0.08333333 0.08333333 0.08333333 0.08333333 0.08333333 0.08333333 0.08333333 0.08333333 0.08333333 0.08333333]
无冕900	没有人生来勇敢，正因为被需要，他们才选择了逆风前行，坚定地履行职责。疫情的阴霾之下，他们远离家人，奔赴战“疫”前线!各族群众听从号召尽量待在家中，不串门不聚会，正确佩戴口罩，做好防护，养成良好卫生习惯。面对严峻疫情我们众志成城，共克时艰，以更坚定的信心更顽强的意志更果断的措施，坚决打赢疫情防控的人民战争总体战阻击战。	2022年12月07日 00:57	普通用户	男	0	0	0	新疆	20221207	人生 逆风 履行职责 疫情 阴霾 家人 前线 串门 聚会 口罩 卫生习惯 疫情 众志成城 共克 时艰 信心 意志 措施 人民战争 总体战 阻击战	Topic #4	[0.00641028 0.00641046 0.00641102 0.00641033 0.83932662 0.09656862 0.00641042 0.00641033 0.00641032 0.00641028 0.00641066 0.00641066]
燕赵生活圈	#连花清瘟线上线下差价50元#【#有药店连花清瘟涨价超2倍# 监管告诫将严打】目前，连花清瘟大幅涨价现象仍在上演，有药店连花清瘟单盒卖百元，而平时在30元左右。12月5日，杭州市市场监督管理局就医疗药品及用品价格行为发文提醒告诫。不得借疫情防控之机大幅提高医疗药品及用品的销售价格，经营者要严格控制进销差价在合理范围内，不得囤积居奇、哄抬物价、牟取暴利以及散布涨价谣言。12月6日，成都市市场监管局也发文表示，市民朋友一旦发现相关违法行为，可以拨打12345热线进行投诉举报。 L封面新闻的微博视频	2022年12月07日 00:57	名人	男	0	0	0	河北	20221207	瘟线 上线 差价 药店 涨价 监管 涨价 现象 药店 瘟单 市场 监督 管理局 医疗 药品 用品 价格 发文 医疗 药品 用品 销售价格 经营者 严格控制 差价 合理 范围 涨价 谣言 市场 监管局 发文 市民 朋友 热线 封面 新闻 视频	Topic #7	[0.00252536 0.0025253 0.00252528 0.00252526 0.00252527 0.0025253 0.00252528 0.97222184 0.00252528 0.00252528 0.00252527 0.00252528]
无冕900	面对疫情，我们只有把疫情防控这根弦绷紧，把常态化疫情防控抓紧抓实抓细，不麻痹、不厌战、不松劲，不断巩固发展疫情持续向好形势，才能为经济社会秩序全面恢复创造条件、提供保障。 ?	2022年12月07日 00:57	普通用户	男	0	0	0	新疆	20221207	疫情 发展 疫情 形势 经济社会 秩序 全面 创造条件	Topic #4	[0.01041675 0.01041683 0.0104168 0.42456869 0.47126243 0.01041669 0.0104167 0.01041717 0.01041671 0.01041678 0.01041744 0.01041702]
hetuiyihihi	#南京疫情防控#你没有波波么么 ?	2022年12月07日 00:58	普通用户	女	0	0	0	其他	20221207		Topic #0	[0.08333333 0.08333333 0.08333333 0.08333333 0.08333333 0.08333333 0.08333333 0.08333333 0.08333333 0.08333333 0.08333333 0.08333333]
送你一个梦tb	#保定疫情防控#这是一个温暖得冬天 ?	2022年12月07日 00:59	普通用户	男	0	2	8	其他	20221207		Topic #0	[0.08333333 0.08333333 0.08333333 0.08333333 0.08333333 0.08333333 0.08333333 0.08333333 0.08333333 0.08333333 0.08333333 0.08333333]
用户6054781713	【江西多措并举——努力做到生产防疫两不误（高效统筹疫情防控和经济社会发展）_中国网客户端】更多精彩尽在360手机浏览器！O江西多措并举——努力做到生产防疫两不误（高效统筹疫情防控和经济社会发展） ?	2022年12月07日 00:59	普通用户	男	0	0	0	浙江	20221207	生产 防疫 经济社会 发展 客户端 精彩 手机 浏览器 生产 防疫 经济社会 发展	Topic #3	[0.00757578 0.00757577 0.37121069 0.55302997 0.00757617 0.00757576 0.00757589 0.00757625 0.00757583 0.00757593 0.00757589 0.00757606]
阿吉哥哥哥	#保定疫情防控#保定的今天，就是我们的明天呀……哎…… ?	2022年12月07日 01:28	普通用户	男	1	0	21	广东	20221207		Topic #0	[0.08333333 0.08333333 0.08333333 0.08333333 0.08333333 0.08333333 0.08333333 0.08333333 0.08333333 0.08333333 0.08333333 0.08333333]
社会毒打资深爱好者	此时是2022年12月7日凌晨，我在武汉的家中，看完几条被感染的微博，再结合这几天听到的看到的消息，大部分平时关注的微博V们都开始阳了，特别是国内宣布了放松疫情管控的各大城市，也就三四天功夫，已经有大量的人开始被感染了。由于核酸检测的总量在迅速下降，相信公布的核酸阳性数量减少只是因为检测的总样本量减少了，实际总的被感染人数应该是在增加的，而且是迅速增加的。作为一个靠出差才能开展工作，才能挣钱生活的人，我已经做好了心理准备，我大概率会被感染的，甚至会被多次感染。与其犹犹豫豫，不如坦然面对，做好防护的同时，尽可能的推进正常的工作节奏和生活节奏。我接种了3针疫苗，如果我所在的城市最近能开始推广第四针，我会第一时间去接种新疫苗。关于日常的核酸检测，从2天前开始，已不再去社区或者路边的便民采样点做核酸检测了，如有需要，找一个能做单管的位置，保持大概5天/次的频率做核酸。我可以被阳，但是我受不了因为…	2022年12月07日 01:28	普通用户	男	1	0	0	湖北	20221207	消息 疫情 管控 功夫 大量 总量 核酸 阳性 数量 检测 样本量 实际 人数 工作 生活 心理准备 概率 工作 节奏 生活节奏 疫苗 我会 时间 疫苗 社区 便民 单管 频率 核酸 混管 阳性 连带 身形 碳水 同龄人 抵抗力 训练 身体素质 单身 父母 老家 家庭 生活 产生 影响 影响 客户群 核酸 测温 防控 措施 便民 核酸 阳性 措施 全市 人民 保护措施 政策 经济 形势 疫情 传播速度 政策 时间 工作 疫情 躺平 距离 病毒 多长时间 微博	Topic #11	[0.00157238 0.00157235 0.00157237 0.00157239 0.0015724 0.00157241 0.28262801 0.00157236 0.00157236 0.00157241 0.11347222 0.58974836]
青枫如你	可以说是全网最惨隔离条件的隔离点了没空调没插板但是有四个厕所8个阳性病例住一屋被子还不厚晚上还有人打呼噜#贵州疫情##贵阳最大规模核酸检测方舱投用##贵州疫情防控##贵阳疫情# 真的是没有条件隔离，就不要都把轻症和无症状感染者都拉到贵阳来隔离！ 2贵阳·贵阳市方舱医院 ?	2022年12月07日 01:29	普通用户	男	0	37	28	其他	20221207	全网 条件 空调 插板 厕所 阳性 病例 被子 疫情 方舱 投用 疫情 条件 轻症	Topic #5	[0.00925954 0.00925933 0.00925927 0.00925929 0.00925961 0.46644262 0.00925953 0.00925929 0.00925931 0.0092596 0.00925959 0.44096303]
大瑶不吃饭sljslb	宁夏的疫情防控政策有多离谱！！！1.早上八点出发到广州白云机场坐飞机，无票可买买了传说中的“九元航空”，20寸的行李箱不让上飞机，交了150的托运费。2.成都天府机场中转，无票可买继续廉航，长龙航空，20寸的箱子堪堪拿上飞机。3.下了飞机，到了宁夏一切变得魔幻起来。4.首先，收走你的身份证，让你登记做核酸，然后被告知要等大巴来接你。5.接着长达四小时的等待，等到大巴，六个人数了八百遍，排成一列纵队（全是大学生），又乖又疯。6.好消息是上了车告诉我们可以居家隔离，然后更离谱的事情发生了。7.高速路封了！！！我不理解，为什么要封起来，路不是24小时开通的吗，一堆车堵在高速入口，寸步难行，不是公职人员为人民服务吗？人呢？下班挺早啊，路一封回家老婆孩子热炕头去了吗？8.有没有人管管宁夏，把这些官官相护的庞大关系网一锅端了吧！艹！#疫情防控 ##疫情 ##宁夏银川##宁夏疫情# 2银川·银川南环收…	2022年12月07日 01:29	普通用户	女	3	27	31	重庆	20221207	政策 离谱 坐飞机 无票 航空 行李箱 飞机 托运费 天府 机场 无票 航空 箱子 飞机 飞机 魔幻 身份证 核酸 大巴 小时 大巴 人数 纵队 大学生 好消息 离谱 事情 高速路 小时 公职人员 人民 服务 回家 老婆 孩子 炕头 管管 关系网 一锅端 疫情 银川 疫情 银川 银川 收费站 方向	Topic #6	[0.00378797 0.00378803 0.00378794 0.00378792 0.00378808 0.05772231 0.56151504 0.00378793 0.00378793 0.0037881 0.00378793 0.34667082]
隐形哲学	海口等多地影院恢复营业 全国单日票房一度超4000万 从票房情况来看，猫眼专业版数据显示，11月30日全国电影票房为531万元。而从12月1日开始，全国电影票房显著回升，12月1日为2305万元，12月2日为2428万元。12月3日(周六)全国电影票房则超过4000万元，达到4012万元。12月4日(周日)和12月5日分别为2842万元和1022万元。从观影人次来看，11月30日为14万人次。12月1日上升至65万人次，12月2日为69万人次，12月3日则一举超过100万人次，达到112万人次。12月4日和12月5日则分别为79万人次和29万人次。从营业影院数量来看，11月30日全国营业影院共有4422家。而截止到12月5日24点，全国营业影院为5655家，影院营业率约为45.51%。在12月3日和12日4日周末两天，全国营业影院均超过5800家。12月5日，全国多个省份影院营业率超过七…	2022年12月07日 01:30	普通用户	男	0	0	0	海南	20221207	影院 营业 全国 单日 票房 票房 情况 猫眼 专业版 数据 全国 电影票房 全国 电影票房 全国 电影票房 观影 人次 营业 影院 数量 全国 营业 影院 全国 营业 影院 影院 营业 全国 营业 影院 全国 省份 影院 营业 影院 营业 影院 营业 影院 营业 影院 营业 影院 营业 影院 营业 影院 营业 全国 影院 去年同期 全国 影院 客流 去年同期 全国 地区 有序 经营 活动 地区 电影院 优化 管理 措施 管理 措施 生产经营性 场所 有序 场所 营业 肺炎 新闻 发布会 有序 经营 活动 菜市场 理发店 场所 机构 营业 电影院 图书馆 体育馆 餐饮 场所 地区 场所 海珠 娱乐场所 歌舞厅 游艺厅 电影院 场所 场所 场所 测量体温 防疫 措施 场所 环境卫生 制度 经营场所 消毒 空气流通 营业 场所 法人 主体 责任 小时 阴性 证明 场所 人员 错峰 限流	Topic #10	[8.96082284e-04 8.96073486e-04 8.96154629e-04 8.96067010e-04 8.96068982e-04 8.96076395e-04 8.96090281e-04 8.96079024e-04 8.96096678e-04 8.96114955e-04 9.90143008e-01 8.96088226e-04]
陈先2008	疫情防控|专家解读广州疫情患者救治特点：奥密克戎毒力明显减弱 O疫情防控|专家解读广州疫情患者救治特点：奥密克戎毒力明显减弱 ?	2022年12月07日 01:33	普通用户	男	0	0	0	广东	20221207	专家 疫情 患者 特点 毒力 专家 疫情 患者 特点 毒力	Topic #5	[0.00757595 0.00757597 0.00757579 0.00757577 0.00757664 0.91666409 0.00757578 0.00757576 0.00757583 0.00757583 0.00757589 0.0075767 ]
在苍不知道的事	#全国多地优化疫情防控措施#根据温州市新型冠状病毒肺炎疫情防控工作领导小组办公室《关于优化调整新冠肺炎疫情社会防控措施的通告》，我县自2022年12月5日起不再开展常态化核酸检测，实行“愿检尽检”，现对原有便民核酸采样点进行优化和调整，调整后的便民核酸采样点见附表。苍南县新型冠状病毒肺炎疫情防控工作领导小组办公室2022年12月6日12月7日-12月9日核酸采样点一览表 2温州·苍南县	2022年12月07日 01:34	名人	男	0	0	0	浙江	20221207	全国 优化 措施 肺炎 工作 领导小组 办公室 优化 调整 肺炎 疫情 社会 防控 措施 通告 检测 便民 核酸 优化 调整 调整 便民 核酸 附表 肺炎 工作 领导小组 办公室 核酸 一览表	Topic #10	[0.0028736 0.00287362 0.00287371 0.00287359 0.00287364 0.00287359 0.11552509 0.00287358 0.00287359 0.00287361 0.85573875 0.00287364]
柜子里的蓝胖子	#苏州疫情防控#我妈已经问过我太多遍什么时候放假了，说本地大学的都已经回家了，我说应该一月中旬，她说还要回去还要隔离一周，让我赶紧回去，然而考完试还是要等学校通知才能回? ?	2022年12月07日 01:35	普通用户	女	0	3	25	其他	20221207	大学 回家 学校	Topic #9	[0.02083333 0.02083333 0.02083333 0.02083333 0.02083333 0.02083342 0.02083343 0.02083333 0.02083333 0.77083279 0.0208334 0.02083362]
吃个半饱1	天天窝在屋里不锻炼怕会肌肉萎缩，你又胡思乱想了，闭环管理前一天我有点上火不想被卷起来，这阵子由于这儿的伙食不好瘦了5斤反而有些欣喜，关于疫情防控我这两年一直认为是错的，这些天身边人的感染症状，还有我弟弟的症状，似乎觉得国家管控、单位管控又是种幸运，只是不知道该怎么收场，我不愿让你胡思乱想忧心忡忡，你快乐所以我快乐！ 2北京·右安门	2022年12月07日 01:36	普通用户	男	0	0	0	河北	20221207	肌肉 有点 伙食 症状 弟弟 症状 国家 管控 单位 管控 收场	Topic #11	[0.01041685 0.01041696 0.01041667 0.01041683 0.01041672 0.43509854 0.01041706 0.01041698 0.0104167 0.01041771 0.01041774 0.46073125]
-航班号-	#三亚机票酒店预订暴涨3倍#12月5日，海南省海口、三亚、儋州、澄迈、东方等多个市县发布关于调整省外来（返）人员疫情防控管理措施的通告，宣布自即日起，海南上述市县对省外来（返）人员不再实施分类管理。去哪儿数据显示，消息发布后一小时内，三亚入港机票搜索量环比前日同时段增长1.8倍，预订量增长3.3倍。同时，去哪儿平台上，三亚酒店预订量也环比前一时段暴增3倍。	2022年12月07日 01:40	名人	女	0	0	0	广东	20221207	机票 酒店 市县 调整 人员 管理 措施 通告 市县 人员 分类管理 数据 消息 小时 机票 平台 酒店	Topic #6	[0.0052084 0.00520843 0.08673693 0.00520836 0.00520834 0.00520837 0.60386596 0.00520843 0.00520857 0.00520842 0.26252133 0.00520846]
向着光亮那方丫	#工作感悟#来局里上班3个多月了，确实并没觉得什么好，事多不说，主要事一有什么额外的事就会叫，疫情反反复复，每次都会叫去帮忙，主要是有了第一次就甩不掉的那种，真得超级烦燥，3个月里，我出去帮忙疫情防控都差不多20多天了，本来今天说可以解散了，晚上又打电话叫去开会，又照旧一天3班倒，何时结束，真得超级来火，领导压根就不会考虑你的工作实际情况，反应了也并没什么用，根本就不会体会，我就不明白，偌大的一个单位，抽不出人做吗，每次做事就叫相同的人，明明耍的人大把，有时看多了觉得……..对我而言就想安安静静地上好自己的班，感觉在这里也难，通过近段时间的工作，深深体会，同事就同事就好，也不会存在什么感同深受，若能遇到个好的领导、同事真的是种福气，像我这种人确实适合做单一的事，现在想想以前在企业上班挺好的，做好自己的事就好，心情超级郁闷的一天，虽然发了满顿牢骚，可事还是要去做，哎，希望疫情过后这种事越来…	2022年12月07日 01:40	普通用户	女	0	0	0	湖南	20221207	工作 局里 疫情 领导 压根 工作 实际 情况 反应 体会 单位 感觉 工作 体会 同事 同事 领导 同事 福气 企业 心情 牢骚 疫情 影响 心情	Topic #11	[0.00416675 0.0041668 0.00416671 0.21010625 0.00416677 0.00416689 0.0041667 0.00416677 0.00416676 0.12198213 0.00416683 0.63041062]
小陈的新年flag从减肥开始	大半夜和朋友聊了聊当下的疫情怎么说呢，我们都是“放开派”，有点不同的是朋友大概属于“激进放开派”吧，那种每天朋友圈怒转三十篇小作文（一打开就被屏蔽的那种）的放开派仗着朋友没我微博号暗中怼几句也算是对当下思考的一点点记录我理解想要放开的想法，毕竟老百姓都要活下去，经济和民生是两座大山，现在病毒致病性没那么高，还止步不前多少都有点招人埋怨了就拿我自己举例，想回北京咋也回不去，不是老家疫情就是北京疫情，此起彼伏，大概在我小学的时候，出行也没这么困难叭放开就是一句话的事儿，不过我想可能没有哪个决策者敢在这个时间节点上斩钉截铁的说，放开就是最好的选择，因为不清楚三年五载后会发生什么，病毒到底会不会继续往致病性弱的方向变异，万一他往致病性强的方向变异了呢，那个时候你再想防控可能也防不住了，谁都不想当历史的罪人现在放开是大势，就多点耐心，再等等，就没必要骂骂咧咧，冷嘲热讽了我记得读三体的时候为了“人类…	2022年12月07日 01:41	普通用户	女	0	0	0	北京	20221207	朋友 疫情 有点 朋友 朋友圈 作文 屏蔽 朋友 博号 记录 老百姓 经济 民生 病毒 致病性 有点 举例 老家 疫情 疫情 小学 事儿 决策者 时间 节点 病毒 致病性 方向 变异 致病性 方向 变异 防控 历史 罪人 大势 三体 人类 话气 面壁 计划 计划 罗辑 威慑 纪元 无人 无人 骂娘	Topic #11	[0.00268818 0.00268818 0.00268819 0.00268833 0.0026882 0.00268825 0.00268821 0.0026882 0.00268823 0.00268822 0.00268818 0.9704296 ]
果丫5201314	#喀什超话# 疫情防控没有“局外人”面对复杂的疫情防控形势，个人防护容不得丝毫懈怠。广大市民要切实提高思想认识，加强自我管理，麻痹思想、厌战情绪、侥幸心理、松劲心态要不得。我们要主动学习科学防疫知识，强化防护意识，做好个人防护，保持信心，坚持疫情防控常态化。要自觉遵守防疫规定，积极配合社区（村）做好核酸检测。同时在日常生活中，养成正确佩戴口罩、注重个人卫生、保持社交距离、勤洗手、多通风等良好习惯，积极配合疫苗接种工作，以有效的个人防护，筑牢疫情防控坚实防线。每个人都是自己健康的第一责任人，只有做好个人防护，尽到个体责任，才能最大限度降低风险，保护好自己和他人的生命健康安全。疫情面前没有旁观者，在这场特殊的战斗中，个人与家庭、个人与集体、个人与社会，息息相关、我们无论来自何地、无论身处何方，都是休戚与共的命运共同体，为了自身的安全、亲人的健康、同事的幸福、社区的安宁，需要每个人自觉投入战斗…	2022年12月07日 01:42	普通用户	女	0	0	0	新疆	20221207	局外人 形势 市民 厌战情绪 侥幸心理 心态 科学 防疫 意识 信心 常态 防疫 规定 社区 口罩 个人卫生 社交 距离 勤洗手 通风 良好习惯 疫苗 工作 防线 责任人 个体 责任 限度 风险 生命 疫情 旁观者 战斗 家庭 集体 社会 命运 共同体 亲人 同事 社区 战斗 防控 防控 疫情 大网 抗击 病毒 贡献 阻击战 众志成城 阻击战	Topic #4	[0.00193802 0.00193802 0.001938 0.00193801 0.66268726 0.17187097 0.00193801 0.00193803 0.00193804 0.00193809 0.14799947 0.00193808]
渭南身边事	【12月6日渭南市关于调整风险等级的通告（第57号）】#疫情防控渭南在行动# 根据当前新冠疫情防控需要，按照《关于进一步优化新冠肺炎疫情防控措施科学精准做好防控工作的通知》（联防联控机制综发〔2022〕101号）关于风险区调整相关规定，经综合研判，渭南市应疫办研究决定，自2022年12月6日20时起，对全市疫情风险区域进行调整，现公布如下： 一、新增高风险区10个 临渭区（1个） 临渭区官道镇东姜村 华州区（2个） 1.华州区杏林镇公园天下小区8号楼 2.华州区杏林镇天门路京东物流(渭南华县营业部) 蒲城县（4个） 1.蒲城县高阳镇高阳村 2.蒲城县奉先街道尧山路社区鸿瑞豪后巷 3.蒲城县紫荆街道龙记观园小区2号楼 4.蒲城县奉先街道西翠园小区14号楼 白水县（2个） 1.白水县城关镇人和小区A1栋 2.白水县城关镇绿康小区1号楼和3号楼 澄城县（1个） 澄城县城关街道和谐园小区 二、高…	2022年12月07日 01:42	名人	女	0	0	2	陕西	20221207	调整 风险 通告 行动 优化 肺炎 措施 科学 精准 防控 工作 机制 风险 调整 规定 综合 研判 应疫 研究 全市 疫情 风险 区域 调整 官道 公园 小区 物流 营业部 街道 山路 社区 后巷 街道 龙记 观园 小区 街道 小区 小区 小区 街道 小区 街道办 公园 小区 水洼 金矿 家属院 社区 社区 社区 街道办 中心 社区 小区 区域 调整 区域 范围 管控 形势 变化 调整 通告 肺炎 疫情 工作 领导小组 办公室	Topic #10	[0.00141245 0.00141245 0.00141246 0.00141245 0.00141254 0.00141244 0.00141246 0.00141244 0.00141244 0.00141246 0.98446297 0.00141245]
何青青博客	《京东健康：连花清瘟搜索量同比增长2000倍》据新消费日报，受多地疫情防控举措调整影响，京东健康感冒用药、退烧、止咳、抗菌消炎类药物销量增长明显，上述药物近7日成交额环比10月增长18倍，成交件数O网页链接 ?	2022年12月07日 01:43	中高级达人	女	0	0	0	江苏	20221207	消费 日报 调整 影响 用药 抗菌 消炎类 药物 销量 药物 成交额 件数 网页 链接	Topic #7	[0.00757602 0.00757579 0.23977203 0.00757588 0.00757576 0.0075761 0.00757593 0.38660697 0.30543788 0.00757584 0.00757589 0.0075759 ]
是这个老王	什么时候疫情防控可以松到我可以去新疆西藏旅游了那才是优秀 ?	2022年12月07日 01:45	普通用户	男	0	0	4	其他	20221207	旅游	Topic #6	[0.04166667 0.04166667 0.04166667 0.04166677 0.04166667 0.04166667 0.54166404 0.04166667 0.04166909 0.04166667 0.04166667 0.04166677]
zzzzzznnnnn	#北京疫情防控#突然发现乘车码不关联健康宝信息了诶 ?	2022年12月07日 01:46	普通用户	女	0	0	3	北京	20221207	乘车 信息	Topic #6	[0.02777797 0.02777784 0.02777939 0.02777778 0.02777794 0.02777778 0.69443788 0.02777941 0.02777798 0.02778013 0.02777778 0.02777811]
Yz-ZIPPP	#南京疫情防控#睡不着都是拜nm南京所赐 各位灵岛真的良心不会疼吗 现在你们的所作所为在以后一定都会遭报应 ?	2022年12月07日 01:48	普通用户	男	0	1	32	云南	20221207	所赐 遭报应	Topic #0	[0.08333333 0.08333333 0.08333333 0.08333333 0.08333333 0.08333333 0.08333333 0.08333333 0.08333333 0.08333333 0.08333333 0.08333333]
魔法小多咪	#保定疫情##抗击疫情##保定疫情防控##抗击疫情##全国多地优化疫情防控措施# 保定你怎么了 ?	2022年12月07日 01:51	普通用户	女	0	0	0	其他	20221207	疫情 抗击 疫情 抗击 疫情 全国 优化 措施	Topic #4	[0.00925929 0.00925946 0.3084624 0.00925929 0.59894384 0.0092593 0.00925934 0.0092593 0.00925939 0.00925933 0.00925951 0.00925956]
阿曼古丽·托乎提	疫情防控做好居家防护很重要，每天定时开窗通风，清洁居家环境卫生，对门把手、手机、开关等日常高频接触物品表面定期消毒。 ?	2022年12月07日 01:53	普通用户	男	0	0	0	其他	20221207	居家 开窗 通风 居家 环境卫生 门把手 手机 物品 表面 定期 消毒	Topic #9	[0.00925935 0.00925931 0.0092593 0.00925928 0.00925928 0.00925957 0.00925936 0.00925927 0.00925927 0.89814745 0.00925927 0.00925928]
neil嗱藕	西班牙除了第一场7-0，其他一场不胜，GG。吐槽一下堪比我们公司，除了来的时候吹得凶，做事就要讲央企的责任担当。福利=0，食堂要自己贴钱，没食堂了搞个乡村基卡现在还要自己先垫付。疫情封控25天没有一包菜，给客户送菜的还在扯皮，疫情防控要求戴这样测那样，没有一件防疫物资。看着女朋友公司发的几十斤肉+菜，一大箱防疫物资，同为央企天差地别。	2022年12月07日 01:53	中高级达人	男	0	0	0	重庆	20221207	公司 责任 食堂 食堂 乡村 基卡 疫情 客户 女朋友 公司	Topic #1	[0.00925989 0.36995374 0.00925927 0.13115512 0.16262155 0.00925928 0.00925927 0.00925935 0.00925945 0.26219407 0.00925958 0.00925943]
阿布都希望	各地州市和新疆生产建设兵团各师市主要负责同志就当前疫情防控、社会秩序恢复、群众服务保障、重点区域攻坚清零等情况作了汇报，马兴瑞与他们深入交流，分析形势任务，听取意见建议，研究重点措施。 ?	2022年12月07日 01:54	普通用户	男	0	0	0	新疆	20221207	州市 师市 负责同志 社会秩序 群众 服务 重点 区域 攻坚 情况 汇报 交流 分析 形势 任务 建议 研究 重点 措施	Topic #0	[0.3923022 0.00595251 0.00595258 0.2626205 0.00595261 0.00595291 0.00595282 0.00595249 0.00595274 0.00595255 0.29150345 0.00595264]
安楽冈四月	#南京疫情防控#好绝望 ?	2022年12月07日 01:54	普通用户	女	0	3	16	其他	20221207		Topic #0	[0.08333333 0.08333333 0.08333333 0.08333333 0.08333333 0.08333333 0.08333333 0.08333333 0.08333333 0.08333333 0.08333333 0.08333333]
阿布都希望	克服麻痹思想、厌战情绪、侥幸心理、松劲心态，毫不动摇坚持“三个坚定不移”，不断提高疫情防控实际成效，加快打赢疫情防控歼灭战阻击战，稳步有序恢复正常生产生活秩序，最大限度减少疫情对经济社会发展的影响。 ?	2022年12月07日 01:54	普通用户	男	0	0	0	新疆	20221207	厌战情绪 侥幸心理 心态 实际 阻击战 有序 生产 生活 秩序 限度 疫情 经济社会 发展 影响	Topic #3	[0.00641034 0.00641029 0.00641026 0.29644032 0.25862605 0.00641039 0.00641042 0.00641053 0.00641044 0.0064104 0.23854365 0.15510692]
安楽冈四月	#南京疫情防控#人要疯了 ?	2022年12月07日 01:54	普通用户	女	0	1	5	其他	20221207		Topic #0	[0.08333333 0.08333333 0.08333333 0.08333333 0.08333333 0.08333333 0.08333333 0.08333333 0.08333333 0.08333333 0.08333333 0.08333333]
阿布都希望	自治区党委书记、自治区新冠肺炎疫情防控工作领导小组组长马兴瑞出席会议并讲话，强调要切实提高政治判断力、政治领悟力、政治执行力，完整准确全面贯彻落实党中央决策部署。 ?	2022年12月07日 01:54	普通用户	男	0	0	0	新疆	20221207	自治区 党委书记 自治区 肺炎 工作 领导小组 讲话 政治 判断力 政治 领悟力 政治 执行力 全面 决策 部署	Topic #3	[0.00641052 0.00641026 0.00641065 0.52826302 0.00641045 0.00641034 0.00641051 0.00641027 0.00641026 0.00641057 0.40763285 0.00641029]
飞天的火	广州不是放松防控了嘛，结果最近半个月，广州新增本土感染者反而是越来越少。这个情况是很奇怪的，因为奥密克戎传染性那么强，既然放松了，那么，感染人数应该快速增长才对。这只能有两个原因，一，要不就是以前“阳”了的，很多是核酸检测时被交叉感染了，现在做核酸的人少了，交叉感染机会少了，所以感染人数反而下降了。二，要不深刻反映了啥叫不筛就是没有，其实如果不过度检测，大部分感染者都不知道自己阳了，反而不会搞得草木皆兵。你觉得呢？#广州疫情	2022年12月07日 01:54	普通用户	男	0	0	0	安徽	20221207	防控 本土 感染者 情况 传染性 人数 快速增长 原因 交叉感染 核酸 交叉感染 机会 人数 过度 检测 感染者 疫情	Topic #5	[0.0049021 0.0049022 0.00490199 0.00490197 0.00490208 0.45127595 0.15004047 0.00490199 0.00490212 0.00490205 0.0049021 0.354565 ]
策划人毛庆海	#放开疫情# 我们应该如何照顾自己和家人？#疫情防控# L策划人毛庆海的微博视频 ?	2022年12月07日 01:54	名人	男	81	8	192	江苏	20221207	疫情 家人 策划人 视频	Topic #5	[0.02083357 0.02083353 0.02083336 0.02083335 0.35647363 0.43519046 0.02083355 0.02083343 0.0208334 0.02083399 0.02083346 0.02083426]
鱼网滴汁液	#专家称目前无证据表明新冠有后遗症##疫情防控##疫情##抗疫行动##北京疫情# 新华社11月24日发表了【新闻分析： “长新冠”背后的西方抗疫不力“后遗症”】英国国家统计局发布的数据显示，截至今年9月初，英国受“长新冠”影响的人数已超过230万，约占英国总人口的3.5%。美国华盛顿大学健康指标与评估研究所的研究模型显示，在2020年和2021年期间，世卫组织欧洲区域中至少有1700万人出现“长新冠”。美国智库布鲁金斯学会的研究报告显示，约1600万处于18岁至65岁之间的美国人表示自己有“长新冠”症状，其中200万至400万人因“长新冠”失业。来源：O网页链接	2022年12月07日 01:55	普通用户	男	0	0	0	北京	20221207	专家 无证据 后遗症 疫情 抗疫 行动 疫情 抗疫 后遗症 数据 影响 人数 总人口 指标 评估 研究所 研究 模型 区域 智库 学会 研究 报告 症状 失业 来源 网页 链接	Topic #5	[0.00396848 0.00396831 0.15763673 0.00396834 0.28295756 0.52369015 0.00396839 0.00396828 0.00396837 0.00396834 0.00396859 0.00396845]
我是仙人掌呀_19963	疫情防控没有错，在决定封控时，不能忽视封控对平民百姓实际生活的影响，决策者更应有担当，及时调整政策，优化措施，而不是一封了之。我们老百姓生活太难了！！！ ?	2022年12月07日 01:55	普通用户	女	0	0	0	江苏	20221207	封控 平民百姓 实际 生活 影响 决策者 调整 政策 优化 措施 老百姓 生活	Topic #11	[0.00833335 0.00833344 0.20320421 0.00833343 0.00833353 0.00833339 0.00833351 0.00833338 0.00833354 0.00833345 0.00833373 0.71346104]
滕子京200806	“一个时代要结束了”室友冷不丁的给我发了这句话确实 从国家政策到各地执行再到北京高校发出一个大差不差的校园疫情防控措施调整的通知 可以很直观很明确的感受到 一切有在慢慢变好 好消息是北大改成报备制了 我们也不用常态化核酸了 也和果冻打趣说我进食堂可能再也不用扫码了 相册里的截图也上传微博留个记录后删除了 总之感慨很多疫情时代开始于我们备战高考 可能要结束于我备战考研法考 于我人生最重要的三个考试 和室友开玩笑说20级学生没惹任何人 三年来我经历了核酸从当初120元慢慢变成现在的混管4元和学校里的常态化免费核酸 保质期也由14天变成1天 再到现在对此不再要求 感觉就像是在做梦一样不可思议人们常说 青春有几年 疫情占三年这三年应该是人生中不可多得的轻松时光 但是仍小有遗憾 因为高三在家上网课错过了百日冲刺仪式 提前办理好护照一切准备就绪的泰国行不能得偿所愿 爸爸妈妈送我入学却不能进校参观只能…	2022年12月07日 01:59	普通用户	男	0	2	1	上海	20221207	时代 室友 给我发 国家 政策 校园 措施 调整 直观 好消息 果冻 食堂 记录 疫情 时代 考研 人生 考试 室友 学生 经历 核酸 混管 学校 常态 免费 核酸 保质期 感觉 人们 疫情 人生 时光 冲刺 仪式 办理 护照 准备就绪 入学 进校 参观 航班 回家 计划 封校 封校 出去玩 时空 演唱会 内地 开票 疫情 演唱会 外公 葬礼 酒店 疫情 外滩 晚风 纸醉金迷 观光 小吃 女生 利用 领略 疫情 高校 讲座 校园文化 圈子 疫情 我会 心心念念 声音 劲儿 文案 学生 身份 梦校 高考作文 青年人 感觉 长存 信念 题目 拗口 高考作文 命题 风格 传统 印象 精神 体会 盲人 摸瞎 门路 作文题 朋友 磨平 棱角 热情 核酸 历史	Topic #11	[0.00177306 0.02603647 0.00177309 0.00177322 0.00177319 0.00177309 0.22120555 0.00177307 0.00177309 0.21873624 0.00177309 0.51983684]
星空無人區	学校你是懂疫情防控的?? ?	2022年12月07日 02:17	普通用户	女	0	0	0	其他	20221207	学校	Topic #9	[0.04166667 0.04166667 0.04166667 0.04166667 0.04166667 0.04166667 0.04166667 0.04166667 0.04166667 0.54166558 0.04166776 0.04166667]
笑口常开曹孟德	现在到底是个什么意思，说是提倡不做核酸，但是很多地方需要核酸阴性证明，但是如果做，很可能得个混阳。啥玩意儿这是#疫情防控# 2武汉 ?	2022年12月07日 02:18	普通用户	男	0	0	0	其他	20221207	意思 核酸 地方 核酸 阴性 证明 混阳 玩意儿	Topic #6	[0.01388904 0.0138889 0.01388889 0.0138894 0.01388889 0.01388896 0.84721966 0.01388889 0.01388891 0.0138889 0.013889 0.01389056]
都该亖	#南京疫情防控#严重就遣返 不严重就解封刷卡自由进出 封校又死赖着不放假是做什么东西 灵岛是不是忙着收下面孝敬你的过年礼物忘记睁眼看世界了呀 ?	2022年12月07日 02:18	普通用户	女	0	0	2	江苏	20221207	刷卡 封校 礼物 世界	Topic #11	[0.04166667 0.04166849 0.04166667 0.04166771 0.04166729 0.04166667 0.04166667 0.04166667 0.0416671 0.04166667 0.04166667 0.54166274]
黑眼线的猫1	#保定疫情防控#买不到连花清瘟吃一些清热解毒的也可以，我买的连翘败毒丸，只要能泻火，热和头蒙的症状就能泻出去。里面的配料表都是一样的，治疗的都是泻火清热。不停的喝水，大口灌水，不停拍尿，排便才能退烧 2保定·竞秀公园 ?	2022年12月07日 02:21	普通用户	女	0	6	7	其他	20221207	毒丸 泻火 症状 配料表 泻火 灌水 竞秀 公园	Topic #5	[0.02777796 0.02777778 0.02777778 0.02777778 0.02777824 0.36111095 0.02777778 0.02777778 0.02777778 0.02777779 0.36111049 0.02777789]
绵阳大小事	#绵阳头条# 【最新！绵阳疾控新冠肺炎疫情防控提示（12月07日0时）】——对近7天内有低风险区旅居史的人员，倡导非必要不离开本区域，跨市流动需持48小时内核酸检测阴性证明。到绵后实施3天3次核酸检测（每次间隔24小时及以上），第1次核酸检测阴性证明出具后可有序流动，做好健康监测，3天期间不前往酒吧、歌舞厅、KTV、洗浴场所、棋牌室(麻将馆)、网吧、电子游艺厅、密室逃脱、剧本杀、电影院等空间密闭、人员密集的重点公共场所。 2绵阳	2022年12月07日 02:22	名人	男	0	1	0	四川	20221207	头条 肺炎 旅居 人员 区域 流动 小时 阴性 证明 间隔 小时 阴性 证明 有序 流动 酒吧 歌舞厅 场所 棋牌室 网吧 电子 游艺厅 密室 剧本 电影院 空间 人员 密集 重点	Topic #6	[0.0039684 0.10509163 0.00396842 0.00396829 0.00396828 0.0039683 0.79787897 0.00396828 0.06131434 0.00396831 0.00396851 0.00396827]
石头城黄爷	两个阶段的疫情防控（封控），让我的两鬓多了不少银丝。也许是我的心不够宽，也许是为优化政策实施后那些基层百姓想多了，毕竟会患病，哪个愿意呢？！希望人间无疫情，人人活的都健康，人人都有爱。 ?	2022年12月07日 02:22	名人	男	0	2	2	江苏	20221207	阶段 两鬓 银丝 优化 政策 基层 百姓 患病 人间 疫情	Topic #4	[0.01041724 0.01041679 0.16739843 0.01041723 0.72843077 0.01041675 0.01041704 0.01041681 0.01041725 0.01041675 0.01041701 0.01041793]
散客岛	#黄光裕被曝言语侮辱讨薪员工#经济下滑，行业不景气，疫情防控，真是雪上加霜。 ?	2022年12月07日 02:22	名人	男	0	0	3	福建	20221207	员工 经济 行业	Topic #8	[0.02083333 0.02083333 0.02083333 0.22075513 0.02083333 0.02083341 0.02083353 0.02083343 0.32379702 0.26794723 0.02083335 0.02083357]
绵阳大小事	#绵阳头条# 【最新！绵阳疾控新冠肺炎疫情防控提示（12月07日0时）】——省外重点地区，3天居家健康监测（同住人员不外出）。对近7日内有北京市朝阳区，广东省广州市、深圳市，河南省郑州市，陕西省西安市，河北省（除石家庄市），重庆市全域（除高风险区）旅居史的来（返）绵人员，实施3天居家健康监测（3天3检），期间本人及同住人员不外出（就医等特殊情况除外），实施上门核酸采样，拒绝一切探访。 2绵阳	2022年12月07日 02:23	名人	男	0	0	6	四川	20221207	头条 肺炎 重点 地区 人员 全域 旅居 人员 人员 情况 核酸	Topic #6	[0.26455845 0.16023799 0.00833378 0.00833339 0.00833341 0.00833351 0.50020188 0.00833349 0.00833342 0.00833348 0.00833373 0.00833347]
绵阳大小事	#绵阳头条# 【最新！绵阳疾控新冠肺炎疫情防控提示（12月07日0时）】——省外重点地区，3天居家健康监测+2天2次核酸检测。对近7日内有新疆维吾尔自治区、甘肃省兰州市、青海省西宁市、河北省石家庄市（除高风险区）旅居史的来（返）绵人员，自抵绵之日起，实施3天居家健康监测+2天2次核酸检测（每次间隔24小时及以上）。3天居家期间，实行“三单”（单人、单间、单独卫生间）、“两不”（不外出、不会客），每日配合工作人员上门核酸采样；2天2次核酸检测期间，不聚集、不外出，确因就医需外出的，做好个人防护，不乘坐公共交通工具，不到公共场所。5天期间做好自我健康监测，拒绝一切探访，严格遵守绵阳市疫情防控相关规定，如有可疑症状，及时报告社区（村）管理人员。居住酒店或其他住所人员，参照此要求执行。 2绵阳	2022年12月07日 02:23	名人	男	0	5	3	四川	20221207	头条 肺炎 重点 地区 旅居 人员 间隔 小时 居家 单人 单间 卫生间 工作人员 核酸 确因 规定 症状 报告 社区 管理人员 酒店 住所 人员	Topic #6	[0.0046299 0.15263157 0.0046298 0.00462966 0.00462974 0.07784449 0.72785619 0.00462972 0.00462967 0.0046298 0.0046298 0.00462966]
绵阳大小事	#绵阳头条# 【最新！绵阳疾控新冠肺炎疫情防控提示（12月07日0时）】——省外来（返）绵人员，严格落实“入川即检”，实施3天3次核酸检测（每次间隔24小时及以上），第1次核酸检测阴性证明出具后可有序流动，但不得参加聚集性活动，不前往酒吧、歌舞厅、KTV、洗浴场所、棋牌室(麻将馆)、网吧、电子游艺厅、密室逃脱、剧本杀、电影院等空间密闭、人员密集的重点公共场所，第5天需再完成1次核酸检测。 2绵阳	2022年12月07日 02:24	名人	男	0	3	0	四川	20221207	头条 肺炎 人员 间隔 小时 阴性 证明 有序 流动 活动 酒吧 歌舞厅 场所 棋牌室 网吧 电子 游艺厅 密室 剧本 电影院 空间 人员 密集 重点 天需	Topic #6	[0.00490218 0.13239241 0.0049022 0.00490203 0.00490204 0.00490203 0.7413369 0.00490201 0.08215187 0.00490213 0.00490221 0.00490199]
黑眼线的猫1	#保定疫情防控#我一边喝咖啡一边喝水，只要醒着就喝，然后咖啡利尿，就尿液增多，尿完了回来再喝水。就是疯狂喝水，就退烧泻火了。 ?	2022年12月07日 02:24	普通用户	女	0	13	17	其他	20221207	咖啡 利尿 尿液 泻火	Topic #0	[0.08333333 0.08333333 0.08333333 0.08333333 0.08333333 0.08333333 0.08333333 0.08333333 0.08333333 0.08333333 0.08333333 0.08333333]
绵阳大小事	#绵阳头条# 【最新！绵阳疾控新冠肺炎疫情防控提示（12月07日0时）】——省外重点地区，3天居家健康监测。对近7日内有广东省佛山市、东莞市，北京市大兴区、房山区，山西省吕梁市、忻州市、大同市，黑龙江省哈尔滨市、齐齐哈尔市，云南省昆明市，湖北省武汉市，宁夏回族自治区银川市（除高风险区）旅居史的来（返）绵人员，实施3天居家健康监测（3天3检），期间非必要不聚集、不外出（就医、核酸检测等特殊情况除外），拒绝一切探访。 2绵阳	2022年12月07日 02:24	名人	男	0	0	2	四川	20221207	头条 肺炎 重点 地区 大同市 旅居 人员 情况	Topic #0	[0.64702403 0.23392542 0.01190535 0.01190484 0.01190487 0.01190503 0.01190532 0.01190497 0.01190487 0.011905 0.01190535 0.01190495]
剑客猫猫	#江苏疫情防控#好绝望 ?	2022年12月07日 02:25	普通用户	女	0	0	1	江苏	20221207		Topic #0	[0.08333333 0.08333333 0.08333333 0.08333333 0.08333333 0.08333333 0.08333333 0.08333333 0.08333333 0.08333333 0.08333333 0.08333333]
十点半的Stefanie	#保定疫情防控#虽然我是吉林长春的，但是关注保定疫情好多天了，我们这边也基本放开，医护一周两次核酸即可，身边好多人也在说新冠是大号感冒，哎，怎么说呢，我只想对他们说，看看保定的老百姓吧 ?	2022年12月07日 02:26	普通用户	男	0	0	0	吉林	20221207	疫情 医护 核酸 大号 老百姓	Topic #11	[0.0166667 0.01666683 0.01666668 0.01666667 0.01666769 0.01666712 0.13919884 0.01666667 0.0166667 0.01666669 0.01666677 0.69413264]
彩云之南滇西蓝	《多地影院恢复营业 全国单日票房一度超4000万》中新网12月6日电 伴随国内多地疫情防控政策调整，近期，一些地区的电影院陆续恢复营业，全国电影票房回升。O网页链接 ?	2022年12月07日 02:27	名人	男	0	0	1	云南	20221207	影院 营业 全国 单日 票房 中新网 政策 调整 地区 电影院 营业 全国 电影票房 网页 链接	Topic #10	[0.00757594 0.00757593 0.41048297 0.00757596 0.00757583 0.00757579 0.00757591 0.00757594 0.0075761 0.00757585 0.51375762 0.00757617]
橙子味da大宝bei	#江苏疫情防控#求你了老铁 再停一天吧 半夜看到通知补作业滋味真的不好受 ?	2022年12月07日 02:30	普通用户	女	0	0	1	其他	20221207	老铁 作业 滋味	Topic #9	[0.04166737 0.04166667 0.04166667 0.04166704 0.04166683 0.04166667 0.04166667 0.04166667 0.04166667 0.541665 0.04166681 0.04166696]
宇宙杉菜	#南京疫情防控#提前考试什么好人能想出来阿，要猝死了 ?	2022年12月07日 02:31	普通用户	女	0	1	21	其他	20221207	考试 好人	Topic #9	[0.04166667 0.04166667 0.04166667 0.04166667 0.04166667 0.04166667 0.04166667 0.04166667 0.04166667 0.54166667 0.04166667 0.04166667]
张山江7	疫情防控：走小步，不停步！清病不消毒！对脆弱人群充分保护！低流行区易出现假阳性！ ?	2022年12月07日 02:35	普通用户	男	0	0	1	河北	20221207	清病 消毒 人群 区易 阳性	Topic #9	[0.27083244 0.02083333 0.02083333 0.02083333 0.02083333 0.0208367 0.0208361 0.02083339 0.02083333 0.52082754 0.0208336 0.02083356]
这个王律不太冷	真的不知道西安疫情防控的电话是干什么用的，打了n多遍无人理睬，被确诊只能在大街半夜11点等待，已经在寒风中等待了3个小时，好不容易打通就是说在对接职能部门，不知道所谓的职能部门是干什么用的，形式主义能不能少点，多一点实用主义。现在也不能随意走动，只能被动等待真踏马服了，西安疫情防控给你点赞	2022年12月07日 02:38	普通用户	男	0	5	4	陕西	20221207	电话 无人 寒风 小时 职能部门 职能部门 形式主义 实用主义 被动 马服	Topic #6	[0.02777803 0.02777778 0.02777778 0.02777778 0.02777778 0.02777838 0.69444308 0.02777789 0.02777778 0.02777813 0.02777783 0.02777778]
dream977	和一好朋友聊天到后半夜，讨论了当下我国的疫情与防控，特别支持国家防疫防控政策，不管我们有多痛有多难，这第一步必须迈出。昨天我六口之家有两个发烧咳嗽、应当是准阳性，也没做抗原测试。我们家病人不可能上医院，虽然医院没有挤兑情况。更不可能与家人隔离，有小孩，只能照顾好家人，顺其自然、但愿家里别人不再进一步感染，实际我这有基础病的担心是有、但无所谓。接着数?，一只?，两只?，?了个?…我预估，能熬过今天1207，不发烧，不被?光顾，我就能度过这第一劫了。1207就是我的吉祥数字。感恩朋友惦记，但愿我们共同度过疫情阵痛期！睡觉，I hope ～dream a nice dream!	2022年12月07日 02:41	普通用户	男	0	2	4	其他	20221207	朋友 聊天 疫情 防控 国家 防疫 防控 政策 阳性 抗原 测试 病人 医院 医院 情况 家人 小孩 家人 实际 预估 数字 朋友 疫情 阵痛期	Topic #11	[0.0039683 0.0039683 0.00396829 0.00396833 0.00396837 0.43160992 0.00396833 0.0039683 0.00396831 0.0039683 0.00396832 0.52870693]
A--月亮听我说啊	#儿童新冠发病7日图#这些话告知那些躺平派！疫情只要不影响你正常的工作有收入就行了！其他的请为中国的其他群体考虑一下，这个世界上不是只有你，还有一大批寻求健康渴望安稳环境的人存在！不要揪着别人就说“ 你去住方舱”，疫情防控逐渐人性化，可居家隔离，怎么就非得说住方舱？你是没有孩子老人，自己独身一人，有谁为偏远地区的人考虑过？人口老龄化的四线城市能否承受的住全面放开？有问题是这样“躺平派”去支援吗？请务必为弱势群体考虑一下，不要做自私的精致的利己主义者。我们希望的是疫情防控合理化，而不是直接“全面放开”，少部分人不代表大部分人，国家不要只看到闹的部分人。谁也不想自己的孩子朋友三番五次被这个病毒侵害，次数多了谁的肺脏受的了？谁不想拥有嗅觉味觉品尝人间美味！	2022年12月07日 02:45	名人	女	0	1	4	其他	20221207	儿童 躺平 疫情 影响 工作 群体 考虑一下 世界 环境 方舱 人性化 方舱 孩子 老人 人口老龄化 全面 问题 躺平 考虑一下 利己主义 合理化 全面 代表 国家 部分 孩子 朋友 病毒 次数 肺脏 嗅觉 味觉 人间 美味	Topic #11	[0.00333342 0.0541051 0.00333337 0.00333355 0.07158311 0.18759166 0.00333339 0.00333341 0.0033334 0.00333348 0.0033334 0.6600527 ]
唯一Happy1122	#喀什超话#感谢医护人员 ！ 一个个平凡的身影，一次次暖心的接力，一幕幕感人的场景……疫情之下，每一个默默努力、默默奉献的普通人都在以平凡之躯行不凡之事，他们是这场战“疫”中不可或缺的“平凡英雄” ???。疫情防控人人有责。本轮疫情发生以来，有无数挺身而出的逆行者勇敢应战，汇聚成无坚不摧的“战疫力量”，为我们筑起一道道守护平安的防线。疫情防控，没有“局外人”，致敬每一位为抗疫努力的平凡人！ ???疫情当前要感谢医护人员们，要不是抗疫一线工作者在前方攻坚克难，身后的我们怎么能相安无事，防控疫情每个人都要尽份力。不过是有人替你负重前行，哪怕是在疫情期间我们也要充满正能量，新的一天，让我们一起为新疆加油！新疆疫情加油！ 少出门，不聚集，要出行，戴口罩，有症状，早就医。打赢抗击疫情战役，从我做起。团结一心疫情防控形势越复杂严峻，越考验韧劲、毅力，越要团结一心、坚持到底！岁月静好，不过是有人替你负…	2022年12月07日 02:45	普通用户	女	1	1	0	新疆	20221207	医护人员 身影 一幕幕 感人 场景 疫情 普通人 之躯 疫情 行者 战疫 力量 防线 局外人 抗疫 疫情 医护人员 抗疫 工作者 攻坚克难 防控 疫情 份力 疫情 能量 疫情 症状 抗击 疫情 战役 形势 考验 韧劲 毅力 疫情 能量 勤洗手 人群	Topic #4	[0.00297636 0.00297621 0.0029764 0.00297624 0.81198655 0.15825075 0.00297619 0.0029762 0.00297631 0.00297624 0.00297624 0.00297632]
快兰斯24小时财经直播	实时播报：【年内二次降准如期而至，把握资产配置调整窗口】作为年内第二次降准，消息于11月25日宣布后，权益市场方面表现明显好于债市。截至12月2日收盘，周内A股市场走出上涨态势，但债市在周一（11月28日）短暂上涨后则继续承压。和合首创认为，近期降准配合疫情防控优化以及地产监管放松等一系列利好政策释放，可同时稳定股、债两市市场预期，并为各行业提供更多流动性支持。从明年大类资产配置角度而言，尽管股票性价比或将好于债券，但债市亦有博弈机会。宽货币政策预期仍在，债市行情依然可期。（上证报）	2022年12月07日 02:47	名人	女	2	0	4	海外	20221207	资产 调整 消息 权益 市场 方面 债市 收盘 市场 态势 债市 首创 优化 地产 监管 政策 市场 预期 行业 流动性 资产 角度 股票 性价比 债券 债市 机会 货币政策 预期 债市 行情	Topic #8	[0.00362321 0.05731424 0.00362331 0.05335117 0.00362319 0.0036232 0.00362323 0.00362327 0.85672547 0.00362321 0.00362326 0.00362325]
GentleSingularity	疫情防控政策这么好的话题竟然不搞个全民公投#少数人的暴政# ?	2022年12月07日 02:52	普通用户	男	0	0	1	山东	20221207	政策 话题 全民 暴政	Topic #11	[0.02083336 0.02083333 0.02083342 0.02083361 0.02083518 0.02083371 0.02083353 0.02083341 0.02083366 0.02083336 0.02083351 0.77082992]
hetuiyihihi	#南京疫情防控#如果过年被迫关在学校，我就去把灵岛全杀了陪葬 ?	2022年12月07日 02:53	普通用户	女	0	0	1	其他	20221207	学校	Topic #9	[0.04166667 0.04166667 0.04166667 0.04166667 0.04166667 0.04166667 0.04166667 0.04166667 0.04166667 0.54166558 0.04166776 0.04166667]
黑眼线的猫1	#保定疫情防控#症状就是浑身烦躁加上熬夜上火，出去转了一圈就发烧了。药店没有试纸，我就也没有测，测不测没有意义。心想只要退烧了，没症状了，不难受了不就行了。第一天晚上烧的严重，吃不下东西，不知道是我感康和布洛芬一起吃胃发生反应了，还是我太热了，胃内积火吃不下东西。吃啥吐啥，吃橘子也不行，吃药也会吐，只能喝水。第一天晚上最多烧到39度多，肌肉酸痛，感觉是不同区域偶尔这痛一下，偶尔那痛一下，可能是发烧的时候肌肉也帮助杀菌，引起的乳酸疼。平时运动多了膝盖痛的那种痛，再有就是肌肉紧张，腿冷，身上冷。凌晨两点，家里也没有药，也不知道找谁，烧迷糊了，难受的开始哭，想起了很多悲伤的事，心中积郁的火气随着眼泪排除，一边听冥想大哭一场，一边喝水，情绪发泄出去了，肺热和肝热就有点降下来了。中医说悲能治疗肝火旺盛。后来我也不想我到底是肝火旺还是病毒，就开始了泄热治疗。方法，先是吃了家里的三黄片，这个时候大口灌…	2022年12月07日 02:54	普通用户	女	3	5	12	其他	20221207	症状 浑身 药店 试纸 意义 心想 症状 反应 内积 橘子 肌肉 酸痛 感觉 区域 肌肉 杀菌 乳酸 运动 膝盖 肌肉 火气 眼泪 冥想 情绪 肺热 肝热 有点 肝火 肝火 病毒 方法 黄片 灌水 嗓子疼 温茶 黄片 泻火 进水口 出水口 效果 毒丸 配料表 排肝 肺热 药店 排长队 小哥 电梯 电梯 症状 传染 咖啡 水太 咖啡 利尿 消肿 泻火 有点 肠胃 泻药 胃口 浑身 症状 嗓子 有点 咽痛 黄片 毒丸 嗓子 有点 流鼻涕 竞秀 公园	Topic #5	[0.00268819 0.00268817 0.00268817 0.00268819 0.0026882 0.92667228 0.00268818 0.00268827 0.00268819 0.00268818 0.04644571 0.00268826]
桃伱环西	#全国多地优化疫情防控措施#坐高铁还要48小时核酸结果吗？以后是不是不能免费了 ?	2022年12月07日 02:56	普通用户	男	0	0	0	其他	20221207	全国 优化 措施 高铁 小时 核酸 免费	Topic #6	[0.01041671 0.01041685 0.3418076 0.01041671 0.01041671 0.01041676 0.55402441 0.01041683 0.01041683 0.01041679 0.01041694 0.01041686]
小九猫2020	《辽宁大连：公共场所、乘坐公共交通工具不再查验核酸检测情况》来源：大连发布大连市关于进一步优化调整疫情防控有关措施的通告大疫指发〔2022〕70号为科学精准做好疫情防控工作，现就进一步优化调整我市疫情防控措施通告如下：1.除养老院、福利院、医疗机构外，市民进入其他公共场所、乘坐地铁和公交车等公共交通工具，不查验核酸检测情况。2.市民通过药店或互联网平台购买“一退两抗”类药品，不查验核酸检测阴性证明，不实名登记信息。3.请符合条件的市民尽快接种新冠疫苗，倡导60岁以上人群“应接尽接”，进一步巩固人群免疫屏障。本通告自发布之日起实施。下一步将根据疫情形势变化，持续优化调整相关防控措施。大连市新冠肺炎疫情防控总指挥部2022年12月5日 O辽宁大连：公共场所、乘坐公共交通工具不再查验核酸检测情况	2022年12月07日 02:56	普通用户	男	0	0	0	辽宁	20221207	情况 来源 优化 调整 措施 通告 疫指 科学 精准 工作 优化 调整 措施 通告 医疗机构 市民 地铁 公交车 情况 市民 药店 互联网 平台 药品 阴性 证明 信息 符合条件 市民 疫苗 人群 人群 屏障 通告 疫情 形势 变化 优化 调整 防控 措施 肺炎 总指挥部 情况	Topic #10	[0.00198422 0.00198416 0.00198421 0.00198414 0.00198418 0.00198417 0.04678522 0.16462355 0.00198416 0.00198416 0.77073365 0.00198418]
肥崽拽拽	北京现在到底什么政策啊，怎么有的地方不封控，我们这儿还得5+3#北京疫情防控# ?	2022年12月07日 02:56	普通用户	女	0	4	1	北京	20221207	政策 地方	Topic #11	[0.02777786 0.02777778 0.02777795 0.02777864 0.02777786 0.02777785 0.02777819 0.02777793 0.02777831 0.02777785 0.02777788 0.6944419 ]
RayiLa5376	正因此，我们必须保持战略定力，增强对我国疫情防控政策的信心和耐心，克服麻痹思想、厌战情绪、侥幸心理、松劲心态，科学精准做好疫情防控各项工作。 ?	2022年12月07日 03:11	普通用户	女	0	0	0	新疆	20221207	战略 定力 政策 信心 厌战情绪 侥幸心理 心态 科学 精准 工作	Topic #3	[0.01041675 0.01041745 0.01041742 0.58323312 0.31259672 0.01041694 0.01041673 0.01041674 0.01041681 0.01041677 0.01041728 0.01041725]
法国漂	法国今天感染人数破10万了，死亡117人（只医院死亡，不包括养老院）。#法国##广州疫情政策调整后就诊人数并无大幅增加##各地持续优化新冠肺炎疫情防控举措# ?	2022年12月07日 03:13	名人	女	18	82	205	海外	20221207	人数 医院 疫情 政策 调整 人数 优化 肺炎	Topic #11	[0.00925951 0.00925933 0.28683385 0.00925936 0.00925947 0.19541219 0.00925942 0.00925932 0.00925944 0.00925953 0.00925959 0.434419 ]
Suki柚	昨天本地疫情防控放开第一天，我又跑了一天给我妈办了住院，临进电梯下楼前，她说“你妈这次是真活不成了。”我马上劝她“难受时都觉得自己活不成，感冒严重还以为自己要死了。没事没事，去医院打打针…”这一次意识还是清醒的，突然的超高血压?呕吐…再加上次也未完全确定病因，情况不乐观。急诊大夫问我住不住院，想来想去还是要住，疫情放开了，我怕再过一周想进医院都进不去了。去北京现在也不现实，遍地是?，入院很难。我也无法说是啥心情，上一次我真是太难过一度觉得要失去她，间隔半个月病情的反复，现在就更担心了。人到中年，真是上有老下有小。处处是软肋，生活容错率变得很低。你不得不坚强和勤快，但是又在许多空隙中不设防的脆弱一下…. 感慨反而是好的，说明还有闲有出口。大部分时候无力和麻木，不然很难支撑得起滚滚红尘。	2022年12月07日 03:18	名人	女	0	7	2	其他	20221207	住院 电梯 医院 意识 高血压 病因 情况 大夫 住院 疫情 医院 现实 入院 无法 心情 间隔 病情 软肋 生活 空隙 出口 无力	Topic #5	[0.00520844 0.07549245 0.00520834 0.00520839 0.00520856 0.54475434 0.00520842 0.00520835 0.07308671 0.0052084 0.00520843 0.26499917]
孟州事儿	【关于恢复孟州市疾病预防控制中心预防门诊接种服务的通知】根据工作调整，为满足广大群众对于疫苗接种的需求，孟州市疾病预防控制中心预防接种门诊将于12月7日起有序恢复正常接种服务。 一、接种时间上午：8:00-12:00，下午：14:30-21:30 二、接种地点孟州市疾病预防控制中心一楼预防接种门诊。地址：孟州市东河雍大街0318号。 三、接种须知1、接种人员请配合疫情防控工作要求，需佩戴医用外科口罩，主动配合测温并出示48小时核酸证明、健康码、行程码、场所码。2、接种期间，听从工作人员安排，自觉排队，保持一米以上安全距离，避免人群聚集。 四、温馨提示接种时请携带本人身份证（儿童接种时需出具监护人身份证），否则无法接种。	2022年12月07日 03:19	名人	男	0	0	2	河南	20221207	疾病 门诊 服务 工作 调整 疫苗 疾病 预防接种 门诊 有序 服务 时间 地点 疾病 一楼 预防接种 门诊 地址 人员 工作 测温 小时 核酸 证明 场所 工作人员 排队 距离 人群 身份证 儿童 时需 监护人 身份证 无法	Topic #6	[0.3759244 0.00277781 0.00277783 0.00277782 0.00277782 0.14361622 0.4554588 0.00277784 0.00277779 0.00277792 0.0027779 0.00277786]
小石码夏荷外婆	转发：【放开与防控的博奕】 当前中国疫情下的放开与防控，实质上是一次“人命第一”与“经济发展”的博弈，也是政府责任与民间舆情的博奕。这次博弈不是主动的事先设计，而是不得已而为之；博奕的结果至少在目前还在未知之数——也许会皆大欢喜，也许会怨声载道。 所谓杀人一千自损八百，在“既要——又要”的博弈方针之下，这次会付出一定的经济和生命代价是确定无疑的，目前的各地患病人数飙升是个明显征兆。最终结果会如何，则取决于政府及其卫生机构的智慧。相信久经考验的中国政府，会有综合考虑下的恰当应对。? 从广义上讲，“政府”中当然有坏政府，“人民”中也肯定有坏人民。所以，谁都没有资格把自己无理由和前提地，放在真理/正义/道德的一方。就是说，在指责或鼓吹“放开”抑或“防控”时，先别忙着把自己纳入“好人”和“正义”的行列——万一你真的没那么好呢？	2022年12月07日 03:19	中高级达人	女	0	0	1	福建	20221207	防控 疫情 防控 实质 人命 经济 发展 政府 责任 民间 舆情 设计 杀人 自损 方针 经济 生命 代价 患病 人数 征兆 政府 卫生机构 综合 政府 政府 人民 人民 资格 理由 前提 真理 正义 防控 好人 正义 行列	Topic #11	[0.07546592 0.00362329 0.00362341 0.14347327 0.2469157 0.00362321 0.00362321 0.00362323 0.00362326 0.07685522 0.00362329 0.43192698]
你还没有吃饭嘞	该死的疫情?真tm烦再这样下去都快要被我的工位遗忘了还有因为疫情防控政策被我讨厌起来的甘肃毕竟那里还有我爱的和爱我的父母幸福的是有爱我我爱的人一直在身边@sunday的柠檬 2广元 ?	2022年12月07日 03:20	普通用户	男	0	0	4	甘肃	20221207	疫情 工位 政策 父母 柠檬 广元	Topic #11	[0.02083336 0.02083346 0.02083343 0.02083361 0.02083395 0.02083409 0.02083367 0.02083341 0.02083369 0.02083339 0.02083346 0.77083048]
孟州事儿	【12月7日起，焦作这些汽车客运班线恢复正常运营！】根据广大旅客出行需求，结合当前我市新冠肺炎疫情形势持续向好，自12月7日起，市汽车客运总站在认真做好疫情防控和安全工作的基础上，有序恢复客运班线正常运营。 首批恢复的客运班线有：洛阳、开封、南阳、固始、周口、濮阳、许昌、青岛、西安、柘城 其他客运班线将逐步恢复运营，发车信息以车站实际发车为准。 需要提醒的是，旅客出行前一定要提前了解目的地疫情防控要求，避免影响行程。旅客进站乘车须正确佩戴口罩、测量体温，并主动扫码，显示“绿码”方可进站。同时，请务必携带好本人身份证和48小时以内核酸检测阴性证明，配合车站工作人员做好疫情防控工作。 为减少近距离接触，市汽车客运总站提倡使用微信、支付宝等无接触方式付费，推荐使用“焦作市汽车客运总站”微信公众号线上查询和购票，也可致电（0391）2981155、2981144或前往车站售票窗口咨询具体班次恢复…	2022年12月07日 03:20	名人	男	0	0	1	河南	20221207	焦作 汽车 客运 班线 运营 旅客 肺炎 疫情 形势 汽车 客运 总站 工作 基础 有序 客运 班线 运营 客运 班线 周口 客运 班线 运营 信息 车站 实际 旅客 目的地 影响 行程 旅客 进站 乘车 测量体温 身份证 小时 阴性 证明 车站 工作人员 工作 汽车 客运 总站 微信 方式 焦作市 汽车 客运 总站 微信 公众 号线 购票 车站 售票 咨询 班次 情况 旅客 肺炎 疫情 形势 旅游 汽车站 工作 基础 有序 客运 班线 运营 客运 班线 客运 班线 运营 信息 车站 实际 旅客 目的地 影响 行程 旅客 进站 乘车 测量体温 身份证 小时 阴性 证明 车站 工作人员 工作 咨询电话	Topic #6	[0.00112619 0.00112616 0.10743322 0.00112617 0.00112619 0.00112615 0.72104337 0.00112614 0.00112617 0.16138788 0.00112617 0.00112619]
齐齐还好	#保定疫情防控##保定疫情##经济# 这回谁来保一下他们的经济。这是第一次。谁能保证不会再变异个什么出来，再来第二波、第三波…… ???	2022年12月07日 03:21	普通用户	男	0	3	5	辽宁	20221207	疫情 经济 经济 变异	Topic #11	[0.01666689 0.0166668 0.01666668 0.36165306 0.0166673 0.01666764 0.01666668 0.01666667 0.01666692 0.0166667 0.01666676 0.4716779 ]
时爱蔷薇影	新冠疫情防控健康小知识 患病后，一般约5～15天可以痊愈 前3天全身疼痛，嗓子疼，头晕，流涕，（有人发烧，有人不发烧）； 中期：流涕，咳嗽； 后期：夜间偶尔咳嗽； 痊愈后：无后遗症，且无传染性。 治疗方法： （1）按说明书吃「莲花清瘟」（此药性寒，脾胃虚寒服药后拉肚子或者呕吐停药即可，月经期停服） （2）有VC片或VC泡腾片、维生素C咀嚼片的话，可辅助痊愈。 （3）部分患者会有皮疹、血管性水肿（嘴唇或眼睛肿）的症状，可停药一天，或服用「开瑞坦」缓解。 上述药品，没有预防作用，只能加速痊愈。所以，没有症状的人，不用吃，只需要多喝水。不吃辛辣刺激即可。	2022年12月07日 03:22	普通用户	女	0	0	0	北京	20221207	患病 全身 疼痛 嗓子疼 头晕 流涕 流涕 后遗症 传染性 方法 说明书 莲花 药性 脾胃 服药 拉肚子 月经期 泡腾片 辅助 部分 患者 皮疹 血管性 水肿 嘴唇 眼睛 症状 服用 药品 症状	Topic #5	[0.00595247 0.00595238 0.00595238 0.00595239 0.00595239 0.85284331 0.00595242 0.0876326 0.00595244 0.00595241 0.0059524 0.00595242]
西安老方A	拉萨深夜公告#方老视点# 12月6日，“拉萨发布”微信公众号发布“拉萨市应对疫情工作领导小组办公室关于优化调整疫情防控相关措施的公告”，全文如下： ?	2022年12月07日 03:22	名人	男	0	0	1	陕西	20221207	公告 视点 微信 公众 疫情 工作 领导小组 办公室 优化 调整 措施 公告	Topic #2	[0.00694453 0.0069446 0.58630305 0.00694452 0.00694496 0.00694449 0.00694454 0.00694449 0.00694453 0.00694462 0.34425089 0.00694478]
还得浪	火车站坐一夜，踏马的，这就是疫情防控政策！? 2合肥·合肥站 ?	2022年12月07日 03:23	普通用户	男	0	0	0	河南	20221207	火车站 政策 合肥 合肥	Topic #4	[0.02083333 0.0208335 0.0208341 0.02083591 0.77081936 0.0208335 0.02083479 0.02083409 0.02083562 0.02083363 0.02083374 0.02083843]
邵健明	#自从口罩之后,我们生活发生了什么变化##防疫amateur##凤凰新闻#【关注！多地疫情防控最新措施速览】...O关注！多地疫情防控最新措施速览来自@凤凰新闻客户端 ?	2022年12月07日 03:26	名人	男	0	0	0	上海	20221207	口罩 生活 变化 防疫 新闻 措施 速览 措施 速览 新闻 客户端	Topic #2	[0.00833341 0.00833339 0.6806434 0.00833337 0.23602102 0.00833381 0.00833357 0.00833373 0.00833344 0.00833348 0.00833357 0.00833381]
悬搁宁静研习社	聊完项目已经是凌晨两点钟了，虽然连我自己都不清楚为什么这么晚，但显然在今年年头年尾经济环境如此恶劣的情况下，年尾必须要努力拼命；疫情防控似有若无的结束，代表着年后的经济逐渐恢复（这里的恢复所指基本面）；很多拿不到投资的公司依旧苟延残喘，账面上足够温饱的公司还在大力发展业务规模只求活的健康只求挨过寒冬，然后那些账面上有钱的公司却开始了一轮又一轮的融资，VP以上职位的管理层人全上阵逐一变成了资本负责人，仔细读一下这就是资本市场最残酷最现实的地方了。我奉劝项目方的老板有点耐心，先想办法撑下来撑过明年开春，可她好像已经有了答案，张口就来一句去贷款先把公司和工厂养活住，我说这个时候你就不要剑走偏锋是该仔细考虑风险问题的，奈何人家的六套房彻底堵住了我的接下来所要讲的话；该去支持，该去理解，该去以利他的行为方式让对方继续坚持，继续拼命下去，万一呢？这是挂掉电话后的思考，同时也是我真切学习的魄力与精神，…	2022年12月07日 03:28	企业	男	0	0	0	上海	20221207	项目 年头 经济 环境 情况 代表 经济 所指 基本面 投资 公司 账面 温饱 公司 大力发展 业务 规模 账面 公司 融资 职位 管理层 资本 负责人 资本 市场 现实 地方 项目 老板 有点 办法 答案 贷款 公司 工厂 养活 偏锋 风险 问题 套房 方式 对方 电话 魄力 精神 理性 创业 创业者 企业家 奋斗者 研习 资本 市场	Topic #8	[0.00219303 0.1248465 0.00219299 0.14537825 0.00219302 0.00219305 0.03237665 0.00219303 0.49800323 0.00219307 0.00219301 0.18404418]
蝶谷小青牛	科学防控，不要恐慌！知己知彼百战百胜！1.新冠肺炎、感冒、流感有何区别？2.中青年感染新冠后有何症状？3.居家备药指南！4.儿童感染新冠后有什么症状？5.儿童备药指南！#广州疫情政策调整后就诊人数并无大幅增加# 2北京 ?	2022年12月07日 03:30	名人	男	1	0	0	其他	20221207	科学 防控 百战百胜 肺炎 流感 区别 症状 居家 备药 指南 儿童 症状 儿童 备药 指南 疫情 政策 调整 人数	Topic #5	[0.17309077 0.00490209 0.00490231 0.00490201 0.00490221 0.50984235 0.00490205 0.00490204 0.00490204 0.00490214 0.00490225 0.27294776]
永有不属于W的名字	#山东疫情防控#刚做完核酸 我说你TYD捅那么深干嘛 是想把我今晚吃了的都给吐出来吗 ?	2022年12月07日 03:31	普通用户	男	0	0	1	山东	20221207	核酸 干嘛	Topic #6	[0.0416667 0.04166682 0.04166667 0.04166667 0.04166667 0.04166667 0.54166616 0.04166667 0.04166667 0.04166667 0.04166677 0.04166688]
柔柔子一啊	#石家庄疫情防控#难受死了 12点睡的觉 1点多难受醒了，一测体温到39度.到现在还没睡着，腿疼，腰疼的要命，啊啊啊啊啊啊啊谁能救救我 ?	2022年12月07日 03:32	普通用户	女	0	27	4	河北	20221207	测体温	Topic #0	[0.08333333 0.08333333 0.08333333 0.08333333 0.08333333 0.08333333 0.08333333 0.08333333 0.08333333 0.08333333 0.08333333 0.08333333]
杨叔的胡	#北京疫情防控# 做核酸没结果，10混1没人管，史无前例的?，从没见过这么多?，3年到底忙了个啥，一边开放商场一边社区崩溃，同事朋友总有一个?，你的核酸有结果么，你?了有人管么，留言讨论讨论吧 ?	2022年12月07日 03:33	普通用户	男	9	27	24	北京	20221207	核酸 商场 社区 同事 朋友 核酸	Topic #6	[0.01190485 0.01190477 0.01190476 0.01190476 0.01190499 0.01190628 0.86904493 0.0119048 0.01190478 0.01190476 0.01190489 0.01190543]
剔剔an	#抗疫##新冠肺炎# 最近有看到一些关于不幸感染新冠后的药物推荐贴，其实国家卫健委是有出关于新冠治疗方案参考文件，大家可以了解一下。而且说实话具体用药用法和剂量，人群存在个体差异，出于安全考虑，肯定是要专业医师指导下使用，如果真的确诊了，我相信随着政策落实，也会安排医师进行相关的指导建议。具体文件名放这了大家有兴趣可以去搜搜看。国家卫健委发布《新型冠状病毒肺炎诊疗方案 （试行第九版）》以及最新的《关于进一步优化新冠肺炎疫情防控措施科学精准做好防控工作的通知》	2022年12月07日 03:33	普通用户	女	0	0	0	新疆	20221207	抗疫 肺炎 药物 方案 文件 用药 用法 剂量 人群 专业 医师 指导 政策 医师 指导 建议 文件名 兴趣 肺炎 方案 第九版 优化 肺炎 措施 科学 精准 防控 工作	Topic #0	[0.38926276 0.23758607 0.2810789 0.00362334 0.06308554 0.00362349 0.00362326 0.00362332 0.00362331 0.00362328 0.00362332 0.00362339]
贪欢总裁	我就想问问合肥的防疫办电话是摆设嘛？打电话始终无人回应。为什么一名高三学生在学校上课，从未去过新站区，却能被新站区赋予黄码呢？我打了很多个电话始终未接。打电话给12345，说当天回复未回复@合肥防疫办 @新站区防疫办 #疫情防控##合肥疫情# 2合肥 ?	2022年12月07日 03:38	普通用户	女	0	13	19	安徽	20221207	问问 合肥 防疫 电话 无人 学生 学校 站区 新站 电话 合肥 防疫 站区 防疫 合肥 疫情 合肥	Topic #4	[0.00641032 0.0064103 0.00641031 0.00641026 0.60707186 0.00641035 0.10126019 0.00641037 0.00641027 0.2339751 0.00641031 0.00641035]
永有不属于W的名字	#山东疫情防控#?了还会被拉走吗 ?	2022年12月07日 03:39	普通用户	男	0	0	0	山东	20221207		Topic #0	[0.08333333 0.08333333 0.08333333 0.08333333 0.08333333 0.08333333 0.08333333 0.08333333 0.08333333 0.08333333 0.08333333 0.08333333]
MeioryO7ki	也算是见过凌晨三点的武汉了 希望下一次见面你我都无恙 可以摘下口罩有说有笑走在喧闹繁华的大街上#武汉生活##夜景##山河无恙##疫情防控##口罩# 2武汉 ?	2022年12月07日 03:39	普通用户	女	0	1	1	其他	20221207	见面 口罩 生活 夜景 口罩	Topic #4	[0.02083333 0.02083338 0.02083335 0.02083336 0.77082929 0.02083465 0.02083382 0.0208345 0.02083333 0.02083382 0.02083347 0.0208337 ]
Vvi1Nn	政策逐渐调整，曙光的到来势不可挡，19年的冬天有望接轨23年的冬天。就好像被夺走了3年的时光，在希望到来的那一刻，你关注未来，期望美好的明天，但恍惚间有能想起，那些年逝去的东西，真的再也就回不来了。被压抑了很久的日子有了希望，但有多为希望感到快乐，也自然有多为过去感到遗憾。我一直不想承认，我只想把所有归咎于疫情防控，我一直觉得和坐牢没有区别，所以才自始至终，哪怕是20年1月19日的封城，我也是不折不扣的头号黑子。对不起。我这才发现越来越多的人，开始希望保持原来的防控，他们有他们的想法，没错，可以理解。真的很抱歉，他们考虑的种种担忧，在我这都不存在，这是我的幸运，这也是我必须要道歉的，我这才意识到，他们的保守来源于顾虑，而我的激进也基于稳固的根基。每个人生性不同吧，可能对我而言，我从小都不害怕任何病，但从小就享受自由的感觉，因为封控给我带来的戒断反应，真的很难接受。就像吸毒者，我是有瘾的。…	2022年12月07日 03:44	普通用户	男	0	0	0	湖北	20221207	政策 调整 曙光 时光 日子 区别 头号 黑子 防控 意识 根基 生性 感觉 反应 吸毒者 时光 人共情	Topic #11	[0.00925927 0.0092593 0.00925945 0.00925932 0.00925943 0.00925942 0.00925935 0.00925929 0.00925937 0.00925932 0.00925953 0.89814693]
任杰17192	分享网易新闻《湖北抓实抓细——全力保障重要民生商品供给（高效统筹疫情防控和经济社会发展） 》 O湖北抓实抓细——全力保障重要民生商品供给（高效统筹疫情防控和经济社会发展） 来自@网易新闻客户端 #网易新闻# ?	2022年12月07日 03:45	普通用户	男	0	0	0	其他	20221207	网易 新闻 民生 商品 供给 经济社会 发展 民生 商品 供给 经济社会 发展 网易 新闻 客户端 网易 新闻	Topic #3	[0.00555579 0.00555556 0.27222188 0.6722215 0.00555556 0.00555564 0.00555566 0.00555596 0.00555573 0.00555556 0.00555559 0.00555558]
帮主在扬州	#久违了欢迎回家过年#疫情防控的目的是什么？其一不就是让人们顺顺利利回家过年、和家人团聚吗？桑植县“欢迎回家过年”与其他多地的“非必要不返乡”“就地过年”等形成强烈对比，很温暖，自然也深得民心！什么是“必要”，疫情三年，很多人漂泊在外，有家不能回，“回家过年”就很有必要嘛！我相信桑植县不是唯一一个，其它地方政府应该也会调整优化自己的防控措施，“欢迎回家过年！” 2扬州	2022年12月07日 03:47	名人	男	1	1	12	江苏	20221207	回家 目的 人们 回家 家人 回家 疫情 回家 地方 政府 调整 优化 防控 措施 回家	Topic #11	[0.00520835 0.00520845 0.00520935 0.00520838 0.00520839 0.00520841 0.00520847 0.00520836 0.00520839 0.00520846 0.00520861 0.94270637]
馬嘉辉在这儿	#北京疫情防控##北京核酸不出结果# 拜托.是阳你就通报社区通知一下我.是阴的话你倒是给我显示啊.连续买了回家的车票全是因为核酸未出导致退票.一打电话就占线.举报举报没人理.救救孩子吧.有知道什么地方可以做加急的单采的大哥大姐吗 2北京 ?	2022年12月07日 03:48	普通用户	男	0	27	18	吉林	20221207	核酸 通报 社区 回家 车票 核酸 人理 孩子 地方 加急 大哥 大姐	Topic #6	[0.01041698 0.01041686 0.01041671 0.01041698 0.01041691 0.15948201 0.73634849 0.01041667 0.01041668 0.01041709 0.01041677 0.01041785]
有钱影视	#疫情防控# 只有韩国才敢拍这种电影，你永远无法想象有钱人是多么的肆意妄为 (8) L有钱影视的微博视频 ?	2022年12月07日 03:49	名人	女	0	0	1	广东	20221207	电影 无法 想象 有钱人 影视 视频	Topic #5	[0.02083349 0.02083333 0.02083333 0.02083335 0.02083373 0.77082965 0.02083362 0.02083341 0.02083484 0.02083402 0.02083333 0.0208339 ]
晴天qingtian天	阿克苏地区优化调整疫情防控措施 O网页链接 ?	2022年12月07日 03:59	普通用户	女	0	0	0	新疆	20221207	优化 调整 措施 网页 链接	Topic #2	[0.0138889 0.01388895 0.84722145 0.01388891 0.0138889 0.0138889 0.01388901 0.01388892 0.01388897 0.01388894 0.01388919 0.01388897]
gogo5164466188	上海疫情防控措施不断优化，但还未到放飞的时候!更要筑牢三道健康屏障 O上海疫情防控措施不断优化，但还未到放飞的时候!更要筑牢三道健康屏障 ?	2022年12月07日 04:01	普通用户	男	0	0	0	上海	20221207	措施 优化 屏障 措施 优化 屏障	Topic #2	[0.01190494 0.0119049 0.57839898 0.01190479 0.30255233 0.01190483 0.01190488 0.01190478 0.0119048 0.01190476 0.0119052 0.01190481]
红四方复合肥	来自一线丨战“疫”不误农时 保供不误农事正值秋收秋种的农忙时节，红四方肥业公司将疫情防控和保供肥料统筹抓、有效抓、时时抓，确保防疫保供“两不误”，彰显央企的职责与担当。公司按照疫情防控要求，从严从速落实各级疫情防控指示精神，集聚农技力量，创新工作方式，拓展工作思路，全面落实生产园区各部门的防控责任，在保证生产园区职工安全的同时，确保生产园区正常生产，保障全国市场肥料不断货，出好货。为了将战疫情、保秋种落到实处，公司细化保供方案，瞄准各区域销售目标，结合各区域种植结构及肥料行情，制定符合各区域市场需求的销售对策。本着“我为营销办实事”宗旨，采取每日一会，统筹销售和生产等相关工作，强化组织保障，压实工作责任，要求各区域全力推进肥料销售工作，在确保防疫安全的同时，不误农时，不误农事，保秋种，创业绩。为确保生产工作稳定有序进行，肥业党委陈勇书记在疫情期间深入厂区一线，统筹协调生产部门力量，共同解…	2022年12月07日 04:02	企业	男	0	0	0	安徽	20221207	农时 农事 正值 秋种 肥业 公司 肥料 时时 防疫 职责 公司 指示精神 农技 力量 工作 方式 工作思路 生产 园区 部门 防控 责任 生产 园区 职工 生产 园区 生产 全国 市场 肥料 疫情 秋种 公司 细化 方案 区域 销售 目标 区域 结构 肥料 行情 区域 市场需求 销售 对策 营销 办实事 宗旨 销售 生产 工作 压实 工作 责任 区域 肥料 销售 工作 防疫 农时 农事 秋种 业绩 生产 工作 有序 肥业 书记 疫情 厂区 生产 部门 力量 问题 工作 前提 秋种 关键时期 热情 斗志 工作 总经理 总经理 助理 疫情 市场 秋种 肥料 销售 工作 经销商 积极性 指导 销售 人员 战胜 销售 人员 工作 激情 时间 业绩 销售 人员 市场 乡间 小道 田间 地头 仓库 厂房 身影 声音 工作思路 工作 信心 公司 领导 部门 协同 销售 公司 工作 氛围 销售 业绩 …	Topic #7	[0.0010417 0.13537221 0.00104168 0.12324645 0.14174869 0.00104168 0.0010417 0.30106407 0.07201811 0.00104172 0.22030027 0.00104173]
GeraltsYennefer	#保定疫情防控# 现在看这玩意像不像个笑话？ 2保定 ?	2022年12月07日 04:03	普通用户	男	2	48	233	其他	20221207	玩意 笑话	Topic #0	[0.08333333 0.08333333 0.08333333 0.08333333 0.08333333 0.08333333 0.08333333 0.08333333 0.08333333 0.08333333 0.08333333 0.08333333]
骑猪追太阳0730	都能代表国家发言了，这也太牛逼了#疫情防控# ?	2022年12月07日 04:08	普通用户	男	0	0	2	江苏	20221207	代表 国家	Topic #11	[0.02777784 0.02777778 0.02777778 0.02777884 0.02777871 0.02777778 0.02777783 0.02777847 0.02777825 0.02777789 0.02777781 0.69444101]
emhcraestnod	八年前2014年南非世界杯那会是暑假，我还读高中。那会暑假没事干我去当了劳务派遣的头，就是招一批放暑假的学生去流水线打工，工厂给我十块钱一个小时，我给学生九块钱一个小时赚中间一块钱的差价。我对那届世界杯的印象就是巴西被德国踢了7-1，西班牙很猛。好像也是西班牙比赛的当天晚上吧，我被一个工厂放了飞机，大概就是其他劳务派遣的头给的人更多比我早一天到位给的时薪更少。那天晚上我几乎没睡，躺在地上一遍遍看手机回信息想着怎么办，因为天亮后的下午两点是原定的出发时间，最后也没有等到其他工厂接那批人，只好到了现场后厚着脸皮找个借口遣散了那批学生。那天晚上的具体感觉其实忘了，但那会的焦虑对我来说是前所未有的。八年过去了，这八年世界改变了很多，有一个没变的就是西班牙比赛的晚上我还是很焦虑，只不过这次焦虑的主题变成了疫情。这种焦虑一方面是我曾经所有对未来的想象都建立在没有疫情的前提下的，我很愚钝，甚至没有想到…	2022年12月07日 04:11	普通用户	男	0	0	2	浙江	20221207	世界杯 劳务 学生 流水线 工厂 十块钱 小时 学生 小时 一块钱 差价 世界杯 印象 比赛 工厂 飞机 劳务 时薪 手机 信息 时间 工厂 现场 借口 学生 感觉 世界 比赛 主题 疫情 想象 疫情 前提 疫情 形势 变化 预案 心理 死亡率 情况 权利 共情 能力 问题 世界杯 事情 事情 产生 后果	Topic #11	[0.00231486 0.00231484 0.00231483 0.00231486 0.00231488 0.00231487 0.00231492 0.00231483 0.00231486 0.48388131 0.00231484 0.49297009]
悉尼尘埃	#疫情防控##疫情##人生# 2022年是不会忘记的一年。“梦”醒了人们也醒了。不管你是亿万富翁还是“千元以下”的一员，都会感受这一年的酸甜苦辣，都会记住这一年所经历的不平凡的人生！ 您呢？ ?	2022年12月07日 04:13	普通用户	男	0	0	1	海外	20221207	疫情 人生 人们 亿万富翁 经历 人生	Topic #11	[0.0138889 0.01388894 0.01388889 0.01388889 0.01388925 0.01388892 0.01388889 0.01388889 0.01388893 0.0138889 0.01388892 0.84722168]
清汐z	封控的时候抱怨不放开 现在放开了又抱怨不管了 ?真是有大病 个人觉得就应该放开恢复3年前正常的生活#保定疫情防控# ?	2022年12月07日 04:20	普通用户	女	2	28	143	其他	20221207	大病 生活	Topic #4	[0.04166667 0.04166706 0.0416668 0.04166687 0.54166247 0.04166682 0.04166667 0.0416668 0.04166667 0.04166667 0.04166777 0.04166875]
胶东风起海龙腾	疫情防控措施改变后，有一种山雨欲来风满楼的感觉……… ?	2022年12月07日 04:26	普通用户	男	0	0	1	北京	20221207	措施 感觉	Topic #11	[0.02777783 0.02777834 0.31606272 0.02777786 0.02777786 0.02777919 0.0277782 0.02777785 0.02777788 0.02777778 0.02777891 0.40615556]
高淑云12	#腾讯新闻# 疫情防控中的“实事求是”至关重要O疫情防控中的“实事求是”至关重要# 来自@腾讯新闻 ?	2022年12月07日 04:29	普通用户	女	0	0	0	河北	20221207	腾讯 新闻 实事求是 实事求是 腾讯 新闻	Topic #2	[0.02777878 0.02777778 0.69444164 0.02777778 0.02777778 0.02777833 0.02777848 0.02777809 0.02777785 0.02777778 0.02777784 0.02777788]
好喜欢吃大荔枝	39.5了 我真的浑身滚烫 我朋友本来最开始是感冒发烧后来被隔离 本来昨天隔离要出来了 结果昨晚我给她送饭 她和我面对面的她没戴口罩 下午抗原她再测就阳了 我们室友最开始也是发烧 然后下午学校遣返 我们准备走的时候她就阳了 她最开始感冒在寝室里没有戴口罩 我们还一起吃饭来着 我现在就和我室友症状一模一样孩子害怕 不想当小阳人啊啊啊啊啊#四川疫情##四川疫情防控#	2022年12月07日 04:29	名人	女	0	2	1	四川	20221207	浑身 朋友 抗原 室友 学校 寝室 室友 症状 孩子 小阳人 疫情	Topic #5	[0.01041673 0.01041691 0.01041669 0.01041667 0.01041765 0.7472521 0.01041678 0.01041674 0.01041674 0.14857865 0.01041694 0.01041738]
XP累人	#凤凰新闻#【应对新冠，我们应该备什么药？（附：家中常备药清单）】最近，全国很多地方调整了疫情防控措施。我们收到了很多读者、朋友的疑问：究竟应该准备什么？囤什么药？如何做好防护？为了缓解大家的焦虑，我们咨询多位专家的意见后整理...O应对新冠，我们应该备什么药？（附：家中常备药清单）来自@凤凰新闻客户端 ?	2022年12月07日 04:32	普通用户	男	0	0	0	上海	20221207	新闻 常备 全国 地方 调整 措施 读者 朋友 咨询 专家 意见 整理 常备 新闻 客户端	Topic #2	[0.12507462 0.00694451 0.42798843 0.00694458 0.00694446 0.00694469 0.00694465 0.0069447 0.00694451 0.00694472 0.00694458 0.38443555]
本来如一	乱 思展转难眠之夜宵衣旰食百年因果循环往复书简直入百性光明正大的爱，一切都是最好的安排了然于胸正气凛然必有可恨之处在于欲擒故纵横，青烟花易冷静大千世界无奇不有古往今来多少故事重复网数星盾妙虚，又狂风暴雨预警信号疫情防控措施乱七八糟不认大雪纷飞冬至起夏灭，任何事情都有因必有果控制不住自己业障懂得珍惜才配拥有本来如一，五观认知次递分明天恩浩然正气凛然传颂寰宇天下第一慈悲为怀正觉，十一十七自然醒悟空分身乏术后羿射九日思维导图标志性建筑物理性，心历路程念念不忘必有回响之杖印自性光明正大的爱心莲花清瘟制剂。	2022年12月07日 04:34	普通用户	男	7	0	15	北京	20221207	百性 青烟 花易 大千世界 故事 网数 星盾 预警 信号 措施 事情 业障 五观 寰宇 分身乏术 思维 导图 标志性 建筑物 理性 心历 路程 回响 自性 爱心 莲花 制剂	Topic #11	[0.00833341 0.00833354 0.00833416 0.3081351 0.30345036 0.00833337 0.00833349 0.00833369 0.00833358 0.00833337 0.00833376 0.31341217]
帮主在扬州	#广州疫情政策调整后就诊人数并无大幅增加#既然优化调整疫情防控措施已是大势所趋，逐步放开已成为必然，那就坦然接受吧:个人防护不放松，当好自己健康的第一责任人；心理上不焦虑，相信政府、专家对奥密克戎及疫情形势的综合研判，相信科学，更要相信自己！ 2扬州 ?	2022年12月07日 04:34	名人	男	0	0	5	江苏	20221207	疫情 政策 调整 人数 优化 调整 措施 责任人 心理 政府 专家 疫情 形势 综合 研判 科学	Topic #11	[0.00490201 0.00490214 0.36705787 0.00490203 0.00490214 0.00490204 0.00490201 0.00490199 0.00490202 0.00490205 0.0049022 0.58392151]
青莲居士sir	如今，病毒的毒性来到了拐点（专家说的），全国的抗疫政策也来到了拐点，“封”与“放”之争不应再成为当下防疫的“热点”，疫情防控的实质问题从“国家要你防”变成了“你要不要防”。@抗疫放开 O网页链接 ?	2022年12月07日 04:38	普通用户	男	0	0	0	澳门	20221207	病毒 毒性 拐点 专家 全国 抗疫 政策 拐点 防疫 热点 实质问题 国家 抗疫 网页 链接	Topic #11	[0.00641027 0.08984848 0.20352494 0.00641032 0.11235877 0.00641052 0.00641029 0.00641031 0.00641045 0.0064103 0.00641029 0.54298506]
精彩东方	#标准细节日记# 海南，电梯里也挂着香囊！点赞！#日记##全球疫情##疫情防控##文化# 常态防控时代，如果每人出门都养成带香囊的习惯，应该有利于自己和出现在相应时空人们的健康吧？ ?	2022年12月07日 04:43	中高级达人	男	0	1	1	北京	20221207	标准 细节 日记 电梯 香囊 日记 全球 疫情 文化 常态 防控 时代 香囊 习惯 时空 人们	Topic #11	[0.0064103 0.00641085 0.00641029 0.0064106 0.00641055 0.00641042 0.00641073 0.00641032 0.0064104 0.37879912 0.00641038 0.55709603]
凯森噢	【 #国内多地宣布这些情况不再赋黄码# 】据 @财联社 报道，近日，全国多个省份、城市发布优化调整疫情防控有关措施，对赋黄码的标准进行了进一步的规范。 #全国多地宣布非必要不再查核酸# 上海：7 天内无核酸记录的不再赋黄码上海市疫情防控工作领导小组办公室发布继续优化调整疫情防控的相关措施，具体如下：一、除养老机构、儿童福利机构、医疗机构、学校（含托幼机构）以及密闭娱乐场所（包括 KTV、棋牌室、密室剧本杀、网吧）、餐饮服务（含酒吧）场所等有特殊防疫要求的场所外，其余公共场所不再查验核酸检测阴性证明。二、保留全市常态化核酸检测采样点，继续提供免费检测服务，对 7 天内无核酸检测记录的不再赋黄码。三、以上优化调整措施自 12 月 6 日零时起实施。后续，我市将根据国家政策和疫情形势，持续优化调整相关防控措施。请广大市民继续做好个人防护，规范佩戴口罩，主动扫 " 场所码 "，尽快接种疫苗，当好…	2022年12月07日 04:44	普通用户	男	0	0	0	北京	20221207	情况 联社 全国 省份 优化 调整 措施 标准 规范 全国 核酸 核酸 记录 工作 领导小组 办公室 优化 调整 措施 机构 儿童 机构 医疗机构 学校 机构 娱乐场所 棋牌室 密室 剧本 网吧 餐饮 服务 酒吧 场所 防疫 场所 阴性 证明 全市 检测 免费 检测 服务 记录 优化 调整 措施 国家 政策 疫情 形势 优化 调整 防控 措施 市民 规范 场所 疫苗 责任人 普通 市民 小时 核酸 消息 普通 市民 时限 硬性 第九版 防控 方案 风险 岗位 重点 人员 规定 普通 市民 小时 核酸 高校 小区 菜市场 餐饮店 药店 核酸 阴性 证明 重点 场所 肺炎 指挥部 通告 科学 精准 工作 科学 精准 风险 单元 单位 条件 管理 精准 重点 场所 管理 条件 科学 风险 岗位 重点 人员 行政区域 全员 疫苗 疫苗 原则 重点 老年人 疫苗 全市 常态 管理 宾馆酒店 旅游 …	Topic #10	[4.48042161e-04 9.67552555e-03 4.48040942e-04 4.48034251e-04 4.48038418e-04 1.34857405e-02 3.28767417e-01 4.48044964e-04 4.48034034e-04 4.48045615e-04 6.44486996e-01 4.48040362e-04]
紫云悠灵	2022.12.6江西政策优化了疫情防控措施，除了高风险外，人们已经能正常出行了 ?	2022年12月07日 04:45	普通用户	女	0	0	0	其他	20221207	政策 优化 措施 高风险 人们	Topic #10	[0.01388918 0.0138891 0.01388995 0.01388918 0.01388903 0.01388891 0.01388921 0.01388899 0.01388919 0.01388892 0.50569735 0.35541099]
关注世间冷暖	#清华大学要求师生出入校要审批不要核酸检测报告# 12月7日起，进一步优化调整校园疫情防控措施。坚持“非必要不出校、非必要不入校”。师生出入校须经审批，不再查验核酸检测阴性证明；临时入校人员须经审批，提供48小时内核酸检测阴性证明。不再安排师生常态化核酸检测，继续为在校师生提供核酸检测服务，满足“愿检尽检”需求和防疫工作需要。	2022年12月07日 04:46	普通用户	男	0	0	0	北京	20221207	报告 优化 调整 校园 措施 入校 须经 阴性 证明 入校 人员 须经 小时 阴性 证明 检测 服务 防疫 工作	Topic #6	[0.00520853 0.00520849 0.00520874 0.00520848 0.00520851 0.00520837 0.81150849 0.00520842 0.00520838 0.13640652 0.00520866 0.00520843]
等等-等风来	出国半年了，我想也许到现在可以片面的谈一谈我对疫情的看法。上海：出国前在上海封了三个月，在疫情离谱的杨浦区。之前也有几次上海疫情的小范围爆发，那时候精准防控显示出它的效力，除了因为台风造成居家办公以外，并没有感受到什么影响。直到三月，当小道消息变成事实的时候，已经没有办法，只能看着事情走向不可控又令人费解的场面。我住的是老小区，一层四户，一共六层，底层是商户，不住人，小区人并不算很多，朝南的窗户临近马路，我看着楼下从车水马龙到安静的只听的到鸟鸣，非常不适应，又有些偷懒的心态在，但没想到，会那么久。物资紧缺，管理混乱，就是那时候的上海。那时候所有家庭都面临食物紧缺，毕竟是毫无准备的封城，外卖全停。以物换物对于我们这种租户，也几乎是不能实现的，邻居之间毫无交往，想要求助都是不可能的，那时候没有建立微信群，每户几乎都是独立的。只能省吃，少吃，我独居尚且如此，一家人的食物紧缺比我必然严重更多，毕…	2022年12月07日 04:46	中高级达人	女	0	0	3	青海	20221207	片面 疫情 疫情 离谱 疫情 范围 精准 防控 效力 居家 办公 影响 小道消息 事实 办法 事情 场面 小区 底层 商户 小区 窗户 马路 心态 物资 家庭 食物 租户 微信 一家人 食物 生活 地方 食物 食物 朋友 通行证 朋友 鸡蛋 八宝粥 奥利 辣椒 绿叶菜 猪排 牛肉 重量 朋友 疫情 大户 人情 社会 人情 政府 发菜 距离 朋友圈 土豆 洋葱 地瓜 单调 鲜肉 发菜 丑闻 无法 外地人 人口 合理 疫情 民生 生鲜 电商 企业 部分 陌生 团长 疫情 管理 指导作用 人和事 疫情 时能 快速反应 人民 问题 前提 政府 救济 状态 核酸 核酸 核酸 有序 全员 小区 所有人 口罩 随地吐痰 工作人员 距离 无序 百户 排队 小时 单元 核酸 小区 大白 爬楼 小区 小区 抗原 楼长 鼻子 生疏 大白 发给 所有人 头脑 方舱 居家 方舱 同事 同事 方舱 医院 疫情 所在…	Topic #11	[1.73202015e-02 1.21391084e-02 2.92404709e-04 2.92407232e-04 5.27104133e-02 9.27269779e-02 1.48541548e-01 2.92408295e-04 1.97453051e-02 1.06086672e-01 1.70467612e-01 3.79384942e-01]
苏北愚翁	疫情防控解封了，核酸检测不检了，对民众是福是祸尚还不知，三年来艰难抗疫，封城堵路，全员核酸，是功是过，后人自有评说。 ?	2022年12月07日 04:50	普通用户	男	0	0	0	北京	20221207	民众 抗疫 全员 核酸 后人	Topic #11	[0.01666668 0.22836191 0.01666667 0.01666667 0.18190713 0.01666667 0.18384702 0.01666667 0.01666667 0.01666667 0.01666681 0.27255044]
关注世间冷暖	#重庆九龙坡区发布居民非必要不做核酸检测，非必要不离开中心城区到市内其他区县，# 重庆九龙坡区发布居民非必要不做核酸检测。仅快递、外卖、商场、超市等重点行业人群和有离渝外出、医院就医、消弹窗等需求的人群，错峰到各便民核酸采样点规范有序采样。严格入渝出渝。对来渝返渝人员严格执行重庆市疫情防控最新政策。提倡非必要不离渝，乘坐飞机、高铁、火车和跨省（区、市）长途客运汽车、客运船舶等交通工具按规定提供核酸检测阴性证明；提倡非必要不离开中心城区到市内其他区县，中心城区到市内其他区县人员不再查验核酸阴性证明。	2022年12月07日 04:50	普通用户	男	0	0	0	北京	20221207	居民 中心 城区 区县 居民 商场 重点 行业 人群 医院 弹窗 人群 错峰 便民 核酸 规范 有序 人员 政策 飞机 高铁 火车 跨省 客运 汽车 客运 船舶 阴性 证明 中心 城区 区县 中心 城区 区县 人员 核酸 阴性 证明	Topic #6	[0.12185939 0.00252526 0.00252526 0.00252527 0.00252527 0.00252534 0.81133545 0.00252527 0.00252534 0.00252528 0.04407758 0.00252528]
用户6233259667	收好疫情防控的这10个健康提示O收好疫情防控的这10个健康提示 ?	2022年12月07日 04:53	普通用户	男	0	0	0	山西	20221207		Topic #0	[0.08333333 0.08333333 0.08333333 0.08333333 0.08333333 0.08333333 0.08333333 0.08333333 0.08333333 0.08333333 0.08333333 0.08333333]
对门李大苟好	滞留机场，午饭晚饭没吃觉没睡耗到现在。一晚上打十几遍市长热线和疫情防控办事处屁用不中，山东你做的好哇#全国多地优化疫情防控措施##全国多地疫情防控层层减码##疫情防控# 2青岛·青岛胶东国际机场 ?	2022年12月07日 04:57	普通用户	男	0	0	0	山东	20221207	机场 午饭 晚饭 市长 热线 办事处 屁用 全国 优化 措施 全国 层层 减码 国际机场	Topic #2	[0.0119048 0.19863932 0.5184644 0.0119048 0.01190482 0.0119048 0.17575226 0.01190489 0.01190498 0.0119049 0.01190501 0.01190501]
温榆河边行路人	做好个人防护 保护自身健康 新冠病毒主要通过密切接触和呼吸道飞沫传播，做好戴口罩、勤洗手、常通风、保持安全社交距离等个人防护可以有效预防新冠病毒感染。为了更好地保护自身和家人的健康，请广大市民朋友参与、理解、支持和配合各项疫情防控措施，切实履行个人防疫责任，科学防疫，做自己健康的第一责任人。一是戴口罩。在室内外人员密集场所、乘坐电梯或公共交通工具时，均应规范佩戴口罩；出现发热、干咳、乏力、咽痛等症状时，在医院就医时，建议佩戴医用外科或以上级别口罩；口罩须及时更换，每个口罩累计佩戴时间不超过8小时。二是勤洗手。外出返家，护理老人、儿童和病人，触摸口、眼、鼻，咳嗽或打喷嚏，清理垃圾，接触快递、电梯按钮、门把手等公共设施等情况下，均应及时洗手或手消毒。三是常通风。择时开窗通风，每日开窗通风2～3次，每次20～30分钟；家中人较多、有病人或访客时，建议开窗通风；家中有居家隔离人员时，其所在房间应…	2022年12月07日 04:58	名人	男	4	1	7	北京	20221207	病毒 勤洗手 通风 社交 距离 病毒感染 家人 市民 朋友 措施 防疫 责任 科学 防疫 责任人 人员 密集 场所 电梯 规范 咽痛 症状 医院 建议 医用 外科 级别 口罩 口罩 口罩 时间 小时 勤洗手 护理 老人 儿童 病人 垃圾 电梯 按钮 门把手 公共设施 情况 消毒 通风 开窗 通风 开窗 通风 病人 建议 开窗 通风 人员 房间 房门 开窗 通风 人员 密集 空气流通 场所 症状 人员 活动 社交 距离 环境卫生 居家 预防性 消毒 厨房 炊具 台面 餐饮具 消毒 定期 消毒 厕所 卫生洁具 地面 表面 脏污 霉点 消毒 马桶 冲水 马桶盖 水封 疫苗 病毒 人群 老年人 群体 基础性 疾病 比例 病毒 重症 人群 疫苗 预防措施 建议 条件 老年人 全程 生活 方式 身体 作息 规律 心态 饮食 戒烟 心态 传谣 抗原 自测 症状 上学 口罩 医院 排查 家庭 传播 风险…	Topic #5	[0.00080131 0.0008013 0.00080131 0.00080129 0.03699721 0.64226397 0.00080131 0.0008013 0.00080129 0.21965592 0.09467248 0.00080131]
九哥爱学习	四川网友的经历：目前，该网友39.5了 ，真的浑身滚烫。该网友的朋友，本来最开始是感冒发烧(？)，后来被隔离。昨天，隔离结束要出来了。昨晚，网友去给隔离的朋友送饭 ，面对面的，朋友她没戴口罩 ，下午抗原再测，她就阳了。 该网友的室友最开始也是发烧 ，然后下午学校遣返， 我们准备走的时候室友也就阳了 。室友最开始感冒，在寝室里没有戴口罩 ，我们还一起吃饭来着 。该网友现在就和室友症状一模一样，害怕， 不想当小阳人，啊啊啊啊啊#四川疫情##四川疫情防控##九州微评# ：这种情况，怎么能不戴口罩？最最重要的本的防护措施啊????	2022年12月07日 04:58	名人	男	0	3	2	其他	20221207	网友 经历 网友 浑身 网友 朋友 网友 朋友 朋友 抗原 网友 室友 学校 室友 室友 寝室 网友 室友 症状 小阳人 疫情 情况 措施	Topic #5	[0.00462966 0.00462976 0.00463005 0.00462965 0.0046297 0.58731698 0.00462975 0.00462971 0.00462966 0.06792015 0.00462992 0.30309501]
陶都Ding玉玉	关于优化调整疫情防控相关措施的通告（2022年第58号）O网页链接 O网页链接 ?	2022年12月07日 04:59	名人	男	1	0	0	江苏	20221207	优化 调整 措施 通告 网页 链接 网页 链接	Topic #2	[0.00925926 0.00925928 0.89814624 0.00925927 0.00925926 0.00925927 0.00925931 0.00925932 0.00925929 0.00925931 0.0092609 0.00925929]
阿土猪猪的2012	#厦门疫情防控#芭比Q了，瓜吃到自己头上了，楼里有阳了，半夜大白敲门做核酸 ?	2022年12月07日 05:05	普通用户	女	1	11	2	福建	20221207	芭比 大白 核酸	Topic #6	[0.0416667 0.04166682 0.04166667 0.04166667 0.04166667 0.04166667 0.54166616 0.04166667 0.04166667 0.04166667 0.04166677 0.04166688]
徐厚来	六爷阿旦：放开之后，制造业如何自救？防控措施采取严格清零的时候，经济上影响最大的就是服务业，而服务业也是我国最主要的就业行业。根据国家统计局发布的数据显示。2021年，服务业就业人员3.59亿人，占全国就业人员总数的48%。如果从就业这个角度来看，防控政策逐步放松，最主要的一个考量，可能就是希望能够消除对于服务业的一些影响。因为众所周知，就业往往影响着一个国家的基础稳定，高失业率对于国家稳定，会产生非常重大而直接的影响。所以如果从整体的角度来说，保证国家的稳定和发展，也是全体利益的最大公约数之一，这对于部分人来说，应该有助于我们理解当前政策的调整和变化。随着防控政策的逐步放松，带来的另一个担忧，就是会不会对我们核心的制造业形成冲击。因为过去典型的制造业国家，包括越南和印度，在面临疫情冲击的时候，制造业都一定程度上受到了影响。而在当今的国际形势下，制造业除了保障就业之外，对于我们国际话语权…	2022年12月07日 05:06	普通用户	男	0	0	0	其他	20221207	六爷 制造业 防控 措施 经济 影响 服务业 服务业 行业 数据 服务业 人员 全国 人员 总数 角度 防控 政策 考量 服务业 影响 影响 国家 基础 失业率 国家 产生 影响 整体 角度 国家 发展 全体利益 最大公约数 部分 政策 调整 变化 防控 政策 核心 制造业 冲击 典型 制造业 国家 疫情 冲击 制造业 程度 影响 国际形势 制造业 国际 话语权 基础 实物 产生 波动 关键 制造业 影响 时间 窗口期 建议 建议 投资 角度 制造业 经营 角度 防控 影响 经营 角度 核心 防疫 优势 竞争 优势 企业 生产线 员工 生产线 企业 经营 影响 措施 员工 国家 地方 政府 层面 企业 层面 经营型 企业 责任 员工 影响 制造业 企业 劳动密集型 企业 生产 经营 防控 预案 力争 疫情 影响 层面 企业 生产 影响 影响 订单 经验 出口 核心 原因 国家 层面 防疫…	Topic #8	[0.00060388 0.00060389 0.00060388 0.21346854 0.0006039 0.00060387 0.00060391 0.0006039 0.40094883 0.04965576 0.00060391 0.33109574]
一笑而过hh	12月7日集宁区疫情防控消息：根据当前疫情防控形势，经区疫情防控指挥部研究，决定划定并调整部分地区风险等级，划定调整后的风险区为：高风险区：神舟家园A5号楼、瑞宁名苑B区10号楼、新时代家园2号楼、民建路3号单体楼、邮运局1号家属院、九龙花苑三期4号楼、学府花园27号楼、百旺佳苑E区18号楼、盛世新城18号楼、交通公寓南楼、人行家属楼、安泰小区11号楼、吉祥苑二期（大象门）1号楼、和义傲城小区3号楼、朝阳新村3号楼、恒大名都2号楼、红海子西村、警苑小区10号楼、警苑小区5号楼、博源丽景6号楼、富力湾5号楼、宏基名园4号楼、水岸雅苑11号楼、清华雅苑小区1号楼、巨德新城A区5号楼、欣德小区5号楼、学府花园14号楼、百旺佳苑E区3号楼、百旺佳苑C区7号楼、桃源新村8号楼、祥和苑小区2号楼、天佐茗苑3号楼、和义傲城小区1号楼、和义傲城小区2号楼、祥和东方B区8号楼、警苑小区7号楼、国土小区B2…	2022年12月07日 05:12	普通用户	男	0	0	0	内蒙古	20221207	消息 形势 经区 指挥部 研究 调整 部分 地区 风险 调整 风险 神舟 家园 名苑 时代 家园 单体 邮运 家属院 九龙 学府 花园 交通 公寓 人行 家属楼 安泰 小区 大象 小区 警苑 小区 警苑 小区 宏基 名园 清华 小区 小区 学府 花园 桃源 小区 小区 小区 警苑 小区 国土 小区 小区 安泰 小区 景园 地税 小区 小区 小区 荔景 小区 小区 国税 小区 家园 水语 兴盛 小区 林业局 家属楼 小区 边家 沟村 警苑 小区 薯业 小区 住宅小区 航天 新元 小区 水语 电路 风险 区域	Topic #10	[0.00213677 0.00213677 0.00213681 0.00213684 0.00213679 0.00213677 0.00213678 0.00213677 0.00213682 0.00213678 0.94764898 0.03098313]
nan	有人定闹钟看球到现在有人值班忙到现在睡不下来?#疫情防控# ?	2022年12月07日 05:16	名人	女	0	1	1	陕西	20221207	闹钟 看球	Topic #0	[0.08333333 0.08333333 0.08333333 0.08333333 0.08333333 0.08333333 0.08333333 0.08333333 0.08333333 0.08333333 0.08333333 0.08333333]
东岳田园	热点述评 世界在喧嚣不安中画上虎年句号今年全球动荡不安，风云变幻。新的变局与挑战，天灾人祸。注定虎年是极度不平凡的一年。疫情持续肆虐。连续近三年病毒不断变异，成为人类共同应对的瘟疫。在造成全球近上亿人确诊感染，死亡六百多万。终于病毒的危害程度逐渐下降，甚至低于流感。成为自限性乙类疾病。在家隔离也能痊愈。人们终于可以松口气，高度绷紧敏感的神经，可以放松舒缓。新冠肺炎给全球经济复苏、民生，造成巨大损失。延缓复苏进程。导致经济下行和居民收入不确定性增加。世界经济复苏步履蹒跚，民生凋敝艰难。值得一提的是：国内在应对疫情方面，开展全民核酸检测工作中，乱象丛生，劳民伤财。区别对待，分类指导，差异化管理。在实际操作中，被层层加码、“一刀切”替代。风声鹤唳，过激反映。造成人力、物力、财力巨大浪费。没有做到精准防控。以较小的社会成本，赢得大的效果。更有甚者，誓如原北京市卫健委主任于鲁明等一大批蛀虫，借机发…	2022年12月07日 05:18	普通用户	男	0	0	3	其他	20221207	热点 世界 中画 句号 全球 变局 挑战 疫情 病毒 变异 人类 瘟疫 全球 病毒 危害 程度 流感 自限性 乙类 疾病 人们 松口气 高度 神经 肺炎 全球 经济 民生 巨大损失 进程 经济 居民收入 不确定性 世界 经济 疫情 方面 全民 工作 乱象 劳民伤财 区别对待 分类 指导 管理 实际操作 层层加码 替代 人力 物力 财力 浪费 精准 防控 社会 成本 效果 蛀虫 借机 检测 主体 医院 私营企业 运作 规范 检测 传播 病毒 现象 法律 罚款 责令 老百姓 疫情 影响 钱袋子 经济 老百姓 休养生息 恢复元气	Topic #11	[0.00151522 0.00151523 0.00151519 0.16238926 0.0015152 0.1644403 0.00151518 0.09854146 0.0015152 0.0015152 0.00151524 0.5625073 ]
chatgpt成品号	岁时令的国产动漫真不错@岁时令，现代版梁山伯与祝英台的故事，影响他们在一起的原因不再是阶层问题，而是因为疫情防控。 异地恋的朋友们，你们见面是否有过这样的经历呢？ ?	2022年12月07日 05:24	普通用户	男	0	0	0	北京	20221207	时令 国产 动漫 时令 现代版 故事 影响 原因 阶层 问题 异地 朋友 见面 经历	Topic #11	[0.00925936 0.00925942 0.00925926 0.00925932 0.1213132 0.00925949 0.00925937 0.24304633 0.00925997 0.00925949 0.00925934 0.55230544]
杨丽34	步步为营，是为了步步赢——写在浙江优化调整疫情防控措施首日 O步步为营，是为了步步赢——写在浙江优化调整疫情防控措施首日 ?	2022年12月07日 05:25	普通用户	男	0	0	0	其他	20221207	步步 优化 调整 措施 步步 优化 调整 措施	Topic #2	[0.01190477 0.01190485 0.86904653 0.01190479 0.01190477 0.01190478 0.01190493 0.0119048 0.01190487 0.01190484 0.01190518 0.01190487]
孔帆在巴黎	路透：中国将放宽防疫 最快12月7日宣布10项新措施两名知情人士告诉路透社，中国政府可能最快在7日宣布10项放宽防疫的新管理措施，以补充11月公布的20项防疫优化措施。路透社报道，不具名的消息人士周一还提到，中国可能最快于明年1月将新冠病毒的管理级别，从现行最高级别的甲类传染病降级到较不严格的乙类传染病。中国国家卫生健康委员会没有立即回复路透社寻求置评的传真。中国副总理孙春兰上周表示，随着Omicron病毒株的致病力减弱，加上疫苗接种普及，还有防控经验的累积，中国疫情防控也面临新形势新任务。此后，许多中国大城市开始解除广泛封锁措施，减少定期PCR核酸检测，在地铁站和公园等公共场所，也不再查验核酸检测阴性证明。	2022年12月07日 05:25	名人	男	0	0	5	海外	20221207	路透 防疫 措施 知情 人士 路透社 防疫 管理 措施 防疫 优化 措施 路透社 消息人士 病毒 管理 级别 现行 最高级别 甲类 传染病 降级 路透社 总理 病毒 疫苗 防控 经验 形势 任务 措施 定期 地铁站 公园 阴性 证明	Topic #10	[0.00333342 0.00333342 0.0033335 0.00333353 0.00333346 0.00333345 0.23116064 0.00333339 0.00333348 0.00333358 0.37295092 0.3658872 ]
大美滨州1	【#有药店连花清瘟涨价超2倍# 监管告诫将严打】目前，连花清瘟大幅涨价现象仍在上演，有药店连花清瘟单盒卖百元，而平时在30元左右。12月5日，杭州市市场监督管理局就医疗药品及用品价格行为发文提醒告诫。不得借疫情防控之机大幅提高医疗药品及用品的销售价格，经营者要严格控制进销差价在合理范围内，不得囤积居奇、哄抬物价、牟取暴利以及散布涨价谣言。12月6日，成都市市场监管局也发文表示，市民朋友一旦发现相关违法行为，可以拨打12345热线进行投诉举报。 L封面新闻的微博视频 #以岭药业新专利可制作含连花清瘟口罩#	2022年12月07日 05:25	普通用户	男	0	0	0	山东	20221207	药店 涨价 监管 涨价 现象 药店 瘟单 市场 监督 管理局 医疗 药品 用品 价格 发文 医疗 药品 用品 销售价格 经营者 严格控制 差价 合理 范围 涨价 谣言 市场 监管局 发文 市民 朋友 热线 封面 新闻 视频 药业 专利 制作 口罩	Topic #7	[0.00245107 0.00245102 0.002451 0.00245099 0.002451 0.00245103 0.00245101 0.97303886 0.00245101 0.00245101 0.00245099 0.002451 ]
华道赋能	#药师详解奥密克戎轻症处理妙招##脆弱群体感染奥密克戎怎么救治##聊天胡谝# 全国各地最新疫情防控举措速览图 ?	2022年12月07日 05:26	名人	男	2	1	1	陕西	20221207	药师 轻症 群体 聊天 全国 速览图	Topic #11	[0.02083432 0.02083378 0.02083426 0.02083367 0.02083362 0.34043348 0.02083333 0.02083352 0.02083388 0.02083375 0.02083386 0.45122853]
一楼的妹妹	步步为营，是为了步步赢——写在浙江优化调整疫情防控措施首日 O步步为营，是为了步步赢——写在浙江优化调整疫情防控措施首日 ?	2022年12月07日 05:35	普通用户	女	0	0	0	浙江	20221207	步步 优化 调整 措施 步步 优化 调整 措施	Topic #2	[0.01190477 0.01190485 0.86904653 0.01190479 0.01190477 0.01190478 0.01190493 0.0119048 0.01190487 0.01190484 0.01190518 0.01190487]
发现赣州	【#久违了欢迎回家过年#】#欢迎回来抚慰在外务工人员的心# “有钱无钱回家过年，欢迎你们回来”，湖南省张家界市桑植县委副书记、县长梁高武，近日公开喊话在外打工的游子春节回家过年，获得点赞无数。兔年的春节来得比较早，眼下距离过年，只剩一个多月的时间了。年终岁末，是漂泊在外的游子最思乡恋家、盼望团圆的时刻。每年这个时候，很多人都会早早打听：“今年能回家过年吗？”人们渴望一个确切的回复，既满足期许，也好早安排归期，踏上回家的路。桑植县给出明确、肯定回应，抚慰了当地在外务工人员的心。桑植县“欢迎回家过年”的表态，也向社会传递了一个信号：让游子返乡过年，在不少地方是可以做到的，值得地方政府全力以赴创造条件、尽力满足群众需求。与这种呼唤形成共振的是，随着奥密克戎病毒致病性的减弱、疫苗接种的普及、防控经验的积累，我国疫情防控面临新形势新任务。连日来，全国多地陆续出台优化疫情防控政策，“走小步不停步”，…	2022年12月07日 05:38	名人	女	0	0	0	江西	20221207	回家 务工人员 回家 县委 书记 县长 游子 回家 兔年 距离 时间 游子 思乡 恋家 团圆 时刻 回家 人们 归期 回家 务工人员 回家 表态 社会 信号 游子 地方 地方 政府 创造条件 群众 共振 病毒 致病性 疫苗 防控 经验 形势 任务 全国 优化 政策 防控 民众 生产 生活 优化 政策 落地 农村 地区 意义 人员 回家 地方 政府 防控 任务 内容 地方 团圆年 新闻 县长 游子 回家 社论 回家 社论 回家	Topic #11	[0.00170076 0.00170071 0.00170076 0.0017008 0.00170073 0.00170072 0.00170075 0.00170082 0.0017007 0.00170075 0.09553645 0.88745606]
兰蝴蝶梦1048795891	12月5号北京疫情防控放开了，许多地方不用查核酸，堂食，封闭场所还需要48小时核酸，传染级别从甲类降低到乙类，虽然放松了，但是我们还是需要做好防护，尤其是老人和孩子，哈哈，我也是在老人的队伍里啊！小阳人的症状，在朋友一家人已经体验到了 ?	2022年12月07日 05:39	普通用户	女	0	0	3	江苏	20221207	地方 核酸 堂食 场所 小时 核酸 传染 级别 甲类 乙类 老人 孩子 老人 队伍 症状 朋友 一家人 体验	Topic #5	[0.0052086 0.00520841 0.00520833 0.00520842 0.00520882 0.50659209 0.44132284 0.00520834 0.00520852 0.0052085 0.00520848 0.00520864]
ViVi2022啊	疫情如果放开了，医院的管理政策是不是应该也做相应的调整呢！！例如住院陪护问题，为了防控住院病人只能一人陪护，真的给人非常大的压力，无论是体力还是心理上都带来了巨大的考验和挑战！！例如这次婆婆生病，开始那个医院只能住急诊ICU，还不让家人陪护，只能用他们医院的护工，一天260元，一个病房四个病人，两个护工，还都是男的。本以为花钱倒也无所谓，可是当出院的时候，婆婆的臀部都被淹了，只能侧躺，看着心疼的！如果是家人照顾怎会这样！护工挣了钱，但是并没有做好相应的工作！而且更可恶的是都是男护工！真的让人无语！还有我生宝宝住院期间，只能一人陪护，不能换人！那只能老公了，可是对于一个新手爸爸来说，这又是巨大的考验，什么都不会、不懂，加上我是剖腹产，还得照顾我，很辛苦！我还得忍着刀口的剧痛，帮他照顾孩子！住院期间，不可以换陪护，尤其这次静默管理期间，连家人给送东西都不可以！你说病人一住院就至少半个月一个月…	2022年12月07日 05:44	普通用户	女	0	1	4	其他	20221207	疫情 医院 管理 政策 调整 住院 问题 防控 住院病人 压力 体力 心理 考验 挑战 婆婆 生病 医院 家人 医院 护工 病房 病人 护工 花钱 出院 婆婆 臀部 被淹 家人 护工 工作 护工 无语 住院 新手 爸爸 考验 剖腹产 刀口 剧痛 孩子 住院 家人 病人 住院 家属 回家 衣服 家人 少数民族 医院 方便面 馒头 病人 用品 医生 医院 医院 物品 状态 合理 疫情 医院 风险 方便管理 考虑一下 病人 家属 实际 情况 政策 变化 医院 政策 调整 病人 回家 政策 人性化	Topic #5	[0.00146203 0.00146203 0.00146201 0.00146203 0.00146204 0.66843193 0.00146201 0.02375586 0.00146202 0.00146208 0.00146204 0.29465391]
南山松20132013	非必要不再查核酸！全国各地优化疫情防控措施 O非必要不再查核酸！全国各地优化疫情防控措施 ?	2022年12月07日 05:48	中高级达人	男	1	0	1	黑龙江	20221207	核酸 全国 优化 措施 核酸 全国 优化 措施	Topic #2	[0.00925928 0.00925943 0.6483418 0.00925929 0.00925929 0.00925928 0.25906471 0.0092593 0.00925938 0.00925933 0.00925947 0.00925944]
小石码夏荷外婆	#龙海疫情##福建疫情#2020年初，武汉爆发疫情，龙海石码有一例，从武汉回来的，感染者第一时间就报告政府有关部门，之后就居家隔离，她妹妹还在小区群发帖告知小区的人，表示道歉。后来她有症状了，由政府负压车接去隔离治疗，之后她全家安然无恙，之后石码安然无恙，因为防控好，虚惊一场。从第一次开始，我们认定，只要防控及时、严格、精准，疫情不可怕。2022年春季，上海爆发疫情，我们龙海有几例从上海回来的，自然社（不是行政村）被封控管理一个星期，政府和企业慈善提供物资保障，做得非常好。第八天解封，可以出社口了，但是被解封的村民说：“为了不影响他人的安全，我们准备半个月后再走出社口。”两次小小的疫情，我们这里做了几次全员检测，但很快就停止全员检测了。我们龙海核酸检测都是公立医院做的。之前，我们这里很平静，百姓生活如常，实业生产正常。但是，一夜之间，几个大城市冒然放开，疫情外溢了，我们这里不安全了，病例…	2022年12月07日 05:48	中高级达人	女	1	0	4	福建	20221207	疫情 疫情 疫情 石码 感染者 时间 报告 政府 部门 妹妹 小区 发帖 小区 症状 政府 负压 全家 石码 防控 防控 精准 疫情 疫情 行政村 管理 政府 企业 物资 社口 村民 影响 社口 疫情 全员 检测 全员 检测 实业 生产 疫情 病例 小区 全员 疫情 管理 民众 意识 思想 政府部门 内紧外松 管理 基层 社区 人员 工作 地方 风险 防疫 疫情 疫情 疫情 疫情 疫情 地方 调度 医务人员 援助 外省 疫情 外省 疫情 疫情 地方 受伤害 医疗 资源	Topic #11	[0.14346044 0.09558298 0.0013889 0.00138894 0.00138896 0.001389 0.00138893 0.00138895 0.00138891 0.00138891 0.27261101 0.47723406]
怡-LSYSUFE	分享：清华大学！12月7日起，清华大学进一步优化调整校园疫情防控措施，具体安排如下：1.坚持“非必要不出校、非必要不入校”。师生出入校须经审批，不再查验核酸检测阴性证明；临时入校人员须经审批，提供48小时内核酸检测阴性证明。2.师生返京后经审批可以入校，落实核酸“三天三检”，七天内不聚餐、不聚会、不前往人员密集场所。3.不再安排师生常态化核酸检测，继续为在校师生提供核酸检测服务（具体安排见后文），满足“愿检尽检”需求和防疫工作需要。后勤保障人员仍然保持“一天一检”。重要活动和重点场所根据需要查验核酸检测阴性证明。4.近期为在校师生发放抗原试剂盒，在校师生根据需要进行抗原检测，抗原阳性须及时主动报告，学校按相关流程进行处置。5.继续做好线上教学，采用线上方式如期举行期末考试。有序组织硕士研究生入学考试。6.按照自愿原则组织好学生离校返乡，关心学生返乡过程中和返乡后的学习生活安排。7.做好离…	2022年12月07日 05:49	普通用户	男	0	0	1	上海	20221207	优化 调整 校园 措施 具体安排 入校 须经 阴性 证明 入校 人员 须经 小时 阴性 证明 入校 核酸 聚餐 聚会 人员 密集 场所 检测 服务 具体安排 防疫 工作 后勤保障 人员 活动 重点 场所 阴性 证明 抗原 试剂盒 抗原 阳性 报告 学校 流程 方式 期末考试 有序 硕士 研究生 入学考试 原则 学生 离校 关心 学生 过程 生活 教职工 关心 工作 疫苗 工作 校医院 面向 传染病 疫苗 工作 责任人 全体 师生员工 信心 规定 口罩 疫苗 行动 科学 精准 防疫 校园 秩序 学校 发展 贡献 力量 学校 领导小组 核酸 抗原 试剂盒 网页 链接	Topic #6	[0.00115746 0.00115743 0.05003922 0.00115754 0.08849226 0.00115747 0.30065465 0.00115749 0.00115742 0.26001978 0.29269183 0.00115744]
雨中看江	很多人误读了，说要彻底放开，放开了经济就好了是优化防控，优化检测、隔离措施。不是取消防控，取消检测和隔离疫情失控，经济不可能好！前几天孙副总说：“防控工作稳中求进，防控政策持续优化，走小步不停步，不断完善诊断、检测、收治、隔离等措施，加强全人群特别是老年人免疫接种，加快治疗药物和医疗资源准备，落实好“疫情要防住、经济要稳住、发展要安全”的要求。”	2022年12月07日 05:51	名人	男	0	1	0	江苏	20221207	经济 优化 防控 优化 检测 措施 防控 检测 疫情 失控 经济 副总 防控 工作 防控 政策 优化 检测 收治 措施 人群 老年人 药物 医疗 资源 疫情 经济 发展	Topic #10	[0.20344081 0.00308651 0.00308656 0.19143721 0.0030866 0.0030865 0.00308652 0.00308648 0.00308648 0.00308645 0.5773433 0.00308661]
大大大毛哥	?外交部發言人：孤立中國、限制對華合作不符合任何一方利益。?美國正考慮對中國鋼鐵行業加徵額外關稅？外交部：中方一貫反對違反世貿規則單方面非法加徵關稅，這不利於任何一方。?布林肯發表涉中國防疫政策言論，外交部回應：事實證明，中國疫情防控方針政策是正確、科學、有效的。?日本首相岸田文雄指示大幅提高日本軍費，外交部回應：日方應當在軍事安全領域謹言慎行，多做有利於維護地區和平穩定的事。來源：馮站長之家	2022年12月07日 05:54	普通用户	男	0	0	0	贵州	20221207	合作 利益 鋼鐵 行業 關稅 世貿 規則 方面 關稅 防疫 政策 言論 事實 方針 政策 科學 日本首相 軍費 日方 軍事 領域 地區 和平 來源	Topic #11	[0.01190487 0.01190493 0.01190497 0.01190533 0.01190504 0.01190483 0.01190493 0.01190501 0.30891933 0.01190486 0.01190486 0.57203104]
水南华哥	#浙江将组织1万家企业出国参加经贸活动#规模庞大，为企解困。组团外出，寻找商机。疫情防控，措施有力。头等大事，千万注意。 ?	2022年12月07日 05:55	名人	男	0	0	1	安徽	20221207	企业 经贸 活动 规模 组团 商机 措施 有力	Topic #3	[0.01388897 0.01388963 0.13525215 0.72585456 0.01388923 0.01388892 0.01388944 0.01388923 0.01388963 0.0138894 0.01388977 0.01388908]
爱看赛车的悠悠爸爸	上海疫情防控措施不断优化，但还未到放飞的时候!更要筑牢三道健康屏障 O上海疫情防控措施不断优化，但还未到放飞的时候!更要筑牢三道健康屏障 ?	2022年12月07日 05:57	中高级达人	男	0	0	0	上海	20221207	措施 优化 屏障 措施 优化 屏障	Topic #2	[0.01190494 0.0119049 0.57839898 0.01190479 0.30255233 0.01190483 0.01190488 0.01190478 0.0119048 0.01190476 0.0119052 0.01190481]
YvonneJie-	真的会猝死前段时间12小时已经够了 现在变成了专追阳 一整天待命 生物钟完全混乱#疫情防控# 2湛江·H酒店 ?	2022年12月07日 05:58	普通用户	女	0	0	1	广东	20221207	前段时间 小时 待命 生物钟 酒店	Topic #6	[0.02777792 0.02777778 0.02777778 0.02777778 0.02777778 0.02777814 0.6944434 0.02777784 0.02777809 0.02777792 0.02777781 0.02777778]
湛泸剑	【青海玉树：关于对网传“孩子因疫情防控未得到有效救治导致死亡”一事调查情况的通报】据玉树市融媒体中心消息，12月6日，玉树市市民羊某通过网络发布“孩子因疫情防控未得到有效救治导致死亡”的言论和短视频，引发社会各界关注。玉树市卫生健康局立即组织开展调查，具体情况如下： 12月1日9时51分，玉树市居民保某（女，玉树市人，54岁，系羊某母亲）核酸检测结果呈阳性，同住人员羊某被判定为密接者，于12月2日12时左右转运至集中隔离点。12月3日，羊某的核酸检测结果呈阳性，随即被转运至临时医学观察点。经本人要求，两名年幼孩子（3岁侄女巴某和1岁6个月儿子桑某）与其同住。 据同住四楼的阳性感染者昂某（男，囊谦县人，34岁）陈述，“12月6日凌晨，自己在沉睡中被敲门声惊醒，开门后发现抱着患儿的羊某和扎某（女，囊谦县人，30岁，系羊某亲属），哭喊着说小孩没有呼吸了”，昂某发现患儿已经没有呼吸，且身体一动不…	2022年12月07日 06:44	名人	女	2	1	5	天津	20221207	网传 孩子 一事 调查 情况 通报 市融 媒体 中心 消息 市民 网络 孩子 言论 视频 居民 市人 系羊 母亲 阳性 人员 阳性 医学观察 孩子 侄女 儿子 患儿 系羊 亲属 小孩 患儿 身体 患儿 一楼 监控 视频 患儿 医学观察 一楼 大厅 医生 儿科 大夫 孩子 检查 孩子 孩子 患儿 心肺 措施 医生 院感 医生 指挥部 报告 指挥部 调度 电话 人民 医院 指挥中心 电话 调度 救护车 监控 视频 载运 患儿 医生 人民 医院 医生 随车 患儿 医院 传染 护士 患儿 一楼 电梯 病房 经州 人民 医院 医生 临床 检查 患儿 全身 瞳孔 气管 插管 气囊 设备 肌注 儿科 重症 科主任 小时 患儿 宣告 临床 孩子 孩子 父母 亲属 情况 调查	Topic #5	[0.15502257 0.0013021 0.00130211 0.00130209 0.04363284 0.56671823 0.22420944 0.00130211 0.0013021 0.00130216 0.00130214 0.00130211]
fish3ooo2013	《孕产妇、儿童、老人……不同人群健康防护实用指南来了！》当前，我国疫情防控面临新形势新任务。每个人都是自己健康的第一责任人，一份针对不同人群的健康防护指南收藏备用！O孕产妇、儿童、老人……不同人群健康防护实用指南来了！ ?	2022年12月07日 06:45	普通用户	男	0	0	0	江苏	20221207	孕产妇 儿童 老人 人群 指南 形势 任务 责任人 人群 指南 孕产妇 儿童 老人 人群 指南	Topic #0	[0.77711962 0.00520839 0.00520851 0.00520845 0.00520861 0.17079602 0.00520833 0.0052084 0.00520833 0.00520843 0.00520847 0.00520843]
太时姆	大雪到来天更冷，日子温暖仍平凡；生活如常自然美，炊烟袅袅三顿饭。大雪吉祥平安！天气又冷一层，我们在防控疫情的同时 也要防寒！要更加注意身体！持续打好战疫这一仗！争取过个平安年！?? ?	2022年12月07日 06:45	普通用户	女	0	0	1	北京	20221207	大雪 日子 生活 大雪 天气 防控 疫情 身体	Topic #11	[0.01190478 0.01190489 0.01190484 0.01190477 0.01190541 0.01190541 0.01190477 0.01190477 0.01190487 0.01190487 0.01190492 0.86904569]
用户6765694862	化身“多面手” 做好贴心人——区直机关党员干部下沉助力疫情防控 O化身“多面手” 做好贴心人——区直机关党员干部下沉助力疫情防控 ?	2022年12月07日 06:45	普通用户	男	0	0	0	其他	20221207	化身 贴心人 机关 党员干部 助力 化身 贴心人 机关 党员干部 助力	Topic #4	[0.01666667 0.01666667 0.01666667 0.01666721 0.49618703 0.01666673 0.01666667 0.01666723 0.01666704 0.01666753 0.3371439 0.01666667]
CFM2022	#广州疫情政策调整后就诊人数并无大幅增加#历史会记录下一切。 ???图一：22年4月7日，中国何时放松管控、放开国门？吴尊友回应。（新闻标题）图二：22年4月29日，梁万年：如果“躺平”，医疗卫生资源将面临严重挤兑风险图三：22年10月14日，央视专访：疫情防控政策，怎么看？ 梁万年：一旦放松，医疗资源将面临挤兑风险	2022年12月07日 06:46	普通用户	男	0	0	0	上海	20221207	疫情 政策 调整 人数 历史 记录 管控 国门 新闻标题 躺平 医疗卫生 资源 风险 政策 医疗 资源 风险	Topic #11	[0.24799805 0.00520853 0.00520845 0.00520843 0.00520837 0.00520842 0.0052084 0.00520837 0.00520845 0.00520846 0.00520854 0.69991752]
瑟怡涩亞	【深圳部分学校通知：在校核酸改为每天20%人员轮检】在全国多地新冠疫情防控措施进一步优化的背景下，今天（12月6日），深圳市多所中小学、幼儿园相继通知，即日起取消每日全员统一核酸检测要求，改为工作日每天抽取20%师生员工检测（不重复），周末不作要求。以每周5个工作日计算，上述抽样方法相当于把在校（园）的统一检测由每日一检改为每周一检。20221207周三	2022年12月07日 06:46	普通用户	男	0	0	0	其他	20221207	部分 学校 核酸 人员 全国 措施 优化 背景 全员 统一 工作日 师生员工 检测 工作日 方法 统一 检测	Topic #6	[0.00555561 0.12922102 0.00555596 0.00555573 0.00555559 0.00555598 0.47935351 0.00555564 0.10778804 0.23919111 0.00555589 0.00555591]
正义无敌-欣哥无敌发布微博	关于调整疫情防控风险区域等级的通告（醴疫防指告〔2022〕48号）醴疫防指告〔2022〕48号关于调整疫情防控风险区域等级的通告为快速有效阻断疫情扩散，切实保障人民群众生命安全和身体健康，根据当前疫情防控工作需要，按照国务院应对新型冠状病毒肺炎疫情联防联控机制综合组《新型冠状病毒肺炎防控方案（第九版）》和《进一步优化新冠肺炎疫情防控措施科学精准做好防控工作的通知》（联防联控机制综发〔2022〕101号）文件精神，经综合研判，现将疫情高风险区域调整有关事项通告如下：一、今日无新增划定高风险区二、今日解除高风险区（2个）1.来龙门街道狮子坡社区谭家冲33—37号2.白兔潭镇柏大村大龙鞭炮厂以上措施自2022年12月6日24时起执行，后续将根据疫情防控形势变化适时调整。高风险区实行“足不出户、服务上门”管控措施，其余区域继续按照现行政策执行管控措施。醴陵市新冠肺炎疫情防控指挥部2022年12月…	2022年12月07日 06:46	普通用户	男	0	0	0	湖南	20221207	调整 风险 区域 通告 醴疫防 指告 醴疫防 指告 调整 风险 区域 通告 疫情 人民 群众 生命安全 工作 肺炎 疫情 机制 综合 肺炎 防控 方案 第九版 优化 肺炎 措施 科学 精准 防控 工作 机制 文件精神 综合 研判 疫情 高风险 区域 调整 事项 通告 街道 狮子 社区 大龙 鞭炮厂 措施 形势 变化 调整 服务上门 管控 措施 区域 现行政策 管控 措施 肺炎 指挥部	Topic #10	[0.00163402 0.00163404 0.00163406 0.001634 0.00163406 0.001634 0.001634 0.001634 0.001634 0.001634 0.98202579 0.00163403]
捏捏鱼头	大城市放开的情况下，小地方的疫情防控真是想让人疯，天天追阳封控采核酸，到底是谁提倡的全面核酸？？？以前还两天一出去采，近期采核酸的时间都比在科里时间长了 ?	2022年12月07日 06:47	普通用户	女	0	0	0	其他	20221207	情况 地方 核酸 全面 核酸 核酸 时间 时间	Topic #6	[0.00925943 0.00925935 0.00925927 0.00925978 0.00925932 0.00925947 0.89814493 0.00925936 0.00925935 0.00925963 0.00925935 0.00926076]
油城老蔡	带您了解新冠，何时需要就医？（仅供参考）感染新冠病毒后，一般会出现哪些症状?如何判断您是轻型还是重型？何时需要去医院就诊？您一定有很多疑问！新冠疫情防控已经进入了新的阶段，我们面临更多挑战，人人都是自己健康的第一责任人！今天就让小编带您了解新冠做好准备！新冠感染后会有不同的临床表现，根据第九版《新型冠状病毒肺炎第九版诊疗方案》可分为四类包括轻型、普通型、重型和危重型，面对新冠我们如何自评？何时需要就医？请认真阅读以下图文：	2022年12月07日 06:47	普通用户	男	0	0	1	广东	20221207	病毒 症状 医院 阶段 挑战 责任人 编带 第九版 肺炎 第九版 方案 普通型 危重 图文	Topic #5	[0.00641063 0.23717928 0.00641044 0.00641046 0.00641051 0.6987162 0.00641027 0.00641033 0.00641036 0.00641053 0.00641043 0.00641057]
正义无敌-欣哥无敌发布微博	醴陵市在外省返乡人员中发现3例新冠病毒无症状感染者12月6日，醴陵市在外省返乡人员中发现3例新冠病毒无症状感染者，近日活动区域已纳入管控。目前已闭环转运至定点医院。当前，疫情形势严峻复杂，请广大市民当好自己健康第一责任人，严格遵守疫情期间各项要求，切实履行疫情防控义务，主动做好戴口罩、勤洗手、多通风、不聚集等各项疫情防控措施。醴陵市新冠肺炎疫情防控指挥部2022年12月6日	2022年12月07日 06:47	普通用户	男	0	0	0	湖南	20221207	外省 人员 病毒 外省 人员 病毒 活动 区域 管控 闭环 定点医院 疫情 市民 责任人 疫情 义务 勤洗手 通风 措施 肺炎 指挥部	Topic #10	[0.00438604 0.00438604 0.00438605 0.00438598 0.00438626 0.17886961 0.00438613 0.00438601 0.00438599 0.00438607 0.77726962 0.00438621]
周四是去见你的日子x	#全国多地优化疫情防控措施#这是在干嘛，封控了两个月就干了个这，要把全集宁的人都拉去填舱么 ?	2022年12月07日 06:48	名人	女	0	0	0	内蒙古	20221207	全国 优化 措施 干嘛 全集	Topic #2	[0.02083337 0.02083368 0.77083125 0.0208334 0.02083341 0.02083337 0.02083348 0.02083344 0.02083361 0.0208335 0.02083381 0.02083367]
正义无敌-欣哥无敌发布微博	攸县在管控人员中发现5例新冠病毒阳性感染者? ? ? ?2022年12月5日，攸县在管控人员中发现5例新冠病毒阳性感染者。具体情况如下：? ? ???感染者1：刘某，女，12月2日自广东省广州市海珠区返攸，12月5日核酸检测初筛阳性，县疾控中心复核阳性，经专家组诊断为确诊病例(轻型)。目前已闭环转运至定点医院。? ? ???感染者2：周某媚，女，12月2日自广东省广州市海珠区返攸，12月5日核酸检测初筛阳性，县疾控中心复核阳性，经专家组诊断为无症状感染者。目前已闭环转运至定点医院。? ? ???感染者3：贺某华，女，12月2日自广东省广州市番禺区返攸，12月5日核酸检测初筛阳性，县疾控中心复核阳性，经专家组诊断为确诊病例(轻型)。目前已闭环转运至定点医院。? ??? ?感染者4：钟某亮，男，12月2日自广东省广州市天河区返攸，12月5日核酸检测初筛阳性，县疾控中心复核阳性，经专家组诊断为…	2022年12月07日 06:49	普通用户	男	0	0	0	湖南	20221207	病毒 病毒 感染者 初筛 阳性 疾控中心 阳性 专家组 闭环 定点医院 感染者 初筛 阳性 疾控中心 阳性 专家组 闭环 定点医院 感染者 初筛 阳性 疾控中心 阳性 专家组 闭环 定点医院 感染者 初筛 阳性 疾控中心 阳性 专家组 闭环 定点医院 感染者 初筛 阳性 疾控中心 阳性 专家组 闭环 定点医院 疫情 外防 压力 市民 人员 意识 责任人 防疫 义务 防疫 疫情 地区 人员 防疫 小时 核酸 阴性 证明 天者 餐饮 服务 商场 集贸市场 歌舞 娱乐 游艺厅 酒吧 网吧 密室 剧本 棋牌室 人员 活动 规范 重点 地区 疫情 地区 人员 全程 闭环 防疫 防疫 管理 工作 生活 勤洗手 通风 消毒 社交 距离 疫苗 场所 市民 朋友 法律义务 场所 核酸 阴性 证明 测体温 防疫 措施 场所 主体 责任 场所 人员 常态 防疫 措施 肺炎 指挥部	Topic #10	[0.00085037 0.00085036 0.00085036 0.00085035 0.00085039 0.18693258 0.32112491 0.00085036 0.00085035 0.00085038 0.48428921 0.00085037]
白眉大侠5995	鄂托克旗新型冠状病毒感染的肺炎疫情防控指挥部关于涉疫场所的通报〔2022〕27号 15名 O网页链接 ?	2022年12月07日 06:49	普通用户	男	0	0	0	内蒙古	20221207	肺炎 指挥部 场所 通报 网页 链接	Topic #2	[0.01190535 0.01190482 0.53446037 0.01190482 0.01190492 0.01190481 0.01190524 0.01190477 0.01190476 0.01190504 0.3464903 0.01190479]
鲁妙鑫	倒计时2323天了每日打卡（签到）自已的要不要愿检，这个问题，我自已要愿检了。因为我要防一出什么事情了，就是新冠病毒感染，就快速回来。就是失去了比萨这个店的只有一个特殊的老同事。真实的愚人节，谁第一时间就写在愚人节的这个意思。但是，我不喜欢杭州的一份用心了。但是，我不喜欢杭州的一份安慰。自已的单身一人越好。我要提醒乒乓球的教练，快点快点叫余平无声同学参加了的结果就是这样，有条件，就是不要打折，就是不要搬迁了，生日快乐。#直击杭州优化调整疫情防控第一天# 2杭州·莲塘上苑	2022年12月07日 06:49	普通用户	女	0	0	0	重庆	20221207	倒计时 问题 事情 病毒感染 老同事 愚人节 时间 愚人节 意思 用心 单身 乒乓球 教练 同学 条件 优化 调整	Topic #11	[0.00925946 0.20157886 0.00926052 0.00925938 0.00925933 0.0092595 0.00925963 0.00925939 0.00925948 0.35374281 0.0092601 0.36134156]
橘子洲头2011	#好好学习跟党走##知郑明理##郑州好网民#今天大雪，已进入滴水成冰的季节！人们都在忙着复工复产，干的热火朝天！岁入隆冬 河湖冰封四野萧索 草木凋零百虫蛰伏 寒梅傲风疫情防控 政策调整市场复活 百业复兴红旗猎猎 机器轰鸣人员熙攘 车水马龙抢时赶速 全力复工只争朝夕 戴月披星上下同心 人人奋勇比学抢拼 共图繁荣与时赛跑 分秒必争	2022年12月07日 06:51	名人	男	8	5	7	河南	20221207	好好学习 跟党走 网民 大雪 季节 人们 复产 岁入 草木 百虫 政策 调整 市场 复活 百业 猎猎 机器 人员 比学	Topic #3	[0.01041678 0.01041677 0.01041705 0.33126483 0.01041682 0.01041794 0.21074575 0.01041702 0.16069358 0.0104169 0.01041733 0.21395923]
风雪明777	# 广州疫情##石家庄疫情##广州海珠多地通知非必要不做核酸##上海疫情防控##重庆疫情#对于传染性很强的瘟疫，物理隔离是最好的办法，可是已经被污名化了！ ?	2022年12月07日 06:51	普通用户	男	0	0	0	江苏	20221207	疫情 疫情 海珠 核酸 疫情 传染性 瘟疫 物理 办法 污名	Topic #11	[0.0119048 0.01190493 0.01190477 0.01190476 0.01190522 0.01190509 0.01190627 0.01190477 0.01190482 0.01190485 0.01190487 0.86904483]
mini_kiki_charlie	#南京疫情防控#全员核酸筛出异常，直接让所有学生待在宿舍里，这不合理，面对南京此时的情况。 ?	2022年12月07日 06:52	普通用户	女	0	5	25	其他	20221207	全员 核酸 学生 宿舍 不合理 情况	Topic #9	[0.01388906 0.22436186 0.01388891 0.01388891 0.01388889 0.01388911 0.18970991 0.01388902 0.01388895 0.46092699 0.01388927 0.01388911]
劳务本人	#山东疫情防控# 假 ?	2022年12月07日 06:52	普通用户	女	0	0	0	山东	20221207		Topic #0	[0.08333333 0.08333333 0.08333333 0.08333333 0.08333333 0.08333333 0.08333333 0.08333333 0.08333333 0.08333333 0.08333333 0.08333333]
青岛公安王弘山	#科学防疫 做好个人防护# 为了更好地保护自身和家人的健康，请广大市民朋友参与、理解、支持和配合各项疫情防控措施，切实履行个人防疫责任，科学防疫，做自己健康的第一责任人。 八条提醒，科学防疫，做好防护： 一是戴口罩； 二是勤洗手； 三是常通风； 四是少聚集； 五是保持环境卫生； 六是积极接种新冠疫苗； 七是养成健康生活方式； 八是做好健康监测。	2022年12月07日 06:52	名人	男	7	3	8	山东	20221207	科学 防疫 家人 市民 朋友 措施 防疫 责任 科学 防疫 责任人 科学 防疫 勤洗手 通风 环境卫生 疫苗 生活 方式	Topic #4	[0.00438603 0.00438603 0.00438622 0.00438599 0.54976421 0.27690398 0.00438607 0.00438613 0.00438598 0.00438607 0.13385715 0.00438613]
是善者别来打扰	祝?福叔叔一家人平平安安健健康康好好听政府话不要到处乱走乱走访親友等到疫情过后我会来深圳宝安请您们吃饭喝茶的???也祝?福深圳所有親人平平安安健健康康同时也祝?福所有深圳人平平安安健健康康新冠疫情很快就过去了很快清零的请耐心等待吧不要急躁???《12月6日广东疫情信息汇总》12月6日，广州市新闻办召开疫情防控新闻发布会。截至12月5日24时，全市累计报告确诊病例1239例。确诊病例12：住惠城区桥西街道麦地东一路。O网页链接	2022年12月07日 06:53	普通用户	女	0	2	0	广东	20221207	叔叔 一家人 健健康康 政府 親友 疫情 我会 親人 健健康康 健健康康 疫情 疫情 信息 汇总 新闻 发布会 全市 报告 街道 麦地 网页 链接	Topic #4	[0.10811986 0.00641033 0.28985016 0.00641051 0.54433551 0.00641041 0.00641054 0.00641044 0.00641033 0.00641037 0.00641089 0.00641065]
石家庄帮忙	#石家庄抗疫在行动# 【关于调整新冠肺炎风险区域的通告】为快速有效阻断疫情传播，实现科学精准防控，切实保障辖区内群众生命安全和身体健康，按照《新型冠状病毒肺炎疫情防控方案（第九版）》和《关于进一步优化新冠肺炎疫情防控措施科学精准做好防控工作的通知》（联防联控机制综发〔2022〕101号）有关规定，经专家组研判，决定将桥西区部分风险区域进行调整，现将相关事项通告如下：自12月7日起，将西里街道翠堤春晓南区2号楼1单元，裕华西路148号农行西郊办事处宿舍3号楼3单元由高风险区调整为低风险区，采取“个人防护、避免聚集”等防护措施。其他区域风险等级不变，请风险区内的居民朋友严格落实防疫要求，配合做好疫情防控工作，后续将根据疫情防控形势变化及时调整。石家庄市桥西区疫情防控总指挥部2022年12月6日#石家庄疫情# 2石家庄	2022年12月07日 06:54	普通用户	男	0	4	3	河北	20221207	抗疫 行动 调整 肺炎 风险 区域 通告 疫情 传播 科学 精准 防控 辖区 群众 生命安全 肺炎 方案 第九版 优化 肺炎 措施 科学 精准 防控 工作 机制 规定 专家组 研判 部分 风险 区域 调整 事项 通告 街道 单元 裕华 办事处 宿舍 单元 调整 措施 区域 风险 风险 居民 朋友 防疫 工作 形势 变化 调整 总指挥部 疫情	Topic #10	[0.00157235 0.00157239 0.00157238 0.00157234 0.09994737 0.00157237 0.00157235 0.00157235 0.00157234 0.00157235 0.88432901 0.0015724 ]
德吉的老妈	【西藏山南市多个水利项目建设有序推进】2022年以来，山南市水利系统在全力做好疫情防控的同时，千方百计抢抓进度，目前各水利项目建设有序推进。#西藏 这十年##格桑花开新西藏# L德吉的老妈的微博视频 ?	2022年12月07日 06:54	普通用户	女	0	0	0	西藏	20221207	水利 项目 建设 有序 水利 系统 水利 项目 建设 有序 老妈 视频	Topic #3	[0.00925961 0.00925926 0.00925926 0.66460738 0.00925979 0.00925971 0.24279741 0.00925949 0.00925934 0.00926004 0.00925943 0.00925927]
冬日晨光一路向暖	十四天，无好，无不好。回家啦#疫情防控# ?	2022年12月07日 06:54	普通用户	女	0	0	2	山东	20221207	回家	Topic #9	[0.04166667 0.04166667 0.04166667 0.04166667 0.04166667 0.04166739 0.04166746 0.04166667 0.04166667 0.54166056 0.04166667 0.04167125]
東酲玺铸	早安！一切向好！各地疫情防控政策一放开？核酸检测也从全员核酸到愿检尽检…三年多了…终于是要回归正常了…没有什么欣喜若狂…只是有点儿忧心…前期一放开…是乱象丛生…众说纷纭。出门必须戴口罩。个人防护很重要。不给国家添乱 2淄博 L東酲玺铸的微博视频 ?	2022年12月07日 06:55	普通用户	女	0	0	1	山东	20221207	早安 政策 全员 核酸 乱象 国家 视频	Topic #6	[0.01388922 0.18298086 0.01388896 0.01388935 0.01388965 0.01388959 0.43108086 0.01388913 0.01388911 0.01388997 0.01388905 0.26093426]
第三个耳洞的故事ff	#久违了欢迎回家过年#今年是我远嫁河南的第三年，第一年赶着疫情来的，怀孕了毕了业结了婚就是没回家，第二年孩子小，夏天回去一次，现在还有一个月过年了，正在跟老公商量买机票回东北过年，想想都激动，终于可以看雪玩雪，带孩子感受大东北的冬天了#这才是东北孩子冬天的样子##河南多地优化疫情防控措施#	2022年12月07日 06:55	普通用户	女	0	0	0	吉林	20221207	回家 疫情 回家 孩子 商量 机票 玩雪 孩子 孩子 样子 优化 措施	Topic #11	[0.00757579 0.007576 0.13201979 0.00757578 0.00757591 0.32914522 0.1399391 0.00757578 0.00757581 0.007576 0.00757601 0.33828881]
晓凌888	令人惊疑：不清毒能清病？从逻辑上讲不通，这是悖论。12月4日，中国科学院院士高福表示：两年前科学家们就已经预测“新冠病毒不会消失”，未来疫情防控的目标将强调“清病不清毒”。两年前武汉抗疫证明西医用各种西药试验治不死新冠病毒却治死人或者留下后遗症。而中医用中药不杀病毒却做到零死亡。高福不得不承认新冠病毒存在。但是高福从不建议用中药防新冠和治新冠。因为高福第一时间亲自参与疫苗研究，并且发表成功的研究成果。而实践不理想，中国人接种34亿新冠疫苗，疫情反而严重，连年青人防不了感染，老年人怎么能防得住？不防感染可清病，这是高福最新提出震惊世人的观。这和终终极新冠的武器就是疫苗一脉相承。也就是说疫苗可清病，这不是成了药吗？更荒谬的是可防老年人重症，这不成了神药吗？而事实是新冠毒力小，尤其是奥必克戎感染不需要治疗，无症状用疫苗清什么病？这不是谎言吗？而一切悖论的产生原因都跟谎言有关。	2022年12月07日 06:56	普通用户	女	1	1	2	海南	20221207	清毒 清病 逻辑 悖论 院士 科学家 预测 病毒 消失 目标 清病 清毒 抗疫 证明 西药 试验 病毒 后遗症 中药 杀病毒 病毒 建议 中药 时间 疫苗 研究 研究成果 理想 疫苗 疫情 年青人 老年人 世人 终极 武器 疫苗 疫苗 老年人 重症 神药 事实 毒力 疫苗 谎言 悖论 产生 原因 谎言	Topic #5	[0.0027779 0.00277779 0.00277778 0.00277787 0.06716022 0.64140937 0.03805667 0.00277783 0.00277793 0.00277788 0.00277787 0.23115089]
滨州民声	【#有药店连花清瘟涨价超2倍# 监管告诫将严打】目前，连花清瘟大幅涨价现象仍在上演，有药店连花清瘟单盒卖百元，而平时在30元左右。12月5日，杭州市市场监督管理局就医疗药品及用品价格行为发文提醒告诫。不得借疫情防控之机大幅提高医疗药品及用品的销售价格，经营者要严格控制进销差价在合理范围内，不得囤积居奇、哄抬物价、牟取暴利以及散布涨价谣言。12月6日，成都市市场监管局也发文表示，市民朋友一旦发现相关违法行为，可以拨打12345热线进行投诉举报。 L封面新闻的微博视频 #以岭药业新专利可制作含连花清瘟口罩#	2022年12月07日 06:56	普通用户	男	0	1	1	山东	20221207	药店 涨价 监管 涨价 现象 药店 瘟单 市场 监督 管理局 医疗 药品 用品 价格 发文 医疗 药品 用品 销售价格 经营者 严格控制 差价 合理 范围 涨价 谣言 市场 监管局 发文 市民 朋友 热线 封面 新闻 视频 药业 专利 制作 口罩	Topic #7	[0.00245107 0.00245102 0.002451 0.00245099 0.002451 0.00245103 0.00245101 0.97303886 0.00245101 0.00245101 0.00245099 0.002451 ]
临沭融媒	#临沭新闻# 关于我市临沭县新划定风险区的公告按照《新型冠状病毒肺炎防控方案（第九版）》文件规定和《关于进一步优化新冠肺炎疫情防控措施科学精准做好防控工作的通知》（联防联控机制综发〔2022〕101号）要求，经综合评估，决定自2022年12月6日起，将临沭县临沭街道印象城5号楼2单元划定为高风险区，并落实相应管控措施。特此公告。市委统筹疫情防控和经济运行工作领导小组（指挥部）办公室2022年12月6日	2022年12月07日 06:57	企业	女	0	0	0	其他	20221207	新闻 风险 公告 肺炎 防控 方案 第九版 文件 规定 优化 肺炎 措施 科学 精准 防控 工作 机制 综合 评估 街道 印象 单元 管控 措施 公告 市委 经济运行 工作 领导小组 指挥部 办公室	Topic #10	[0.00268824 0.06630115 0.24389513 0.00268821 0.00268821 0.00268819 0.00268821 0.0026882 0.00268819 0.00268822 0.66560985 0.0026882 ]
biliyiyy	必须感谢爱人十混一让我幸运滴居家了两天，搭上了疫情居家的末班车，要不心理会不平衡死的，那么多人享受了疫情期间居家的福利，休息着耍着工资拿着活儿让到岗的人兼着，偏我是个天选打工人，次次都被精准防控在到岗的那一波，想到以后放开了都别想以疫情为由摆烂了，觉得挺好，啊，我心理可真“阴暗”	2022年12月07日 06:57	普通用户	女	0	0	0	北京	20221207	爱人 居家 疫情 居家 末班车 心理 疫情 居家 工资 活儿 工人 精准 防控 疫情 心理	Topic #11	[0.00641045 0.00641081 0.00641044 0.00641032 0.00641052 0.00641053 0.00641038 0.00641026 0.00641028 0.31213892 0.00641047 0.62375661]
德吉的老妈	【西藏安多县巡游出租汽车 道路客运班线恢复运营】结合市县疫情防控实际情况，日前，那曲市安多县巡游出租汽车、道路客运班线逐步恢复运营。#格桑花开新西藏##西藏 这十年# L德吉的老妈的微博视频 ?	2022年12月07日 06:58	普通用户	女	0	0	0	西藏	20221207	巡游 出租汽车 道路 客运 班线 运营 市县 实际 情况 巡游 出租汽车 道路 客运 班线 运营 老妈 视频	Topic #6	[0.00833345 0.00833344 0.00833334 0.00833337 0.00833375 0.00833355 0.90833169 0.00833341 0.00833342 0.00833364 0.00833344 0.0083335 ]
发现周口	#发现周口# 【今起周口这些业务恢复】按照新冠疫情防控指挥部的要求，经报请上级批准，周口市公安局交通警察支队决定自2022年12月7日（周三）起，恢复周口市车辆管理所本部（万国车世界）窗口业务、机动车驾驶人考试中心考试业务、违法处理大厅处理违法业务。@周口市交通警察支队 #周口热搜# 2周口	2022年12月07日 06:58	名人	男	0	0	2	河南	20221207	周口 周口 业务 指挥部 周口市 交通警察 支队 周口市 车辆管理 世界 业务 机动车 考试 中心 考试 业务 违法 大厅 违法 业务 周口市 交通警察 支队 周口 周口	Topic #1	[0.00694461 0.42361005 0.00694448 0.00694453 0.00694447 0.00694446 0.00694482 0.17533874 0.00694505 0.25341937 0.0920748 0.0069446 ]
个个66521	权重股持续上攻带动大盘强劲反弹，月中经济会议变盘节点需防范风险近期诸多省会城市和直辖市，以及多地疫情防控措施放松，让越来越多的人看到经济即将复苏的信心。人民币近期大幅升值，对于以本币计价的A股市场无疑是利好。上交所服务推动打造一批旗舰型央企上市公司。上周五沪指完成缺口回补之后，周一再次跳空高开高走。昨天中国股市几大指数还是较为强势。沪指、创业板都在下方留下了明显的缺口，持续了这么久时间都没有回补缺口，也无疑体现其走势强势。仅从技术面而言是在向好的方向发展，等一切社会活动都稳定了、有秩序后股市方向会更明朗，股市若走出持续性上涨行情需要有坚实的基本面做支撑。社会稳定，生活安定，一切正常化后，股市才会有欣欣向荣的景象。随着疫情防控措施的持续优化，机构对中国明年的经济增长普遍抱乐观态度。高盛表示，在经历了极具挑战的二零二二年后，预计明年中国GDP增速将从今年的百分之三增至明年的百分之四点五。中国…	2022年12月07日 06:58	普通用户	女	0	0	0	河北	20221207	大盘 经济 会议 节点 风险 省会 直辖市 措施 经济 信心 人民币 本币 计价 市场 服务 旗舰型 上周五 缺口 跳空 股市 指数 强势 创业板 缺口 时间 走势 强势 技术 方向 发展 秩序 股市 方向 股市 持续性 行情 基本面 社会 正常化 股市 景象 措施 优化 机构 经济 态度 经历 极具 挑战 预计 经济 模式 动力 消费 时隔 股票 评级 资金 交易日 持续增长 唱戏 权重 涨会 指数 经济 会议 节点 生活 交流	Topic #8	[0.00163401 0.04019278 0.00163406 0.26541322 0.00163406 0.001634 0.00163402 0.00163403 0.62141862 0.00163401 0.05990312 0.00163409]
是小爱同学啊	今天是2022年的12月6号 现在时间是早上6点18分 昨天晚上10点多医院打电话通知 今天早上6点给我们采核酸 10点出结果 然后解除隔离。 容易吗 这一天的到来，在我们来到隔离点隔离前，任同学还说 没想到是以这样的方式 不用再去采核酸了 是啊 在此之前 每天都要出去采核酸，有的时候 一天要出去两次。不分时间 让你几点去 你就几点到单位领物资 出发。尤其是入户采核酸 更累，有的小区没有电梯，你只能爬楼梯，在村里入户，可能会有村里的人 开着三轮车或者电动车 带着你一户一户地转。 基本上每天都是 她们几点出任务，我几点去接班 她们几点回来 我几点下班。是很累 真的累。 我们小王同学阳了 邢总阳了…… 今天我们要解除隔离 开始上班 我们隔离的这几天 小李一直一个人上班 很无奈 今天终于盼到我们回去了??? 以下内容来自网络 疫情防控近三年来，核酸检测作为判断是否感染新冠病毒的“金标准”，是遏…	2022年12月07日 06:58	普通用户	男	0	0	0	河北	20221207	时间 医院 核酸 同学 方式 核酸 核酸 时间 单位 物资 入户 核酸 小区 电梯 爬楼梯 入户 三轮车 电动车 任务 同学 网络 病毒 标准 疫情 生活习惯 问题 曝光 百姓 机构 资质 质量 产生 个别 医院 科室 全阳 病区 朋友 态度 人会 感觉 层层 筛查 风险 核酸 阴性 防护衣 人们 体会 事情 时间 经历 国家 过程 地方 事情	Topic #11	[0.0020326 0.00203259 0.00203252 0.0020326 0.00203257 0.0940512 0.1944292 0.00203267 0.00203255 0.09417223 0.10852607 0.49459321]
刘俊利-	#久违了欢迎回家过年# 继全面放开核酸检测之后，又推出呼喊回家过年，这都是在精准防控的前提下，恢复往日的常态化生活。呼喊回家过年，动力十足。三年来，春节在“不必要不外出”的情况下，淡漠而过。没有兴奋，只有担心，个中滋味只有自己知道。尤其是三年时长太久了，再如新冠病毒初入时的紧张状态，人们的心理防线几近崩溃。尤其是“每逢佳节倍思亲”的春节。人们期盼在二十条防控政策的正确指导下，精准防控，迎来疫情后第一个愉快的春节。	2022年12月07日 06:59	名人	男	1	1	9	山东	20221207	回家 全面 回家 精准 防控 前提 常态 生活 回家 动力 情况 淡漠 个中滋味 病毒 人们 心理 防线 人们 防控 政策 指导 精准 防控 疫情	Topic #11	[0.0036235 0.00362334 0.00362328 0.12883851 0.09358159 0.00362329 0.00362322 0.0036233 0.00362322 0.00362336 0.00362334 0.74497004]
猫咪也会嗷呜k	#苏州疫情防控#放开了just能不能让我回趟家，张家港到吴中区不远我国庆之后就没回去过一次 ?	2022年12月07日 07:53	名人	女	0	1	21	江苏	20221207		Topic #0	[0.08333333 0.08333333 0.08333333 0.08333333 0.08333333 0.08333333 0.08333333 0.08333333 0.08333333 0.08333333 0.08333333 0.08333333]
石家庄资迅通	#石家庄疫情防控# 网友：别抱怨石家庄看病难住院难了！因为医院真的有点忙不过来，一方面是医护人员非常的紧张，减员严重；另一方面是由于之前居家管控，很多病人无法正常到医院治疗，导致解封后希望医疗和住院的患者太多，医院根本无法及时收治。之前，看网友吐槽看病难，转运了很多医院都无法就诊，但人们不清楚的是，这些医院不是不想接诊，而是实在没有这能力了。下图是网友提供的某省级医院人满为患的场景，这些患者不是发烧患者，而是之前积压的病人。大家看完之后有没有立马想去锻炼好身体，加强自身抵抗力的动力呢？Via童言不轻 2石家庄	2022年12月07日 07:54	名人	男	26	227	618	河北	20221207	网友 看病难 住院 医院 有点 医护人员 居家 管控 病人 无法 医院 医疗 住院 患者 医院 收治 网友 看病难 医院 无法 人们 医院 能力 网友 医院 场景 患者 患者 积压 病人 身体 抵抗力 动力	Topic #5	[0.080381 0.00268822 0.0026882 0.03791585 0.00268823 0.75589838 0.00268822 0.00268819 0.00268824 0.0026882 0.00268822 0.10429904]
金聊斋	有药店连花清瘟单盒卖百元，涨价超2倍！监管告诫将严打??据红星新闻报道：原创红星资本局消息，目前连花清瘟大幅涨价现象仍在上演。12月6日，红星资本局调查发现，有药店单盒0.35g*48粒/盒规格的连花清瘟胶囊售价为102元，而平时在30元左右。与此同时，监管已注意到连花清瘟等医疗药品价格上涨现象。12月5日，针对连花清瘟等出现价格上涨的情况，杭州市市场监督管理局（以下简称“杭州市监局”）就医疗药品及用品价格行为发文提醒告诫。进一步规范市场价格行为，严厉打击囤积居奇、哄抬物价等违法行为，维护消费者合法权益和良好价格秩序。连花清瘟涨价现象仍未止有药店单盒上涨240%红星资本局此前报道，11月下旬，连花清瘟在经历“缺货”风波后，部分药店对连花清瘟胶囊均有不同程度提价。彼时，有药店0.35g*48粒/盒规格的连花清瘟胶囊售价46元/盒。若以以往约30元/盒的普遍售价计算，已提价超50%。12月6…	2022年12月07日 07:54	名人	男	0	0	0	四川	20221207	药店 瘟单 涨价 监管 红星 新闻报道 原创 红星 资本 消息 涨价 现象 红星 资本 调查 药店 单盒 规格 胶囊 售价 监管 医疗 药品 现象 情况 市场 监督 管理局 监局 医疗 药品 用品 价格 发文 规范市场 价格 消费者 合法权益 价格 秩序 涨价 现象 药店 单盒 红星 资本 经历 缺货 风波 部分 药店 胶囊 程度 药店 规格 胶囊 售价 售价 红星 资本 平台 销售 情况 药店 颗粒 胶囊 药店 胶囊 涨价 情况 规格 胶囊 售价 单盒 售价 规格 胶囊 售价 胶囊 价格 现象 红星 资本 关键词 综合 胶囊 规格 规格 售价 单盒 价差 胶囊 售价 胶囊 售价 规格 胶囊 红星 资本 药店 单盒 售价 价格 药店 胶囊 价格 售价 规格 胶囊 单盒 售价 监管 医疗 药品 用品 售价 监局 医药 用品 经营者 单位 定价权 依法 合规 经营 公平 有序 药品 市场 价…	Topic #7	[5.14416098e-04 5.14417656e-04 5.14429872e-04 5.14407487e-04 5.14416728e-04 5.14406897e-04 5.14419187e-04 9.72567878e-01 5.14413732e-04 5.14414721e-04 5.14411856e-04 2.22879683e-02]
江津之声	#抗疫3年其实我们清零了很多次#看到这个视频很有感触，这三年来大家一起经历了很多，我们被国家保护得很好，谢谢医护人员，谢谢社区工作人员和无数的志愿者。接下来这段时间，#全国多地优化疫情防控措施#，我们每个人都要快速适应这种新变化，不恐惧，也别大意。L90后的微博视频 ???	2022年12月07日 07:54	名人	男	1	1	0	重庆	20221207	抗疫 视频 经历 国家 医护人员 社区 工作人员 志愿者 全国 优化 措施 变化 视频	Topic #4	[0.00595246 0.00595247 0.15518132 0.00595244 0.53374555 0.00595249 0.00595251 0.00595242 0.00595247 0.00595263 0.00595258 0.25750066]
山河日月明99	疾控中心提醒提示！！！疾控中心提醒，新冠病毒主要通过密切接触和呼吸道飞沫传播，做好戴口罩、勤洗手、常通风、保持安全社交距离等个人防护可以有效预防新冠病毒感染。为了更好地保护自身和家人的健康，请广大市民朋友参与、理解、支持和配合各项疫情防控措施，切实履行个人防疫责任，科学防疫，做自己健康的第一责任人。一是戴口罩。在室内外人员密集场所、乘坐电梯或公共交通工具时，均应规范佩戴口罩；出现发热、干咳、乏力、咽痛等症状时，在医院就医时，建议佩戴医用外科或以上级别口罩；口罩须及时更换，每个口罩累计佩戴时间不超过8小时。二是勤洗手。外出返家，护理老人、儿童和病人，触摸口、眼、鼻，咳嗽或打喷嚏，清理垃圾，接触快递、电梯按钮、门把手等公共设施等情况下，均应及时洗手或手消毒。三是常通风。择时开窗通风，每日开窗通风2～3次，每次20～30分钟；家中人较多、有病人或访客时，建议开窗通风；家中有居家隔离人员时，其所…	2022年12月07日 07:54	普通用户	男	0	0	0	其他	20221207	疾控中心 疾控中心 病毒 勤洗手 通风 社交 距离 病毒感染 家人 市民 朋友 措施 防疫 责任 科学 防疫 责任人 人员 密集 场所 电梯 规范 咽痛 症状 医院 建议 医用 外科 级别 口罩 口罩 口罩 时间 小时 勤洗手 护理 老人 儿童 病人 垃圾 电梯 按钮 门把手 公共设施 情况 消毒 通风 开窗 通风 开窗 通风 病人 建议 开窗 通风 人员 房间 房门 开窗 通风 人员 密集 空气流通 场所 症状 人员 活动 社交 距离 环境卫生 居家 预防性 消毒 厨房 炊具 台面 餐饮具 消毒 定期 消毒 厕所 卫生洁具 地面 表面 脏污 霉点 消毒 马桶 冲水 马桶盖 水封 疫苗 病毒 人群 老年人 群体 基础性 疾病 比例 病毒 重症 人群 疫苗 预防措施 建议 条件 老年人 全程 生活 方式 身体 作息 规律 心态 饮食 戒烟 心态 传谣 抗原 自测 症状 上学 口罩 医院 排…	Topic #5	[0.00080909 0.00080908 0.00080909 0.00080907 0.00080911 0.65496602 0.00080909 0.00080909 0.00080907 0.22285114 0.11490107 0.00080909]
津城侠客	#每个人都要做好自己健康的第一责任人#全国各地陆续发布了优化调整疫情防控相关措施的通告，不再开展常态化核酸检测、乘坐公共交通工具不再查验阴性证明和场所码。这更加需要我们休息，做好自我防护。>>L钱江视频的微博视频 ?	2022年12月07日 07:55	名人	男	0	0	0	天津	20221207	责任人 全国 优化 调整 措施 通告 检测 阴性 证明 场所 视频 视频	Topic #10	[0.0064104 0.00641036 0.00641068 0.00641029 0.00641078 0.00641068 0.36633513 0.00641037 0.00641036 0.00641079 0.56955972 0.00641041]
听雪20003025473573	【旭辉故事】近期，关于疫情防控政策，关于对基层过度防疫的抱怨很多底层老百姓通过网络、通过一些异常的途径 为何民间反感“境外势力”的提法，听听胡锡进、储殷的看法吧 O网页链接 ?	2022年12月07日 07:55	普通用户	男	0	0	0	天津	20221207	故事 政策 基层 过度 防疫 底层 老百姓 网络 途径 民间 势力 网页 链接	Topic #11	[0.00757662 0.00757576 0.21358804 0.00757586 0.26132368 0.00757581 0.0075759 0.0075759 0.00757587 0.11164738 0.00757579 0.35283339]
四川广播电视报	多地影院恢复营业 全国单日票房一度超4000万伴随国内多地疫情防控政策调整，近期，一些地区的电影院陆续恢复营业，全国电影票房回升。全国单日票房一度超4000万从票房情况来看，猫眼专业版数据显示，11月30日全国电影票房为531万元。而从12月1日开始，全国电影票房显著回升，12月1日为2305万元，12月2日为2428万元。12月3日（周六）全国电影票房则超过4000万元，达到4012万元。12月4日（周日）和12月5日分别为2842万元和1022万元。从观影人次来看，11月30日为14万人次。12月1日上升至65万人次，12月2日为69万人次，12月3日则一举超过100万人次，达到112万人次。12月4日和12月5日则分别为79万人次和29万人次。从营业影院数量来看，11月30日全国营业影院共有4422家。而截止到12月5日24点，全国营业影院为5655家，影院营业率约为45.51%。…	2022年12月07日 07:55	企业	女	0	0	0	四川	20221207	影院 营业 全国 单日 票房 政策 调整 地区 电影院 营业 全国 电影票房 全国 单日 票房 票房 情况 猫眼 专业版 数据 全国 电影票房 全国 电影票房 全国 电影票房 观影 人次 营业 影院 数量 全国 营业 影院 全国 营业 影院 影院 营业 全国 营业 影院 全国 省份 影院 营业 影院 营业 影院 营业 影院 营业 影院 营业 影院 营业 影院 营业 影院 营业 全国 影院 去年同期 全国 影院 客流 去年同期 地区 电影院 全国 地区 有序 经营 活动 地区 电影院 优化 管理 措施 管理 措施 生产经营性 场所 有序 场所 营业 肺炎 新闻 发布会 有序 经营 活动 菜市场 理发店 场所 机构 营业 电影院 图书馆 体育馆 餐饮 场所 地区 场所 海珠 娱乐场所 歌舞厅 游艺厅 电影院 场所 场所 场所 测量体温 防疫 措施 场所 环境卫生 制度 经营场所 消毒 空气流…	Topic #10	[8.25106174e-04 8.25098626e-04 8.25144458e-04 8.25093847e-04 8.25093611e-04 8.25099431e-04 8.25113096e-04 8.25103967e-04 8.25120366e-04 8.25132991e-04 9.90923779e-01 8.25114734e-04]
丰小桑椹园	据人民日报【新冠肺炎疫情居家隔离指南】近日，全国多地优化调整疫情防控措施，专家建议，对新冠患者实行分层救治，一般患者可在家观察治疗，把有限的医疗资源留给重症高风险人群。#居家隔离怎么做#？一份新冠肺炎疫情居家隔离医学观察指南，为你总结#居家隔离及同住人员的自我防护#。戳↓↓ ??? 2成都	2022年12月07日 07:55	校园	男	0	0	0	四川	20221207	人民日报 肺炎 疫情 指南 全国 优化 调整 措施 患者 分层 患者 医疗 资源 重症 高风险 人群 肺炎 疫情 医学观察 指南 总结 人员	Topic #0	[0.51428802 0.00378795 0.24333539 0.003788 0.00378804 0.00378796 0.07090506 0.0037879 0.00378792 0.00378793 0.00378803 0.1411678 ]
山西师范大学历史与旅游文化学院	每周团讯 | @历史青年，今天，想告诉你一周新鲜事，也想说声谢谢你。@山西师范大学团委 @山西师大新媒体工作中心 O每周团讯 | @历史青年，今天，想告诉你一周新鲜事，也想说声谢谢你。12月5日，我们迎来第三十七个“国际志愿者日”。这一年里，我校师生志愿者们始终在默默奉献。他们积极参与疫情防控，全身投入社会实践和志愿服务，接站、迎新、送餐，各项活动台前幕后，校园里穿梭着他们的身影。他们的故事，就是志愿精神的最好体现。	2022年12月07日 07:55	校园	女	0	0	0	山西	20221207	团讯 历史 新鲜事 师范大学 团委 媒体 工作 中心 团讯 历史 新鲜事 国际 志愿者 志愿者 全身 社会 志愿 服务 接站 活动 台前幕后 校园 身影 故事 志愿 精神	Topic #4	[0.00462985 0.00462978 0.00462976 0.34522333 0.429205 0.08174986 0.00463005 0.00462966 0.0046298 0.10678322 0.00462971 0.00462998]
河南那些事	【 #连花清瘟线上线下差价50元##多地市监局回应连花清瘟大幅涨价#】目前，连花清瘟大幅涨价现象仍在上演，有药店连花清瘟单盒卖百元，而平时在30元左右。12月5日，杭州市市场监督管理局就医疗药品及用品价格行为发文提醒告诫。不得借疫情防控之机大幅提高医疗药品及用品的销售价格，经营者要严格控制进销差价在合理范围内，不得囤积居奇、哄抬物价、牟取暴利以及散布涨价谣言。12月6日，成都市市场监管局也发文表示，市民朋友一旦发现相关违法行为，可以拨打12345热线进行投诉举报。 L封面新闻的微博视频	2022年12月07日 07:55	名人	女	0	0	0	河南	20221207	瘟线 上线 差价 地市 监局 涨价 涨价 现象 药店 瘟单 市场 监督 管理局 医疗 药品 用品 价格 发文 医疗 药品 用品 销售价格 经营者 严格控制 差价 合理 范围 涨价 谣言 市场 监管局 发文 市民 朋友 热线 封面 新闻 视频	Topic #7	[0.00268835 0.00268822 0.00268821 0.00268818 0.0026882 0.00268823 0.00268821 0.97042961 0.0026882 0.00268821 0.00268819 0.0026882 ]
快兰斯24小时财经直播2	实时播报：【分析人士：预计金价短期内上方空间相对有限 做多黄金短期难以取得超额收益】据中证报，近期贵金属资产价格明显反弹，11月以来国际金价涨幅近9%。不过，从资金面看，多头对本轮黄金反弹行情的配合似乎有些“迟疑”。随着黄金价格持续上涨，黄金市场多头持仓短暂增加后再度小幅回落，而黄金基金持仓则持续处于低位。分析人士认为，近期金价反弹主要受美联储12月预期放缓加息步伐以及我国优化疫情防控政策两方面因素影响，在大幅上涨后，预计金价短期内上方空间相对有限。相对于其他资产，做多黄金短期难以取得超额收益。	2022年12月07日 07:56	普通用户	男	0	0	0	广东	20221207	分析 人士 预计 金价 短期内 空间 黄金 收益 贵金属 资产 价格 国际 金价 涨幅 资金面 黄金 行情 黄金价格 黄金市场 小幅 黄金 基金 低位 分析 人士 金价 预期 步伐 优化 政策 方面 因素 影响 预计 金价 短期内 空间 资产 黄金 收益	Topic #8	[0.00277779 0.00277781 0.00277783 0.00277781 0.00277779 0.00277778 0.00277781 0.0027778 0.96944418 0.00277778 0.0027778 0.00277782]
风闻社区	#多地电影院有序开放#【多地影院恢复营业 全国单日票房一度超4000万】伴随国内多地疫情防控政策调整，近期，一些地区的电影院陆续恢复营业，全国电影票房回升。全国单日票房一度超4000万从票房情况来看，猫眼专业版数据显示，11月30日全国电影票房为531万元。而从12月1日开始，全国电影票房显著回升，12月1日为2305万元，12月2日为2428万元。12月3日（周六）全国电影票房则超过4000万元，达到4012万元。12月4日（周日）和12月5日分别为2842万元和1022万元。从观影人次来看，11月30日为14万人次。12月1日上升至65万人次，12月2日为69万人次，12月3日则一举超过100万人次，达到112万人次。12月4日和12月5日则分别为79万人次和29万人次。从营业影院数量来看，11月30日全国营业影院共有4422家。而截止到12月5日24点，全国营业影院为5655家，影…	2022年12月07日 07:56	团体（机构）	女	1	23	43	其他	20221207	电影院 影院 营业 全国 单日 票房 政策 调整 地区 电影院 营业 全国 电影票房 全国 单日 票房 票房 情况 猫眼 专业版 数据 全国 电影票房 全国 电影票房 全国 电影票房 观影 人次 营业 影院 数量 全国 营业 影院 全国 营业 影院 影院 营业 全国 营业 影院 全国 省份 影院 营业 影院 营业 影院 营业 影院 营业 影院 营业 影院 营业 影院 营业 影院 营业 全国 影院 去年同期 全国 影院 客流 去年同期 地区 电影院 全国 地区 有序 经营 活动 地区 电影院 优化 管理 措施 管理 措施 生产经营性 场所 有序 场所 营业 肺炎 新闻 发布会 有序 经营 活动 菜市场 理发店 场所 机构 营业 电影院 图书馆 体育馆 餐饮 场所 地区 场所 海珠 娱乐场所 歌舞厅 游艺厅 电影院 场所 场所 场所 测量体温 防疫 措施 场所 环境卫生 制度 经营场所 消毒…	Topic #10	[8.33357035e-04 8.33349778e-04 8.33434777e-04 8.33344641e-04 8.33344449e-04 8.33350271e-04 8.33363739e-04 8.33354461e-04 8.33371959e-04 8.33384667e-04 9.90832978e-01 8.33366213e-04]
鲁滨正义帮	【#有药店连花清瘟涨价超2倍# 监管告诫将严打】目前，连花清瘟大幅涨价现象仍在上演，有药店连花清瘟单盒卖百元，而平时在30元左右。12月5日，杭州市市场监督管理局就医疗药品及用品价格行为发文提醒告诫。不得借疫情防控之机大幅提高医疗药品及用品的销售价格，经营者要严格控制进销差价在合理范围内，不得囤积居奇、哄抬物价、牟取暴利以及散布涨价谣言。12月6日，成都市市场监管局也发文表示，市民朋友一旦发现相关违法行为，可以拨打12345热线进行投诉举报。 L封面新闻的微博视频 #以岭药业新专利可制作含连花清瘟口罩#	2022年12月07日 07:58	名人	男	0	0	0	山东	20221207	药店 涨价 监管 涨价 现象 药店 瘟单 市场 监督 管理局 医疗 药品 用品 价格 发文 医疗 药品 用品 销售价格 经营者 严格控制 差价 合理 范围 涨价 谣言 市场 监管局 发文 市民 朋友 热线 封面 新闻 视频 药业 专利 制作 口罩	Topic #7	[0.00245107 0.00245102 0.002451 0.00245099 0.002451 0.00245103 0.00245101 0.97303886 0.00245101 0.00245101 0.00245099 0.002451 ]
是白菜诶i	原来不是疫情防控太离谱 是小区物业经理太离谱 ?	2022年12月07日 07:58	名人	女	0	0	0	山东	20221207	离谱 小区 物业 经理 离谱	Topic #9	[0.02777778 0.02777778 0.02777778 0.02777778 0.02777778 0.02777778 0.02777778 0.02777778 0.02777778 0.3611111 0.36111103 0.02777787]
用户5487942454	疫情防控期温度：零下十几℃，有雪有风有雨有晴有微阳。 ?	2022年12月07日 07:58	普通用户	女	0	0	0	重庆	20221207	温度 微阳	Topic #4	[0.04166667 0.04166667 0.04166667 0.04166667 0.54166546 0.04166787 0.04166667 0.04166667 0.04166667 0.04166667 0.04166667 0.04166667]
新浪科技视频	【 #连花清瘟线上线下差价50元##多地市监局回应连花清瘟大幅涨价#】目前，连花清瘟大幅涨价现象仍在上演，有药店连花清瘟单盒卖百元，而平时在30元左右。12月5日，杭州市市场监督管理局就医疗药品及用品价格行为发文提醒告诫。不得借疫情防控之机大幅提高医疗药品及用品的销售价格，经营者要严格控制进销差价在合理范围内，不得囤积居奇、哄抬物价、牟取暴利以及散布涨价谣言。12月6日，成都市市场监管局也发文表示，市民朋友一旦发现相关违法行为，可以拨打12345热线进行投诉举报。 L封面新闻的微博视频	2022年12月07日 07:58	团体（机构）	女	0	0	0	河南	20221207	瘟线 上线 差价 地市 监局 涨价 涨价 现象 药店 瘟单 市场 监督 管理局 医疗 药品 用品 价格 发文 医疗 药品 用品 销售价格 经营者 严格控制 差价 合理 范围 涨价 谣言 市场 监管局 发文 市民 朋友 热线 封面 新闻 视频	Topic #7	[0.00268835 0.00268822 0.00268821 0.00268818 0.0026882 0.00268823 0.00268821 0.97042961 0.0026882 0.00268821 0.00268819 0.0026882 ]
FRE溫煉楓丶AK	大张伟/詹雯婷《忽然之间 (Live)》K忽然之间 @QQ音乐@大张伟 #闲言碎语##plog##微博贴纸##上海##疫情防控##FIFA# ?	2022年12月07日 07:59	普通用户	男	0	1	1	上海	20221207	音乐	Topic #0	[0.08333333 0.08333333 0.08333333 0.08333333 0.08333333 0.08333333 0.08333333 0.08333333 0.08333333 0.08333333 0.08333333 0.08333333]
巨野融媒	#常态化疫情防控# 董官屯镇：以支部为堡垒 扎实做好常态化疫情防控为适应新形势下的常态化疫情防控，董官屯镇以“防疫要科学，落实要精细”为理念，积极探索常态化疫情防控的工作治理模式。以支部为堡垒，每个村都有自己的疫情防控指挥部，以网格精细化、培训科学化、工作信息化、宣传普及化为抓手，扎实做好各村疫情治理工作，确保人民群众安全。“天下大事必作于细”，为增强精细化治理水平，健全网格化分工，董官屯镇严格落实“镇干部包村，村干部包片，片长包户”网格制度，每村都绘制了户数分布图，网格分工图，让辖区内每一户群众都有负责人。“工欲善其事，必先利其器”，为保障各村队居家隔离、核酸采样、病毒消杀等工作实施科学，进一步提升工作效率，董官屯镇邀请卫生院专业同志，对各村医护人员，采样信息员等相关人员进行分类科学化培训，并以支部为单位，积极组织开展应急演练，有效提升村队防疫人员水平，应对突发状况。 为确保工作数据精…	2022年12月07日 08:58	普通用户	男	5	12	50	山东	20221207	支部 堡垒 防疫 科学 理念 积极探索 工作 模式 支部 堡垒 指挥部 网格 精细化 培训 科学化 工作 信息化 宣传 普及化 疫情 工作 人民 群众 精细化 水平 网格化 分工 干部 村干部 包片 片长 包户 网格 制度 绘制 户数 分布图 网格 分工 辖区 群众 负责人 核酸 病毒 消杀 工作 科学 工作效率 专业 同志 医护人员 信息员 人员 分类 科学化 培训 支部 单位 应急 演练 村队 防疫 人员 水平 突发状况 工作 数据 信息员 网格化 信息 数据 网格化 分工 电子版 人口 动态 调整 精准 数据 应急 预案 责任 分工 应急 小队 信息 物资 储备 情况 台账 精细化 疫情 指挥部 情况 数据 工作 形势 群众 时间 防疫 政策 情况 民心 群众 意识 工作 政策 信息 群众 信群 村村 广播 明白纸 宣传 力度 人民 群众 民心 形势 工作	Topic #10	[0.17859933 0.03339577 0.08750184 0.07582297 0.25041736 0.00108227 0.00108232 0.0010823 0.00108229 0.00108232 0.28784157 0.08100967]
青训摄影师	市新冠肺炎疫情防控工作领导小组办公室发布消息：根据《关于进一步优化新冠肺炎疫情防控措施 科学精准做好防控工作的通知》和《新型冠状病毒肺炎防控方案（第九版）》等要求，经研究决定，调整本市以下区域风险等级（具体时间根据相关区域按照国家要求落实相应管控措施起计算）：一、疫情高风险区（26个）黄浦区南京东路街道北京西路239弄27号（12月6日已发布）静安区江宁路街道陕西北路663弄6号楼（12月6日已发布）静安区共和新路街道洛川东路320弄12号（12月6日已发布）杨浦区四平路街道大连路1548号（12月6日已发布）闵行区新虹街道申滨路1051弄138号（12月6日已发布）闵行区七宝镇华茂路18弄7号（12月6日已发布）闵行区梅陇镇古美西路316弄141号（12月6日已发布）嘉定区安亭镇黄渡钱家村117号（12月6日已发布）奉贤区青村镇张弄路145弄9号（12月6日已发布）青浦区重固镇福泉山路…	2022年12月07日 08:58	名人	男	0	0	0	上海	20221207	肺炎 工作 领导小组 办公室 消息 优化 肺炎 措施 科学 精准 防控 工作 肺炎 防控 方案 第九版 研究 调整 本市 区域 风险 时间 区域 国家 管控 措施 疫情 街道 街道 共和 新路 街道 街道 新虹 街道 申滨路 七宝 家村 村镇 福泉 共和 新路 街道 原平 街道 街道 礼泉 街道 控江路 街道 开鲁 街道 街道 河间 街道 华新 虬江路 街道 盈港	Topic #10	[0.00198415 0.00198417 0.00198418 0.00198416 0.00198416 0.00198415 0.00198417 0.00198415 0.00198415 0.00198419 0.97817412 0.00198424]
新浪河南	【#郑州多家药店连花清瘟售罄#，抗病毒、退热类药品热销 专家：不建议盲目购买】连日来，全国多地优化调整疫情防控相关政策，郑州居民在线上或线下药店购买退热、止咳、抗病毒、抗生素等药品时，不再需要提供实名登记信息和核酸阴性证明，大象新闻记者走访发现，郑州多家药店连花清瘟售罄，常用的感冒药、抗病毒和退热类药品销量激增。专家建议，“市民应该理性购药，而不是盲目囤药。”O郑州多家药店连花清瘟售罄，抗病毒、退热类药品热销 专家：不建议盲目购买 #最新版郑州核酸检测点#	2022年12月07日 08:58	团体（机构）	男	0	3	1	河南	20221207	药店 抗病毒 药品 专家 建议 盲目 全国 优化 调整 政策 居民 线下 药店 抗病毒 抗生素 药品 信息 核酸 阴性 证明 大象 新闻记者 药店 感冒药 抗病毒 药品 销量 市民 理性 购药 盲目 药店 抗病毒 药品 专家 建议 盲目	Topic #7	[0.00238099 0.002381 0.00238107 0.00238097 0.00238099 0.24261992 0.13982779 0.54209317 0.05641097 0.00238102 0.00238106 0.00238103]
博闻视点	广州市12月1日疫情防控工作新闻发布会 L澎湃新闻的优酷视频 ?	2022年12月07日 08:58	名人	女	0	4	3	浙江	20221207	工作 新闻 发布会 新闻 视频	Topic #0	[0.8472187 0.01388891 0.0138895 0.01388913 0.01388938 0.01388948 0.01388929 0.01388908 0.01388891 0.01388962 0.01388906 0.01388894]
稚雅丶	#南京疫情防控#核酸不间断做了三周对吧，南京你不就是没用，高校现在成什么样了，刚才学校也炸了，南京高校一起美美倒闭吧 ?	2022年12月07日 08:58	普通用户	女	0	5	66	其他	20221207	核酸 高校 学校 高校	Topic #9	[0.01666668 0.01666672 0.01666667 0.01666674 0.01666667 0.01666667 0.22895217 0.01666667 0.01666667 0.60438086 0.01666676 0.01666674]
小敉儿啊	结果大夫查完心电图初步排查说是高血压，预约我下周再去进行血压的全程检测。并和我解释要排查一下血压问题。我说行吧！那能给我一些我症状的药片么？最近怎么有些明显了！医生说我没办法开，说还没他确诊。要等一周检测，我百般恳请下。他还是不肯，我说大夫那您给我在下周加个您的号吧！我筛查完了我就去找您具体看看什么问题？医生说不行啊！最近我不能确定什么时候能来，因为疫情防控常态化了，医生连自己都不能确认上班时间了，这个时候有个大爷过来要预约，美女大夫在系统中处理完，说预约好了！我就接着和她商量，这时我看了看手里的化验单上写了150元，心电图刚要交30元！前天我还沾沾自喜的说友谊医院的大夫效率如此之高。唉！没办法，咱不是专业回去自己查查资料看下，有什么药能抵一下疼痛感吧！一看高血压症状不到180是不会有疼痛感的，应该是心绞痛的排查！接下来我不知道我要不要吃药了，万一剂量不对，医生说不是我的责任，那我要如何…	2022年12月07日 08:58	普通用户	女	0	0	0	北京	20221207	大夫 心电图 排查 高血压 血压 全程 检测 排查 血压 问题 症状 药片 医生 办法 检测 大夫 筛查 问题 医生 常态 医生 大爷 美女 大夫 系统 商量 化验单 心电图 大夫 效率 办法 专业 资料 药能 疼痛感 高血压 症状 疼痛感 心绞痛 排查 剂量 医生 责任 黑衣 生命 专业 花钱 百姓 社会 图例 基础 费用 心电图 方法	Topic #9	[0.06292451 0.00268824 0.00268818 0.00268825 0.16527964 0.3067259 0.05106684 0.00268823 0.00268821 0.39518546 0.00268823 0.00268831]
风云学会陈经	#阳性病例现在主要是上呼吸道症状#重大利好：我国传播的主要是奥密克戎BF.7变种，比初代奥密克戎还能传播，但是继续温和化了1. 北京、广州传的都是BF.7变种，据反应很难防。气溶胶楼下传楼上，街上一口气就传，隐匿性强测不出还能传，传播率是惊人的18。所以中国也防控难度大增，几个地方怎么严防都压不住。2. 近期我国疫情难以压制，主要原因不是漏进来多，而是BF.7变种太厉害了。这不应该苛责地方防控，北京已经很严了，还是难以控制。它比初代奥密克戎传播率加强了不少，应该破了纪录，成了病毒传播之王。3. 但是，也有好处，就是进一步弱化了。很多统计说明BF.7确实比初代奥密克戎温和了，广州16万人只有4个重症。保定有段时间了，没听说有重病的。感染群众普遍反应能自行转阴，恐惧感大减，还不如流感。4. 也许这就是我们等的重大利好，多防了半年，等到了比初代奥密克戎还要弱的BF.7。香港年初如果是BF.7，…	2022年12月07日 08:59	名人	男	75	204	1277	广东	20221207	阳性 病例 症状 传播 变种 传播 变种 反应 气溶胶 隐匿性 传播 防控 地方 疫情 压制 原因 变种 地方 防控 传播 纪录 病毒传播 弱化 重症 重病 群众 反应 恐惧感 流感 人数	Topic #11	[0.00396841 0.0039683 0.00396827 0.0039683 0.04899365 0.23196753 0.00396833 0.00396831 0.00396827 0.00396829 0.00396844 0.68332391]
用户5325124556	宁德市屏南县改革,推荐！致敬！在做好疫情防控常态化的前提下，屏南县司法局以“打通法律服务群众的最后一公里” 为目标，助力民营企业复工复产。组织屏南县司法局巾帼法律服务队、法律明白人、法律顾问、蒲公英普法志愿者。『O网页链接』O网页链接 ?	2022年12月07日 08:59	普通用户	男	0	0	0	福建	20221207	改革 常态 前提 法律 服务 群众 目标 助力 民营企业 复产 法律 服务队 法律 普法 志愿者 网页 链接 网页 链接	Topic #3	[0.0046297 0.00462984 0.31473171 0.41790897 0.2256919 0.00462965 0.00462966 0.0046298 0.00462968 0.00462972 0.00462971 0.00462966]
欢喜春秋5555	细化防控要求 将对民众生活的影响降到最低_政策_疫情_措施 O网页链接 ?	2022年12月07日 08:59	普通用户	男	0	0	0	北京	20221207	细化 防控 民众 生活 影响 政策 疫情 措施 网页 链接	Topic #11	[0.00757582 0.00757586 0.29474156 0.00757583 0.00757602 0.0075758 0.10718916 0.00757578 0.00757589 0.0075758 0.00757616 0.52988634]
欢喜春秋5555	努力做到生产防疫两不误（高效统筹疫情防控和经济社会发展）_企业_施工_项目 O网页链接 ?	2022年12月07日 08:59	普通用户	男	0	0	0	北京	20221207	生产 防疫 经济社会 发展 企业 施工 项目 网页 链接	Topic #3	[0.00925928 0.00925931 0.34668364 0.56072222 0.0092596 0.00925926 0.00925934 0.00925976 0.00925943 0.00925929 0.00925939 0.00925947]
Almi687	点点爱心，缕缕温情，凝聚起打赢疫情防控攻坚战的强大力量，共同抗疫，静待花开，传递“抗疫”正能量。 ?	2022年12月07日 08:59	普通用户	女	0	0	0	新疆	20221207	点点 爱心 温情 力量 抗疫 抗疫 能量	Topic #4	[0.01388896 0.01388889 0.01388889 0.0138889 0.84722209 0.01388889 0.01388889 0.01388889 0.01388889 0.01388889 0.0138889 0.01388893]
新浪湖南	【 #连花清瘟线上线下差价50元##多地市监局回应连花清瘟大幅涨价#】目前，连花清瘟大幅涨价现象仍在上演，有药店连花清瘟单盒卖百元，而平时在30元左右。12月5日，杭州市市场监督管理局就医疗药品及用品价格行为发文提醒告诫。不得借疫情防控之机大幅提高医疗药品及用品的销售价格，经营者要严格控制进销差价在合理范围内，不得囤积居奇、哄抬物价、牟取暴利以及散布涨价谣言。12月6日，成都市市场监管局也发文表示，市民朋友一旦发现相关违法行为，可以拨打12345热线进行投诉举报。 L封面新闻的微博视频	2022年12月07日 08:59	团体（机构）	男	1	3	4	湖南	20221207	瘟线 上线 差价 地市 监局 涨价 涨价 现象 药店 瘟单 市场 监督 管理局 医疗 药品 用品 价格 发文 医疗 药品 用品 销售价格 经营者 严格控制 差价 合理 范围 涨价 谣言 市场 监管局 发文 市民 朋友 热线 封面 新闻 视频	Topic #7	[0.00268835 0.00268822 0.00268821 0.00268818 0.0026882 0.00268823 0.00268821 0.97042961 0.0026882 0.00268821 0.00268819 0.0026882 ]
杀四郎_抢碉楼	#吉林市疫情防控# 发动身边的吉林市人，一起举报吉林市层层加码的疫情防控政策 ?	2022年12月07日 08:59	普通用户	男	0	4	17	其他	20221207	发动 层层加码 政策	Topic #11	[0.02777778 0.02777778 0.02777811 0.02777893 0.02777794 0.02777785 0.0277784 0.02777807 0.02777875 0.0277779 0.29796303 0.42425548]
萍乡上栗发布微博	【战“疫”有我】伉俪同心战“疫”情11月30日早上5点30分，长平乡狮形村党员龙华已穿好防护服、戴上防护面罩前往村上主要道路卡点报到。在距离龙华驻守卡点约1公里的狮形村委会，他的爱人黄玲也整装待发，同样准备投入核酸检测志愿工作当中。自疫情突发以来，龙华与妻子黄玲二人不约而同地选择投身抗“疫”一线，在没有硝烟的战场上以别样的方式书写感人故事。“今天的核酸做了吗?”“请您打开健康码。”“不要聚集，特殊时期请理解。”龙华每天不厌其烦地提醒着进出卡口的群众。本该经营着自己生意的他，此刻却成为人民生命健康的守护者，为抗击新冠疫情贡献自己的力量。看上去有点憨憨他虽然党龄仅仅三年，却是一个热心公益、乐于助人的直性汉子，不管村里大小公益活动，总是放下手中的生意，积极投入。作为一名志愿服务的“老人”，龙华还悉心指导新到岗的志愿者如何做好信息采集及个人防护，竭尽所能尽绵薄之力。高风险地区人员排查、常住人口信…	2022年12月07日 08:59	企业	男	0	0	0	江西	20221207	伉俪 同心 乡狮 形村 党员 龙华 防护服 面罩 道路 卡点 距离 龙华 卡点 狮形 爱人 志愿 工作 疫情 龙华 妻子 投身 硝烟 战场 方式 书写 感人 故事 核酸 时期 龙华 群众 经营 人民 生命 守护者 抗击 疫情 贡献 力量 有点 党龄 热心 公益 直性 汉子 公益活动 志愿 服务 老人 龙华 指导 志愿者 信息 人员 排查 常住人口 信息 核实 老人 身影 劳累 数据 整理 暴雨 倾盆 冷风 汗水 衣服 雨水 鞋袜 精神 志愿者 坚守岗位 村民 排队 信息 现场 秩序 小时 嗓子 回家 孩子 夫妻俩 工作 陪伴 孩子 志愿者 陪伴 家人 时间 女儿 小小年纪 网课 夫妻 共产党员 关键时刻 链子 龙华 夫妻 抗疫 志愿者 缩影 舍小家 疫情 关键时刻 共产党员 责任	Topic #4	[0.00163405 0.00163404 0.0016341 0.00163402 0.5569379 0.22694901 0.05191753 0.03471922 0.00163405 0.11803798 0.00163404 0.00163407]
面朝大海春暖花开2015	搜狐新闻:【努力做到生产防疫两不误（高效统筹疫情防控和经济社会发展） - 搜狐新闻】O网页链接（分享自 @搜狐新闻客户端） ?	2022年12月07日 08:59	普通用户	男	0	0	0	甘肃	20221207	搜狐 新闻 生产 防疫 经济社会 发展 搜狐 新闻 网页 链接 搜狐 新闻 客户端	Topic #2	[0.00757586 0.00757577 0.6439388 0.28030262 0.00757587 0.00757581 0.00757586 0.00757615 0.0075758 0.00757577 0.00757585 0.00757584]
焚琴煮鹤的鹤	#南京疫情防控#大学生脑袋空空 只剩怒火 ?	2022年12月07日 08:59	普通用户	女	0	0	2	其他	20221207	大学生 脑袋 空空 怒火	Topic #9	[0.04166667 0.04166667 0.04166667 0.04166673 0.04166667 0.04166667 0.04166667 0.04166667 0.04166667 0.54166548 0.04166667 0.04166779]
阿西吧为什么取个名字这么难	#山东疫情防控#取消检测线真的不知道怎么想的，第二天去看病都没法看了，核酸检测找不到地方，医院还要跑两次才能看病，真的无语住 ?	2022年12月07日 08:59	普通用户	男	0	5	0	其他	20221207	检测线 地方 医院 无语	Topic #5	[0.02777897 0.02777778 0.02777778 0.02777847 0.02777778 0.37800859 0.02777797 0.02777778 0.0277778 0.02777778 0.02777779 0.34421152]
莫名的思念9981	2022年12月7号，冬月14日，疫情防控封闭20几天昨天下午终于算是解封了吧，可以出去公园散步、购物。也收到与自己相处多年的朋友绝情离去，感觉自己很平静，没有多少难受的感觉，不是自己的终将失去，但愿以后的日子各自安好，互不打扰！！！就此别过！ ?	2022年12月07日 08:59	普通用户	男	0	0	0	陕西	20221207	公园 散步 购物 朋友 绝情 感觉 感觉 日子	Topic #11	[0.01190476 0.01190476 0.01190476 0.01190476 0.01190528 0.01190512 0.16840453 0.01190479 0.01190491 0.01190476 0.01190709 0.71254448]
欢喜春秋5555	全力保障重要民生商品供给（高效统筹疫情防控和经济社会发展）_重点_湖北省_企业 O网页链接 ?	2022年12月07日 08:59	普通用户	男	0	0	0	北京	20221207	民生 商品 供给 经济社会 发展 重点 企业 网页 链接	Topic #3	[0.00833364 0.00833336 0.20994006 0.70672538 0.00833333 0.00833335 0.00833338 0.00833378 0.00833361 0.00833334 0.00833343 0.00833334]
不合时宜nan	#疫情防控# 请教一下大家，本人二号从高风险地区回家，然后一直处于居家隔离状态，5号检测出我回来的那节车厢有一例阳性患者，我需要再从5号算起，实施5+3吗？那样我就隔离11天了? ?	2022年12月07日 08:59	普通用户	女	0	1	1	其他	20221207	回家 状态 检测 节车厢 阳性 患者	Topic #5	[0.01388916 0.01388889 0.01388889 0.01388889 0.01388911 0.84721927 0.01388968 0.01388898 0.01388896 0.01388959 0.01388905 0.01388953]
城乡聚焦	石家庄市平山县：粉尘笼罩下的大吾综合物流园！??疫情防控下的环保监管更不能失管石家庄平山：粉尘笼罩下的大吾综合物流园保护环境就是保护生产力，改善环境就是发展生产力。人民的目的和希望是天更蓝，树更绿，水更清，城更美，成为人们的共同心愿和追求。只有人与自然和谐发展之路，才能实现绿水青山，实现人与自然和谐相处，实现经济社会全面协调可持续发展。众所周知，生态环境一旦受到自然和人为因素的干扰，超过了生态系统自我调节能力而不能恢复到原来比较稳定的状态时，生态系统的结构和功能遭到破坏，物质和能量输出输入不能平衡，造成系统成分缺损，结构变化，能量流动受阻，物质循环中断，严重的就是生态灾难。在位于平山县大吾乡冀家沟村村北的位置，有一个名为“大吾综合物流园”的项目，在外面看不出什么端倪，其实里面作业非常粗暴，无布局堆放和无序生产随处可见，该物流园完全不顾大气环境保护问题，多年来边作业边污染，装载作业过程造成…	2022年12月07日 08:59	普通用户	男	0	0	0	北京	20221207	粉尘 大吾 综合 物流园 监管 失管 粉尘 大吾 综合 物流园 保护环境 生产力 环境 发展 生产力 人民 目的 人们 心愿 发展 经济社会 全面 发展 能力 比较稳定 状态 结构 功能 物质 能量 系统 成分 结构 变化 能量 流动 物质 循环 村村 大吾 综合 物流园 项目 端倪 作业 布局 无序 生产 物流园 大气 环境保护 问题 作业 污染 作业 过程 大量 扬尘 现场 大量 物料 设备 作业 过程 措施 大量 随风 资料 大吾 综合 物流园 商事 主体 大吾 综合 市场 管理 服务中心 企业 法人 业务 煤炭市场 管理 服务 办公室 工作人员 工作人员 负责管理 大吾 综合 物流园 项目 详细情况 联系 疫情 防控 工作 大车 司机 群体 时间 项目 人员 项目 应急 储备 中心 作业 现场 环境 作业 个棚 化区 面积 生产 状态 建设 生产 现象 职责 范围 工作 原因 情…	Topic #9	[0.00090585 0.06981396 0.00090585 0.31738961 0.04809288 0.00090582 0.00090583 0.09616434 0.00090584 0.33781527 0.00090584 0.12528892]
那就及时行乐咯	随着近期疫情防控措施进一步调整优化，多地电影院陆续恢复营业。全国影院营业率在一度跌破40%后，近期开始回升。12月4日，全国实现电影票房2833万元，当天全国共有营业影院5822家，影院营业率已逐步回升至约47%。浙江影院营业率最高，达到82%，共有营业影院671家。 ?	2022年12月07日 08:59	名人	男	0	0	1	广东	20221207	措施 调整 优化 电影院 营业 全国 影院 营业 全国 电影票房 全国 营业 影院 影院 营业 影院 营业 营业 影院	Topic #10	[0.00462964 0.0046297 0.00462998 0.00462964 0.00462965 0.00462964 0.00462965 0.00462966 0.00462974 0.00462969 0.94907328 0.00462973]
寻梦自然	【中共中央政治局召开会议 分析研究#2023年经济工作# 研究部署党风廉政建设和反腐败工作 中共中央总书记习近平主持会议】中共中央政治局12月6日召开会议，分析研究2023年经济工作；听取中央纪委国家监委工作汇报，研究部署2023年党风廉政建设和反腐败工作。中共中央总书记习近平主持会议。会议指出，明年要坚持稳字当头、稳中求进，继续实施积极的财政政策和稳健的货币政策，加强各类政策协调配合，优化疫情防控措施，形成共促高质量发展的合力。 O中共中央政治局召开会议 习近平主持会议	2022年12月07日 10:57	名人	男	1	0	0	山东	20221207	会议 分析 研究 经济 工作 研究部署 建设 工作 总书记 主持会议 会议 分析 研究 经济 工作 国家 监委 工作汇报 研究部署 建设 工作 总书记 主持会议 会议 稳字 财政政策 货币政策 政策 优化 措施 高质量 发展 合力 会议 主持会议	Topic #3	[0.00297621 0.00297625 0.00297657 0.96726108 0.00297621 0.00297621 0.00297624 0.0029762 0.00297623 0.00297622 0.00297633 0.00297625]
麦热亚木塔瓦热	[cp]共同守护我们的家园希望如约而至的不仅冬天，还有疫情过后平安的你。最好的文案就是无私奉献的医护人员、防疫战士和志愿者们，疫情反复，使得中华力量再一次凝聚。众志成城，共对困难。疫情就是命令，防控就是责任。愿历此坎坷，山河无恙，人间皆可安。 ?	2022年12月07日 10:57	普通用户	女	0	0	1	新疆	20221207	家园 疫情 文案 医护人员 防疫 战士 志愿者 疫情 中华 力量 众志成城 疫情 命令 防控 责任 人间	Topic #4	[0.00641028 0.00641029 0.00641029 0.00641026 0.92948689 0.00641027 0.00641027 0.00641028 0.00641027 0.00641027 0.0064103 0.00641035]
秋水不含糖	【九图全看懂！#不同人群健康防护实用指南#】当前，我国疫情防控面临新形势新任务。重症高风险人群、孕产妇、儿童等特殊人群如何做好健康防护？#居家隔离时要怎样做好各类消毒#？乘坐公共交通出行，又有哪些需要留意？每个人都是自己健康的第一责任人，一份针对不同人群的健康防护指南↓↓↓收藏备用！O网页链接	2022年12月07日 10:57	普通用户	男	0	0	0	广西	20221207	人群 指南 形势 任务 重症 高风险 人群 孕产妇 儿童 特殊人群 消毒 责任人 人群 指南 网页 链接	Topic #0	[0.64859737 0.00520835 0.21391275 0.00520846 0.00520852 0.00520856 0.00520833 0.0052084 0.00520833 0.09061408 0.00520846 0.0052084 ]
忻州广播电视网	【来自疫情防控一线的专栏报道：云课暖人心 隔屏不隔爱】O网页链接 L忻州广播电视网的微博视频 ?	2022年12月07日 10:58	团体（机构）	男	0	0	0	山西	20221207	专栏 人心 网页 链接 视频	Topic #2	[0.02083378 0.02083333 0.52083335 0.02083337 0.02083463 0.02083443 0.02083382 0.02083356 0.02083333 0.27082973 0.02083333 0.02083333]
管清友	下一步，疫情闯关，防控方式优化升级，我们相信，我们可以闯过去。 ?	2022年12月07日 10:58	名人	男	12	4	243	北京	20221207	疫情 防控 方式 优化 升级	Topic #11	[0.01388942 0.01388951 0.01389139 0.01388954 0.01388933 0.01388895 0.01388947 0.01388906 0.01388979 0.01388935 0.01389035 0.84721385]
新浪呼和浩特	【通辽十二时辰】 （拍摄:胡日查 制作:张莹）#内蒙古防控疫情第一线##守望相助团结奋斗# L北疆频道的微博视频 ???	2022年12月07日 10:58	企业	女	0	0	0	内蒙古	20221207	时辰 制作 防控 疫情 频道 视频	Topic #4	[0.02083355 0.02083371 0.02083355 0.02083335 0.77083028 0.02083372 0.02083351 0.02083342 0.02083338 0.02083388 0.02083369 0.02083396]
一条想躺着然后死了的懒惰鱼	笑死噜 年级群里导员一发关于疫情防控的相关通知 大家就吵架 要解释（导员说别质问我 我怎么解释…） 这个疫情搞的谁不疯？ ?	2022年12月07日 10:58	普通用户	女	0	0	0	其他	20221207	群里 导员 导员 质问 疫情	Topic #4	[0.04166681 0.04166733 0.04166675 0.04166668 0.54166255 0.04166693 0.04166675 0.04166667 0.0416669 0.04166681 0.0416671 0.04166871]
Mliiagv	#石家庄疫情防控#今天你们高烧了没？正常人报道处 ?	2022年12月07日 10:58	普通用户	男	0	1	1	其他	20221207	正常人	Topic #0	[0.08333333 0.08333333 0.08333333 0.08333333 0.08333333 0.08333333 0.08333333 0.08333333 0.08333333 0.08333333 0.08333333 0.08333333]
保定那点事儿	#保定疫情##保定疫情防控# 2022年12月6日起保定市新发地联农蔬菜果品批发市场已经不再进行核酸和抗原，请大家戴好口罩，有序进入。 ?	2022年12月07日 10:58	名人	男	0	3	1	其他	20221207	疫情 保定市 蔬菜 果品 批发市场 核酸 抗原 口罩 有序	Topic #6	[0.013889 0.01388905 0.01388891 0.01388893 0.21927915 0.01388986 0.64182897 0.01388954 0.01388894 0.01388916 0.01388909 0.01388939]
欧文的名单869	秋收农忙季 安全生产行 正值秋收农忙际，北五岔镇的棉花也进入大面积采收的时节，村民开始早出晚归，为保障辖区内百姓秋收安全，连日来，玛纳斯县北五岔镇黑沙窝村组织“访惠聚”工作队、村两委、党员干部及志愿者组成农忙帮扶小分队，深入到田间地头、乡村公路、居民家中，开展农忙帮扶专项活动，重点对参加秋收作业的农用机械、农机具场和农机停放库房的安全进行全面检查，严禁农机车辆“带病作业”，杜绝库房存放易燃易爆等危险物品，同时，免费发放并为没有反光标识的农用车辆粘贴反光标识，确保机械安全上路。玛纳斯县北五岔镇黑沙窝村村民廖天芳开心的说道：工作队和村两委在农机检修上的指导让我们的农机上路更加放心，车辆上张贴了反光贴，让我们晚上行驶在路上更安全了。同时，在帮扶过程中，还进一步的加强疫情防控相关政策、农机安全知识宣传，广泛宣传农机安全管理、法律法规、农机安全生产、安全操作技术等知识，对有安全隐患的收割机要求立即…	2022年12月07日 10:58	普通用户	男	0	0	0	新疆	20221207	生产 正值 棉花 大面积 时节 村民 辖区 百姓 沙窝 访惠 工作队 党员干部 志愿者 小分队 田间 地头 乡村 公路 居民 专项 活动 重点 作业 农用 机械 农机具 农机 库房 全面 检查 农机 车辆 作业 库房 易燃易爆 危险物品 免费 标识 农用 车辆 粘贴 标识 机械 沙窝 村民 工作队 农机 检修 指导 农机 车辆 过程 政策 农机 宣传 宣传 农机 管理 法律法规 农机 生产 技术 收割机 作业 作业 农机 排查 工作 农机 生产 意识 工作 有序 沙窝 访惠 工作队 队长 疫情 形式 工作队 发挥作用 老百姓 实际困难 百姓	Topic #4	[0.25810186 0.00203253 0.00203254 0.00203263 0.25916771 0.00203253 0.06190938 0.15813347 0.00203256 0.24845953 0.00203259 0.00203266]
高国文zsx	#朔州##新冠疫情# 【朔城区关于进一步精准管控调整部分区域风险等级的通告】#山西人山西事# 根据《新型冠状病毒肺炎防控方案（第九版）》和国务院联防联控机制优化疫情防控工作二十条措施有关规定，结合当前全区疫情防控形势，经综合研判和征求专家组意见，区疫情防控工作领导小组决定，自2022年12月6日起调整部分区域高风险等级，具体如下：来源：这里是朔州	2022年12月07日 10:58	名人	男	0	0	0	山西	20221207	疫情 调整 部分 区域 风险 通告 肺炎 防控 方案 第九版 机制 优化 工作 措施 规定 全区 形势 综合 研判 专家组 意见 工作 领导小组 调整 部分 区域 高风险 来源	Topic #10	[0.0029763 0.00297627 0.0029763 0.00297631 0.00297625 0.00297622 0.00297624 0.00297636 0.00297623 0.00297637 0.96726084 0.0029763 ]
gulummmbostan	自信心是力量的来源。这场与疫情的较量，同样伴随着我们与心中负面情绪的较量，少一些惶恐、多一些淡定，少一些抱怨、多一些理解，坚定共抗疫情的自信心，才能汇聚更多战胜疫情的正能量 新疆疫情防控加油?！疫情防控形势越复杂严峻，越考验韧劲、毅力，越要团结一心、坚持到底 ！不过是有人替你负重前行，哪怕是在疫情期间我们也要充满正能量，新的一天，让我们一起为新疆加油！新疆疫情加油！	2022年12月07日 10:59	普通用户	女	0	0	0	河南	20221207	力量 来源 疫情 负面 情绪 疫情 战胜 疫情 能量 形势 考验 韧劲 毅力 疫情 能量 疫情	Topic #4	[0.00595246 0.00595243 0.00595252 0.00595244 0.93452275 0.00595246 0.00595247 0.00595247 0.0059525 0.00595242 0.00595248 0.00595261]
硕文国家公务员考试网咨询平台	江苏省多地优化调整疫情防控相关措施O网页链接南京防疫指挥部电话号码多少号 O网页链接外地来南京政策（省内+省外）12月1日发布O网页链接 ?	2022年12月07日 10:59	企业	男	0	0	0	江苏	20221207	优化 调整 措施 网页 链接 防疫 指挥部 电话号码 网页 链接 外地 政策 网页 链接	Topic #2	[0.00641031 0.00641027 0.83406659 0.00641035 0.00641033 0.00641027 0.0064104 0.00641032 0.00641036 0.00641028 0.10183009 0.00641043]
命理财源	【韧性！】外围涨落皆忽视沪深翘板玩实惠韧性十足难迈步上涨点点口噬噬经济恢复上正轨疫情防控松套子只要抓住主矛盾经济恢复会腾飞！ ?	2022年12月07日 10:59	普通用户	男	0	0	0	辽宁	20221207	韧性 翘板 实惠 韧性 点点 经济 套子 经济	Topic #3	[0.01666667 0.01666667 0.01666667 0.81666636 0.01666667 0.01666667 0.01666667 0.01666667 0.01666691 0.01666667 0.01666667 0.01666672]
我真是萧武	法新社记者：世界卫生组织突发卫生事件规划执行主任瑞安称，世卫组织很高兴看到中国正在调整防疫策略。中方对此有何回应？毛宁：我们注意到，世卫组织近日表示，奥密克戎毒株仍在全球广泛传播，各国都必须依据其风险评估及掌握的防疫工具来应对疫情。中国政府始终坚持人民至上、生命至上，因时因势不断优化完善防控措施。我们将继续科学精准做好防控工作，高效统筹疫情防控和经济社会发展。	2022年12月07日 10:59	名人	男	1	0	4	上海	20221207	记者 卫生事件 规划 调整 防疫 策略 毒株 全球 风险 评估 防疫 工具 疫情 人民 生命 因势 优化 防控 措施 科学 精准 防控 工作 经济社会 发展	Topic #10	[0.00347241 0.00347244 0.00347242 0.27515648 0.24539834 0.11391296 0.0034724 0.00347234 0.0034725 0.00347227 0.337753 0.00347242]
山城社工	疫情防控人人有责疫情这几年牵动着我们每个人的心，在疫情面前，我们身边有很多默默无闻、无私奉献的工作人员坚守在第一线，当然我们也为防疫工作努力着、配合着，也为坚守在一线的各类工作人员致敬！ ?	2022年12月07日 10:59	团体（机构）	男	0	0	0	重庆	20221207	疫情 牵动 疫情 工作人员 防疫 工作 工作人员	Topic #4	[0.01190492 0.01190482 0.01190489 0.01190494 0.86904575 0.0119048 0.01190489 0.01190483 0.01190479 0.01190547 0.01190495 0.01190497]
合肥高楼迷	#疫情防控# 合肥关于规范药品医疗器械市场价格行为的提醒告诫书O关于规范药品医疗器械市场价格行为的提醒告诫书 ?	2022年12月07日 10:59	名人	男	0	1	2	安徽	20221207	合肥 规范 药品 医疗器械 市场 价格 规范 药品 医疗器械 市场 价格	Topic #7	[0.00694446 0.00694451 0.00694444 0.00694445 0.00694475 0.00694444 0.00694447 0.92361052 0.00694457 0.00694447 0.00694447 0.00694444]
看点啥丶	封控管理要快封快解、应解尽解，减少因疫情给群众带来的不便；针对高风险区，既要严格科学管控，也要全力做好服务保障工作……在疫情防控中，我们要严防“一封了之”和“一放了之”两种过度倾向，最大程度保护人民生命安全和身体健康，最大限度减少疫情对经济社会发展的影响。 ?	2022年12月07日 10:59	普通用户	男	0	0	0	其他	20221207	管理 疫情 群众 科学 管控 服务 工作 过度 程度 人民 生命安全 限度 疫情 经济社会 发展 影响	Topic #10	[0.00490214 0.00490215 0.00490206 0.15248649 0.20844736 0.00490201 0.00490201 0.00490202 0.00490204 0.00490204 0.37131979 0.22852987]
投行闲云	中央政治局会议会议指出，明年要坚持稳字当头、稳中求进，继续实施积极的财政政策和稳健的货币政策，加强各类政策协调配合，优化疫情防控措施，形成共促高质量发展的合力。积极的财政政策要加力提效，稳健的货币政策要精准有力，产业政策要发展和安全并举，科技政策要聚焦自立自强，社会政策要兜牢民生底线。要着力扩大国内需求，充分发挥消费的基础作用和投资的关键作用。要加快建设现代化产业体系，提升产业链供应链韧性和安全水平。要切实落实“两个毫不动摇”，增强我国社会主义现代化建设动力和活力。要推进高水平对外开放，更大力度吸引和利用外资。要有效防范化解重大经济金融风险，守住不发生系统性风险的底线。 2深圳	2022年12月07日 10:59	中高级达人	男	0	0	0	广东	20221207	会议 会议 稳字 财政政策 货币政策 政策 优化 措施 高质量 发展 合力 财政政策 货币政策 精准 有力 产业政策 发展 科技 政策 社会 政策 民生 底线 着力 充分发挥 消费 基础 投资 关键作用 建设 现代化 产业 体系 产业链 供应链 韧性 水平 现代化 建设 动力 活力 力度 利用外资 经济 金融风险 系统性 风险 底线	Topic #3	[0.00189395 0.00189399 0.00189404 0.97916632 0.00189395 0.00189394 0.00189396 0.00189395 0.00189399 0.00189394 0.001894 0.00189397]
CCMTV-临床频道	【新华社：最困难的时期已经走过】随着奥密克戎病毒致病性的减弱、疫苗接种的普及、防控经验的积累，我国疫情防控面临新形势新任在与新冠病毒的较量中，我们始终把人民群众生命安全和身体健康放在第一位，主动识变应变，疫情防控不放松、不焦虑、不停步，树立了抗疫自信。近三年的抗疫实践表明，我们有基础、有条件、有能力打赢常态化疫情防控攻坚战。 不放松，始终把握战“疫”主动权。应对世纪疫情，难在复杂，难在反复。从取得武汉保卫战、湖北保卫战的决定性成果，到成功控制住由德尔塔变异株引发的疫情，再到迎战奥密克戎变异株……我国经受住全球多轮疫情流行的冲击。实践充分证明，党中央确定的疫情防控方针政策是正确的、科学的、有效的。 不焦虑，全面认识近三年抗疫实践成果。中国成为世界主要大国中新冠肺炎发病率最低、死亡人数最少的国家。医疗卫生和疾控体系经受住了考验，实现了全人群疫苗完全接种率超90%。最困难的时期已经走过，现在奥…	2022年12月07日 10:59	企业	男	0	0	0	上海	20221207	时期 病毒 致病性 疫苗 防控 经验 形势 新任 病毒 人民 群众 生命安全 抗疫 抗疫 基础 条件 能力 主动权 世纪 疫情 保卫战 保卫战 决定性 成果 变异 疫情 变异 全球 疫情 冲击 充分证明 方针政策 科学 全面 抗疫 成果 世界 肺炎 发病率 人数 国家 医疗卫生 疾控 体系 考验 人群 疫苗 时期 病毒 能力 优化 防控 基础 条件 因势 优化 防控 措施 分析 分支 特点 病毒 动态 总结 经验 防控 方案 优化 措施 防控 战略 稳定性 防控 措施 灵活性 效应 疫情 形势 不确定性 距离 阶段 系统工程 心愿 全面 防控 措施 规范 变形 走样 能力 充分准备 防控 措施 优化 胜利 胜利 来源	Topic #11	[0.07504996 0.00102885 0.12022737 0.09942872 0.1782456 0.00102884 0.00102883 0.00102883 0.00102884 0.00102883 0.00102886 0.51984647]
蔚蓝心情1981	我们看到，社区工作人员、街道干部闻令即动、日夜坚守，在核酸筛查、排查管控、敲门入户等各项工作中冲锋在前，用无惧无畏铸就了疫情防控的钢铁长城。 ?	2022年12月07日 10:59	普通用户	男	0	0	0	其他	20221207	社区 工作人员 街道 干部 核酸 筛查 排查 管控 入户 工作 铸就 钢铁长城	Topic #4	[0.00833346 0.00833348 0.00833339 0.00833353 0.56445991 0.00833335 0.35220463 0.00833335 0.00833335 0.00833367 0.00833439 0.00833351]
一带·一路·百家媒体走基层	中央政治局会议分析研究2023年经济工作 研究部署党风廉政建设和反腐败工作2北京·新华通讯社 00544反腐倡廉永远在路上……中共中央政治局召开会议分析研究2023年经济工作研究部署党风廉政建设和反腐败工作中共中央总书记习近平主持会议（李国君）新华社北京12月7日电 中共中央政治局12月6日召开会议，分析研究2023年经济工作；听取中央纪委国家监委工作汇报，研究部署2023年党风廉政建设和反腐败工作。中共中央总书记习近平主持会议。会议认为，今年是党和国家历史上极为重要的一年。面对风高浪急的国际环境和艰巨繁重的国内改革发展稳定任务，以习近平同志为核心的党中央团结带领全党全国各族人民迎难而上，加大宏观调控力度，发展质量稳步提升，科技创新成果丰硕，改革开放全面深化，就业物价基本平稳，粮食安全、能源安全和人民生活得到有效保障，保持了经济社会大局稳定。成功举办北京冬奥会、冬残奥会。胜利召开党的二十…	2022年12月07日 10:59	普通用户	男	0	0	0	北京	20221207	会议 分析 研究 经济 工作 研究部署 建设 工作 会议 分析 研究 经济 工作 研究部署 建设 工作 总书记 主持会议 会议 分析 研究 经济 工作 国家 监委 工作汇报 研究部署 建设 工作 总书记 主持会议 会议 党和国家 历史 国际 环境 改革 发展 任务 同志 核心 宏观调控 力度 发展 质量 科技 成果 改革开放 全面 物价 人民 生活 经济社会 大局 胜利 全面 建设 现代化 国家 征程 步伐 会议 全面 精神 开局 经济 工作 时代 特色 思想 指导 全面 精神 中国式 现代化 工作 基调 全面 发展 理念 发展 格局 着力 高质量 发展 经济社会 发展 发展 全面 大力 市场 信心 扩大内需 战略 供给 结构性 改革 有机 风险 经济运行 整体 和量 合理 全面 建设 现代化 国家 开好局 会议 稳字 财政政策 货币政策 政策 优化 措施 高质量 发展 合力 财政政策 …	Topic #3	[3.59203552e-04 1.00211396e-02 3.59204255e-04 9.70051946e-01 3.59208312e-04 3.59203495e-04 3.59200001e-04 3.59205243e-04 3.59204505e-04 3.59208767e-04 1.66940701e-02 3.59206224e-04]
忻州广播电视网	【来自疫情防控一线的专栏报道：忻州市燃气有限公司：抗疫生产两手抓 保障燃气稳供应】O网页链接 L忻州广播电视网的微博视频 ?	2022年12月07日 10:59	团体（机构）	男	0	0	0	山西	20221207	专栏 燃气 有限公司 抗疫 生产 燃气 供应 网页 链接 视频	Topic #7	[0.01041677 0.01041667 0.26041668 0.01041681 0.22215857 0.01041691 0.01041682 0.42367348 0.01041681 0.01041708 0.0104167 0.01041671]
畅享邯郸	【#今日起北京环球影城入园不查核酸# 】据@北京环球度假区 消息：根据最新疫情防控要求，自12月7日开始，所有游客进入北京环球影城主题公园和北京环球城市大道无需查验核酸检测阴性证明，但需扫码核验北京健康宝无异常方可进入。游客在餐饮场所堂食和进入电影院观影须持48小时内有效核酸检测阴性证明。#北京环球影城# L北京日报都视频的微博视频	2022年12月07日 10:59	名人	女	0	0	0	河北	20221207	环球 影城 核酸 环球 度假区 消息 游客 环球 影城 主题公园 环球 大道 阴性 证明 核验 方可 游客 餐饮 场所 堂食 电影院 观影 小时 阴性 证明 环球 影城 北京日报 视频 视频	Topic #6	[0.00595243 0.0059524 0.00595239 0.00595238 0.00595249 0.0059525 0.93452299 0.00595242 0.00595248 0.00595255 0.00595259 0.00595239]
乌玛拉古丽	提高疫情防控的科学性和有效性，凝聚起了众志成城、攻坚克难的强大正能量。 ?	2022年12月07日 10:59	普通用户	男	0	0	0	其他	20221207	科学性 有效性 众志成城 攻坚克难 能量	Topic #4	[0.02083334 0.2708333 0.02083333 0.02083336 0.52083333 0.02083333 0.02083333 0.02083333 0.02083333 0.02083333 0.02083333 0.02083333]
政协头条	【西藏拉萨：进入小区大院、公园等公共场所不再查验核酸证明】2022年12月6日晚，西藏拉萨市发布了关于优化调整疫情防控相关措施的公告。公告指出，社会面核酸检测实行愿检尽检，继续提供社会面免费核酸检测服务并不断优化布局，方便满足群众需求和防疫工作需要；快递、外卖、快修、保安、保洁、餐饮服务、酒店服务、装修装卸服务、交通运输服务、商场超市和集贸市场工作人员应检尽检。重要单位和重大活动可根据需要，确定核酸检测查验措施。进入养老院、福利院、医院、学校等特殊场所，严格落实测体温、扫场所码、出示健康码、查验48小时内核酸检测阴性证明措施。各医疗机构须无条件接收无48小时核酸阴性证明的急危重症患者。乘坐公共交通工具，进入小区大院、公园等公共场所应扫场所码，不再查验核酸检测阴性证明。到药店购买退热、抗病毒、抗生素、止咳感冒等药物，无需进行实名登记和提供核酸检测阴性证明。（央视新闻）	2022年12月07日 10:59	普通用户	男	0	0	0	上海	20221207	小区 大院 公园 核酸 证明 优化 调整 措施 公告 公告 社会 社会 免费 服务 优化 布局 群众 防疫 工作 保安 餐饮 服务 酒店 服务 服务 服务 商场 集贸市场 工作人员 单位 活动 措施 医院 学校 场所 测体温 场所 小时 阴性 证明 措施 医疗机构 小时 核酸 阴性 证明 患者 小区 大院 公园 场所 阴性 证明 药店 抗病毒 抗生素 药物 阴性 证明 新闻	Topic #10	[0.08399454 0.00151519 0.00151522 0.00151517 0.00151519 0.00151523 0.38151318 0.00151523 0.00151517 0.0015152 0.52085551 0.00151517]
红师教育范进忠	【2023文职笔试公共科目#国考# #军队文职# #2023军队文职# 】甲县疫情防控检查组对全县文化市场经营单位进行全面检查后，发现部分场所存在疫情防控措施不严不实等问题。据此，甲县疫情防控指挥部拟发文将这些问题和处理情况传达给各镇、各部、各单位，希望各方引以为戒。在这种情况下适用的文种是( )。 在这种情况下适用的文种是( )	2022年12月07日 11:00	名人	男	0	2	72	北京	20221207	文职 笔试 科目 军队 文职 军队 文职 检查组 全县 文化 市场 经营 单位 全面 检查 部分 场所 措施 问题 指挥部 发文 问题 情况 单位 情况 文种 情况 文种	Topic #7	[0.0043861 0.00438612 0.00438606 0.00438632 0.00438631 0.00438609 0.15061035 0.49848007 0.00438607 0.00438618 0.3114342 0.00438613]
牛爷爷咩咩	#南京疫情防控#上学期和这学期，捏爹的有点搞笑?一键查询精神状态 ?	2022年12月07日 11:57	普通用户	女	0	2	34	江苏	20221207	学期 学期 有点 一键 精神状态	Topic #11	[0.04166667 0.04166667 0.04166667 0.04166667 0.04166667 0.0416696 0.04166667 0.04166667 0.0416667 0.04166667 0.04166667 0.5416637 ]
呼和浩特身边事	? 呼和浩特返乡大学生防疫政策 （隔离+核酸+报备）?报备政策：入(返)呼人员须提前进行报备登记(“青城报备”小程序)。?隔离政策1、近7日有高风险区旅居史人员(不含货车司乘人员)，入(返)呼后严格实施“7天居家隔离”，不具备居家隔离条件的实行集中隔离，期间赋码管理、不得外出。2、近7日有高风险区所在旗(县、区)的其他地区旅居史人员(不含货车司乘人员)，入(返)呼后严格实施“5天居家健康监测”，期间非必要不外出。?核酸政策1、入(返)呼时查验报备审核结果、48小时内1次核酸检测阴性结果、“青城码”绿码，进行落地核酸采样。2、入(返)呼后严格执行“三天三检”(抵呼“落地检”计为第1次，分别间隔24小时开展第2、3次核酸检测)，期间非必要不外出，不聚餐、不聚会、不乘坐公共交通工具、不前往人员密集场所。未按要求进行核酸检测将在“青城码”弹窗提示，主动检测后取消弹窗。说明：以上政策为2022年1…	2022年12月07日 11:57	名人	男	0	4	1	内蒙古	20221207	大学生 防疫 政策 核酸 政策 人员 程序 隔离政策 旅居 人员 货车 司乘人员 条件 赋码 管理 地区 旅居 人员 货车 司乘人员 核酸 政策 小时 阴性 落地 核酸 间隔 小时 聚餐 聚会 人员 密集 场所 弹窗 检测 弹窗 政策 肺炎 工作 指挥部 人员 管理 公告 整理 政策 咨询 社区 防控 疫情 防控 疫情	Topic #6	[0.23588086 0.00203267 0.00203271 0.00203257 0.0020326 0.00203254 0.54527801 0.00203255 0.00203256 0.00203265 0.00203265 0.20054763]
123小豆	新冠真的离我们越来越近了，每个人都要做好自己疫情防控的第一人 ?	2022年12月07日 11:57	普通用户	女	0	0	0	湖南	20221207		Topic #0	[0.08333333 0.08333333 0.08333333 0.08333333 0.08333333 0.08333333 0.08333333 0.08333333 0.08333333 0.08333333 0.08333333 0.08333333]
yoehb	#疫情正能量文案##疫情文案##疫情正能量文案#请所有人和我一起，不信谣、传谣，听从医生建议，服从社区干部的安排，做好个人防护，守护自己健康，生命最宝贵。感谢奋战在前线的每一个医生，感谢现在还坚守在自己岗位的每一个人，希望大家都能好好保护自己，一切都会好起来的！让我们心相连、情相拥、爱相通，不胆怯、不退缩，肩并肩、手挽手，筑起抗疫的钢铁长城，一起来打赢这场疫情防控阻击战，相信中国，必将迎来美好的春天！	2022年12月07日 11:58	普通用户	女	0	0	1	其他	20221207	疫情 能量 文案 疫情 文案 疫情 能量 文案 所有人 传谣 医生 建议 社区 干部 生命 前线 医生 岗位 抗疫 钢铁长城 阻击战	Topic #4	[0.00490202 0.00490197 0.00490197 0.004902 0.82760039 0.12337956 0.00490198 0.00490197 0.00490199 0.004902 0.00490199 0.00490216]
丽江同城网	#丽江新闻#【 @古城区老年朋友，请尽快接种新冠疫苗！接种点在这】近期，国务院应对新型冠状病毒肺炎疫情联防联控机制综合组研究制定了《加强老年人新冠病毒疫苗接种工作方案》，提出要加快提升80岁以上人群接种率，继续提高60—79岁人群接种率。接种新冠病毒疫苗是防控疫情最经济、最有效的手段。对于60岁以上的老年人，尤其是80岁以上的高龄老人，接种新冠疫苗的意义和作用极大。建议没有禁忌症、符合接种条件的人群，特别是老年人，应当尽快接种新冠疫苗，符合加强接种条件的要尽快加强接种，共筑防疫屏障。在此提醒老年朋友们记得抓紧打疫苗哦！以下是12月6日－17日，古城区新冠疫苗接种安排。	2022年12月07日 11:58	团体（机构）	男	0	0	0	云南	20221207	新闻 朋友 疫苗 肺炎 疫情 机制 综合 研究 老年人 病毒 疫苗 工作 方案 人群 人群 病毒 疫苗 防控 疫情 经济 手段 老年人 高龄 老人 疫苗 意义 建议 禁忌症 条件 人群 老年人 疫苗 条件 共筑 防疫 屏障 朋友 疫苗 疫苗	Topic #0	[0.40221694 0.00225232 0.00225233 0.0022524 0.00225235 0.37949281 0.00225227 0.00225228 0.00225229 0.00225229 0.00225234 0.19801938]
xjznl	病毒是我们共同的敌人，越是关键时刻，越要凝聚社会共识，我们要增强信心，共克时艰，为打赢疫情防控阻击战凝聚强大正能量。 ???	2022年12月07日 11:58	普通用户	男	0	0	0	其他	20221207	病毒 敌人 关键时刻 社会 共识 信心 共克 时艰 阻击战 能量	Topic #4	[0.00925928 0.00925933 0.0092594 0.00925954 0.89814618 0.00925981 0.00925926 0.00925933 0.00925932 0.00925929 0.00925933 0.00925992]
威孚仕VFSGlobal	【重磅消息VFS Global上海、广州、北京#德国签证申请中心#即将重新启动！】计划前往#德国#的小伙伴们注意啦大家心心念念的VFS Global上海、广州德国签证申请中心将于2023年1月3日重新启动！VFS Global北京德国签证申请中心将于2023年2月中旬重新启动！如果您需要申请#德国申根签证#，可预约前往签证申请中心递交签证申请。更有一系列贴心服务等您体验~[好运福灵剂]预约请戳VFS Global官网：O网页链接营业时间：周一至周五 9:00-13:00（公共假期除外）营业地址：上海 ：上海市黄浦区四川中路213号久事商务大厦3层广州 ：广州市天河区林和西路1号广州国际贸易中心三层6单元北京 ：北京市朝阳区光华路7号汉威大厦3层A306室温馨提示：在办理过程中，请遵守当地疫情防控的相关要求。	2022年12月07日 11:58	企业	男	0	0	1	北京	20221207	重磅 消息 中心 计划 小伙伴 心心念念 中心 中心 申根 中心 服务 体验 好运 官网 网页 链接 营业时间 营业 地址 单元 光华路 大厦 办理 过程	Topic #6	[0.00490208 0.004902 0.20426369 0.00490201 0.004902 0.00490201 0.61340818 0.004902 0.00490211 0.00490214 0.13820978 0.00490199]
段冬Arthur	有媒体报道即将颁布的#新十条#1，新冠降为乙类传染病2，防控重点转为防重症3，社会面不再搞核酸4，提高免疫接种，特别是老人5，方舱减少6，不判定密接7，确诊可居家，不强制去方舱8，分类分诊9，出入交通，全面恢复10，复工复产#优化落实疫情防控新10条# ?	2022年12月07日 11:58	名人	男	2	2	10	北京	20221207	媒体报道 防控 重点 社会 核酸 老人 方舱 居家 方舱 分类 交通 全面 复产 优化	Topic #11	[0.0059528 0.00595271 0.00595256 0.1368057 0.00595251 0.00595277 0.29882458 0.00595243 0.00595243 0.00595258 0.18106692 0.335682 ]
xjznl	在面对没有硝烟的疫情防控阻击战，在未知的艰难和危险面前，没有人选择退缩，那些防疫志愿者们始终站在我们身前，在危机中做“逆行者”，那些互助互爱的身影，最为感人。 ?	2022年12月07日 11:58	普通用户	男	0	0	0	其他	20221207	硝烟 阻击战 防疫 志愿者 危机 行者 身影 感人	Topic #4	[0.02083336 0.02083333 0.02083352 0.02083333 0.77083244 0.02083334 0.02083343 0.02083355 0.02083336 0.02083337 0.02083341 0.02083356]
怀旧的阿依江	疫情防控做好防护很重要，每天定时开窗通风，清洁环境卫生，对门把手、手机、开关等日常高频接触物品表面定期消毒。 ???	2022年12月07日 11:58	普通用户	女	0	0	0	新疆	20221207	开窗 通风 环境卫生 门把手 手机 物品 表面 定期 消毒	Topic #9	[0.01190479 0.01190476 0.01190484 0.0119048 0.01190478 0.01190508 0.01190485 0.01190478 0.01190479 0.86904695 0.01190478 0.01190481]
布鲁斯汪0910	10、佩戴口罩是阻断呼吸道传播的有效手段。11、返乡人员要积极配合做好疫情防控工作。12、防控疫情，人人有责，从我做起，从家庭做起，从现在做起。13、每一次接种都是在加固我们共同的屏障。14、外出戴口罩，进门洗手好，口罩不乱扔，疫情早赶跑，15、整治环境卫生，打造健康家园，养成良好的卫生习惯。16、讲卫生、除陋习，摒弃乱扔、乱吐等不文明行为。17、万众一心，众志成城，联防联控，群防群治，坚决打赢疫情防控攻坚战。	2022年12月07日 11:58	普通用户	男	0	0	0	新疆	20221207	传播 手段 人员 工作 防控 疫情 家庭 屏障 口罩 疫情 整治 环境卫生 家园 卫生习惯 讲卫生 陋习 众志成城	Topic #4	[0.00595248 0.00595342 0.00595241 0.00595248 0.93452091 0.00595281 0.00595259 0.00595254 0.0059524 0.00595258 0.00595271 0.0059527 ]
成都头条	网友投稿：“条条你好，想问一下，我做的核酸已经超过24小时为什么结果还不出呀？只有我的健康码是这样嘛？”……你最近做核酸了吗？结果出来了吗？#私信爆料##成都同城互助##成都疫情防控##成都爆料# 2成都 ?	2022年12月07日 11:58	名人	男	2	301	187	四川	20221207	网友 投稿 条条 核酸 小时 核酸 私信 爆料 爆料	Topic #6	[0.01666672 0.0166667 0.01666667 0.01666667 0.01666667 0.239929 0.59340268 0.01666712 0.01666667 0.01666693 0.0166667 0.0166675 ]
yoehb	疫情防控形势越复杂严峻，越考验韧劲、毅力，越要团结一心、坚持到底 ！岁月静好，不过是有人替你负重前行，在家做好防护，哪怕是在疫情期间我们也要充满正能量 ?	2022年12月07日 11:58	普通用户	女	0	0	1	其他	20221207	形势 考验 韧劲 毅力 疫情 能量	Topic #4	[0.01666686 0.01666695 0.01666702 0.01666695 0.81666433 0.01666669 0.01666667 0.0166667 0.01666672 0.01666686 0.01666708 0.01666717]
altmgl	#疫情正能量文案#抗击疫情正能量文案1. 疫情只是路过，愿它早一点路过2. 平平淡淡的生活，是那么美好3. 日复一日的忙碌、是那么充实4. 原来，所谓的幸福，一直都是由我们自己把握5. 心存美好，总将走过寒冬，春回人间6. 祝福国泰民安、疫情早消7. 祝愿各位朋友百毒不侵，健康平安8. 众志成城，抗疫情!加油、严冬很快就会过去9. 疫情就是命令，防控就是责任10.疫情面前，没有谁是一座孤岛11. 纵使前方荆棘遍布，我们也要乘风破浪12.奔赴前方!新的一天，一起加油13.面对严峻疫情我们众志成城，共克时艰14.以更坚定的信心更顽强的意志更果断的措施15.坚决打赢疫情防控的人民战争总体战阻击战16.请战，你以性命相托，我必全力以赴!	2022年12月07日 11:59	普通用户	男	0	0	0	新疆	20221207	疫情 能量 文案 抗击 疫情 能量 文案 疫情 生活 心存 总将 人间 国泰民安 疫情 众志成城 疫情 疫情 命令 防控 责任 疫情 孤岛 疫情 众志成城 共克 时艰 信心 意志 措施 人民战争 总体战 阻击战 性命	Topic #4	[0.00347223 0.00347229 0.00347242 0.00347224 0.961805 0.00347223 0.00347226 0.00347223 0.00347224 0.00347223 0.00347234 0.00347229]
归去晚来	今年的A股走了一个 W,最低点分别是4月底和10月底。第一个波谷下坠主要是上海疫情封城、俄乌、FED加息。第二个波谷走出来是因为防控开始放松、FED加息力度趋疲弱、房地产行业稳定支持信号强烈。明年会怎样？共存的第一波感染高峰期是什么时候？俄乌怎么收尾？房地产需求端的力量够不够有信心？美加息进程是否有调整？都是关键因素，前低后高的经济预期，这个低的时间段需要多久？ 这三年的经济总体是低迷的，服务业基本没有增长。消费上除了2021有小幅反弹，其余时间都是下降 背后的原因是收入下降，2023年全力拼经济的迫切性很高的。	2022年12月07日 11:59	普通用户	女	0	0	0	上海	20221207	最低点 疫情 防控 力度 行业 信号 第一波 高峰期 收尾 力量 信心 进程 调整 经济 预期 时间段 经济 总体 服务业 消费 小幅 时间 原因 经济 迫切性	Topic #8	[0.00396842 0.00396829 0.00396831 0.29958758 0.0039687 0.0039683 0.0039683 0.00396827 0.35237807 0.00396832 0.00396835 0.3123191 ]
独立小楼99	#北京疫情##北京疫情防控##北京协和医院# 18天没出门的我，因为明天要去协和国际部口腔科洗牙，所以昨天去做了一次核酸～结果十混一了～这是我第一次遭遇十混一～第一次自测抗原～阴性～Mark一下～上午给协和国际部打电话，几乎一个小时都打不进去（这在以前是从来没有过的事情）～之后是协和口腔科给我打电话，我才能跟医院沟通～沟通结果是，口腔科可以暂时给我保留挂号，但是我必须等复核结果出来，否则不能就诊～但是我不知道疾控中心啥时候能给我复核，所以我大概率需要取消就诊～我是之前跟医生约好的洗牙，当然了洗牙这事也不急，我可以暂时不去。作为医院严格管理，是对病人的负责，我非常理解。但是如果有急病的人，真的很受影响。还有就是，目前真的是很混乱的一个状态，医疗挤兑真的是已然在发生了～除非是，你和你的家人都不需要去医院～所以，真的，都做好准备吧～ 另外，下午2点半再次接到协和医院口腔科电话，通知我现在协和口…	2022年12月07日 11:59	普通用户	女	0	25	5	北京	20221207	疫情 协和 口腔科 洗牙 核酸 混一 遭遇 自测 抗原 阴性 协和 小时 事情 协和 口腔科 医院 口腔科 挂号 疾控中心 概率 医生 医院 病人 急病 影响 状态 医疗 家人 医院 口腔科 电话 协和 口腔科 小时 核酸 核酸 证明 状态	Topic #5	[0.04632994 0.00333335 0.00333334 0.00333334 0.00333343 0.5249698 0.29895662 0.00333337 0.00333339 0.00333336 0.00333338 0.1030767 ]
书肆巡阅使	【大疫三年，全剧终】就在11月最后一周，忽如一夜春风来，千门万户走出去。大疫三年，是时候“终结”新冠疫情了。所谓“终结”，并非消灭病毒，目前人类的技术还无法消灭这不知从何而来的病毒，而是最大限度地降低它对我们生活的影响，就如现在人们的感觉那样：生活本该如此。本文并无真知灼见，只是重复半年前和两年前的一些常识。全 剧 终高速调头后，年轻人还会有几分感慨，年纪大的人早已习惯了这种魔幻，更多的人当作什么也没发生恢复如常的生活。这是人们对正常生活的珍惜，但不利于民族自省与公共选择的进步。为什么这个时间点、感染病例破4万的高发期，政策迎来了关键性调整？这轮10月底开始起势的疫情，迅速席卷全国各省市，波及的社区、家庭、企业、门店和个体越来越多，受害程度越来越深，一些人付出令人痛惜的代价，民间反应越来越强烈，基层防控力逼近极限。政策改变建立在几个前提之上：一是新冠变异株传染力越来越强、致病力越来越弱；…	2022年12月07日 11:59	名人	男	15	4	10	浙江	20221207	全剧 疫情 病毒 人类 技术 无法 病毒 限度 生活 影响 人们 感觉 生活 常识 年轻人 习惯 魔幻 生活 人们 生活 民族 时间 病例 高发期 政策 关键性 调整 起势 疫情 席卷全国 社区 家庭 企业 门店 个体 程度 代价 民间 反应 基层 防控 政策 前提 变异 传染 面积 经济 成本 民间 反应 基层 防控 变异 席卷全国 地方 市民 突围 数据 疫情 报告 本土 感染者 总数 重症 危重症 病例 死亡率 重症 危重 流感 中央 指导组 医疗 专家 院长 朝晖 变异 重症 危重症 比例 流感病毒 机制 新闻 发布会 国际 监测数据 证实 变异 分支 重组 毒力 变异 政策 科学家 医生 医生 病毒 致病性 能力 方向 观点 医生 纯属 经验 分子生物学 病毒 规律 病毒 致病性 方向 变异 能力 方向 学术 学术 经验 经济学家 大众 边际 预期 收益 决策 风险 成本 收益…	Topic #11	[8.05077146e-02 1.63727504e-04 1.63722578e-04 6.72660884e-02 1.63726591e-04 6.65437281e-02 1.75918747e-02 1.63727975e-04 3.62730579e-01 1.63724210e-04 1.63725365e-04 4.04377661e-01]
番禺区融媒体中心官方微博	#番禺播报# 【番禺好人再捐抗疫物资】温少强先生与新造医院代表合影11月28日，番禺好人、新造慈善会副会长温少强向新造医院捐赠KN95口罩10万个。据了解，广州疫情发生以后，温少强先生多次捐助物资，在得知新造医院近期防控压力增大、医院防护物资紧张的情况后，主动提出捐赠意愿，为新造医院捐助抗疫物资。新造医院院长赖济环代表新造医院全院员工对温少强先生表示衷心的感谢，并号召全院员工向温会长学习，为社会、为人民奉献医务人员的力量，为早日战胜疫情而努力。（融媒体记者邵雅琪 通讯员番慈）	2022年12月07日 11:59	普通用户	男	0	0	0	广东	20221207	好人 物资 先生 医院 代表 合影 好人 副会长 医院 疫情 先生 物资 医院 防控 压力 医院 物资 情况 意愿 医院 抗疫 物资 医院院长 代表 医院 全院 员工 先生 衷心 全院 员工 会长 社会 人民 医务人员 力量 战胜 疫情 媒体 记者 通讯员	Topic #4	[0.16408931 0.00287361 0.00287357 0.00287361 0.37205339 0.23412695 0.00287365 0.12807007 0.00287365 0.08154486 0.00287362 0.00287371]
等待夏天65794	#福建疫情#2022年12月5日0～24时，福建省报告新增本土确诊病例122例（福州市13例，厦门市、漳州市各33例，泉州市11例，三明市22例，莆田市2例，南平市、龙岩市各4例；其中无症状感染者转确诊20例）。当日报告新增本土无症状感染者356例（福州市60例，厦门市18例，漳州市73例，泉州市65例，三明市14例，莆田市33例，南平市20例，龙岩市13例，宁德市55例，平潭综合实验区5例）；解除隔离23例。全省本土确诊病例目前住院835例，无死亡病例；现有本土无症状感染者尚在接受集中隔离医学观察1905例。#福建疫情最新情况##福建省新冠肺炎疫情情况通报##宁德疫情##莆田疫情##福州疫情##福州全力防控疫情##厦门疫情##厦门疫情防控##漳州疫情##福建新增确诊122例无症状356例##泉州疫情##泉州疫情紧急求助# L等待夏天65794的微博视频	2022年12月07日 12:57	名人	男	0	0	1	重庆	20221207	疫情 报告 本土 报告 本土 综合 实验区 全省 本土 住院 病例 本土 医学观察 疫情 情况 肺炎 疫情 情况通报 疫情 疫情 疫情 防控 疫情 疫情 疫情 疫情 疫情 视频	Topic #4	[0.00308656 0.00308657 0.0030867 0.00308644 0.54598711 0.00308654 0.42314758 0.00308645 0.00308645 0.00308652 0.00308655 0.00308653]
用户7559352828	省会城市和部分直辖市率先推出了疫情防控优化措施，迅速在全国引起示范效应。优化措施的推行，有利于释放民众一直以来挤压的消费需求，缓解经济下行压力，提振市场信心，特别是对来说中小企业，可以尽快做出明年规划，打有准备之帐。 ?	2022年12月07日 12:57	普通用户	女	0	0	0	广东	20221207	省会 部分 直辖市 优化 措施 全国 效应 优化 措施 民众 消费 经济 压力 市场 信心 规划	Topic #8	[0.00520837 0.08304966 0.2214165 0.00520863 0.00520839 0.00520836 0.00520841 0.0052084 0.56746522 0.00520838 0.00520847 0.08640122]
儒释道9	昨天在苏州街大恒大厦前边核酸点做的核酸结果没出，今天接到甘家口派出所打电话说有问题，我俩一核对，做核酸地址（我的是苏州街大恒大厦检测点、对方掌握的是甘家口的检测点）、身份证号码不一致（核对后六位完全不一样），但是姓名和我一样，电话还能打过来，关键是派出所说健康宝不能更新。这是什么情况？怎么解决？#疫情防控##核酸检测##海淀区# @北京防疫 @北京12345 @北京发布 @海淀区政府热线96181 @北京防疫在行动	2022年12月07日 12:57	普通用户	男	0	0	0	北京	20221207	大恒 大厦 核酸 核酸 派出所 问题 核酸 地址 大恒 大厦 检测点 对方 检测点 身份证 号码 姓名 电话 关键 派出所 情况 防疫 热线 防疫 行动	Topic #6	[0.00595248 0.16364021 0.00595246 0.00595254 0.14354296 0.00595252 0.63924399 0.00595264 0.00595246 0.00595254 0.00595251 0.00595269]
纯水年华	#芜湖疫情防控# 【安徽芜湖：优化调整疫情防控措施，不再开展常态化核酸检测】根据当前疫情防控形势，现优化调整我市疫情防控相关措施，具体通告如下：一、不再开展常态化核酸检测，实行“愿检尽检”，各地继续提供便民核酸检测服务，对无核酸检测记录的“安康码”不再弹窗。二、除养老机构、儿童福利机构、医疗机构、中小学、幼儿园（含托幼机构）等有特殊防疫要求的场所外，乘坐单轨、公交车等公共交通工具，进入公共场所，不再查验核酸检测阴性证明，不再扫“场所码”。三、通过药店购买“四类”药品的人员，不再单独登记回访。四、请符合条件的群众尽快接种疫苗，倡导60岁以上人群“应接尽接”，进一步巩固人群免疫屏障。五、请广大群众继续落实规范佩戴口罩、做好“手卫生”、保持社交距离等个人防护措施，当好自己健康的第一责任人。六、各级政府、各企事业单位、基层社区（村）和社会各界同心协力，共同营造科学防治的良好氛围。以上措施自12月…	2022年12月07日 12:57	普通用户	男	0	0	23	北京	20221207	优化 调整 措施 检测 形势 优化 调整 措施 通告 检测 便民 服务 记录 弹窗 机构 儿童 机构 医疗机构 机构 防疫 场所 公交车 阴性 证明 场所 药店 药品 人员 符合条件 群众 疫苗 人群 人群 屏障 规范 社交 距离 措施 责任人 政府 企事业 单位 基层 社区 营造 科学 措施 国家 政策 疫情 形势 变化 优化 调整 防控 措施 肺炎 工作 指挥部 工作 地方 检测	Topic #10	[0.00136624 0.00136613 0.00136617 0.00136615 0.00136617 0.00136617 0.00136616 0.0322409 0.00136613 0.00136615 0.90270319 0.05276044]
红星闪闪下一站幸福-5776	#新疆正能量# 这次疫情防控更让我看到，党员干部奋勇争先、实干担当，有令必行、有禁必止，不讲条件、不搞变通、不打折扣的作风。我相信，团结一致，抗击疫情，不久的将来，一定会战胜疫情！ ?	2022年12月07日 12:58	普通用户	女	0	0	0	云南	20221207	能量 党员干部 实干 变通 作风 抗击 疫情 战胜 疫情	Topic #4	[0.0138889 0.01388895 0.0138889 0.0138889 0.84722171 0.01388891 0.0138889 0.01388889 0.01388891 0.0138889 0.01388893 0.0138892 ]
BonnechanceOui	2022.12.7?新冠疫情和防控政策贯穿了我从大二上的寒假到现在，确实影响了我很多次的快乐和自由，但是健康与自由对赌，我依旧选择健康（现在回过头来想想，我要的自由真的很自私，我追求的是我各方面的便利，看到新冠各国的死亡率，感谢国家三年的把死亡率控制的很低很低）。防控政策真的很大一方面反应当地领导是屁股决定脑袋还是脑袋决定屁股，感谢家乡的好领导，没有太多的影响大家生活，包括生活保障医疗教育都能拿出特别及时到位的对策，为什么这么好的领导不高升？一场三年的大戏落幕，生活恢复正常，好好防护，好好生活。	2022年12月07日 12:58	普通用户	女	0	0	0	河北	20221207	疫情 防控 政策 寒假 影响 方面 死亡率 国家 死亡率 防控 政策 反应 领导 屁股 脑袋 脑袋 屁股 家乡 领导 影响 生活 生活 医疗 教育 对策 领导 大戏 生活 生活	Topic #11	[0.00362357 0.00362339 0.00362321 0.00362335 0.00362329 0.00362321 0.0036232 0.00362324 0.00362326 0.14933806 0.00362326 0.81442895]
津彩生活	#北京新冠肺炎定点救治医院#【#北京这些医院启用为新冠肺炎定点救治医院#】近日，北京市多家医院被定为“新冠肺炎定点救治医院”。#北京疫情# 朝阳区根据当前疫情防控需求及北京市卫生健康委员会有关工作要求，确定北京市朝阳区双桥医院、北京市垂杨柳医院（北八楼）作为新冠肺炎救治定点医院。海淀区据北京市上地医院微信公众号12月3日消息，自2022年12月2日起，北京市上地医院正式启用为海淀区新冠肺炎定点救治医院，原门诊、急诊、24小时核酸检测全面停诊。恢复时间另行通知。丰台区据北京市丰台中西医结合医院微信公众号11月24日消息，根据疫情防控要求和工作安排，决定即刻启动北京市丰台中西医结合医院为丰台区新冠肺炎定点救治医院，医院本部全面停诊（包括核酸检测服务），恢复时间另行通知。石景山区据北京石景山微信公众号消息，根据疫情防控工作需要，自2022年12月3日起，北京市石景山医院将作为石景山区新冠肺炎定…	2022年12月07日 12:58	名人	女	1	1	0	北京	20221207	肺炎 定点 医院 医院 肺炎 定点 医院 医院 肺炎 定点 医院 疫情 委员会 工作 双桥 医院 垂杨柳 医院 八楼 肺炎 定点医院 医院 微信 公众 消息 医院 肺炎 定点 医院 门诊 小时 全面 时间 医院 微信 公众 消息 工作 启动 医院 肺炎 定点 医院 医院 全面 服务 时间 微信 公众 消息 工作 医院 肺炎 定点 医院 全面 群众 医疗机构 时间 医院 经区 启动 医院 区级 肺炎 定点 医院 启动 时间 普通 门诊 住院治疗 核酸 工作 医院 病毒感染者 患者 医院 医院 微信 公众 消息 工作 医院 肺炎 定点 医院 医院 老年病 医院 全面 肠道 门诊 核酸 住院 病区 普通 患者 时间 门头沟 微信 公众 消息 工作 医院 肺炎 定点 医院 全面 血液 群众 医疗机构 时间 医院 小时 常态 服务 部门 检测点 小时 检测 服务 顺义 微信 公众 消息 委员会 工…	Topic #0	[0.35991461 0.00053079 0.11609064 0.04078719 0.0005308 0.25324142 0.04267093 0.0005308 0.0005308 0.03678153 0.14785969 0.0005308 ]
飞雪666888	【#2023年经济工作#：实施积极的财政政策和稳健的货币政策】12月6日中共中央政治局召开会议，分析研究2023年经济工作。会议指出，明年要坚持稳字当头、稳中求进，继续实施积极的财政政策和稳健的货币政策，加强各类政策协调配合，优化疫情防控措施，形成共促高质量发展的合力。积极的财政政策要加力提效，稳健的货币政策要精准有力，产业政策要发展和安全并举，科技政策要聚焦自立自强，社会政策要兜牢民生底线。要着力扩大国内需求，充分发挥消费的基础作用和投资的关键作用。要加快建设现代化产业体系，提升产业链供应链韧性和安全水平。要切实落实“两个毫不动摇”，增强我国社会主义现代化建设动力和活力。要推进高水平对外开放，更大力度吸引和利用外资。要有效防范化解重大经济金融风险，守住不发生系统性风险的底线。L财经新媒体的微博视频	2022年12月07日 12:58	普通用户	男	0	1	0	上海	20221207	经济 工作 财政政策 货币政策 会议 分析 研究 经济 工作 会议 稳字 财政政策 货币政策 政策 优化 措施 高质量 发展 合力 财政政策 货币政策 精准 有力 产业政策 发展 科技 政策 社会 政策 民生 底线 着力 充分发挥 消费 基础 投资 关键作用 建设 现代化 产业 体系 产业链 供应链 韧性 水平 现代化 建设 动力 活力 力度 利用外资 经济 金融风险 系统性 风险 底线 财经 媒体 视频	Topic #3	[0.00151518 0.00151518 0.00151522 0.9833328 0.0015152 0.00151521 0.0015152 0.00151517 0.00151525 0.00151522 0.00151519 0.00151518]
优游的鱼	近日，有圈群传播一张聊天记录截屏，主题是“闵行区解散了防控办”，还有部分网友在线上论坛讨论此事，对此，闵行区答复上海辟谣平台：以上消息都是假的，正在调查造谣者。闵行区表示，正严格落实第九版防控方案和二十条优化措施，不断优化防控措施。目前，闵行区疫情防控指挥体系依然保持“1+1+1+23”工作架构，即1个领导小组、1个指挥部、1个防控办、23个专项工作组。流调、封控服务、转运隔离、核酸筛查等各项工作组始终保持24小时运转。 (上海辟谣平台)#疫情##奥密克戎##防控##辟谣#	2022年12月07日 12:58	名人	男	0	1	0	上海	20221207	传播 聊天记录 截屏 主题 防控 部分 网友 论坛 平台 消息 调查 第九版 防控 方案 优化 措施 优化 防控 措施 体系 工作 架构 领导小组 指挥部 防控 专项 工作组 服务 核酸 筛查 工作组 小时 运转 平台 疫情 防控	Topic #10	[0.00268827 0.10256812 0.00268828 0.00268828 0.06520698 0.00268825 0.23940766 0.00268833 0.00268828 0.0026884 0.43521154 0.13878762]
有态度reporter	#有态度时评# 【你怎么看待专家建议新冠肺炎应改成新冠病毒传染病?】#专家建议新冠肺炎应改称新冠病毒传染病#【谷晓红：病毒已变异成另一种病，新冠肺炎应改称新冠病毒传染病】持续三年的新冠疫情进入关键时期。新华社12月5日晚发文指出：“最困难的时期已经走过，奥密克戎病毒致病力在减弱，我们的应对能力在增强，这为持续优化完善防控举措奠定了基础，提供了条件。”当晚，中华中医药学会感染分会召开专家共识会。据北京中医药大学党委书记、中华中医药学会感染分会主任委员谷晓红向北京日报客户端记者介绍，这次会议上，她和十几名副主任委员达成共识：新冠肺炎应更改名称，改为新冠病毒传染病。在预防和治疗方面，谷晓红认为应侧重中西医协同，预防思路也应该从被动检测向主动预防转变。在出现轻症的情况下，可服用中药汤剂或常见中成药居家治疗。如出现发烧、咳嗽气喘、胸闷胸痛症状，及时到医院就诊。“新冠病毒已变异成另一种病”谷晓红是北…	2022年12月07日 12:58	普通用户	女	0	0	2	安徽	20221207	态度 时评 肺炎 病毒 传染病 肺炎 病毒 传染病 病毒 变异 肺炎 病毒 传染病 疫情 关键时期 发文 时期 病毒 能力 优化 防控 基础 条件 中华 分会 专家 共识 党委书记 中华 分会 主任委员 北京日报 客户端 记者 会议 主任委员 共识 肺炎 名称 病毒 传染病 方面 协同 思路 被动 检测 轻症 情况 服用 中药 汤剂 中成药 居家 气喘 胸闷 胸痛 症状 医院 病毒 变异 党委书记 疫病 研究院 院长 教育部 医学类 教学 指导 委员会 主任委员 副会长 中华 分会 主任委员 肺炎 机制 科研 攻关组 专家 病毒 肺炎 肺炎 肝功能 肾功能 专家 角度 病毒 变异 肺部 传染性 病毒 传染病 病毒 变异 传播 感染者 状态 传染 分支 病例 情况 市民 风险 第九版 防控 方案 政策 调整 病毒 方面 问题 中华 分会 共识 肺炎 病毒 传染病 病毒感染 传染性 专家 病…	Topic #5	[5.69893566e-02 4.60449509e-04 5.33593813e-02 2.47450101e-02 4.60420969e-04 6.41128475e-01 4.60413182e-04 4.60420864e-04 4.60415213e-04 6.61291336e-02 4.60432149e-04 1.54886091e-01]
成果教育冯老师	#考编考生回忆版# 2022年12月3日黑龙江南岔事业单位面试题（线上面试 10 分钟 3 道题）1、2022 卡塔尔世界杯激战正酣，在足球场上，有前锋，有后卫，但前锋也要干后卫的活儿，参与防守，后卫也要干前锋的活儿，参与进攻，对此，你怎么看？2、你的工作思路和领导的工作思路不一致，你该怎么办？3、单位要组织一次疫情防控演练，你如何组织？	2022年12月07日 12:58	普通用户	男	0	0	0	广西	20221207	事业单位 面试题 道题 世界杯 足球场 前锋 后卫 前锋 后卫 活儿 后卫 前锋 活儿 工作思路 领导 工作思路 单位 演练	Topic #9	[0.02083357 0.02083439 0.02083333 0.02083417 0.02083342 0.02083341 0.02083337 0.02083345 0.02083336 0.77083038 0.02083369 0.02083345]
津彩生活	【#中央政治局会议要求优化疫情防控措施#】中共中央政治局12月6日召开会议，分析研究2023年经济工作。会议指出，明年要坚持稳字当头、稳中求进，继续实施积极的财政政策和稳健的货币政策，#加强各类政策协调配合#，优化疫情防控措施，形成共促高质量发展的合力。 ? ???	2022年12月07日 12:59	名人	女	1	2	0	北京	20221207	会议 优化 措施 会议 分析 研究 经济 工作 会议 稳字 财政政策 货币政策 政策 优化 措施 高质量 发展 合力	Topic #3	[0.00462965 0.00462968 0.19984337 0.75385984 0.00462965 0.00462966 0.00462968 0.00462964 0.00462969 0.00462966 0.00462977 0.0046297 ]
红星闪闪下一站幸福-5776	#新疆正能量# 新疆地域广阔，更需联防联控，筑牢防控“安全线”，连日来，我们这疫情防控指挥部的统一部署下，各机关、企业、事业单位组织好各基层支部和广大党员下沉社区、增加边境防控力量，加大防控力度，细化防控措施，严控人员出入，推行更有力的隔离阻断，将疫情防控工作延伸到社会的每一个细胞，织密防控网络，筑牢群防群治、联防联控的铜墙铁壁，最大限度控制人员流动、坚决切断传播链，最大限度减少感染病历	2022年12月07日 12:59	普通用户	女	0	0	0	云南	20221207	能量 地域 防控 安全线 指挥部 统一 部署 机关 企业 事业单位 基层 支部 广大党员 社区 边境 防控 力量 防控 力度 细化 防控 措施 人员 有力 工作 社会 细胞 织密 防控 网络 限度 人员 流动 传播 限度 病历	Topic #10	[0.00297633 0.00297627 0.00297627 0.13449197 0.30735228 0.00297622 0.00297629 0.00297626 0.00297625 0.00297624 0.53136932 0.0029763 ]
正义无敌-欣哥无敌发布微博	征求对经济工作的意见和建议 中共中央召开党外人士座谈会 习近平主持并发表重要讲话征求对经济工作的意见和建议中共中央召开党外人士座谈会习近平主持并发表重要讲话李克强通报有关情况 汪洋李强王沪宁韩正蔡奇丁薛祥出席新华社北京12月7日电 12月2日，中共中央在中南海召开党外人士座谈会，就今年经济形势和明年经济工作听取各民主党派中央、全国工商联负责人和无党派人士代表的意见和建议。中共中央总书记习近平主持座谈会并发表重要讲话强调，明年是全面贯彻落实中共二十大精神的开局之年，经济工作要坚持稳字当头、稳中求进，全面贯彻新发展理念，更好统筹疫情防控和经济社会发展，更好统筹发展和安全，继续实施积极的财政政策和稳健的货币政策，加强各类政策协调配合，大力提振市场信心，把实施扩大内需战略同深化供给侧结构性改革有机结合起来，推动经济运行整体好转，为全面建设社会主义现代化国家开好局起好步。李克强、汪洋、李强、王沪宁…	2022年12月07日 12:59	普通用户	男	0	0	0	湖南	20221207	经济 工作 意见 建议 党外人士 座谈会 经济 工作 意见 建议 党外人士 座谈会 通报 情况 党外人士 座谈会 经济 形势 经济 工作 民主党派 中央 负责人 无党派人士 代表 意见 建议 总书记 座谈会 全面 精神 开局 经济 工作 稳字 全面 发展 理念 经济社会 发展 发展 财政政策 货币政策 政策 大力 市场 信心 扩大内需 战略 供给 结构性 改革 有机 经济运行 整体 全面 建设 现代化 国家 开好局 座谈会 委托 通报 经济 工作 情况 经济 工作 座谈会 主席 主席 主席 主席 中央 主席 中央 主席 万钢 主席 维华 主席 主席 无党派人士 代表 经济 形势 分析判断 经济 工作 谋划 协同 发展 底层 技术 能力 科技人才 绿色 发展 调动 民间 投资 积极性 平台 经济 税收 居民消费 意愿 高质量 组合拳 优化 精准 防控 疫情 融合 发展 意见 建议 充分肯定…	Topic #3	[4.31788059e-04 4.31791664e-04 4.31787976e-04 9.53797624e-01 4.18844826e-02 4.31788921e-04 4.31783467e-04 4.31785557e-04 4.31788124e-04 4.31789543e-04 4.31791853e-04 4.31797791e-04]
中国石化胜利油田	#多彩油城# 【胜利油田油区护卫管理中心协助地方做好疫情防控工作】11月27日，是54岁的胜利油田临盘油区护卫部安全主任监督赵勇在办公室度过的第7天。这天夜里，他辗转反侧：白天带队执行生活物资保供任务时路过家门，与74岁的老父亲隔窗而望，两人互道安好与叮嘱的场景，在他脑海里不停地浮现。尽管脑海里五味杂陈，但是赵勇的内心充满着坚定“疫情面前，党员必须冲在前”。连日来，面对复杂的疫情形势，油区护卫管理中心先后组织145人和225人的疫情防控应急队伍赴广饶县、东营区等防疫现场，全力协助地方政府开展社会面疫情防控工作，用实际行动传递着勇往直前、敢打胜仗的坚定信念。一名党员就是一面旗帜，一个支部就是一座堡垒。中心党委在抗疫一线成立了临时党支部，每天召开支委会、党小组会，及时传达上级防疫政策要求，收集反馈遇到的新情况，确保各项指令准确执行落实和风险防控措施的有效有力。“疫情面前，我看到身边的党员们在…	2022年12月07日 12:59	企业	女	22	2	8	山东	20221207	油城 油区 护卫 管理中心 地方 工作 油区 护卫 监督 办公室 带队 生活 物资 任务 家门 老父亲 隔窗 场景 脑海 脑海 内心 疫情 党员 疫情 形势 油区 护卫 管理中心 应急 队伍 东营区 防疫 现场 地方 政府 社会 工作 实际行动 坚定信念 党员 旗帜 支部 堡垒 中心 抗疫 支委会 防疫 政策 情况 指令 风险 防控 措施 有力 疫情 党员 坚守岗位 手印 时刻 精神 油区 护卫 管理中心 油区 护卫 部孙 树国 入党 战友 东营区 书写 集体 决心书 入党 油田 应急 队伍 中心 各项措施 应急 能力 专班 油区 护卫 管理中心 应急 队伍 标准 区域 应急 演练 规范 人员 物资 车辆 热备 优化 路线 方式 热备 状态 标准化 程序化 区域 应急 队员 待命 疫情 应急 预备队 各项措施 有序 全力支持 地方 政府 演练 中心 副经理 中心 常态 应急 演练 桌面 …	Topic #4	[0.11697371 0.00111118 0.00111114 0.21352871 0.33441053 0.00111113 0.00111115 0.00111116 0.00111114 0.00111117 0.32619781 0.00111118]
雨泪2333	疫情防控，人人有责 L雨泪2333的微博视频 ?	2022年12月07日 12:59	普通用户	女	0	0	0	新疆	20221207	雨泪 视频	Topic #9	[0.04166755 0.04166667 0.04166667 0.04166674 0.04166927 0.04166886 0.04166764 0.04166711 0.04166667 0.54165949 0.04166667 0.04166667]
PHO_InW	12:55 主题：进一步优化落实疫情防控措施【预告：国务院联防联控机制将于今日下午3:00举行新闻发布会】财联社12月7日电，国务院联防联控机制将于12月7日(周三)下午3:00举行新闻发布会，主题为“进一步优化落实疫情防控措施”。国家卫生健康委、国家疾控局相关负责同志和有关专家将出席发布会，并回答媒体提问。	2022年12月07日 12:59	普通用户	男	0	0	0	广东	20221207	主题 优化 措施 机制 新闻 发布会 联社 机制 新闻 发布会 主题 优化 措施 国家 国家 疾控局 负责同志 专家 发布会 媒体	Topic #2	[0.28048984 0.00438602 0.38898179 0.00438603 0.11053048 0.0043861 0.00438611 0.00438599 0.00438612 0.00438606 0.00438607 0.18490937]
农林卫视	【出现发热症状后怎么办？权威解读来了！感染新冠病毒后可用这些药→】随着奥密克戎毒株致病性减弱，传播性增强，当前疫情防控重点发生了哪些变化，一般患者是否可在家观察治疗，出现发热症状后怎么办？国务院联防联控机制组织专家进行了解读。保护好重症高风险人群是当前疫情防控重点北京大学第一医院感染科主任王贵强表示，随着奥密克戎病毒致病性减弱，传播性增强，当前疫情防控的重点，是保护好老年人、有基础疾病等重症高风险人群，呼吁老年人尽快完成疫苗接种。“奥密克戎毒株感染的部位主要是上呼吸道，导致下呼吸道肺炎的比例非常低，也因为如此，它的致病性、重症化的比例明显降低，但传染性非常强。目前的重点就是保护那些高风险，重症高风险人群。”王贵强还表示，“客观说，疫苗接种明确可以降低重症和死亡风险，我们还是敦促大家接种疫苗，尤其是老年人一定要把疫苗打下去。”建议分层救治 把有限医疗资源留给高风险人群王贵强建议，对新冠患者…	2022年12月07日 12:59	普通用户	男	0	0	0	陕西	20221207	症状 病毒 毒株 致病性 传播 重点 变化 患者 症状 机制 专家 重症 高风险 人群 重点 科主任 病毒 致病性 传播 重点 老年人 基础 疾病 重症 高风险 人群 老年人 疫苗 毒株 部位 肺炎 比例 致病性 重症 比例 明显降低 传染性 重点 高风险 重症 高风险 人群 客观 疫苗 重症 风险 疫苗 老年人 疫苗 建议 分层 医疗 资源 高风险 人群 建议 患者 分层 医疗 资源 重症 高风险 人群 症状 服用 镇痛药 物理 降温 医生 指导 中药 药物 副作用 风险 药物 建议 头痛 喉咙痛 症状 病毒感染 平常心 监测 测体温 气短 基础 疾病 患者 高血压 糖尿病 冠心病 医生 医院 来源 新闻联播	Topic #0	[0.51227442 0.00108226 0.00108226 0.00108226 0.00108225 0.47690296 0.00108226 0.00108226 0.00108226 0.00108226 0.00108227 0.00108228]
静静哥安好	★★【防疫“新十条”发布 春节前机票搜索量暴涨】12月7日，国务院应对新型冠状病毒肺炎疫情联防联控机制综合组发布关于进一步优化落实新冠肺炎疫情防控措施的通知，不再对跨地区流动人员查验核酸检测阴性证明和健康码，不再开展落地检。消息发布后，携程平台上的机票瞬时搜索量猛增160%，其中，春节前夕（腊月二十五-除夕）的机票搜索量暴涨至三年以来最高点。（中新财经）	2022年12月07日 13:59	名人	女	0	0	1	北京	20221207	防疫 机票 肺炎 疫情 机制 综合 优化 肺炎 措施 跨地区 流动 人员 阴性 证明 消息 携程 平台 机票 机票 最高点 财经	Topic #6	[0.00416677 0.00416678 0.35537586 0.0041667 0.00416711 0.0041668 0.60295579 0.00416674 0.00416691 0.00416673 0.00416685 0.00416696]
Ttttttttqx	重磅！优化落实疫情防控新十条来了O网页链接 ?	2022年12月07日 13:59	普通用户	男	0	0	0	其他	20221207	重磅 优化 网页 链接	Topic #2	[0.01666667 0.01666671 0.81666638 0.01666668 0.01666667 0.01666667 0.01666673 0.01666667 0.0166667 0.01666667 0.01666676 0.01666668]
你没收到吗1997	#进一步优化落实疫情防控措施# 各地都在把低风险区的人员居家隔离，可恨的是有的地方居然把低风险区流动人员隔离8天！ ?	2022年12月07日 13:59	普通用户	男	0	0	1	北京	20221207	优化 措施 人员 地方 流动 人员	Topic #6	[0.01190496 0.01190504 0.01190582 0.01190517 0.01190482 0.01190481 0.86904351 0.0119048 0.01190485 0.01190482 0.01190545 0.01190594]
小龙女2949481985	关于进一步优化落实疫情防控的通知：不再对跨地区流动人员查验健康码 @新浪新闻 O关于进一步优化落实疫情防控的通知：不再对跨地区流动人员查验健康码 ?	2022年12月07日 13:59	普通用户	女	0	0	0	其他	20221207	优化 跨地区 流动 人员 新浪 新闻 优化 跨地区 流动 人员	Topic #6	[0.00833344 0.00833345 0.00833452 0.00833336 0.00833335 0.00833337 0.90833132 0.00833337 0.00833339 0.00833336 0.00833369 0.00833337]
江苏争渡	『重磅！优化落实疫情防控新十条来了！』O重磅！优化落实疫情防控新十条来了！ ?	2022年12月07日 13:59	普通用户	男	0	0	0	江苏	20221207	重磅 优化 重磅 优化	Topic #2	[0.01666668 0.01666675 0.81666609 0.0166667 0.01666667 0.01666667 0.0166668 0.01666668 0.01666674 0.01666667 0.01666686 0.01666669]
沈涛	重磅！健康中国 2022-12-07 13:24 发表题为《关于进一步优化落实新冠肺炎疫情防控措施的通知》（联防联控机制综发〔2022〕113号），就进一步优化落实疫情防控措施有关事项，提出以下“新十条”：一、科学精准划分风险区域。按楼栋、单元、楼层、住户划定高风险区，不得随意扩大到小区、社区和街道（乡镇）等区域。不得采取各种形式的临时封控。二、进一步优化核酸检测。不按行政区域开展全员核酸检测，进一步缩小核酸检测范围、减少频次。三、优化调整隔离方式。感染者要科学分类收治，具备居家隔离条件的无症状感染者和轻型病例一般采取居家隔离，也可自愿选择集中隔离收治。四、落实高风险区“快封快解”。连续5天没有新增感染者的高风险区，要及时解封。五、保障群众基本购药需求。各地药店要正常运营，不得随意关停。不得限制群众线上线下购买退热、止咳、抗病毒、治感冒等非处方药物。六、加快推进老年人新冠病毒疫苗接种。各…	2022年12月07日 13:59	普通用户	男	7	13	31	上海	20221207	重磅 优化 肺炎 措施 机制 优化 措施 事项 科学 精准 风险 区域 单元 楼层 住户 小区 社区 街道 乡镇 区域 形式 优化 行政区域 全员 范围 优化 调整 方式 感染者 科学 分类 收治 条件 病例 收治 感染者 群众 购药 药店 运营 群众 上线 抗病毒 老年人 病毒 疫苗 原则 人群 人群 专项 重点 人群 情况 摸底 分类管理 社会 运转 医疗 服务 方式 消防通道 单元 小区 群众 渠道 优化 学校 工作	Topic #10	[0.00122555 0.00122553 0.00122561 0.0012255 0.0012255 0.00122552 0.00122552 0.00122552 0.0012255 0.00122551 0.98651922 0.00122551]
翠翠磷儿	#芜湖疫情防控#asd不怕肺炎就怕期末考不完 ?	2022年12月07日 13:59	普通用户	男	0	0	0	其他	20221207	肺炎 期末考	Topic #2	[0.04166781 0.04166667 0.54166248 0.0416667 0.04166686 0.04166755 0.04166701 0.04166688 0.04166667 0.04166681 0.0416679 0.04166667]
新浪深圳	【新十条：无症状、轻症可居家，跨地区流动不查健康码、不需落地检】近期，各地各部门深入贯彻落实党中央、国务院决策部署，坚持第九版防控方案，落实二十条优化措施，持续整治层层加码问题，取得积极成效。根据当前疫情形势和病毒变异情况，为更加科学精准防控，切实解决防控工作中存在的突出问题，现就进一步优化落实疫情防控措施有关事项通知如下：一是科学精准划分风险区域。按楼栋、单元、楼层、住户划定高风险区，不得随意扩大到小区、社区和街道（乡镇）等区域。不得采取各种形式的临时封控。二是进一步优化核酸检测。不按行政区域开展全员核酸检测，进一步缩小核酸检测范围、减少频次。根据防疫工作需要，可开展抗原检测。对高风险岗位从业人员和高风险区人员按照有关规定进行核酸检测，其他人员愿检尽检。除养老院、福利院、医疗机构、托幼机构、中小学等特殊场所外，不要求提供核酸检测阴性证明，不查验健康码。重要机关、大型企业及一些特定场所可…	2022年12月07日 13:59	团体（机构）	男	3	3	3	广东	20221207	轻症 居家 跨地区 流动 部门 决策 部署 第九版 防控 方案 优化 措施 整治 层层加码 问题 疫情 形势 情况 科学 精准 防控 防控 工作 问题 优化 措施 事项 科学 精准 风险 区域 单元 楼层 住户 小区 社区 街道 乡镇 区域 形式 优化 行政区域 全员 范围 防疫 工作 高风险 岗位 人员 规定 人员 医疗机构 机构 场所 阴性 证明 机关 企业 场所 属地 防控 措施 跨地区 流动 人员 阴性 证明 优化 调整 方式 感染者 科学 分类 收治 条件 病例 收治 病情 定点医院 条件 阴性 感染者 群众 购药 药店 运营 群众 上线 抗病毒 老年人 病毒 疫苗 原则 人群 人群 专项 老年人 绿色通道 流动 措施 优化 服务 培训 指导 医务人员 科学 细化 宣传 发动 社会 力量 动员 老年人 措施 调动 老年人 疫苗 积极性 重点 人群 情况 摸底 分类管理 基层 医…	Topic #10	[1.05104882e-01 3.59205299e-04 3.59203753e-04 3.59204955e-04 3.59207898e-04 3.59205093e-04 3.59202284e-04 3.59201561e-04 3.59198227e-04 3.59204216e-04 8.91303080e-01 3.59204685e-04]
清华大学	【清华大学返乡温暖礼包拍了拍你，并祝你旅途平安】因疫情防控要求，清华大学全面启动在线教学，学生可据情况申请返乡，居家线上开展学习、科研活动。经管学院本科生林泽讵搭乘学校送站专线巴士来到北京西站，随他同行的除了自己的行李，还有学院的“返乡加油包”。N95口罩、消毒湿巾、面包、牛奶、火腿肠、榨菜……院系准备的防护用品和简餐，保障着同学们返乡之路的健康安全和基本物资需求。“小水滴餐包”“返乡暖心包”“书院元气包”……不同的院系，不同的礼包名称和物资内容，包裹着对每一位返乡学子相同的关怀。希望在返乡温暖礼包的陪伴下，同学们旅途平安，待春暖花开之时，清华园再见！O网页链接	2022年12月07日 13:59	校园	男	2	2	53	北京	20221207	礼包 旅途 全面 启动 教学 学生 情况 居家 科研活动 经管 学院 本科生 学校 专线 行李 学院 面包 牛奶 火腿肠 榨菜 院系 防护用品 同学们 物资 小水滴 餐包 心包 书院 元气 院系 礼包 名称 物资 内容 学子 礼包 陪伴 同学们 旅途 网页 链接	Topic #9	[0.00555562 0.00555559 0.14298728 0.00555606 0.00555564 0.00555573 0.00555562 0.16692226 0.00555588 0.64008906 0.00555565 0.00555562]
生活在合肥	#不再对跨地区流动人员查验健康码#【#关于进一步优化落实疫情防控的通知#】近期，各地各部门深入贯彻落实党中央、国务院决策部署，坚持第九版防控方案，落实二十条优化措施，持续整治层层加码问题，取得积极成效。根据当前疫情形势和病毒变异情况，为更加科学精准防控，切实解决防控工作中存在的突出问题，现就进一步优化落实疫情防控措施有关事项通知如下：?（来源：央视新闻）	2022年12月07日 13:59	名人	女	0	0	1	安徽	20221207	跨地区 流动 人员 优化 部门 决策 部署 第九版 防控 方案 优化 措施 整治 层层加码 问题 疫情 形势 情况 科学 精准 防控 防控 工作 问题 优化 措施 事项 来源 新闻	Topic #10	[0.00277784 0.00277789 0.16502054 0.00277782 0.00277785 0.00277781 0.00277785 0.00277782 0.00277779 0.00277783 0.80720108 0.00277786]
_x444x_	#北京疫情防控#到底开不开学开不开学开不开学 ?	2022年12月07日 13:59	普通用户	女	1	8	27	北京	20221207	开学 开学 开学	Topic #9	[0.02083333 0.02083333 0.02083333 0.02083333 0.02083333 0.02083333 0.02083333 0.02083333 0.02083333 0.77083333 0.02083333 0.02083333]
牛视频	【国务院联防联控机制：关于进一步优化落实新冠肺炎疫情防控措施的通知】关于进一步优化落实新冠肺炎疫情防控措施的通知各省、自治区、直辖市及新疆生产建设兵团应对新型冠状病毒肺炎疫情联防联控机制（领导小组、指挥部），国务院应对新型冠状病毒肺炎疫情联防联控机制各成员单位：近期，各地各部门深入贯彻落实党中央、国务院决策部署，坚持第九版防控方案，落实二十条优化措施，持续整治层层加码问题，取得积极成效。根据当前疫情形势和病毒变异情况，为更加科学精准防控，切实解决防控工作中存在的突出问题，现就进一步优化落实疫情防控措施有关事项通知如下：一是科学精准划分风险区域。按楼栋、单元、楼层、住户划定高风险区，不得随意扩大到小区、社区和街道（乡镇）等区域。不得采取各种形式的临时封控。二是进一步优化核酸检测。不按行政区域开展全员核酸检测，进一步缩小核酸检测范围、减少频次。根据防疫工作需要，可开展抗原检测。对高风险岗位从…	2022年12月07日 13:59	团体（机构）	女	0	0	0	浙江	20221207	机制 优化 肺炎 措施 优化 肺炎 措施 自治区 直辖市 肺炎 疫情 机制 领导小组 指挥部 肺炎 疫情 机制 成员 单位 部门 决策 部署 第九版 防控 方案 优化 措施 整治 层层加码 问题 疫情 形势 情况 科学 精准 防控 防控 工作 问题 优化 措施 事项 科学 精准 风险 区域 单元 楼层 住户 小区 社区 街道 乡镇 区域 形式 优化 行政区域 全员 范围 防疫 工作 高风险 岗位 人员 规定 人员 医疗机构 机构 场所 阴性 证明 机关 企业 场所 属地 防控 措施 跨地区 流动 人员 阴性 证明 优化 调整 方式 感染者 科学 分类 收治 条件 病例 收治 病情 定点医院 条件 阴性 感染者 群众 购药 药店 运营 群众 上线 抗病毒 老年人 病毒 疫苗 原则 人群 人群 专项 老年人 绿色通道 流动 措施 优化 服务 培训 指导 医务人员 科学 细化 宣传 发动 社会…	Topic #10	[8.86740672e-02 3.33342328e-04 3.33342628e-04 3.33341549e-04 3.33345550e-04 3.33340987e-04 3.33338872e-04 3.33338729e-04 3.33335928e-04 3.33340281e-04 9.07992524e-01 3.33342243e-04]
卑微de花花	#芜湖疫情防控#突然热搜芜湖疫情掉了十名 ?	2022年12月07日 13:59	普通用户	女	0	0	0	安徽	20221207	疫情	Topic #4	[0.04166681 0.04166733 0.04166675 0.04166668 0.54166255 0.04166693 0.04166675 0.04166667 0.0416669 0.04166681 0.0416671 0.04166871]
岳阳的那点事	#优化调整隔离方式#【国务院联防联控机制：#具备居家隔离条件的无症状和轻型病例一般采取居家隔离#】关于进一步优化落实新冠肺炎疫情防控措施的通知：感染者要科学分类收治，具备居家隔离条件的无症状感染者和轻型病例一般采取居家隔离，也可自愿选择集中隔离收治。居家隔离期间加强健康监测，隔离第6、7天连续2次核酸检测Ct值≥35解除隔离，病情加重的及时转定点医院治疗。具备居家隔离条件的密切接触者采取5天居家隔离，也可自愿选择集中隔离，第5天核酸检测阴性后解除隔离。	2022年12月07日 13:59	名人	男	0	1	1	湖南	20221207	优化 调整 方式 机制 条件 病例 优化 肺炎 措施 感染者 科学 分类 收治 条件 病例 收治 病情 定点医院 条件 阴性	Topic #10	[0.00396843 0.00396831 0.00396838 0.00396827 0.00396827 0.00396841 0.00396838 0.00396827 0.00396827 0.00396832 0.95634838 0.0039683 ]
潮汐谓道	【防疫“新十条”发布 春节前机票搜索量暴涨】12月7日，国务院应对新型冠状病毒肺炎疫情联防联控机制综合组发布关于进一步优化落实新冠肺炎疫情防控措施的通知，不再对跨地区流动人员查验核酸检测阴性证明和健康码，不再开展落地检。消息发布后，携程平台上的机票瞬时搜索量猛增160%，其中，春节前夕（腊月二十五-除夕）的机票搜索量暴涨至三年以来最高点。	2022年12月07日 13:59	名人	男	0	0	3	其他	20221207	防疫 机票 肺炎 疫情 机制 综合 优化 肺炎 措施 跨地区 流动 人员 阴性 证明 消息 携程 平台 机票 机票 最高点	Topic #6	[0.00438606 0.00438609 0.29702057 0.00438598 0.00438646 0.00438603 0.65911827 0.00438604 0.00438603 0.00438602 0.00438615 0.00438629]
聚焦陕西舆论	#不再对跨地区流动人员查验健康码#【#关于进一步优化落实疫情防控的通知#】近期，各地各部门深入贯彻落实党中央、国务院决策部署，坚持第九版防控方案，落实二十条优化措施，持续整治层层加码问题，取得积极成效。根据当前疫情形势和病毒变异情况，为更加科学精准防控，切实解决防控工作中存在的突出问题，现就进一步优化落实疫情防控措施有关事项通知如下：一是科学精准划分风险区域。按楼栋、单元、楼层、住户划定高风险区，不得随意扩大到小区、社区和街道（乡镇）等区域。不得采取各种形式的临时封控。二是进一步优化核酸检测。不按行政区域开展全员核酸检测，进一步缩小核酸检测范围、减少频次。根据防疫工作需要，可开展抗原检测。对高风险岗位从业人员和高风险区人员按照有关规定进行核酸检测，其他人员愿检尽检。除养老院、福利院、医疗机构、托幼机构、中小学等特殊场所外，不要求提供核酸检测阴性证明，不查验健康码。重要机关、大型企业及一些…	2022年12月07日 13:59	普通用户	男	0	0	0	陕西	20221207	跨地区 流动 人员 优化 部门 决策 部署 第九版 防控 方案 优化 措施 整治 层层加码 问题 疫情 形势 情况 科学 精准 防控 防控 工作 问题 优化 措施 事项 科学 精准 风险 区域 单元 楼层 住户 小区 社区 街道 乡镇 区域 形式 优化 行政区域 全员 范围 防疫 工作 高风险 岗位 人员 规定 人员 医疗机构 机构 场所 阴性 证明 机关 企业 场所 属地 防控 措施 跨地区 流动 人员 阴性 证明 优化 调整 方式 感染者 科学 分类 收治 条件 病例 收治 病情 定点医院 条件 阴性 感染者 群众 购药 药店 运营 群众 上线 抗病毒 老年人 病毒 疫苗 原则 人群 人群 专项 老年人 绿色通道 流动 措施 优化 服务 培训 指导 医务人员 科学 细化 宣传 发动 社会 力量 动员 老年人 措施 调动 老年人 疫苗 积极性 重点 人群 情况 摸底 分类管理 基层 医…	Topic #10	[9.96042417e-02 3.57663688e-04 3.57662386e-04 3.57663300e-04 3.57666127e-04 3.57662379e-04 3.57661231e-04 3.57660581e-04 3.57656876e-04 3.57661466e-04 8.96819137e-01 3.57663034e-04]
襄阳网	关于进一步优化落实新冠肺炎疫情防控措施的通知联防联控机制综发〔2022〕113号各省、自治区、直辖市及新疆生产建设兵团应对新型冠状病毒肺炎疫情联防联控机制（领导小组、指挥部），国务院应对新型冠状病毒肺炎疫情联防联控机制各成员单位：近期，各地各部门深入贯彻落实党中央、国务院决策部署，坚持第九版防控方案，落实二十条优化措施，持续整治层层加码问题，取得积极成效。根据当前疫情形势和病毒变异情况，为更加科学精准防控，切实解决防控工作中存在的突出问题，现就进一步优化落实疫情防控措施有关事项通知如下：一是科学精准划分风险区域。按楼栋、单元、楼层、住户划定高风险区，不得随意扩大到小区、社区和街道（乡镇）等区域。不得采取各种形式的临时封控。二是进一步优化核酸检测。不按行政区域开展全员核酸检测，进一步缩小核酸检测范围、减少频次。根据防疫工作需要，可开展抗原检测。对高风险岗位从业人员和高风险区人员按照有关规定…	2022年12月07日 13:59	团体（机构）	女	0	0	1	湖北	20221207	优化 肺炎 措施 机制 自治区 直辖市 肺炎 疫情 机制 领导小组 指挥部 肺炎 疫情 机制 成员 单位 部门 决策 部署 第九版 防控 方案 优化 措施 整治 层层加码 问题 疫情 形势 情况 科学 精准 防控 防控 工作 问题 优化 措施 事项 科学 精准 风险 区域 单元 楼层 住户 小区 社区 街道 乡镇 区域 形式 优化 行政区域 全员 范围 防疫 工作 高风险 岗位 人员 规定 人员 医疗机构 机构 场所 阴性 证明 机关 企业 场所 属地 防控 措施 跨地区 流动 人员 阴性 证明 优化 调整 方式 感染者 科学 分类 收治 条件 病例 收治 病情 定点医院 条件 阴性 感染者 群众 购药 药店 运营 群众 上线 抗病毒 老年人 病毒 疫苗 原则 人群 人群 专项 老年人 绿色通道 流动 措施 优化 服务 培训 指导 医务人员 科学 细化 宣传 发动 社会 力量 动员 老年…	Topic #10	[9.08293393e-02 3.37391072e-04 3.37390983e-04 3.37390331e-04 3.37394424e-04 3.37389685e-04 3.37387523e-04 3.37387425e-04 3.37384557e-04 3.37389032e-04 9.05796765e-01 3.37391030e-04]
语文阅刊	【国务院联防联控机制：#不再开展落地检#】#不查验健康码#今天（12月7日），国务院联防联控机制发布《关于进一步优化落实新冠肺炎疫情防控措施的通知》，通知中指出要进一步优化核酸检测。#不对跨地区人员查验健康码# 不按行政区域开展全员核酸检测，进一步缩小核酸检测范围、减少频次。根据防疫工作需要，可开展抗原检测。对高风险岗位从业人员和高风险区人员按照有关规定进行核酸检测，其他人员愿检尽检。除养老院、福利院、医疗机构、托幼机构、中小学等特殊场所外，不要求提供核酸检测阴性证明，不查验健康码。重要机关、大型企业及一些特定场所可由属地自行确定防控措施。不再对跨地区流动人员查验核酸检测阴性证明和健康码，不再开展落地检。原文：O关于进一步优化新冠肺炎疫情防控措施 科学精准做好防控工作的通知	2022年12月07日 13:59	名人	男	0	0	0	广东	20221207	机制 机制 优化 肺炎 措施 优化 跨地区 人员 行政区域 全员 范围 防疫 工作 高风险 岗位 人员 规定 人员 医疗机构 机构 场所 阴性 证明 机关 企业 场所 属地 防控 措施 跨地区 流动 人员 阴性 证明 原文 优化 肺炎 措施 科学 精准 防控 工作	Topic #10	[0.00198416 0.00198419 0.0019842 0.00198415 0.00198416 0.00198413 0.00198429 0.00198415 0.00198414 0.00198415 0.97817414 0.00198415]
今日灼见	【优化疫情防控措施新十条来了！无症状、轻症可居家隔离，不再落地检……】#今日灼见# 今日，国务院联防联控机制综合组印发《关于进一步优化落实新冠肺炎疫情防控措施的通知》，全文如下：各省、自治区、直辖市及新疆生产建设兵团应对新型冠状病毒肺炎疫情联防联控机制（领导小组、指挥部），国务院应对新型冠状病毒肺炎疫情联防联控机制各成员单位：近期，各地各部门深入贯彻落实党中央、国务院决策部署，坚持第九版防控方案，落实二十条优化措施，持续整治层层加码问题，取得积极成效。根据当前疫情形势和病毒变异情况，为更加科学精准防控，切实解决防控工作中存在的突出问题，现就进一步优化落实疫情防控措施有关事项通知如下：一是科学精准划分风险区域。按楼栋、单元、楼层、住户划定高风险区，不得随意扩大到小区、社区和街道（乡镇）等区域。不得采取各种形式的临时封控。二是进一步优化核酸检测。不按行政区域开展全员核酸检测，进一步缩小核酸检…	2022年12月07日 13:59	名人	男	1	0	2	天津	20221207	优化 措施 轻症 机制 综合 印发 优化 肺炎 措施 自治区 直辖市 肺炎 疫情 机制 领导小组 指挥部 肺炎 疫情 机制 成员 单位 部门 决策 部署 第九版 防控 方案 优化 措施 整治 层层加码 问题 疫情 形势 情况 科学 精准 防控 防控 工作 问题 优化 措施 事项 科学 精准 风险 区域 单元 楼层 住户 小区 社区 街道 乡镇 区域 形式 优化 行政区域 全员 范围 防疫 工作 高风险 岗位 人员 规定 人员 医疗机构 机构 场所 阴性 证明 机关 企业 场所 属地 防控 措施 跨地区 流动 人员 阴性 证明 优化 调整 方式 感染者 科学 分类 收治 条件 病例 收治 病情 定点医院 条件 阴性 感染者 群众 购药 药店 运营 群众 上线 抗病毒 老年人 病毒 疫苗 原则 人群 人群 专项 老年人 绿色通道 流动 措施 优化 服务 培训 指导 医务人员 科学 细化 宣传…	Topic #10	[9.03537009e-02 3.30696734e-04 3.30697057e-04 3.30695927e-04 3.30699849e-04 3.30695594e-04 3.30693380e-04 3.30693138e-04 3.30690464e-04 3.30694842e-04 9.06339345e-01 3.30696606e-04]
易方寒	国务院联防联控机制发布《关于进一步优化落实新冠肺炎疫情防控措施的通知》，新十条来了——一是科学精准划分风险区域。二是进一步优化核酸检测。三是优化调整隔离方式。四是落实高风险区“快封快解”。五是保障群众基本购药需求。六是加快推进老年人新冠病毒疫苗接种。七是加强重点人群健康情况摸底及分类管理。八是保障社会正常运转和基本医疗服务。九是强化涉疫安全保障。十是进一步优化学校疫情防控工作。	2022年12月07日 13:59	名人	男	0	0	0	北京	20221207	机制 优化 肺炎 措施 科学 精准 风险 区域 优化 优化 调整 方式 群众 购药 老年人 病毒 疫苗 重点 人群 情况 摸底 分类管理 社会 运转 医疗 服务 优化 学校 工作	Topic #10	[0.00277799 0.00277784 0.00277788 0.00277781 0.00277782 0.00277787 0.0027778 0.00277782 0.00277779 0.00277783 0.96944368 0.00277786]
一哥说剧	#喀什超话# 抗击疫情是一场全民行动，越是防疫工作的关键阶段，我们越要保持战略定力、坚定必胜信心，在防疫工作中，我看见，作为医护人员的妻子挥泪告别自己的丈夫毅然奔赴抗疫前线，与病毒抢时间，全力守护人民生命健康安全，为疫情防控工作出一份力，尽一份责，她们始终把人民的放在第一位，让人民群众真切感受到党和国家的关怀，同时鼓励群众要积极参与到疫情防控工作中，在思想上要重视防疫工作，在行动上积极配合，携手共同抗疫，为新疆疫情防控注入最坚实的底气、提供最强大的助力，就一定能战胜这场没有硝烟的战疫。	2022年12月07日 14:59	普通用户	男	0	0	0	新疆	20221207	抗击 疫情 全民 行动 防疫 工作 关键 阶段 战略 定力 防疫 工作 医护人员 妻子 丈夫 抗疫 前线 病毒 时间 人民 生命 工作 人民 人民 群众 真切感 党和国家 群众 工作 防疫 工作 行动 抗疫 底气 助力 战胜 硝烟 战疫	Topic #4	[0.00268822 0.00268821 0.0026882 0.05953299 0.91358445 0.00268828 0.00268827 0.00268821 0.00268822 0.00268838 0.00268822 0.00268836]
宋连友	【#优化防疫政策新十条划重点#】#进一步优化防疫新十条# 12月7日，国务院应对新型冠状病毒肺炎疫情联防联控机制综合组发布关于进一步优化落实新冠肺炎疫情防控措施的通知。其中提出：①科学精准划分风险区域。按楼栋、单元、楼层、住户划定高风险区，不得随意扩大。不得采取各种形式的临时封控。②进一步优化核酸检测。不按行政区域开展全员核酸检测。除特殊场所外，不要求提供核酸检测阴性证明，不查验健康码。不再对跨地区流动人员查验核酸检测阴性证明和健康码，不再开展落地检。③优化调整隔离方式。具备居家隔离条件的无症状感染者和轻型病例一般采取居家隔离。④落实高风险区“快封快解”。连续5天没有新增感染者的高风险区及时解封。⑤保障群众基本购药需求。药店要正常运营，不得随意关停。⑥加快推进老年人新冠病毒疫苗接种。⑦加强重点人群健康情况摸底及分类管理。摸清辖区内患有心脑血管疾病、糖尿病等疾病的老年人及其新冠病毒疫苗接种…	2022年12月07日 14:59	名人	男	0	0	0	广东	20221207	优化 防疫 政策 重点 优化 防疫 肺炎 疫情 机制 综合 优化 肺炎 措施 科学 精准 风险 区域 单元 楼层 住户 形式 优化 行政区域 全员 场所 阴性 证明 跨地区 流动 人员 阴性 证明 优化 调整 方式 条件 病例 感染者 群众 购药 药店 运营 老年人 病毒 疫苗 重点 人群 情况 摸底 分类管理 辖区 心脑血管 疾病 糖尿病 疾病 老年人 病毒 疫苗 情况 社会 运转 医疗 服务 人员 流动 方式 消防通道 单元 小区 群众 渠道 优化 学校 工作 疫情 学校 活动 疫情 学校 精准 风险 区域	Topic #10	[0.00104173 0.00104169 0.0010417 0.00104168 0.0010417 0.00104171 0.0010417 0.00104169 0.00104168 0.00104169 0.98854133 0.00104171]
首都燕郊	#不再开展落地检#【国务院联防联控机制：#不再开展落地检#】今天（12月7日），国务院联防联控机制发布《关于进一步优化落实新冠肺炎疫情防控措施的通知》，通知中指出不再对跨地区流动人员查验核酸检测阴性证明和健康码，不再开展落地检。 ?	2022年12月07日 14:59	名人	男	0	0	1	北京	20221207	机制 机制 优化 肺炎 措施 跨地区 流动 人员 阴性 证明	Topic #6	[0.00757592 0.00757584 0.38330731 0.00757578 0.00757578 0.00757579 0.5409344 0.00757577 0.00757578 0.00757579 0.00757608 0.00757577]
河北刘方	#不再开展落地检#刚刚撤掉了高速口防控卡口的#石家庄疫情防控# ，又走到了前面 ?	2022年12月07日 14:59	名人	男	1	6	8	河北	20221207	防控	Topic #11	[0.04166707 0.04166903 0.04166828 0.04166667 0.04167001 0.04166667 0.04166671 0.04166674 0.04166678 0.0416668 0.04166906 0.54165618]
2022年从容面对	珠海市社区筛查发现20例阳性感染者。12月6日最新疫情通告，新增本土阳性确诊病例17例，无症状感染者66例！其中落地检测发现19例，集中隔离人员发现29例，非闭环重点人员2例，闭环重点人员2例，居家隔离报告4例， 主动就诊发现7例，社区筛查再次报告20例！珠海市迅速开启流调，查询密接人员，全速开启防控！并发布其住址为:住香洲区香湾街道，金湾区三灶镇，香洲区吉大街道，住香洲区拱北街道，香洲区前山街道香洲区狮山街道，香洲区梅华街道，香洲区湾仔街道，高新区唐家湾镇，斗门区白藤街道，香洲区狮山街道，金湾区南水镇，斗门区斗门镇，斗门区白蕉镇………… 太难了，社区筛查发现20例，主动就诊7例，到底在哪感染的，源头在哪？一定要全面开启流调，排查所有风险区域，第一时间隔离密接人员，尽快查出疫情源头，坚决阻断其传播链条！	2022年12月07日 14:59	普通用户	男	0	2	2	广东	20221207	社区 筛查 疫情 通告 本土 阳性 落地 检测 人员 闭环 重点 人员 闭环 重点 人员 报告 社区 筛查 报告 人员 防控 住址 街道 街道 街道 前山 街道 街道 街道 街道 街道 街道 社区 筛查 源头 全面 排查 风险 区域 时间 人员 疫情 源头 传播 链条	Topic #10	[0.00203256 0.00203257 0.00203252 0.00203256 0.10807474 0.00203256 0.41015986 0.00203253 0.00203254 0.00203257 0.46347238 0.0020326 ]
b612栽的猴面包树	『《关于进一步优化落实新冠肺炎疫情防控措施的通知》解读问答』O《关于进一步优化落实新冠肺炎疫情防控措施的通知》解读问答 ?	2022年12月07日 14:59	普通用户	男	0	0	0	云南	20221207	优化 肺炎 措施 优化 肺炎 措施	Topic #2	[0.01190485 0.01190485 0.86904688 0.01190478 0.01190478 0.01190482 0.01190486 0.01190479 0.01190479 0.01190477 0.01190503 0.01190479]
万人说新疆	.把人民群众生命安全和身体健康放在第一位，把疫情防控工作作为当前最重要的工作来抓 ?	2022年12月07日 14:59	普通用户	男	0	0	0	其他	20221207	人民 群众 生命安全 工作 工作	Topic #4	[0.01388931 0.01388893 0.0138891 0.01388943 0.84721983 0.01388894 0.0138889 0.01388896 0.01388889 0.01388939 0.01388936 0.01388897]
一哥说剧	#喀什超话# 在疫情期间，志愿者不惧风险、勇敢逆行，用一道道微光汇聚成希望的光芒，筑起一座座同心抗“疫”的志愿堡垒，他们的这些暖心之举，虽然都是小事，但折射出他们的热心和友善，在抗击疫情的路上，每一位志愿者都是一面面旗帜，一件件黄马甲都是逆行者的战袍。为打赢这场疫情防控阻击战，他们团结一心，用执着和坚守诠释着“爱的奉献”，在防疫工作中，只要每个人加强思想重视，在行动上积极配合，全力配合当前疫情各项措施，筑牢坚固防线，就一定能战胜这场没有硝烟的战疫。	2022年12月07日 14:59	普通用户	男	0	0	0	新疆	20221207	疫情 志愿者 风险 微光 光芒 一座座 同心 志愿 堡垒 小事 折射出 热心 抗击 疫情 志愿者 旗帜 行者 战袍 阻击战 防疫 工作 思想 行动 疫情 各项措施 防线 战胜 硝烟 战疫	Topic #4	[0.00462971 0.06202392 0.00462965 0.0046298 0.89167882 0.00462972 0.00462963 0.00462965 0.0046297 0.00462968 0.00462996 0.00462975]
赵志超	疫情防控新十条发布不再对跨地区流动人员查验核酸检测阴性证明和健康码，不再开展落地检。 ?	2022年12月07日 14:59	初级达人	男	0	0	1	其他	20221207	跨地区 流动 人员 阴性 证明	Topic #6	[0.01388894 0.01388892 0.01388889 0.01388889 0.01388892 0.01388889 0.84722173 0.01388889 0.01388889 0.01388895 0.0138892 0.01388889]
儒家公羊学	#关于进一步优化落实疫情防控的通知#看来我的分析判断能力还是很强的，没有出大的误差，自然规律的东西，不会以任何人的意志为转移。三年了，终于熬出头了，“忽如一夜春风来，千树万树梨花开”，真是又悲又喜。 ?	2022年12月07日 14:59	名人	男	6	18	35	其他	20221207	优化 分析判断 能力 误差 意志 千树	Topic #0	[0.37425124 0.02777817 0.34796592 0.02777852 0.02777802 0.02777778 0.02777816 0.02777786 0.02777829 0.0277784 0.02777868 0.02777895]
leeshrimp	大家原来想干没干，爱做做不了的，现在可以实现了！新十条来啦！关于进一步优化落实新冠肺炎疫情防控措施的通知 O网页链接 ?	2022年12月07日 14:59	普通用户	男	0	0	0	广东	20221207	优化 肺炎 措施 网页 链接	Topic #2	[0.01388895 0.01388895 0.84722164 0.0138889 0.0138889 0.01388893 0.01388896 0.01388891 0.01388891 0.0138889 0.01388914 0.01388891]
懵懵萌懵	#全国多地优化疫情防控措施#O网页链接 ?	2022年12月07日 14:59	普通用户	女	0	0	0	其他	20221207	全国 优化 措施 网页 链接	Topic #2	[0.0138889 0.01388902 0.84722142 0.01388891 0.01388892 0.0138889 0.01388894 0.01388893 0.01388899 0.01388895 0.01388909 0.01388902]
一哥说剧	#喀什超话# 疫情发生以来，他们舍小家、为大家，在防疫工作中挺身而出，肩扛千斤担、心装万家事，用微笑服务传递着休戚与共、守望相助的力量与温情，毅然决然的在一线为我们保驾护航，疫情面前，没有旁观者，没有局外人，支持和配合疫情防控工作，这既是自己负责，也是对他人负责，每个人都应该每个人都主动投身疫情防控工作，克服生活里的种种困难，克服心理上的焦虑不安，在防疫工作上筑起一座座同心抗“疫”的志愿堡垒，他们起五更，半夜睡，尽职尽责坚守岗位，严格执行防控政策，保障居民的生活健康安全，在危险时刻显担当，用心用情服务群众，将温暖传递给他人。	2022年12月07日 14:59	普通用户	男	0	0	0	新疆	20221207	疫情 舍小家 防疫 工作 心装 力量 温情 疫情 旁观者 局外人 工作 投身 工作 生活 心理 防疫 工作 一座座 同心 志愿 堡垒 坚守岗位 防控 政策 居民 生活 时刻 用心 服务 群众	Topic #4	[0.00378799 0.00378799 0.00378797 0.00378801 0.95833237 0.00378789 0.00378793 0.00378792 0.00378794 0.00378795 0.00378798 0.00378804]
半枫荷号	#不再对跨地区流动人员查验健康码#【#关于进一步优化落实疫情防控的通知#】近期，各地各部门深入贯彻落实党中央、国务院决策部署，坚持第九版防控方案，落实二十条优化措施，持续整治层层加码问题，取得积极成效。根据当前疫情形势和病毒变异情况，为更加科学精准防控，切实解决防控工作中存在的突出问题，现就进一步优化落实疫情防控措施有关事项通知如下：一是科学精准划分风险区域。按楼栋、单元、楼层、住户划定高风险区，不得随意扩大到小区、社区和街道（乡镇）等区域。不得采取各种形式的临时封控。二是进一步优化核酸检测。不按行政区域开展全员核酸检测，进一步缩小核酸检测范围、减少频次。根据防疫工作需要，可开展抗原检测。对高风险岗位从业人员和高风险区人员按照有关规定进行核酸检测，其他人员愿检尽检。除养老院、福利院、医疗机构、托幼机构、中小学等特殊场所外，不要求提供核酸检测阴性证明，不查验健康码。重要机关、大型企业及一些…	2022年12月07日 14:59	中高级达人	男	0	0	0	北京	20221207	跨地区 流动 人员 优化 部门 决策 部署 第九版 防控 方案 优化 措施 整治 层层加码 问题 疫情 形势 情况 科学 精准 防控 防控 工作 问题 优化 措施 事项 科学 精准 风险 区域 单元 楼层 住户 小区 社区 街道 乡镇 区域 形式 优化 行政区域 全员 范围 防疫 工作 高风险 岗位 人员 规定 人员 医疗机构 机构 场所 阴性 证明 机关 企业 场所 属地 防控 措施 跨地区 流动 人员 阴性 证明 优化 调整 方式 感染者 科学 分类 收治 条件 病例 收治 病情 定点医院 条件 阴性 感染者 群众 购药 药店 运营 群众 上线 抗病毒 老年人 病毒 疫苗 原则 人群 人群 专项 老年人 绿色通道 流动 措施 优化 服务 培训 指导 医务人员 科学 细化 宣传 发动 社会 力量 动员 老年人 措施 调动 老年人 疫苗 积极性 重点 人群 情况 摸底 分类管理 基层 医…	Topic #10	[9.96042417e-02 3.57663688e-04 3.57662386e-04 3.57663300e-04 3.57666127e-04 3.57662379e-04 3.57661231e-04 3.57660581e-04 3.57656876e-04 3.57661466e-04 8.96819137e-01 3.57663034e-04]
焚琴煮鹤的鹤	#南京疫情防控#会不会做事不会做衮 ?	2022年12月07日 14:59	普通用户	女	0	0	0	其他	20221207		Topic #0	[0.08333333 0.08333333 0.08333333 0.08333333 0.08333333 0.08333333 0.08333333 0.08333333 0.08333333 0.08333333 0.08333333 0.08333333]
玩转大济南	#新十条# 【划重点！#9图了解防控措施最新优化#】#进一步优化防疫新十条#①科学精准划分风险区域。②进一步优化核酸检测。③优化调整隔离方式。④落实高风险区“快封快解”。⑤保障群众基本购药需求。⑥加快推进老年人新冠病毒疫苗接种。⑦加强重点人群健康情况摸底及分类管理。⑧保障社会正常运转和基本医疗服务。⑨强化涉疫安全保障。⑩进一步优化学校疫情防控工作。周知！	2022年12月07日 14:59	普通用户	男	0	0	0	山东	20221207	重点 防控 措施 优化 优化 防疫 科学 精准 风险 区域 优化 优化 调整 方式 群众 购药 老年人 病毒 疫苗 重点 人群 情况 摸底 分类管理 社会 运转 医疗 服务 优化 学校 工作	Topic #10	[0.00260436 0.00260422 0.00260426 0.0026042 0.00260423 0.00260425 0.0026042 0.00260422 0.00260419 0.00260421 0.97135341 0.00260426]
魏铁军ZG	#凤凰新闻#【一核酸机构同时出现“阴阳”两种检测结果，公安部门已介入】"九原发布"微信公众号消息，12月3日，内蒙古包头市九原区疫情防控指挥部收到群众投诉，12月2日某检验机构核酸检测结果同时出现阴性和阳性两个...O一核酸机构同时出现“阴阳”两种检测结果，公安部门已介入来自@凤凰新闻客户端 ?	2022年12月07日 14:59	名人	男	0	0	0	上海	20221207	新闻 核酸 机构 检测 公安部门 微信 公众 消息 指挥部 群众 检验 机构 阴性 阳性 核酸 机构 检测 公安部门 新闻 客户端	Topic #6	[0.00438607 0.00438602 0.1434114 0.00438606 0.00438615 0.00438602 0.51574147 0.00438608 0.00438608 0.00438601 0.30137259 0.00438603]
暨阳网	关于进一步优化落实新冠肺炎疫情防控措施的通知 O网页链接 ?	2022年12月07日 16:58	企业	女	1	0	0	江苏	20221207	优化 肺炎 措施 网页 链接	Topic #2	[0.01388895 0.01388895 0.84722164 0.0138889 0.0138889 0.01388893 0.01388896 0.01388891 0.01388891 0.0138889 0.01388914 0.01388891]
小张mar	#广安疫情防控#至今想不通 为啥子广安的人那么热衷于做核酸 ?	2022年12月07日 16:58	普通用户	女	0	7	7	其他	20221207	核酸	Topic #6	[0.0416667 0.04166682 0.04166667 0.04166667 0.04166667 0.04166667 0.54166616 0.04166667 0.04166667 0.04166667 0.04166677 0.04166688]
易轩铭	#铁路购票乘车进出站停止查验核酸# 【铁路12306：即日起购票乘车及进出站停止查验48小时核酸证明和健康码】#购火车票乘车停止查验核酸证明# 12月7日，国务院联防联控机制综合组发布了《关于进一步优化落实新冠肺炎疫情防控措施的通知》，《通知》中表示，不再对跨地区流动人员查验核酸检测阴性证明和健康码，不再开展落地检。《通知》发出后不久，北京青年报记者拨打全国铁路客户服务热线12306，热线拨通后的语音提示已更新。最新提示为：自即日起，购票、乘车及进出站停止查验48小时核酸证明和健康码，各项进京防控措施调整时间另行通知。文/北京青年报记者 王薇	2022年12月07日 16:59	名人	男	0	0	1	山西	20221207	铁路 购票 乘车 核酸 铁路 购票 乘车 小时 核酸 证明 火车票 乘车 核酸 证明 机制 综合 优化 肺炎 措施 跨地区 流动 人员 阴性 证明 记者 全国 铁路 客户服务 热线 热线 语音 购票 乘车 小时 核酸 证明 防控 措施 调整 时间 记者	Topic #6	[0.00208336 0.00208346 0.13321748 0.00208334 0.00208337 0.00208335 0.84594878 0.00208335 0.00208335 0.00208336 0.00208341 0.00208339]
最美东营	#爱在东营 抗疫必赢# 【实地探访！东营市民买药有新变化】12月4日晚，山东发布进一步优化调整疫情防控有关政策措施，居民购买退热、止咳、抗病毒、抗生素等“四类药品”，不再查验核酸检测阴性证明，不再需要实名登记信息。12月6日，大众网·海报新闻记者分别走访了康美大药房第九分店、益生堂第73店和北京同仁堂东营新区店了解到，目前购买“四类药品”均已不再实名登记信息。#东营抗疫日记#2东营 L最美东营的微博视频	2022年12月07日 16:59	名人	女	1	1	3	山东	20221207	抗疫 实地 东营市 买药 变化 优化 调整 政策措施 居民 抗病毒 抗生素 药品 阴性 证明 信息 大众网 海报 新闻记者 药房 分店 药品 信息 抗疫 日记 视频	Topic #7	[0.00438602 0.00438598 0.00438615 0.00438601 0.24328157 0.00438608 0.0043863 0.37286444 0.00438604 0.00438618 0.34437914 0.0043861 ]
虞吴化几	#关于进一步优化落实疫情防控的通知#疫情以来领到的第一波物资应该也是最后一波物资了吧 2合肥·复兴家园 ?	2022年12月07日 16:59	普通用户	女	0	4	2	安徽	20221207	优化 疫情 第一波 物资 物资 合肥 家园	Topic #4	[0.01190486 0.01190507 0.12695389 0.01190481 0.29624704 0.01190491 0.01190495 0.26398521 0.01190488 0.01190477 0.01190537 0.21757424]
中国营口论坛	【营口方大医院，最新疫情防控公告！】#营口生活# 尊敬的广大市民朋友们：根据疫情防控工作需要，非急诊、急救患者及陪护人员进入我院门、急诊就诊持24小时以内核酸阴性报告。具备十大症状（发热、干咳、乏力、嗅觉味觉减退、鼻塞、流涕、咽痛、结膜炎、肌痛、腹泻）的人员，请直接到医院24号门发热门诊就诊。医院将根据疫情变化随时调整疫情防控政策，请大家关注医院通知。医院发热门诊、急诊24小时开诊，有就医需求的市民可随时就诊。医院核酸采样门诊全天24小时提供核酸采样服务。营口方大医院2022年12月7日	2022年12月07日 16:59	团体（机构）	男	0	0	0	辽宁	20221207	营口 医院 公告 营口 生活 市民 朋友 工作 患者 人员 院门 小时 核酸 阴性 报告 症状 嗅觉 味觉 鼻塞 流涕 咽痛 结膜炎 肌痛 人员 医院 医院 疫情 变化 调整 政策 医院 医院 小时 市民 医院 核酸 门诊 小时 核酸 服务 营口 医院	Topic #5	[0.00245112 0.00245106 0.00245109 0.00245107 0.00245121 0.56500658 0.41048246 0.00245103 0.00245102 0.00245106 0.00245114 0.00245116]
二猪	#健康码##关于进一步优化落实疫情防控的通知# 我觉得健康码这个东西，其实为我们阻击疫情做了很大的贡献但是呢，事儿是人做的现在出现问题，可能就是从年初的时候一天好几万，没几个高风险区域开始的你要从这个角度上看吧，目的确实达到了起码疫情让我们的生活和习惯有了天翻地覆的变化如何评价呢？不太好说，可能得过一段时间再回头看也许历史就是这样，需要后人去评说然而不管怎么样，我觉得都应该感谢一直保护着我们得人还有在疫情期间，挺身而出，工作在一线的医务工作者和志愿者们就是他们的努力，让我们能够今天正常的上网。但愿一切，尽快过去。	2022年12月07日 16:59	名人	男	1	0	1	北京	20221207	优化 疫情 贡献 事儿 问题 角度 看吧 目的 起码 疫情 生活 习惯 变化 评价 历史 后人 疫情 工作 医务 工作者 志愿者	Topic #11	[0.00462969 0.00462973 0.00463005 0.00462975 0.38002107 0.00462967 0.00462971 0.00462967 0.0046297 0.00462973 0.00462985 0.57368137]
Knittedcap_zt	#完全恢复到疫情前需要哪些条件#虽然还是需要防控，但我还是想dream一下 ?	2022年12月07日 16:59	普通用户	女	0	0	0	广东	20221207	疫情 条件 防控	Topic #11	[0.02083425 0.02083375 0.02083355 0.02083343 0.02083429 0.02083389 0.02083338 0.02083345 0.02083348 0.02083445 0.02083455 0.77082753]
河北报哥	#教育部部署进一步做好考研组织工作#【#考研生赴考困难可申请借考#】教育部消息，2023年全国硕士研究生招生考试将于2022年12月24日至26日举行。按照国务院应对新型冠状病毒肺炎疫情联防联控机制综合组《关于进一步优化落实新冠肺炎疫情防控措施的通知》等要求，高效统筹做好疫情防控和考试组织工作，全力以赴实现“如期考试”“应考尽考”“平安研考”的工作目标。一是加强考试组织条件保障。要求各地进一步加强组织领导，协同各有关部门落实考试组织的各项条件保障，确保考试场所、人员、物资及考试防疫各项措施及时安排到位，确保平稳施考。要求高校切实落实主体责任，做好考场安排、人员培训等工作，加强对在校应届考生的生活安置和服务保障。二是做好有关考生借考工作。考虑各地实际及有关考生关切，为帮助部分考生解决赴考的实际困难，对于当前仍滞留在报考点所在地以外省份且返回报考点确有困难的考生，可于12月8日上午8时至10…	2022年12月07日 16:59	名人	女	0	0	2	河北	20221207	教育部 部署 考研 工作 考研 教育部 消息 全国 硕士 研究生 考试 肺炎 疫情 机制 综合 优化 肺炎 措施 考试 工作 考试 研考 工作 目标 考试 条件 领导 协同 部门 考试 条件 考试 场所 人员 物资 考试 防疫 各项措施 高校 主体 责任 考场 人员培训 工作 生活 服务 工作 实际 部分 实际困难 所在地 省份 研究生 信息网 信息 所在地 教育 考试 机构 省份 统筹安排 事宜 办法 所在地 教育 考试 机构 咨询 教育 考试 机构 咨询电话 邮箱 省域 事宜 教育 考试 机构 优化 考试 服务 工作 会同 部门 食宿 环境 方面 优化 服务 政策 宣传 考试 防疫 信息 动态 心理健康 人文 工作 咨询 渠道 快速反应 机制 关心 问题 总台 记者	Topic #9	[0.0009579 0.00095788 0.18358866 0.00095789 0.00095791 0.00095787 0.00095789 0.0009579 0.00095788 0.62449924 0.18329109 0.00095789]
龙立新Aaron	#各地要精准落实防疫新10条#【国务院联防联控机制：要精准落实防疫新10条不层层加码】#疫情防控新10条新闻发布会#今天，国务院联防联控机制综合组出台了进一步优化落实新冠肺炎疫情防控的措施。这十条措施，是为了持续提高防控的科学精准水平。执行中要坚决纠正简单化、“一刀切”，不搞层层加码。#新十条# （新华网）L新华网的微博视频	2022年12月07日 16:59	名人	男	1	0	0	北京	20221207	精准 防疫 机制 精准 防疫 层层加码 新闻 发布会 机制 综合 优化 肺炎 措施 措施 防控 科学 精准 水平 层层加码 新华网 新华网 视频	Topic #2	[0.17569124 0.00396835 0.57306383 0.00396832 0.00396849 0.00396843 0.00396836 0.00396833 0.00396831 0.00396847 0.2155295 0.00396836]
啊慧小虎牙	同时间赛跑就要只争朝夕，与病魔较量就要全力以赴。坚持群防群控、稳防稳控，是打赢疫情歼灭战的关键。然而，“解除”不是“解防”。我们面临的疫情防控形势依然严峻复杂，尤其随着复工复产复学，大学生返乡潮来临，外防输入面临着很大压力。同时也要看到，疫情对全市经济社会发展的冲击较为明显，完成全年目标任务的压力明显增大。我们要赢得打赢疫情防控歼灭战全面胜利、有力推动经济运行恢复发展，思想就不能“解防”，措施也不能“解防”，尤其个人更不能“解防”，必须用大概率思维应对小概率事件，坚持“宁可十防九空，不可失防万一”，在群防群控、稳防稳控上继续出实招、求实效，不获全胜决不能轻言成功。	2022年12月07日 16:59	普通用户	女	0	0	0	山西	20221207	时间 病魔 群防群 疫情 关键 形势 复产 复学 大学生 外防 压力 疫情 全市 经济社会 发展 冲击 目标 任务 压力 全面 胜利 有力 经济运行 发展 思想 措施 概率 思维 概率 事件 群防群 实招 全胜 轻言	Topic #3	[0.00308647 0.00308647 0.00308652 0.55118248 0.00308664 0.00308647 0.00308645 0.00308649 0.00308651 0.00308659 0.00308659 0.41795231]
有方居士2017	当前疫情防控重点发生了哪些变化？出现发热症状后怎么办？权威解读→ O网页链接 ?	2022年12月07日 16:59	名人	男	0	0	0	河北	20221207	重点 变化 症状 网页 链接	Topic #2	[0.19202437 0.01388889 0.46440439 0.01388926 0.01388889 0.21856857 0.01388912 0.0138891 0.01388935 0.01388891 0.01388945 0.0138897 ]
凤凰网房产杭州站	【#购火车票乘车停止查验核酸证明# 】#这个春节可以回家过年吗# 12月7日，国家卫健委网站发布《关于进一步优化落实新冠肺炎疫情防控措施的通知》后，铁路12306热线电话更新语音提示。最新提示为：自即日起，购票、乘车及进出站停止查验48小时核酸证明和健康码，各项进京防控措施调整时间另行通知。L封面新闻的微博视频	2022年12月07日 16:59	普通用户	男	0	0	0	浙江	20221207	火车票 乘车 核酸 证明 回家 网站 优化 肺炎 措施 铁路 热线电话 语音 购票 乘车 小时 核酸 证明 防控 措施 调整 时间 封面 新闻 视频	Topic #6	[0.00378792 0.00378795 0.2440559 0.00378788 0.00378797 0.00378794 0.71806457 0.00378791 0.0037879 0.00378804 0.00378801 0.003788 ]
科技圈上新了	【防疫“新十条”发布，#春节前机票搜索量暴涨至三年最高点# 】12月7日，国务院应对新型冠状病毒肺炎疫情联防联控机制综合组发布关于进一步优化落实新冠肺炎疫情防控措施的通知，不再对跨地区流动人员查验核酸检测阴性证明和健康码，不再开展落地检。消息发布后，携程平台上的机票瞬时搜索量猛增160%，其中，春节前夕（腊月二十五-除夕）的机票搜索量暴涨至三年以来最高点。	2022年12月07日 16:59	名人	男	0	0	0	北京	20221207	防疫 机票 最高点 肺炎 疫情 机制 综合 优化 肺炎 措施 跨地区 流动 人员 阴性 证明 消息 携程 平台 机票 机票 最高点	Topic #6	[0.00438606 0.00438609 0.29702057 0.00438598 0.00438646 0.00438603 0.65911827 0.00438604 0.00438603 0.00438602 0.00438615 0.00438629]
满心欢任	终于要雨过天晴了吗『关于进一步优化落实疫情防控的通知：不再对跨地区流动人员查验健康码』O关于进一步优化落实疫情防控的通知：不再对跨地区流动人员查验健康码 ?	2022年12月07日 16:59	名人	女	0	0	0	其他	20221207	优化 跨地区 流动 人员 优化 跨地区 流动 人员	Topic #6	[0.00925932 0.0092594 0.00925988 0.00925929 0.00925928 0.00925926 0.89814665 0.00925928 0.00925932 0.0092593 0.00925972 0.0092593 ]
淮安身边事	【重磅！#优化落实疫情防控新十条来了#】刚刚，国务院应对新型冠状病毒肺炎疫情联防联控机制综合组发布重要通知，进一步优化落实新冠肺炎疫情防控措施。来源：国家卫健委网站、健康中国、淮安发布 2淮安 ?	2022年12月07日 16:59	名人	男	0	0	0	江苏	20221207	重磅 优化 肺炎 疫情 机制 综合 优化 肺炎 措施 来源 网站	Topic #2	[0.00694457 0.00694472 0.92360801 0.00694447 0.00694562 0.00694457 0.00694454 0.00694449 0.00694454 0.00694456 0.00694471 0.00694519]
李山峰2023	疫情防控三年，然后象国外差不多了吧，不敢说 ?	2022年12月07日 16:59	普通用户	男	0	0	0	黑龙江	20221207		Topic #0	[0.08333333 0.08333333 0.08333333 0.08333333 0.08333333 0.08333333 0.08333333 0.08333333 0.08333333 0.08333333 0.08333333 0.08333333]
狮子歌歌煩惱瘋	#关于进一步优化落实疫情防控的通知#这一次全面的解封，我啥也不怕，怎么样都无所谓，我就担心我爸妈，还有我老婆的爸妈，我可不想他们去着那个罪，一辈子平平安安，健健康康就好。 ?	2022年12月07日 16:59	普通用户	男	0	2	0	广东	20221207	优化 全面 爸妈 老婆 爸妈 健健康康	Topic #3	[0.02777786 0.02777818 0.34112907 0.38108933 0.02777811 0.0277778 0.02777854 0.02777793 0.02777805 0.02777815 0.02777875 0.02777821]
太阳照常升起-007	#不再对跨地区流动人员查验健康码#【#关于进一步优化落实疫情防控的通知#】近期，各地各部门深入贯彻落实党中央、国务院决策部署，坚持第九版防控方案，落实二十条优化措施，持续整治层层加码问题，取得积极成效。根据当前疫情形势和病毒变异情况，为更加科学精准防控，切实解决防控工作中存在的突出问题，现就进一步优化落实疫情防控措施有关事项通知如下：一是科学精准划分风险区域。按楼栋、单元、楼层、住户划定高风险区，不得随意扩大到小区、社区和街道（乡镇）等区域。不得采取各种形式的临时封控。二是进一步优化核酸检测。不按行政区域开展全员核酸检测，进一步缩小核酸检测范围、减少频次。根据防疫工作需要，可开展抗原检测。对高风险岗位从业人员和高风险区人员按照有关规定进行核酸检测，其他人员愿检尽检。除养老院、福利院、医疗机构、托幼机构、中小学等特殊场所外，不要求提供核酸检测阴性证明，不查验健康码。重要机关、大型企业及一些…	2022年12月07日 16:59	普通用户	男	0	0	0	其他	20221207	跨地区 流动 人员 优化 部门 决策 部署 第九版 防控 方案 优化 措施 整治 层层加码 问题 疫情 形势 情况 科学 精准 防控 防控 工作 问题 优化 措施 事项 科学 精准 风险 区域 单元 楼层 住户 小区 社区 街道 乡镇 区域 形式 优化 行政区域 全员 范围 防疫 工作 高风险 岗位 人员 规定 人员 医疗机构 机构 场所 阴性 证明 机关 企业 场所 属地 防控 措施 跨地区 流动 人员 阴性 证明 优化 调整 方式 感染者 科学 分类 收治 条件 病例 收治 病情 定点医院 条件 阴性 感染者 群众 购药 药店 运营 群众 上线 抗病毒 老年人 病毒 疫苗 原则 人群 人群 专项 老年人 绿色通道 流动 措施 优化 服务 培训 指导 医务人员 科学 细化 宣传 发动 社会 力量 动员 老年人 措施 调动 老年人 疫苗 积极性 重点 人群 情况 摸底 分类管理 基层 医…	Topic #10	[9.96042417e-02 3.57663688e-04 3.57662386e-04 3.57663300e-04 3.57666127e-04 3.57662379e-04 3.57661231e-04 3.57660581e-04 3.57656876e-04 3.57661466e-04 8.96819137e-01 3.57663034e-04]
江津之声	#疫情防控#【重磅！优化落实疫情防控新十条来了！】国家卫健委网站消息，国务院应对新型冠状病毒肺炎疫情联防联控机制综合组12月7日发布《关于进一步优化落实新冠肺炎疫情防控措施的通知》。近期，各地各部门深入贯彻落实党中央、国务院决策部署，坚持第九版防控方案，落实二十条优化措施，持续整治层层加码问题，取得积极成效。根据当前疫情形势和病毒变异情况，为更加科学精准防控，切实解决防控工作中存在的突出问题，现就进一步优化落实疫情防控措施有关事项通知如下O网页链接	2022年12月07日 16:59	名人	男	0	0	0	重庆	20221207	重磅 优化 网站 消息 肺炎 疫情 机制 综合 优化 肺炎 措施 部门 决策 部署 第九版 防控 方案 优化 措施 整治 层层加码 问题 疫情 形势 情况 科学 精准 防控 防控 工作 问题 优化 措施 事项 网页 链接	Topic #2	[0.0022523 0.00225236 0.49466384 0.00225229 0.00225235 0.00225229 0.00225228 0.00225229 0.00225227 0.00225232 0.48281307 0.00225236]
FYC电子竞技俱乐部	2020.12.31———————2022.12.07经过706天的防控疫情最终放开进入全民常态化缩小且精准高风险及特殊防控区多数公共场所不在查验核酸及健康码#不再对跨地区流动人员查验健康码# ?	2022年12月07日 17:58	普通用户	女	0	0	4	安徽	20221207	防控 疫情 全民 常态 精准 高风险 防控 核酸 跨地区 流动 人员	Topic #10	[0.00694455 0.00694467 0.00694457 0.00694449 0.25531196 0.00694446 0.19618561 0.00694445 0.00694447 0.00694455 0.48600153 0.00694469]
今天有没有寻找快乐	2019年，我们是290万考生中，获得命运偏爱的70万人中的一员，顺利上岸，迈入校门。年底，疫情开始，从此线上经常成为各种会议活动的首选，未曾亲身体验过的遗憾自始至终都在。2022年，我们同1076万毕业生一起步入社会，面对不断取消的招聘会和推迟的考试，压抑焦虑，艰难求职。年底，防控措施优化，疫情算是终了。终于，一切要过去了。但19级学生的悲哀只有19级学生自己清楚。希望2023届考生好好努力，迎接本该有的学生生活。	2022年12月07日 17:58	普通用户	女	0	0	0	其他	20221207	命运 校门 疫情 会议 活动 体验 毕业生 步入 社会 招聘会 考试 防控 措施 优化 疫情 学生 学生 学生 生活	Topic #4	[0.00555557 0.00555573 0.13810802 0.08249551 0.42042045 0.00555563 0.0055557 0.00555558 0.00555576 0.3145305 0.0055558 0.00555574]
冰山覆雪	早发现、早报告、早隔离、早治疗。 重视自身健康，做好自我防护。 联防联控，坚决打赢疫情防控阻击战。 不忘初心同努力，牢记使命防疫情。 志愿服务当为先，疫情防控做贡献。 不信谣言严防范，政府担当心要安。 群防群控全员狙击突发疫情，再接再厉检验主题教育成果。 强化责任担当，形成强大合力，坚决打赢疫情防控。	2022年12月07日 17:58	普通用户	女	0	0	0	新疆	20221207	报告 早隔离 阻击战 牢记 疫情 志愿 服务 贡献 谣言 政府 群防群 全员 疫情 检验 主题 教育 成果 责任 合力	Topic #4	[0.00490207 0.08636938 0.00490201 0.00490219 0.86460968 0.00490196 0.00490203 0.00490202 0.00490204 0.0049025 0.00490203 0.00490209]
姬永锋	转--“新十条”防疫新政新冠降为乙类传染病不判定密接防控重点转为防重症确诊可居家，不强制去方舱社会面不再搞核酸分类分诊提高疫苗接种，特别是老人出入、交通全面恢复方舱清空(如图)复工复产现在再去讨论疫情，就如，领导停了你还说，领导夹菜你转桌。 ?	2022年12月07日 17:58	名人	男	3	1	5	上海	20221207	防疫 新政 防控 重点 居家 方舱 社会 核酸 分类 疫苗 老人 交通 全面 方舱 清空 复产 疫情 领导 领导 夹菜	Topic #11	[0.00463 0.00462991 0.00462967 0.29723242 0.00462978 0.00463 0.20111863 0.00462968 0.00462966 0.00462985 0.00462995 0.45998045]
想象中的自己那么优秀	#健康码#我个人觉得原来的疫情防控大方向没错，细节方面得优化。但现在几乎是全面放开，感觉有点急，不爆发肯定是好的，但是万一大爆发，我们的医疗系统能满足这么多人吗？不放开骂，以后出事能不骂吗？谁又负责呢 ?	2022年12月07日 17:58	普通用户	男	0	2	7	广东	20221207	大方向 细节 方面 优化 全面 感觉 有点 医疗系统	Topic #11	[0.01388916 0.01388968 0.01389139 0.01388997 0.01388905 0.01388922 0.01388951 0.01388913 0.01388951 0.01388917 0.01388999 0.84721422]
帮帮环境	#完全恢复到疫情前需要哪些条件#我国疫情防控的主要目标是恢复到疫情前状态，但目标的实现是要有条件的，包括：①病毒的毒力、致病性下降，目前奥密克戎变异株已呈现了这种状态；②人群的免疫水平，要真正形成有效屏障，能防止重症和死亡的发生；③要具有有效药物；④疫情防控应急指挥系统、基层疫情处置能力和机制日趋通畅完善。	2022年12月07日 17:58	企业	男	0	0	0	浙江	20221207	疫情 条件 目标 疫情 状态 目标 条件 病毒 毒力 致病性 变异 状态 人群 水平 屏障 重症 药物 应急 指挥系统 基层 疫情 能力 机制	Topic #0	[0.65866256 0.00362321 0.00362321 0.00362323 0.30510453 0.00362363 0.00362319 0.00362322 0.00362325 0.00362326 0.00362326 0.00362346]
yefee88	关于进一步优化落实新冠肺炎疫情防控措施的通知 O关于进一步优化落实新冠肺炎疫情防控措施的通知 ?	2022年12月07日 17:59	普通用户	男	0	0	0	贵州	20221207	优化 肺炎 措施 优化 肺炎 措施	Topic #2	[0.01190485 0.01190485 0.86904688 0.01190478 0.01190478 0.01190482 0.01190486 0.01190479 0.01190479 0.01190477 0.01190503 0.01190479]
舒舒超甜吖_Dylan	#关于进一步优化落实疫情防控的通知#人民需要正常的生活，城市需要正常的烟火气。国家保护了我们三年，接下来就靠我们自己了。?好像回到以前了，又好像一切都变了……#健康码##不再对跨地区流动人员查验健康码# 2上饶 ?	2022年12月07日 17:59	名人	女	0	0	1	湖北	20221207	优化 人民 生活 烟火 国家 跨地区 流动 人员	Topic #6	[0.00925937 0.0092594 0.00925974 0.0092595 0.18761465 0.00925927 0.58217987 0.00925933 0.00925931 0.00925934 0.00925973 0.14687049]
娇呐_	积水潭医院，不要再问为什么了！问就是阳！昨天上午做的核酸现在都没出结果大家有遇到这种情况吗？#北京疫情防控##北京疫情# ?	2022年12月07日 17:59	普通用户	女	0	12	7	湖北	20221207	积水潭 医院 核酸 情况 疫情	Topic #5	[0.01666726 0.01666729 0.01666674 0.01666671 0.15020963 0.4345392 0.2652472 0.01666688 0.01666689 0.01666706 0.01666714 0.016668 ]
武功爆料	【#新10条执行坚决纠正简单化一刀切#】12月7日，国家卫健委发言人米锋表示，新十条措施，是为了持续提高防控的科学精准水平。执行中要坚决纠正简单化、“一刀切”，不搞层层加码，比如，除养老院、福利院、医疗机构、托幼机构、中小学等特殊场所外，不再查验核酸阴性证明，不再查验#健康码#和行程码，对于跨地区流动人员也不再查验，不开展落地检。各地要按照要求精准落实。#完全恢复到疫情前需要哪些条件# L大湾区视频的微博视频	2022年12月07日 17:59	普通用户	男	0	0	0	陕西	20221207	措施 防控 科学 精准 水平 层层加码 医疗机构 机构 场所 核酸 阴性 证明 跨地区 流动 人员 精准 疫情 条件 视频 视频	Topic #10	[0.08729149 0.00396837 0.00396835 0.00396838 0.00396853 0.00396841 0.25733203 0.0039683 0.00396838 0.00396848 0.61966087 0.00396841]
用户7568849424	坚决打赢疫情防控阻击战//【科画｜老年人接种新冠疫苗有哪些便利措施？】 O科画｜老年人接种新冠疫苗有哪些便利措施？ ?	2022年12月07日 17:59	普通用户	男	0	0	0	其他	20221207	阻击战 科画 老年人 疫苗 措施 科画 老年人 疫苗 措施	Topic #10	[0.01041736 0.01041675 0.010417 0.01041668 0.13828194 0.01041726 0.01041673 0.01041668 0.01041668 0.01041667 0.75754942 0.01041683]
诺诺偏爱虎乖乖	我无语了我不信大数据之下某些疫情防控办连我哪个车厢的都能查错我不知道怎么能干得出来的 2枣庄 ?	2022年12月07日 17:59	普通用户	女	0	0	0	其他	20221207	无语 数据 车厢 能干	Topic #2	[0.04166667 0.04166667 0.54166273 0.0416667 0.04166667 0.04166686 0.04166667 0.04166667 0.04166893 0.04166683 0.04166671 0.0416679 ]
呆呆木头ZH	《关于进一步优化落实新冠肺炎疫情防控措施的通知》解读问答 O《关于进一步优化落实新冠肺炎疫情防控措施的通知》解读问答 ?	2022年12月07日 17:59	中高级达人	男	0	0	0	上海	20221207	优化 肺炎 措施 优化 肺炎 措施	Topic #2	[0.01190485 0.01190485 0.86904688 0.01190478 0.01190478 0.01190482 0.01190486 0.01190479 0.01190479 0.01190477 0.01190503 0.01190479]
新浪湖北	#湖北市场监管发布提醒告诫书#【湖北省市场监督管理局关于规范防疫相关药品及物资价格和竞争行为的通告】全省各医药经营者及相关单位:#湖北严禁哄抬防疫相关药品及物资价格#为进一步规范防疫相关药品及物资市场价格和竞争秩序,防范囤积居奇、哄抬价格、仿冒混淆等违法行为,维护消费者和相关经营者合法权益,根据《中华人民共和国价格法》《中华人民共和国反不正当竞争法》《湖北省价格条例》等法律法规,现对全省各医药经营者及相关单位提醒告诫如下:一、严格遵守《中华人民共和国价格法》《中华人民共和国反不正当竞争法》《明码标价和禁止价格欺诈规定》《湖北省价格条例》等法律规章。遵循公平、合法和诚实信用原则,依法合规经营,开展公平有序的市场竞争,正确行使自主定价权,自觉维护疫情防控大局和防疫相关药品及物资市场秩序。积极履行社会责任,采取多种措施组织货源,保障市场供应。二、严格依法明码标价。经营者应当明码标价,切实做到价…	2022年12月07日 17:59	团体（机构）	女	6	9	23	湖北	20221207	市场监管 市场 监督 管理局 规范 防疫 药品 物资 价格 竞争 通告 全省 医药 经营者 单位 防疫 药品 物资 价格 规范 防疫 药品 物资 市场 价格 竞争 秩序 消费者 经营者 合法权益 价格法 价格 条例 法律法规 全省 医药 经营者 单位 价格法 明码标价 价格 欺诈 规定 价格 条例 法律 规章 公平 合法 原则 依法 合规 经营 公平 有序 行使 定价权 大局 防疫 药品 物资 社会 责任 措施 货源 市场供应 依法 明码标价 经营者 明码标价 价签 标价 内容 字迹 货签 对位 标价 出售 商品 标明 费用 违规 销售 商品 串通 防疫 药品 物资 市场 价格 经营者 消费者 合法权益 利用 虚构 原价 优惠 折价 价格 价格 手段 消费者 经营者 交易 涨价 信息 违法 违规 大量 市场供应 价格 波动 商品 价格 市场 价格 秩序 商品 性能 功能 质量 销售 状况…	Topic #7	[6.12750061e-04 6.12757749e-04 2.86517682e-02 6.12754930e-04 6.12759378e-04 6.12755062e-04 6.12753365e-04 9.65220604e-01 6.12776620e-04 6.12764468e-04 6.12780257e-04 6.12776098e-04]
邓飞	【教育部称研究生招生考试如期举行】12月7日，央视网报道称： 2023年全国硕士研究生招生考试将于2022年12月24日至26日举行。教育部要求各地深入贯彻落实党中央、国务院决策部署，坚持“全国一盘棋，统筹兼顾、分类指导、安全平稳”的原则，加强组织领导和条件保障，优化考生服务，按照国务院应对新型冠状病毒肺炎疫情联防联控机制综合组《关于进一步优化落实新冠肺炎疫情防控措施的通知》等要求，高效统筹做好疫情防控和考试组织工作，全力以赴实现“如期考试”“应考尽考”“平安研考”的工作目标。	2022年12月07日 17:59	名人	男	37	452	6067	浙江	20221207	教育部 研究生 考试 全国 硕士 研究生 考试 教育部 决策 部署 分类 指导 原则 领导 条件 优化 服务 肺炎 疫情 机制 综合 优化 肺炎 措施 考试 工作 考试 研考 工作 目标	Topic #9	[0.0027779 0.00277786 0.35410068 0.00277785 0.00277792 0.00277781 0.0027778 0.0027778 0.00277781 0.61812079 0.00277792 0.00277787]
蜗牛与乌龟JY	家门口的早餐店因为疫情防控贴封条了。。。暂时没的吃了 ?	2022年12月07日 17:59	普通用户	女	0	0	0	江苏	20221207	早餐 封条	Topic #0	[0.08333333 0.08333333 0.08333333 0.08333333 0.08333333 0.08333333 0.08333333 0.08333333 0.08333333 0.08333333 0.08333333 0.08333333]
大震震和胡小姐	#济南疫情防控#神TM开仓放? ?	2022年12月07日 17:59	普通用户	女	1	5	9	山东	20221207		Topic #0	[0.08333333 0.08333333 0.08333333 0.08333333 0.08333333 0.08333333 0.08333333 0.08333333 0.08333333 0.08333333 0.08333333 0.08333333]
是桔子不是橘子w	#南京疫情防控#元旦考试真有你的 ?	2022年12月07日 17:59	普通用户	女	0	0	10	其他	20221207	考试	Topic #9	[0.04166667 0.04166667 0.04166667 0.04166667 0.04166667 0.04166667 0.04166667 0.04166667 0.04166667 0.54166667 0.04166667 0.04166667]
执惠文旅	发布了头条文章：《国务院联防联控机制：关于进一步优化落实新冠肺炎疫情防控措施的通知》 #疫情防控# #新十条# O国务院联防联控机制：关于进一步优化落实新冠肺炎疫情防控措施的通知 ?	2022年12月07日 17:59	团体（机构）	女	0	0	0	其他	20221207	头条 文章 机制 优化 肺炎 措施 机制 优化 肺炎 措施	Topic #2	[0.00757584 0.00757633 0.91666562 0.00757578 0.00757577 0.00757578 0.0075758 0.00757582 0.00757578 0.00757576 0.0075759 0.00757581]
天外天话	今天，人民日报谈北京疫情防控新举措！ ?	2022年12月07日 17:59	普通用户	男	0	2	0	辽宁	20221207	人民日报	Topic #2	[0.04166682 0.04166667 0.54166634 0.04166667 0.04166667 0.04166667 0.04166685 0.04166667 0.04166667 0.04166667 0.04166667 0.04166667]
焚琴煮鹤的鹤	#南京疫情防控#有没有组织一下的 ?	2022年12月07日 17:59	普通用户	女	0	0	8	其他	20221207		Topic #0	[0.08333333 0.08333333 0.08333333 0.08333333 0.08333333 0.08333333 0.08333333 0.08333333 0.08333333 0.08333333 0.08333333 0.08333333]
山西网	【#完全恢复到疫情前需要哪些条件#】#梁万年解读防疫新10条#：我国疫情防控的主要目标是恢复到疫情前状态，但目标的实现是要有条件的，包括，①病毒的毒力、致病性下降，目前奥密克戎变异株已呈现了这种状态；②人群的免疫水平，要真正形成有效屏障，能防止重症和死亡的发生；③要具有有效药物；④疫情防控应急指挥系统、基层疫情处置能力和机制日趋通畅完善。 L央视新闻的微博视频	2022年12月07日 17:59	普通用户	男	0	0	0	山西	20221207	疫情 条件 防疫 目标 疫情 状态 目标 条件 病毒 毒力 致病性 变异 状态 人群 水平 屏障 重症 药物 应急 指挥系统 基层 疫情 能力 机制 新闻 视频	Topic #0	[0.63397089 0.00320514 0.00320517 0.00320516 0.33397694 0.00320548 0.00320515 0.00320517 0.00320518 0.0032052 0.00320519 0.00320534]
刑事律师张倩妮	这三年疫情都让你明白了什么？疫情三年，感悟最大的就是，人与人无法共情，阶级之间永远是对立的。最近呢，因为各省陆续放开了，所以所谓“共存派”和“清零派”又展开声势浩大的语言论战，我也看了不少帖子。但是看了这么多我个人感觉这件事本就不应该对立。支持清零的人，高学历，高收入，高社会地位，有房，有车，无贷，有稳定的收入来源，公务员、事业单位、央国企，医生，退休等群体居多，可以罗列国内外数据，医学原理，各类论文，洋洋洒洒几千字，逻辑缜密。支持放开的人，各学历都有，中低收入，有房有贷，有车无房，无房无车，受疫情影响收入来源影响较大，私营企业员工，灵活就业，在校/应届大学生，失业人员，餐饮、旅游、服务从业者等群体居多。你说这两帮的观点哪个有错？我觉得都没错，但是身处的阶级不同，就能互相骂起来，无非就是各自为了自己的目的嘛。所以阶级之间永远都是对立的。#疫情防控##新十条##进一步优化防疫新十条#	2022年12月07日 17:59	普通用户	女	0	0	0	陕西	20221207	疫情 疫情 无法 共情 阶级 语言 论战 帖子 个人感觉 事本 高学历 社会 地位 无贷 来源 公务员 事业单位 医生 群体 数据 医学 原理 论文 逻辑 学历 无房 疫情 影响 来源 影响 私营企业 员工 大学生 失业 人员 餐饮 旅游 服务 从业者 群体 观点 阶级 目的 阶级 永远都是 优化 防疫	Topic #11	[0.00320534 0.00320528 0.00320537 0.00320519 0.00320525 0.00320531 0.25697905 0.00320523 0.00320531 0.00320553 0.0032053 0.71096785]
永远常	疫情防控措施又有新变化了真的是一天比一天更好了新的日子要来啦 ?	2022年12月07日 18:57	普通用户	男	0	0	0	上海	20221207	措施 变化 日子	Topic #11	[0.02083338 0.0208338 0.18376966 0.02083345 0.0208334 0.02083348 0.02083369 0.0208334 0.0208336 0.02083333 0.02083447 0.60789432]
hy萤火之森	疫情防控慢慢放开了 外出支援的同事们也慢慢回来咯 希望一切真的能够越来越好 ?	2022年12月07日 18:58	普通用户	女	0	2	2	安徽	20221207	同事	Topic #5	[0.04166667 0.04166667 0.04166667 0.04166667 0.04166667 0.54166525 0.0416669 0.04166667 0.04166667 0.04166667 0.04166667 0.04166785]
牛神nddpg111	#防控措施有了这些新优化# 在防疫二条优化措施的基础上，今天又出台了优化落实疫情防控新十条，在疫情防控上又了更大的宽松，有些方面进一步细化和明确了。在风险区的划分上最小化了，按楼栋、单元、楼层、住户划定高风险区，今后不再存在封控小区、社区、街道的情况，全城静默更是一去不复返了，即使临时封控也不能允许了，只能在有明确的确诊病例的情况下，只能管控到最小的单元区域。即使封控，也严禁以各种方式封堵消防通道、单元门、小区门。常态化核酸检测不复存在，跨地区流动人员查验核酸检测阴性证明和健康码，不再开展落地检，意味着现在的交通不再允许封控、阻断，极大地加大的人员的流动。具备居家隔离条件的无症状感染者和轻型病例一般采取居家隔离，也可自愿选择集中隔离收治。具备居家隔离条件的密切接触者采取5天居家隔离，也可自愿选择集中隔离，第5天核酸检测阴性后解除隔离。这些优化措施，让大家看到了逐步放松，直到放开的希望。随…	2022年12月07日 18:58	名人	男	0	1	0	湖南	20221207	防控 措施 优化 防疫 优化 措施 基础 优化 方面 细化 风险 单元 楼层 住户 小区 社区 街道 情况 全城 情况 管控 单元 区域 方式 消防通道 单元 小区 检测 跨地区 流动 人员 阴性 证明 交通 人员 流动 条件 病例 收治 条件 阴性 优化 措施 检验 疫情 风险 重症 病例 防疫 措施 优化 国家 病例 管控	Topic #10	[0.03817832 0.00157237 0.00157237 0.00157236 0.00157237 0.00157242 0.0015724 0.00157235 0.00157235 0.00157236 0.94609791 0.00157241]
舒心评	【#医疗机构不得因收治阳性影响常规诊疗##要关心关爱医务人员#】国务院联防联控机制发布通知：要求各医疗机构对于急诊就诊患者不得以没有48小时核酸结果为由影响救治。有48小时核酸检测结果的，直接进入急诊诊疗区域，无48小时核酸检测结果的，在急诊缓冲区域接诊，同时查抗原和核酸。医疗机构要落实关心关爱医务人员措施，做好医务人员健康监测和疫苗接种，根据疫情防控形势和临床救治实际，动态优化和调整医务人员编组、医疗力量配备与工作班次安排。医疗机构要确保诊疗工作的正常运行，为患者提供医疗服务，不得因收治阳性患者影响常规诊疗和急危重症救治，特别要做好慢性肾功能衰竭等严重基础疾病、肿瘤放化疗等患者的医疗服务。O网页链接	2022年12月07日 18:58	普通用户	男	0	0	1	北京	20221207	医疗机构 收治 阳性 影响 常规 关心 医务人员 机制 医疗机构 患者 小时 核酸 影响 小时 区域 小时 区域 抗原 核酸 医疗机构 关心 医务人员 措施 医务人员 疫苗 形势 临床 实际 动态 优化 调整 医务人员 编组 医疗 力量 工作 班次 医疗机构 工作 患者 医疗 服务 收治 阳性 患者 影响 常规 肾功能 基础 疾病 肿瘤 放化疗 患者 医疗 服务 网页 链接	Topic #0	[0.48773234 0.00160258 0.07457685 0.00160259 0.00160258 0.17800795 0.09025022 0.00160258 0.00160263 0.00160261 0.15821444 0.00160263]
天水城事	#新十条# 【优化落实疫情防控新十条，哪些细节值得注意？】各省、自治区、直辖市及新疆生产建设兵团应对新型冠状病毒肺炎疫情联防联控机制（领导小组、指挥部），国务院应对新型冠状病毒肺炎疫情联防联控机制各成员单位：近期，各地各部门深入贯彻落实党中央、国务院决策部署，坚持第九版防控方案，落实二十条优化措施，持续整治层层加码问题，取得积极成效。根据当前疫情形势和病毒变异情况，为更加科学精准防控，切实解决防控工作中存在的突出问题，现就进一步优化落实疫情防控措施有关事项通知如下：↓↓↓《优化落实疫情防控新十条，哪些细节值得注意？》 O优化落实疫情防控新十条，哪些细节值得注意？ O优化落实疫情防控新十条，哪些细节值得注意？	2022年12月07日 18:58	名人	男	0	0	1	甘肃	20221207	优化 细节 自治区 直辖市 肺炎 疫情 机制 领导小组 指挥部 肺炎 疫情 机制 成员 单位 部门 决策 部署 第九版 防控 方案 优化 措施 整治 层层加码 问题 疫情 形势 情况 科学 精准 防控 防控 工作 问题 优化 措施 事项 优化 细节 优化 细节 优化 细节	Topic #10	[0.0021368 0.00213684 0.00213691 0.00213678 0.00213683 0.00213677 0.00213678 0.00213677 0.00213676 0.00213679 0.97649513 0.00213682]
Bigcat2023	#炒菠菜# 吃腻了菠菜汤、上汤菠菜的话，这一道炒菠菜、粉丝炒菠菜绝对值得推荐。今天最大的新闻，无疑是“防控新十条”。国内告别核酸、告别健康码、疫情全剧终的各路点评刷屏。我最关心的是，啥时候结束5+3？ 应该快了吧，归国省亲倒计时。 2日本 ?	2022年12月07日 18:58	普通用户	男	0	0	2	海外	20221207	菠菜 菠菜 菠菜 菠菜 粉丝 菠菜 新闻 防控 核酸 疫情 全剧 刷屏 关心 省亲 倒计时	Topic #2	[0.01388975 0.0138893 0.4143989 0.013889 0.25152391 0.01388948 0.20907338 0.01388895 0.01388896 0.01388915 0.01388957 0.01388966]
纯水年华	#完全恢复到疫情前需要哪些条件# 【何时恢复到疫情前生活状态？需要抢药吗？刚刚，权威回应！】梁万年：我们的疫情应对的最后也是特别重要的是我们人民群众的广泛参与支持和理解，广大人民群众的 ，特别是对防控这些重大疫情的知识和能力的提升，也是重要的前提。我想中国人民这三年来都是做到的，而且做得越来越好，综合这些方面，我想我们准备好了真正完全战胜这个疫情的一些基本的条件和前提，我感受到我们中国现在逼近或者是接近了我们的这个时机，那么在这个状况下，我们做疫情防控的一些策略和措施的优化完善，我们再坚持一定能够会顺利到达胜利的彼岸。#这个春节可以回家过年吗#春节临近，全国多地向在外父老乡亲发出倡议 你最近一次回老家是什么时间？	2022年12月07日 18:58	普通用户	男	1	1	2	北京	20221207	疫情 条件 疫情 生活 状态 疫情 人民 群众 人民 群众 防控 疫情 能力 前提 人民 综合 方面 战胜 疫情 条件 前提 时机 状况 策略 措施 优化 胜利 回家 全国 父老乡亲 倡议 回老家 时间	Topic #4	[0.00260428 0.00260423 0.09072203 0.00260422 0.43938837 0.15160486 0.00260424 0.00260421 0.0026043 0.0026043 0.00260429 0.29745066]
Miss谈07	《一场疫情防控战为何打得如此艰难的10个思考！原来美国早有预谋》O网页链接美国反华势力为了搞乱中国，结果把自己国家伤得最厉害，是嫌自己还不够乱吗？新冠死的人是世界上最多的，负债高企，经济衰退，我觉得我们正能量的同胞、美国正能量的公民还有世界上正能量的人们对反华势力太仁慈了，应该用尽一切办法打击他们，但愿此生能看到他们恶有恶报	2022年12月07日 18:58	普通用户	女	0	0	0	其他	20221207	网页 链接 反华 势力 国家 世界 负债 能量 同胞 能量 公民 世界 能量 人们 反华 势力	Topic #4	[0.00833334 0.00833344 0.20833335 0.00833347 0.36155959 0.00833334 0.00833334 0.00833334 0.00833337 0.00833335 0.00833334 0.35510673]
小-V-狼	今儿下午刚发布的优化落实疫情防控新十条，码住…… 2成都 ?	2022年12月07日 18:58	普通用户	男	0	0	0	四川	20221207	优化	Topic #2	[0.04166678 0.04166725 0.54166324 0.04166683 0.04166667 0.04166667 0.04166724 0.04166678 0.04166694 0.04166667 0.04166809 0.04166685]
阿牛哥说	有些人，真的是……利己主义者封控了: “凭什么限制我自由？”放开了: “这就不管了？不负责任”别人?了:“没事，感冒而已”自己?了:“怎么办，救救我！”自己感染了: “我只想居家隔离，给我送药就行”。邻居感染了: “你们怎么还没去方舱？把我传染了怎么办！”全员核酸，社区人员喊破嗓子也不下楼；取消强制: “请问哪里能做核酸？”#完全恢复到疫情前需要哪些条件# #优化防控不是完全放开#	2022年12月07日 18:58	名人	男	8	11	193	北京	20221207	利己主义 方舱 传染 全员 核酸 社区 人员 嗓子 核酸 疫情 条件 优化 防控	Topic #6	[0.00641048 0.12753015 0.00641054 0.00641028 0.0064106 0.15377335 0.36280487 0.00641028 0.0064103 0.00641043 0.00641068 0.30460804]
鲸落tccc	#南京疫情防控#快点返乡我不想考试考试 ?	2022年12月07日 18:58	普通用户	男	0	1	23	其他	20221207	考试 考试	Topic #9	[0.02777778 0.02777778 0.02777778 0.02777778 0.02777778 0.02777778 0.02777778 0.02777778 0.02777778 0.69444444 0.02777778 0.02777778]
郑州旅游职业学院	#铁路购票乘车进出站停止查验核酸# 【铁路12306：即日起购票乘车及进出站停止查验48小时核酸证明和健康码】#购火车票乘车停止查验核酸证明# 12月7日，国务院联防联控机制综合组发布了《关于进一步优化落实新冠肺炎疫情防控措施的通知》，《通知》中表示，不再对跨地区流动人员查验核酸检测阴性证明和健康码，不再开展落地检。《通知》发出后不久，北京青年报记者拨打全国铁路客户服务热线12306，热线拨通后的语音提示已更新。最新提示为：自即日起，购票、乘车及进出站停止查验48小时核酸证明和健康码，各项进京防控措施调整时间另行通知。（北京青年报)	2022年12月07日 18:59	校园	男	0	0	0	河南	20221207	铁路 购票 乘车 核酸 铁路 购票 乘车 小时 核酸 证明 火车票 乘车 核酸 证明 机制 综合 优化 肺炎 措施 跨地区 流动 人员 阴性 证明 记者 全国 铁路 客户服务 热线 热线 语音 购票 乘车 小时 核酸 证明 防控 措施 调整 时间	Topic #6	[0.00213678 0.00213688 0.13802602 0.00213676 0.00213679 0.00213676 0.84060604 0.00213677 0.00213677 0.00213678 0.00213683 0.00213681]
米阳-gdw	#plog# 上次是什么时候回来的，有点忘了，到家，疫情防控确实放松了 ?	2022年12月07日 18:59	普通用户	男	0	1	0	上海	20221207	有点	Topic #11	[0.04166667 0.04166667 0.04166667 0.04166667 0.04166667 0.0416696 0.04166667 0.04166667 0.0416667 0.04166667 0.04166667 0.5416637 ]
湖南城市学院	#橙宝来啦#日出，总是脱胎于最黑暗的夜，无论过程如何凶险，光明终将到来。国务院联防联控机制近日强调严格执行疫情防控“九不准”要求，小橙子们戳下图了解详情。 ?	2022年12月07日 18:59	校园	女	0	0	5	湖南	20221207	橙宝 过程 光明 机制 橙子	Topic #0	[0.69443602 0.02777805 0.0277791 0.02777813 0.02777879 0.02777849 0.02777911 0.02777789 0.02777842 0.02777904 0.02777841 0.02777855]
我是特首	疫情方案新十条#石家庄疫情防控# @石家庄卫生健康 ?	2022年12月07日 18:59	普通用户	男	0	1	0	辽宁	20221207	疫情 方案	Topic #1	[0.02777822 0.69443557 0.02777796 0.0277778 0.02778158 0.0277781 0.02777788 0.02777806 0.02777807 0.027778 0.02777852 0.02778024]
来年冬雪飘	#广州白云机场不再查验核酸健康码# 截止12月6日，广州本轮奥密克戎毒株，已经感染人数共184921，其中阳性感染者30899，无症状感染者154022，si亡1人，si亡率十万分之一都不够， 广州的感染人数在持续下降，这下降数据可能有两大原因：第一：传染源被切断了，防控有了成果，第二：不全员进行核算检测了，奥密克戎新冠病毒虽然毒性弱，但致病性高，一旦大流行，必然引发社会人群的恐慌，全面放开，会不会引发大流行？感染了奥密克戎后，会不会有后遗症？有专家说不会，我觉得可能会有，新冠肺炎病毒已经肆虐了人类3年多，从看不到尽头，到如今看到了希望，是继续终结它，还是像普通感冒一般与之共存？相信不会再等3年这么长时间来获取答案了#广州白云机场不再查验核酸阴性证明##完全恢复到疫情前需要哪些条件##广州疫情#	2022年12月07日 18:59	名人	男	0	0	5	河北	20221207	核酸 毒株 人数 亡率 人数 数据 原因 传染源 防控 成果 全员 核算 检测 病毒 毒性 致病性 社会 人群 全面 后遗症 专家 肺炎 病毒 人类 普通 答案 核酸 阴性 证明 疫情 条件 疫情	Topic #11	[0.002778 0.04142622 0.00277801 0.00277784 0.00277789 0.00277797 0.19694897 0.00277781 0.0027778 0.00277784 0.00277795 0.73662371]
板栗小甜不甜	大家都保护好自己，家里的下水道不洗澡就堵住！坐便器不上厕所盖上盖！这个传播的真的很快前两天最难受！真的会浑身疼！！反正一定要注意啊！能不得就不得#石家庄疫情防控# ?	2022年12月07日 18:59	普通用户	女	0	17	14	其他	20221207	下水道 厕所 传播 浑身	Topic #5	[0.02777778 0.02777851 0.02777778 0.02777778 0.02777848 0.69444101 0.02777783 0.02777781 0.02777778 0.0277781 0.02777778 0.02777936]
豆丁爱叭叭	学校发通知能走了，然后……这真的是亲生的吗#学校##疫情##无疫情学校要开展正常线下教学##疫情防控# ?	2022年12月07日 18:59	普通用户	男	0	1	0	广东	20221207	学校 亲生 学校 疫情 疫情 学校	Topic #9	[0.01388893 0.01388907 0.01388891 0.01388889 0.31992259 0.01388896 0.01388891 0.01388889 0.01388895 0.54118732 0.01388914 0.01388943]
学生旅行日记	#不再对跨地区流动人员查验健康码#【#关于进一步优化落实疫情防控的通知#】近期，各地各部门深入贯彻落实党中央、国务院决策部署，坚持第九版防控方案，落实二十条优化措施，持续整治层层加码问题，取得积极成效。根据当前疫情形势和病毒变异情况，为更加科学精准防控，切实解决防控工作中存在的突出问题，现就进一步优化落实疫情防控措施有关事项通知如下：一是科学精准划分风险区域。按楼栋、单元、楼层、住户划定高风险区，不得随意扩大到小区、社区和街道（乡镇）等区域。不得采取各种形式的临时封控。二是进一步优化核酸检测。不按行政区域开展全员核酸检测，进一步缩小核酸检测范围、减少频次。根据防疫工作需要，可开展抗原检测。对高风险岗位从业人员和高风险区人员按照有关规定进行核酸检测，其他人员愿检尽检。除养老院、福利院、医疗机构、托幼机构、中小学等特殊场所外，不要求提供核酸检测阴性证明，不查验健康码。重要机关、大型企业及一些…	2022年12月07日 18:59	名人	男	0	0	1	北京	20221207	跨地区 流动 人员 优化 部门 决策 部署 第九版 防控 方案 优化 措施 整治 层层加码 问题 疫情 形势 情况 科学 精准 防控 防控 工作 问题 优化 措施 事项 科学 精准 风险 区域 单元 楼层 住户 小区 社区 街道 乡镇 区域 形式 优化 行政区域 全员 范围 防疫 工作 高风险 岗位 人员 规定 人员 医疗机构 机构 场所 阴性 证明 机关 企业 场所 属地 防控 措施 跨地区 流动 人员 阴性 证明 优化 调整 方式 感染者 科学 分类 收治 条件 病例 收治 病情 定点医院 条件 阴性 感染者 群众 购药 药店 运营 群众 上线 抗病毒 老年人 病毒 疫苗 原则 人群 人群 专项 老年人 绿色通道 流动 措施 优化 服务 培训 指导 医务人员 科学 细化 宣传 发动 社会 力量 动员 老年人 措施 调动 老年人 疫苗 积极性 重点 人群 情况 摸底 分类管理 基层 医…	Topic #10	[9.96042417e-02 3.57663688e-04 3.57662386e-04 3.57663300e-04 3.57666127e-04 3.57662379e-04 3.57661231e-04 3.57660581e-04 3.57656876e-04 3.57661466e-04 8.96819137e-01 3.57663034e-04]
天道酬勤-10	重磅 | 进一步优化疫情防控10条措施！国务院联防联控机制最新发布！附解读！ @新浪新闻 O重磅 | 进一步优化疫情防控10条措施！国务院联防联控机制最新发布！附解读！ ?	2022年12月07日 18:59	普通用户	男	0	0	0	广东	20221207	重磅 优化 措施 机制 新浪 新闻 重磅 优化 措施 机制	Topic #2	[0.00833342 0.00833339 0.90833286 0.00833335 0.00833334 0.00833335 0.00833341 0.00833335 0.00833336 0.00833333 0.00833348 0.00833335]
love-789	人生不要被安逸所控制，决定你成功的，是奋斗，人生不要被过去所控制，决定你前行的，是未来，人生不要被别人所控制，决定你命运的，是自己！早安！防控疫情，责无旁贷！ ?	2022年12月07日 18:59	普通用户	男	0	0	0	新疆	20221207	人生 人生 人生 命运 早安 防控 疫情	Topic #11	[0.01388892 0.01388905 0.01388897 0.01388889 0.01388944 0.01388891 0.0138889 0.01388889 0.01388891 0.01388891 0.01388903 0.8472212 ]
黄冈师范学院	#黄师小贴士#当前，我国疫情防控面临新形势新任务。重症高风险人群、孕产妇、儿童等特殊人群如何做好健康防护？乘坐公共交通出行，又有哪些需要留意？每个人都是自己健康的第一责任人，一份针对不同人群的健康防护指南↓↓↓收藏备用！ ???via.@人民日报 ?	2022年12月07日 18:59	校园	男	0	0	0	湖北	20221207	小贴士 形势 任务 重症 高风险 人群 孕产妇 儿童 特殊人群 责任人 人群 指南 人民日报	Topic #0	[0.75076856 0.00694448 0.17978534 0.00694467 0.00694485 0.00694483 0.00694445 0.00694455 0.00694445 0.00694459 0.00694466 0.00694457]
中博智能陈建江	明年要坚持稳字当头、稳中求进，继续实施积极的财政政策和稳健的货币政策，加强各类政策协调配合，优化疫情防控措施，形成共促高质量发展的合力。积极的财政政策要加力提效，稳健的货币政策要精准有力，产业政策要发展和安全并举，科技政策要聚焦自立自强，社会政策要兜牢民生底线。要着力扩大国内需求，充分发挥消费的基础作用和投资的关键作用。要加快建设现代化产业体系，提升产业链供应链韧性和安全水平。要推进高水平对外开放，更大力度吸引和利用外资。要有效防范化解重大经济金融风险，守住不发生系统性风险的底线。『刚刚：中央定调2023年经济！重点强调......』O网页链接	2022年12月07日 19:58	名人	男	0	0	0	浙江	20221207	稳字 财政政策 货币政策 政策 优化 措施 高质量 发展 合力 财政政策 货币政策 精准 有力 产业政策 发展 科技 政策 社会 政策 民生 底线 着力 充分发挥 消费 基础 投资 关键作用 建设 现代化 产业 体系 产业链 供应链 韧性 水平 力度 利用外资 经济 金融风险 系统性 风险 底线 中央 经济 重点 网页 链接	Topic #3	[0.001938 0.00193802 0.08691201 0.89370794 0.00193799 0.00193799 0.001938 0.00193799 0.00193804 0.00193799 0.00193802 0.00193801]
焦作大小事	【12306：即日起购票乘车及进出站停止查验核酸证明和健康码】12月7日，国务院联防联控机制综合组发布了《关于进一步优化落实新冠肺炎疫情防控措施的通知》，《通知》中表示，不再对跨地区流动人员查验核酸检测阴性证明和健康码，不再开展落地检。《通知》发出后不久，便拨打全国铁路客户服务热线12306，热线拨通后的语音提示已更新。最新提示为：自即日起，购票、乘车及进出站停止查验48小时核酸证明和健康码，各项进京防控措施调整时间另行通知。	2022年12月07日 19:58	名人	男	0	0	0	其他	20221207	购票 乘车 核酸 证明 机制 综合 优化 肺炎 措施 跨地区 流动 人员 阴性 证明 全国 铁路 客户服务 热线 热线 语音 购票 乘车 小时 核酸 证明 防控 措施 调整 时间	Topic #6	[0.00297623 0.00297646 0.23269565 0.0029762 0.00297624 0.00297621 0.73754179 0.00297622 0.00297622 0.00297623 0.0029763 0.00297626]
YDWwWYD	#西安疫情# 碑林区三中有疫情 问一下西工院停课不#西安疫情防控# 2西安 ?	2022年12月07日 19:58	普通用户	女	0	1	7	其他	20221207	疫情 碑林区 疫情 西工	Topic #4	[0.02777785 0.02777813 0.02777782 0.02777779 0.69444228 0.02777792 0.02777782 0.02777778 0.0277779 0.02777785 0.02777801 0.02777884]
一个院长的思考	进一步优化疫情防控新十条（极简版）。 ?	2022年12月07日 19:58	名人	男	11	11	21	浙江	20221207	优化	Topic #2	[0.04166678 0.04166725 0.54166324 0.04166683 0.04166667 0.04166667 0.04166724 0.04166678 0.04166694 0.04166667 0.04166809 0.04166685]
单朵葵	去建设路吃串串，人好多呀，好久没见到这么闹热的场景了。?#成都疫情防控# 2成都·建设路 ?	2022年12月07日 19:58	普通用户	女	0	5	9	四川	20221207	串串 场景	Topic #2	[0.04166667 0.04166667 0.5416628 0.04166723 0.04166667 0.04166722 0.04166667 0.04166667 0.04166838 0.04166733 0.04166667 0.04166703]
乌有之乡	抗疫放开之后我最担心美国 按照国内的情势，放开（或者称躺平）几乎已经是不可阻挡的事了，最慢或许就在春节后，个别地方正在摸着走。 为了满足不同群体的要求，再加之一波波精英的呼喊，最重要的是美国在全力“协助”，美国外交部每天都在对中国发出快速放开的外交喊话，能怎么办呢？放呗！ 为了打消疑虑，为了消除恐慌，全国范围内都在放出以下声音： 1，奥密克容病毒毒性小于普通感冒，大可不必担心。 2，患者不但没有后遗症，而且还能产生一定的免疫力，这个免疫力强于打一针疫苗。 3，用药范围广，药店都有售，吃几天药就平安无事。 4，继续打疫苗，可避重病，可减死亡。 5，即使全国80%的人都感染也没关系，都感染了，大概也就集体有抗体了，他们不说这是群体免疫，权且就当是这个意思吧！ 6，唯有老年人和重基础性疾病患者会影响较大，只能靠打疫苗防范。当然，专家没有讲清这两类人到底总量有多大。 7，必须放开了，再不放开，中…	2022年12月07日 19:58	普通用户	男	19	23	102	北京	20221207	抗疫 情势 躺平 个别 地方 群体 精英 外交 全国 范围 声音 病毒 毒性 普通 患者 后遗症 产生 免疫力 免疫力 一针 疫苗 用药 药店 有售 疫苗 重病 全国 集体 抗体 群体 意思 老年人 基础性 疾病 患者 影响 疫苗 专家 总量 经济 经济 增长率 医疗保障 体系 防控 趋势 世界 罪人 声音 总结 监管者 顺势 祈福 国人 疫情 抗疫 问题 处境 群体 生活 体验 利用 病毒 利用 货物 人群 货物 检疫 检疫 病毒 毒株 毒株 毒株 风险 抗疫	Topic #11	[0.00151524 0.00151518 0.00151516 0.00151521 0.00151522 0.33638448 0.00151516 0.00151522 0.00151519 0.00151516 0.00151518 0.64846361]
四川魏静V	网友：解封了，出仓了，大巴车过来送回家，不管阴的阳的全部清空。#进一步优化落实疫情防控措施##完全恢复到疫情前需要哪些条件##健康码##防控措施有了这些新优化# L四川魏静V的微博视频 ?	2022年12月07日 19:58	普通用户	女	0	2	1	四川	20221207	网友 大巴车 回家 全部 清空 优化 措施 疫情 条件 防控 措施 优化 视频	Topic #2	[0.00694459 0.00694459 0.34871312 0.00694448 0.00694473 0.00694471 0.00694465 0.00694453 0.00694451 0.25591275 0.00694473 0.33287261]
幸运的四叶草空间	不应该层层加码，也不应该一放了之！#广州疫情防控# ?	2022年12月07日 19:59	普通用户	男	0	0	4	广东	20221207	层层加码	Topic #10	[0.04166667 0.04166667 0.04166667 0.04166675 0.04166667 0.04166667 0.04166667 0.04166667 0.04166667 0.04166667 0.54166537 0.04166789]
刘小钦童鞋	真是活久见，药店排起了长队#疫情防控# 2北京·龙锦苑东二区 ?	2022年12月07日 19:59	普通用户	女	0	1	3	北京	20221207	药店 长队	Topic #7	[0.04166667 0.04166667 0.04166667 0.04166667 0.04166667 0.04166696 0.04166667 0.54166618 0.04166667 0.04166667 0.04166686 0.04166667]
克拉克茶茶	把工作做到群众心坎儿上，就要打心眼儿里为群众着想，设身处地为群众考虑，切实为群众减轻精神压力和经济负担。这既是做好群众工作的情感所需，也是疫情防控的现实之需。 ?	2022年12月07日 19:59	普通用户	男	0	0	0	新疆	20221207	工作 群众 坎儿 心眼儿 群众 设身处地 群众 群众 精神压力 经济负担 群众 工作 情感 现实	Topic #4	[0.00925952 0.00925927 0.00925934 0.00925961 0.89814539 0.00925928 0.00925926 0.00925934 0.00925947 0.00925946 0.00925957 0.00926049]
浪味仙梦蓝	最近因为疫情防控大转弯更加体会到了一些奇妙的地方居然在狂轰滥炸式宣传下还有一堆没有接种疫苗的人，真的是只有放开倒逼接种。人人二极管的环境也只有这种极端政策才有效果。这么说，这种急转弯的政策真是因地制宜。 ?	2022年12月07日 19:59	中高级达人	男	0	2	3	海外	20221207	大转弯 体会 地方 宣传 疫苗 二极管 环境 政策 效果 政策	Topic #11	[0.0104169 0.01041667 0.0104167 0.01041708 0.01041816 0.01041712 0.01041678 0.01041688 0.01041686 0.01041691 0.01041701 0.88541293]
caizl518	分享网易新闻《上海优化调整疫情防控措施 抵沪火车票搜索量上涨310% 》 O上海优化调整疫情防控措施 抵沪火车票搜索量上涨310% 来自@网易新闻客户端 #网易新闻# ?	2022年12月07日 19:59	中高级达人	男	0	0	0	山东	20221207	网易 新闻 优化 调整 措施 火车票 优化 调整 措施 火车票 网易 新闻 客户端 网易 新闻	Topic #2	[0.00641031 0.00641029 0.7187091 0.00641026 0.00641026 0.00641029 0.21718794 0.00641029 0.00641029 0.00641028 0.00641039 0.0064103 ]
尧尧开心	无绳跳20万！跑走五公里，无绳跳3000个！两天不打电话，老爸老妈就觉好多天没联系了！想我这个老幺女！老爸给我分享最新疫情防控政策！ ?	2022年12月07日 19:59	普通用户	女	0	0	0	河南	20221207	无绳 无绳 老爸 老妈 联系 老爸 政策	Topic #1	[0.0277788 0.36110778 0.02777822 0.02777927 0.027778 0.02777787 0.02777934 0.02777817 0.0277793 0.02777933 0.02777801 0.36110591]
整形外科王爱武	#完全恢复到疫情前需要哪些条件#最近管控相对宽松了很多，我院对于疫情防控也做了相关调整，门诊患者查验48小时核酸，但是住院患者、陪人还是需要查看24小时核酸结果。各位美宝来就诊、住院一定要提前和助理沟通并且预约好时间。 L整形外科王爱武的微博视频 2西安·西安国际医学中心医院 ?	2022年12月07日 19:59	名人	男	0	1	6	陕西	20221207	疫情 条件 管控 我院 调整 门诊患者 小时 核酸 住院 患者 小时 核酸 美宝 住院 助理 时间 视频 国际 医学中心 医院	Topic #6	[0.0052085 0.0052086 0.0052084 0.00520862 0.00520869 0.42217366 0.52574079 0.00520836 0.00520856 0.00520857 0.00520854 0.00520869]
ovoo_喜迎	#北京疫情防控#我们老师说 我们学校没收到通知 目前开不了学… ?	2022年12月07日 19:59	普通用户	女	0	14	5	其他	20221207	老师 学校	Topic #9	[0.02777778 0.02777778 0.02777778 0.02777778 0.02777778 0.02777778 0.02777778 0.02777778 0.02777778 0.69444423 0.02777797 0.0277778 ]
Madina-710	不畏风浪、直面挑战，守望相助、共克时艰，打赢疫情防控阻击战，我们有信心，我们有能力!疾风知劲草，板荡识诚臣，既有长风过隘口，必是奋斗正当时。疫情虽来势汹汹，而基层干部在防疫一线以“实”字当头，必能牢固阵线，覆盖全面，打一场漂漂亮亮的疫情防控阻击战。 ???	2022年12月07日 19:59	普通用户	女	0	0	0	其他	20221207	风浪 挑战 共克 时艰 阻击战 信心 能力 板荡 长风 隘口 疫情 基层干部 防疫 阵线 全面 阻击战	Topic #4	[0.00757607 0.00757577 0.00757578 0.00757635 0.9166651 0.00757578 0.00757581 0.0075758 0.00757586 0.0075759 0.00757577 0.00757604]
地产八卦男	今天是很微妙的一天，很多同事自我调侃网上的段子：药都囤好就差阳了、阴性清零。但是，听得出来，大部分的人除了担心家里的老人孩子，更多的还是理解，心理上也做好了一定程度的建设。只有走出这一步，才能拥抱未来，哪怕未来仍需要一阵阵痛。最新的ZZJ经济会议其实还挺让人期待的，“干部敢为、地方敢闯、企业敢干、群众敢首创”，真心希望2023年，是一切美好的重新开始。#各地持续优化新冠肺炎疫情防控举措#	2022年12月07日 19:59	名人	男	2	14	37	北京	20221207	同事 药都 阴性 老人 孩子 心理 程度 建设 经济 会议 干部 地方 企业 敢干 群众 首创 优化 肺炎	Topic #3	[0.00520852 0.00520843 0.00520854 0.43301836 0.00520849 0.22522663 0.00520854 0.00520842 0.00520842 0.00520838 0.29487853 0.00520872]
中安在线	【安徽滁州：优化调整疫情防控措施，不再开展常态化核酸检测，实行“愿检尽检”】关于优化调整疫情防控相关措施的通告（2022）第76号根据当前疫情防控形势，现优化调整我市疫情防控相关措施，具体通告如下：一、不再开展常态化核酸检测，实行“愿检尽检”，对无核酸检测记录的不再“安康码”弹窗和短信提醒。各地继续提供便民核酸检测服务。二、除养老机构、儿童福利机构、医疗机构、学校（含托幼机构）以及密闭娱乐场所等有特殊防疫要求的场所外，乘坐公共交通工具，进入公共场所，不再扫“场所码”和查验核酸检测阴性证明。三、通过药店购买“四类”药品的人员，不再单独登记回访。四、请符合条件的群众尽快接种疫苗，倡导60岁以上人群“应接尽接”，进一步巩固人群免疫屏障。五、请广大群众继续落实规范佩戴口罩、做好“手卫生”、保持社交距离等个人防护措施，当好自己健康的第一责任人。六、各级政府、各企事业单位、基层社区（村）和社会各界同…	2022年12月07日 19:59	企业	女	0	0	0	安徽	20221207	优化 调整 措施 检测 优化 调整 措施 通告 形势 优化 调整 措施 通告 检测 记录 弹窗 短信 便民 服务 机构 儿童 机构 医疗机构 学校 机构 娱乐场所 防疫 场所 场所 阴性 证明 药店 药品 人员 符合条件 群众 疫苗 人群 人群 屏障 规范 社交 距离 措施 责任人 政府 企事业 单位 基层 社区 营造 科学 措施 国家 政策 疫情 形势 变化 优化 调整 防控 措施 肺炎 应急 指挥部	Topic #10	[0.00128214 0.00128206 0.03819714 0.00128208 0.0012821 0.00128209 0.00128209 0.02985938 0.00128207 0.00128208 0.92040465 0.00128212]
章艳	【央视财经：国务院联防联控机制：十条措施持续提高防控的科学精准水平】在发布会上，国家卫健委相关负责人表示：《进一步优化落实新冠肺炎疫情防控的措施》对风险区划定和管理、核酸检测、隔离方式、保障群众就医购药需求、老年人疫苗接种、重点人群健康管理等工作，提出了进一步的优化要求。新的十条措施，将持续提高防控的科学精准水平。 L章艳的微博视频	2022年12月07日 22:58	名人	女	7	1	29	北京	20221207	财经 机制 措施 防控 科学 精准 水平 发布会 负责人 优化 肺炎 措施 风险 区划 管理 方式 群众 购药 老年人 疫苗 重点 人群 管理 工作 优化 措施 防控 科学 精准 水平 视频	Topic #10	[0.34276292 0.03941145 0.00260431 0.00260423 0.00260424 0.00260424 0.0026042 0.00260421 0.00260424 0.00260423 0.59438751 0.00260421]
萌说	#你准备出去浪吗#随着政策的放松，预计会有不少人按耐不住跃跃欲试准备出去玩了。但是现在年关将至，原本就有大量的人员流动，会对疫情防控造成不小的压力。如果此时还有大批的游客出行，我实在不敢想象最后会造成怎样的后果。对于我们每一个人而言，虽不能冲在前线抗战，但最起码要坚守住自己，少为国家添点乱。相信在未来的日子里，终有云开雾散的日子，那时候再结伴出去玩也不迟啊。或许我不太能理解出去玩的冲动吧，确实有些人不出去玩会憋坏，如果实在憋不住，就去玩吧。#微博新知博主#	2022年12月07日 22:58	普通用户	女	0	0	0	安徽	20221207	政策 预计 出去玩 年关 原本 大量 人员 流动 压力 游客 想象 后果 前线 抗战 国家 添点 日子 日子 结伴 出去玩 不太能 出去玩 冲动 不出去玩 玩吧 新知 博主	Topic #11	[0.00694454 0.0069445 0.00694445 0.0069445 0.00694449 0.00694452 0.18183057 0.00694448 0.00694468 0.00694455 0.00694468 0.74872405]
云烟3126	为进一步科学、精准做好当前疫情防控工作，阿克苏地区对疫情防控措施进行优化调整： 一、除特定人群外，不再开展常规核酸检测，高风险区人员、闭环管理人员、物资保障等一线高风险岗位从业人员，仍需按要求参加核酸检测。 ?	2022年12月07日 22:58	普通用户	女	0	0	0	其他	20221207	科学 精准 工作 措施 优化 调整 人群 常规 人员 人员 物资 高风险 岗位	Topic #10	[0.0064105 0.00641037 0.00641048 0.00641032 0.00641038 0.0064103 0.00641038 0.00641038 0.00641027 0.00641035 0.92948597 0.0064103 ]
修行在路上的小猪	#疫情##健康码##疫情防控10个健康提示# 这注定是让无数个中国人难眠的夜晚，偏激的躺平政策会让大城市的年轻人欢呼，但对于风平浪静的小城市则是无妄之灾，从自由生活到整日惴惴不安，尤其是有家有口，上有老下有小还有基础疾病的家庭。 明白疫情久已，但是为什么不能逐步开放?至少保留健康码检测，或者跨市跨省亮码政策?像大家所说的，这样的恐惧是三年来第一次有，不知道是该难受，恐惧，担忧，迷茫，无所适从还是怎样？ 屁民只有遵守政策的无力感出现了……	2022年12月07日 22:58	普通用户	女	3	25	80	广东	20221207	疫情 躺平 政策 年轻人 生活 基础 疾病 家庭 疫情 检测 跨省 亮码 政策 屁民 政策	Topic #11	[0.00641062 0.00641036 0.00641033 0.00641044 0.00641043 0.17097001 0.0064105 0.00641032 0.00641049 0.0064104 0.00641092 0.76492519]
荷塘情趣2010	#个股专业点评# 【A股布洛芬概念股现涨停潮：产品频现脱销 关停产线紧急复活】2022年12月07日 21世纪经济报道 21财经APP 张望21世纪经济报道记者张望 报道“老药”布洛芬从未如此紧俏。在疫情防控措施进一步优化调整之际，布洛芬作为一种常规药品，正在成为家庭“囤药”必备品，已经在多地出现脱销现象。由于家庭备药迅速扩大市场需求，布洛芬厂商新华制药（000756.SZ）、亨迪药业（301211.SZ）、仁和药业（000650.SZ）等公司的股价在12月7日出现集体涨停，其中，新华制药港股（山东新华制药，00719.HK）继12月5日上涨18.73%之后，12月7日再度飙涨27.93%。与之相关的是，进一步优化疫情防控新十条也对居家隔离和购药提出了要求。12月7日，国务院联防联控机制综合组发布《关于进一步优化落实新冠肺炎疫情防控措施的通知》（新十条），其中亦强调“具备居家隔离条件的无…	2022年12月07日 22:58	名人	男	0	1	1	宁夏	20221207	个股 专业 概念股 产品 复活 世纪 经济 财经 世纪 经济 记者 老药 措施 优化 调整 常规 药品 家庭 必备品 现象 家庭 备药 市场需求 厂商 药业 药业 公司 股价 集体 港股 优化 机制 综合 优化 肺炎 措施 条件 病例 群众 上线 抗病毒 行情 抗病毒 药物 家庭 必备品 涉及面 话题 资本 市场 投资 焦点 投资 总监 世纪 经济 记者 热点 公司 产线 状态 医药 人士 世纪 经济 记者 生产 生产 条件 医药 人士 坦言 生产 措施 优化 市场需求 药品 井喷 产品 复产 医药 股价 涨幅 肺炎 医药 人士 市场需求 医药 世纪 经济 记者 华润 悬液 品种 分类 化药 视同 质量 疗效 一致性 评价 华润 机构 调研 悬液 生产 销售 预计 产品 发展潜力 股价 医药 公司 悬液 生产 批件 销售 工作 颗粒 药品 药业 规格 颗粒 质量 疗效 一致性 评价 量产…	Topic #8	[3.68744333e-04 3.68762407e-04 3.68748057e-04 5.45852940e-02 3.68738980e-04 3.68748003e-04 3.68751634e-04 1.68893210e-01 7.22452763e-01 3.68744818e-04 5.11187500e-02 3.68745331e-04]
天府新生活	#健康码# 2022年12月7日，大雪，一个值得纪念的日子。面对疫情防控一天一个变化的节奏，有种幌若隔世的感觉。前一周还在要求全员五天五检，转个背，所有街头核酸检测点全部消失。然后一夜之间，除了医院，坐地铁赶公交进商超等密闭空间都不需要核酸检测阴性证明了。砖家、媒体不断造势，全面放开的态势扑面而来。像坐过山车一样刺激！事不过三。全民抗疫了整整3年，是时候回归到2019年前那种自由自在的生活状态了！#成都娱乐场所开门营业#	2022年12月07日 22:58	普通用户	男	0	0	0	四川	20221207	大雪 日子 变化 节奏 幌若 感觉 全员 全部 消失 医院 公交 空间 阴性 证明 砖家 媒体 造势 全面 态势 过山车 全民 整整 生活 状态 娱乐场所 营业	Topic #11	[0.00396837 0.0039689 0.00396826 0.00396835 0.00396838 0.06557668 0.19746656 0.00396828 0.00396843 0.00396829 0.18186062 0.52334889]
江津之声	#重庆疫情# 【重庆：不折不扣落实优化防疫“新十条”】今（7）日，重庆市新冠肺炎疫情防控工作新闻发布会（第160场）举行，市卫生健康委副主任李畔介绍，近一个月时间以来，在市委、市政府的坚强领导下，各市级有关部门密切协同、互相配合，各涉疫区县深入贯彻落实党中央、国务院的决策部署，坚持第九版防控方案，落实二十条优化措施，我市的疫情防控工作取得了明显的成效。目前，全市日新增感染者的人数已经回落到了11月中旬的水平，疫情形势不断向好。今天中午，国务院联防联控机制综合组出台了关于进一步优化落实新冠肺炎疫情防控工作措施的通知，推出了防控措施的“新十条”。今天下午，市疫情防控指挥部第一时间召开会议，研究“新十条”措施在重庆的落地相关工作。要求各市级相关部门、各区县要进一步提高政治站位，切实把思想和行动统一到党中央的决策部署上来，继续坚持第九版防控方案，落实二十条优化措施，认真执行通知要求，抓严抓实抓细…	2022年12月07日 22:58	名人	男	1	0	0	重庆	20221207	疫情 优化 防疫 肺炎 工作 新闻 发布会 时间 市委 市政府 领导 市级 部门 协同 疫区 决策 部署 第九版 防控 方案 优化 措施 工作 全市 感染者 人数 水平 疫情 形势 机制 综合 优化 肺炎 工作 措施 防控 措施 指挥部 时间 会议 研究 措施 落地 工作 市级 部门 区县 政治 站位 思想 行动 统一 决策 部署 第九版 防控 方案 优化 措施 认真执行 防控 措施 防控 工作 科学 精准 水平 区县 部门 单位 措施 现行 防控 措施 区县 部门 单位 形势 任务 防控 措施 细化 层层加码 程度 人民 生命安全 限度 疫情 经济社会 发展 影响	Topic #10	[0.0010163 0.00101629 0.08706633 0.13574198 0.00101631 0.00101629 0.00101628 0.00101627 0.00101628 0.00101631 0.71278016 0.0562812 ]
盐城视点聚焦	#盐城头条# 【盐城市关于进一步优化调整防控措施的通告】 关于进一步优化调整防控措施的通告为全面、准确、完整贯彻落实国务院联防联控机制综合组《关于进一步优化落实新冠肺炎疫情防控措施的通知》有关要求，方便市民群众生产生活，即日起优化调整我市防控措施如下：一、除规定的重点岗位人群外，不再开展常态化核酸检测，其他人员实行“愿检尽检”。二、具备居家隔离条件的无症状感染者和轻型病例一般采取居家隔离措施，也可以自愿选择集中隔离，居家隔离期间不得外出，加强健康监测。三、进入各级各类养老院、福利院、医疗卫生机构、中小学、托幼机构等特殊场所、重点机关和大型企业，均应测量体温、查健康码、查验48小时核酸检测阴性证明。各级各类医疗机构不得因无核酸检测证明拒诊。对不能提供核酸检测证明的，采样后立即开展诊疗。四、不再对跨区域流动人员检查核酸检测阴性证明和健康码，不再开展“落地检”。进入其他场所和乘坐市内公共交通工…	2022年12月07日 22:58	名人	男	0	0	1	江苏	20221207	头条 优化 调整 防控 措施 通告 优化 调整 防控 措施 通告 全面 机制 综合 优化 肺炎 措施 市民 群众 生产 生活 优化 调整 防控 措施 规定 重点 岗位 人群 检测 人员 条件 病例 措施 医疗 卫生机构 机构 场所 重点 机关 企业 测量体温 小时 阴性 证明 医疗机构 证明 证明 区域 流动 人员 检查 阴性 证明 场所 阴性 证明 场所 居民 互联网 平台 药店 抗病毒 抗生素 药品 阴性 证明 符合条件 群众 疫苗 人群 老年人 屏障 责任人 责任 勤洗手 通风 米线 措施 症状 居家 服用 药物 联系 属地 社区 前提 诊室 优化 调整 防控 措施 国家 政策 疫情 形势 优化 调整 防控 措施 肺炎 疫情 指挥部 来源	Topic #10	[0.09790451 0.00081702 0.00081703 0.00081703 0.00081702 0.034895 0.10165504 0.02917836 0.00081701 0.00081702 0.73064794 0.00081702]
鲜城重庆	【多地取消“落地检”：#这个春节可以回家过年吗#】近日，全国多地相继发布疫情防控优化调整措施，对核酸检测、乘坐公共交通、就医买药等多个领域提出了新规定。在针对外地来返人员的管控措施方面，已有多地进一步放宽。山东省系全国首个取消强制性“落地检”省份，此外，杭州、贵州、海南、长春等地也宣布取消强制性措施。但部分地区如云南永善县、江西景德镇市浮梁县、福建省松溪县等地，依旧倡议“非必要不返乡”。你的家乡疫情政策如何？这个春节，你可以返乡过年吗？#不再对跨地区流动人员查验健康码# 你可以返乡过年吗？	2022年12月07日 22:58	团体（机构）	女	0	1	14	重庆	20221207	回家 全国 优化 调整 措施 买药 领域 规定 外地 人员 管控 措施 方面 全国 强制性 省份 强制性 措施 部分 地区 倡议 家乡 疫情 政策 跨地区 流动 人员	Topic #6	[0.00347231 0.00347235 0.28996038 0.00347236 0.00347228 0.00347228 0.40631437 0.00347251 0.00347248 0.00347232 0.00347239 0.27247396]
艺术舒勇	今天是每日一画行动的1046天。这一天值得大书特书。北京市第430场新冠肺炎疫情防控工作新闻发布会召开。北京将高效统筹疫情防控和经济社会发展，尽快恢复正常生产生活秩序、复工复产。 ?	2022年12月07日 22:58	名人	男	0	0	2	北京	20221207	行动 大书特书 肺炎 工作 新闻 发布会 经济社会 发展 生产 生活 秩序 复产	Topic #3	[0.20427465 0.00694449 0.00694493 0.47301168 0.00694501 0.00694466 0.00694462 0.00694474 0.00694448 0.00694449 0.26021161 0.00694465]
紫罗兰0005	纪念一下，今天发布疫情防控新10条，明天起我们要从自我防护做起，风险将无处不在！ ?	2022年12月07日 22:58	普通用户	女	0	0	0	陕西	20221207	纪念 风险	Topic #1	[0.04166723 0.54166118 0.04166667 0.04166744 0.04166667 0.04166744 0.04166667 0.04166674 0.04166732 0.04166679 0.04166853 0.04166732]
爱瑞奇迹	疫情之下我院全力保障肿瘤患者就医需求#肿瘤医院##肿瘤#肿瘤超话#肿瘤防治科普# 近期疫情反复再一次让我们的生活被迫按下暂停键，给需要及时就医的肿瘤患者带来很多不便和困扰。我院属于民生保障单位，疫情期间正常开诊，全体员工每日做核酸检测，并要求所有员工家庭—单位“两点一线”，减少不必要的风险。作为一家肿瘤专科医院，我院无发热门诊。根据北京市疫情防控要求，如您就诊前出现发热、干咳、乏力、嗅觉味觉减退或消失等症状，请您先行前往发热门诊进行筛查。筛查结果无异常后，请您持诊断证明来我院就诊......原文链接：O疫情之下我院全力保障肿瘤患者就医需求	2022年12月07日 22:58	企业	男	0	0	0	北京	20221207	疫情 我院 肿瘤 患者 肿瘤医院 肿瘤 肿瘤 肿瘤 疫情 生活 肿瘤 患者 我院 民生 单位 疫情 全体 员工 员工 家庭 单位 风险 肿瘤 专科医院 我院 嗅觉 味觉 消失 症状 先行 筛查 筛查 证明 我院 原文 链接 疫情 我院 肿瘤 患者	Topic #5	[0.00277784 0.00277783 0.03698389 0.00277788 0.11706937 0.59664845 0.10457021 0.00277781 0.00277779 0.12528312 0.00277789 0.00277791]
是云光嘞	#完全恢复到疫情前需要哪些条件#好像准备解禁了，疫情防控了那么久，以后就靠自己了 ?	2022年12月07日 22:58	名人	女	0	2	1	广西	20221207	疫情 条件	Topic #11	[0.02777965 0.02777805 0.02777781 0.02777799 0.02777903 0.02777898 0.02777787 0.02777801 0.02777807 0.02778021 0.02777976 0.69443458]
我去编论文了	万万没想到，疫情防控最后以这样的方式收场了。平平安安吧 ?	2022年12月07日 22:58	普通用户	女	0	0	0	安徽	20221207	方式 收场	Topic #9	[0.04166796 0.04166667 0.04166667 0.04166736 0.04166725 0.04166693 0.04166752 0.04166719 0.04166696 0.54165933 0.04166851 0.04166765]
长空利剑-	#新乡疫情#香香市脚鱼局防疫办电话：5081718 近两个月疫情以来，香香市防疫工作日益摆烂，不知相关领导有何作为？不知香香市政府领导，教育局在想些什么，拿着国家宽松的防疫政策当做自己不作为的借口，撤除市内核酸检测点，教育局强硬施压，逼迫市内“无疫情”学校开展线下教学。有些学校迫于无奈让学生到校进行核酸检测，没有想到这让多名师生发热高烧，甚至出现味觉消失耳聋的症状，增大了感染几率。不仅不能线下复课，师生家长们还要在家担惊受怕，恐染上[em]e402423[/em]。更有甚者，让教师在班级群内发布通知：复课不需要核酸阴性证明和健康码。无疑是掩耳盗铃式“清零”，[em]e400855[/em][em]e400855[/em]，师生为了家庭个人的生命健康安全，申请请假在家线上上课，政府教育局还不依不饶，以线上停课为要挟，逼迫师生返回校园，置个人集体的安危于不顾。是真的为了学生的成绩，还是什么不…	2022年12月07日 22:58	普通用户	男	0	0	0	河南	20221207	疫情 市脚 鱼局 防疫 电话 疫情 防疫 工作 领导 市政府 领导 教育局 国家 防疫 政策 借口 教育局 疫情 学校 学校 学生 味觉 消失 耳聋 症状 几率 线下 家长 染上 教师 班级 核酸 阴性 证明 家庭 生命 政府 教育局 校园 集体 学生 成绩 无法 秘密 平民百姓 国家 政策 分阶段 规划 疫情 形势 有所 概率 教育局 开学 疫情 传播 风险 市是 中央 优化 防疫 政策 明确指出 场所 阴性 证明 领导 会视 中央 政策 学校 全面 开学 老师 病毒 人祸 经历 疫情 线下 工作 无法 顺利开展 无脑 政策 病毒 疫情 状况 疫情 防疫 工作 年关 疫情 措施 政策 病毒 政府 领导 部门 工作 学校 学生 问题 民众 部门 踢皮球 责任 实际 局面 有所 实际 管事 部门 教育局 防疫 部门 开会讨论 中央 政策 市民 形式主义 国家 政策 学校 学生 学生 无法 …	Topic #9	[0.00068872 0.00068872 0.00068872 0.00068874 0.00068873 0.00068879 0.02869372 0.00068872 0.00068873 0.48645056 0.06012832 0.41921755]
通行线Toursline	#通行线·轨交# 在新十条明确了公共交通不属于要查验核酸及健康码的范畴之后，那些这几天还未“退赛”，坚持执行原有政策的地铁系统是否发生了变化？以福州地铁为例，虽然他们并未通过官方的社交媒体平台发布相关公告（主要是今天公众号推送机会已经用完了），同时截至发稿时福州市级层面也没有按照当地的实际情况再度强调新十条的具体执行方式，但实际上福州地铁已经开始按照新十条提出的内容做出了改变。通通今天晚上在乘坐福州地铁时发现，进站时的防疫要求仅剩下佩戴口罩，原有的查验健康码及72小时核酸证明的要求已经取消，部分车站安检口前的测温验码人员也不见了踪影，车站内涉及健康码及核酸查验相关要求的标识正陆续撤除，留下了时代印记的黑胶布。这意味着福州地铁从2020年八闽健康码推出时的查验健康码措施以及执行了一个多月的查验核酸检测证明措施在现阶段下走入了历史。对于市中心的东街口商圈来说，终于再度实现了“去核化”和“无码…	2022年12月07日 22:58	名人	女	4	16	73	其他	20221207	轨交 核酸 退赛 政策 地铁 系统 变化 地铁 官方 社交 媒体 平台 公告 公众 机会 层面 实际 情况 方式 地铁 内容 通通 地铁 进站 防疫 小时 核酸 证明 部分 车站 测温 验码 人员 踪影 车站 核酸 标识 时代 印记 地铁 措施 证明 措施 历史 市中心 商圈 核化 疫情 烟火 市井 防控 措施 优化	Topic #6	[0.00203255 0.00203256 0.00203271 0.00203256 0.00203256 0.00203255 0.73254184 0.00203256 0.00203259 0.00203258 0.00203258 0.24713236]
momo锦鲤	#健康码##疫情# 三年疫情，宣告结束，不知是结束还是新的开始，总之接下来我们要自己保护好自己了。#疫情防控# ?	2022年12月07日 22:59	普通用户	女	1	0	2	广西	20221207	疫情 疫情 宣告	Topic #4	[0.02777785 0.02777813 0.02777782 0.02777779 0.69444228 0.02777792 0.02777782 0.02777778 0.0277779 0.02777785 0.02777801 0.02777884]
是小迷弟咩	疫情防控似乎是放开了，我不知道这是不是件好事，但至少一切开始有了生机。地图上快递小车动了起来，同事们陆续来现场办公，小餐馆也开始正常营业。这三年大家都压抑坏了，现在慢慢有了希望，我相信未来一定会越来越好。祝愿我们都有光明的未来 ?	2022年12月07日 22:59	普通用户	男	0	2	1	北京	20221207	好事 生机 地图 小车 同事 现场办公 餐馆 营业 光明	Topic #10	[0.02777778 0.02777778 0.02777778 0.02777778 0.02777778 0.36111016 0.02777794 0.02777778 0.02777815 0.02777778 0.36111074 0.02777857]
微言平果官微	《关于进一步优化落实新冠肺炎疫情防控措施的通知》解读问答O《关于进一步优化落实新冠肺炎疫情防控措施的通知》解读问答 ?	2022年12月07日 22:59	企业	女	0	0	0	其他	20221207	优化 肺炎 措施 优化 肺炎 措施	Topic #2	[0.01190485 0.01190485 0.86904688 0.01190478 0.01190478 0.01190482 0.01190486 0.01190479 0.01190479 0.01190477 0.01190503 0.01190479]
宇宙差评师	妈的回家要单独隔离九天，草！哪有这种隔离政策啊，疫情防控中心的电话永远打不通，小地方就是领导想咋关就咋关呗 ?	2022年12月07日 22:59	名人	男	0	4	1	甘肃	20221207	回家 隔离政策 中心 电话 地方 领导	Topic #9	[0.0138892 0.01388937 0.0138889 0.01388957 0.01388892 0.01388916 0.01388995 0.01388894 0.01388892 0.63990154 0.01388895 0.22120657]
互联网阿超	之前疫情防控的主要矛盾是：顶层精准防控与基层层层加码的矛盾。现在疫情防控的主要矛盾是：顶层放宽防控与基层有人不愿减码的矛盾。只求自己所住的楼栋没有阳性出现吧，但这很难。冲击还没到来，太平日子不会这么快到来的，大家都太乐观了。 ?	2022年12月07日 22:59	名人	男	0	0	4	广东	20221207	顶层 精准 防控 基层 层层加码 顶层 防控 基层 阳性 冲击 日子	Topic #11	[0.19782643 0.00833379 0.00833363 0.00833346 0.00833353 0.00833421 0.00833446 0.00833334 0.00833337 0.00833359 0.00833395 0.71883623]
毅淇向魏来	【#完全恢复到疫情前需要哪些条件#】#梁万年解读防疫新10条#：我国疫情防控的主要目标是恢复到疫情前状态，但目标的实现是要有条件的，包括，①病毒的毒力、致病性下降，目前奥密克戎变异株已呈现了这种状态；②人群的免疫水平，要真正形成有效屏障，能防止重症和死亡的发生；③要具有有效药物；④疫情防控应急指挥系统、基层疫情处置能力和机制日趋通畅完善。 L央视新闻的微博视频	2022年12月07日 22:59	名人	女	0	0	0	四川	20221207	疫情 条件 防疫 目标 疫情 状态 目标 条件 病毒 毒力 致病性 变异 状态 人群 水平 屏障 重症 药物 应急 指挥系统 基层 疫情 能力 机制 新闻 视频	Topic #0	[0.63397089 0.00320514 0.00320517 0.00320516 0.33397694 0.00320548 0.00320515 0.00320517 0.00320518 0.0032052 0.00320519 0.00320534]
王思铁	【#完全恢复到疫情前需要哪些条件#】#梁万年解读防疫新10条#：我国疫情防控的主要目标是恢复到疫情前状态，但目标的实现是要有条件的，包括，①病毒的毒力、致病性下降，目前奥密克戎变异株已呈现了这种状态；②人群的免疫水平，要真正形成有效屏障，能防止重症和死亡的发生；③要具有有效药物；④疫情防控应急指挥系统、基层疫情处置能力和机制日趋通畅完善。 L央视新闻的微博视频（来源：央视）	2022年12月07日 22:59	名人	男	2	3	3	四川	20221207	疫情 条件 防疫 目标 疫情 状态 目标 条件 病毒 毒力 致病性 变异 状态 人群 水平 屏障 重症 药物 应急 指挥系统 基层 疫情 能力 机制 新闻 视频 来源	Topic #0	[0.64283256 0.00308643 0.00308647 0.00308645 0.32630245 0.00308666 0.00308645 0.00308647 0.00308646 0.00308649 0.00308648 0.00308662]
西部崛起栏目组	兰大一院最新就诊通知就诊通知尊敬的病友及家属：根据疫情防控最新要求，为保障广大患者及时就医，我院就诊要求调整如下：(1)普通门诊就诊患者不再查验核酸检测阴性报告，因号源有限，请凭预约信息（短信）、配合询问病史及监测体温进入医院。(2)新住院患者及陪员须持24小时核酸阴性证明(结果互认)，方可办理住院手续。(3)急诊及发热门诊24小时开放，有发热症状患者需前往发热门诊就诊。★请您全程正确佩戴口罩。★就诊资料：带好身份证和诊疗卡/电子健康卡，及既往就诊资料。如有问题请来电咨询：0931-8625222。兰州大学第一医院2022年12月7日来源:兰州大学第一医院#兰州疫情#	2022年12月07日 22:59	企业	男	0	0	1	甘肃	20221207	病友 家属 患者 我院 调整 普通 门诊 患者 阴性 报告 号源 信息 短信 病史 医院 住院 患者 陪员 小时 核酸 阴性 证明 方可 办理 住院手续 小时 症状 患者 全程 资料 身份证 电子 资料 问题 咨询 医院 来源 医院 疫情	Topic #6	[0.21184607 0.00252528 0.00252534 0.00252526 0.00252535 0.26528087 0.50014499 0.00252533 0.00252549 0.00252536 0.0025253 0.00252535]
yz123yz	大家晚上好。今天沪深股市低开后震荡分化，呈现深强沪弱格局，最终三大指数涨跌互现。沪综指跌0.4%，失守3200点大关，盘中曾创出9月15日以来的新高3226点。深成指微涨0.17%，午后创出9月16日以来的新高11504点，近7个交易日中有6天上涨。创业板指涨0.87%，收复2400点大关，创11月16日以来的新高2432点。 量能方面，呈现小幅萎缩。两市合计成交额为9486亿，连续第2个交易日低于万亿大关，较昨日减少496亿，降幅为5%。分市场看，沪市成交额环比降7.6%，深市成交额环比降2.9%。沪市缩量力度明显高于深市。 资金动向，今日沪股通资金净卖出13.91亿，深股通资金净买入16.64亿，北向资金整体净买入2.73亿。至此，陆股通连续7个交易日资金净流入，累计净流入369.74亿。这也是近11个交易日中的第10次净流入，期间(11个交易日)累计净流入434.68亿。而近19个…	2022年12月07日 22:59	普通用户	女	0	0	0	四川	20221207	沪深股市 分化 格局 指数 沪综指 交易日 创业板 方面 小幅 合计 成交额 交易日 降幅 市场 成交额 成交额 缩量 力度 资金 动向 股通 资金 深股通 资金 资金 整体 陆股 交易日 资金 净流入 净流入 交易日 净流入 交易日 净流入 交易日 净流入 区间 交易日 净流入 市场 局面 沪综指 创业板 步伐 盘面 热点 板块 开花 医药 医疗 板块 升势 措施 调整 旅游 酒店 餐饮 传媒 娱乐 商业 连锁 板块 势头 热点 程度 延续性 水平 个股 层面 平盘 市场 整体 逊色 办法 指数 跳空 缺口 尝试 情况 态势 门槛 分水岭 特征 市场 无力 索性 点儿 考验 缺口 积蓄 动能 模式 行情 价值 资讯	Topic #8	[0.00148815 0.00148812 0.00148813 0.00148811 0.0014881 0.0014881 0.00148811 0.00148818 0.98363062 0.00148811 0.00148812 0.00148814]
猪场技术员	疫情防控进入新阶段～记录一下疫情防控艰难时期 ?	2022年12月07日 22:59	普通用户	男	0	0	0	山西	20221207	阶段 记录 时期	Topic #11	[0.02083333 0.02083333 0.020834 0.02083344 0.02083372 0.02083375 0.02083333 0.02083342 0.02083363 0.02083483 0.02083349 0.77082972]
Tanya肉肉儿	#广州疫情# 好多人都说疫情结束，人家只是结束防控而已…… ?	2022年12月07日 22:59	普通用户	女	0	0	0	其他	20221207	疫情 疫情 防控	Topic #4	[0.02083342 0.02083379 0.02083356 0.02083334 0.77083077 0.0208334 0.02083336 0.02083334 0.02083341 0.02083339 0.02083374 0.02083449]
辰域2022	看到现在疫情防控措施，真的有一种无力感，想起今年在上海被封了快四个月恍如上辈子一般，我当时的想法是，封了几个月这个病毒没了很值得了，几个月后上海解封了，看到每天的感染同胞越来越少，以为这个病毒消停了，万万没想到，没有最坏的，只有更坏的事会发生。为什么会这样啊啊啊啊？2021年明明还挺安静的，今年下半年大城市核酸频率真的非常高，出行基本靠核酸，怎么会大规模爆发呢？下半年几个大城市沦陷后，看到数据真的很绝望。我其实不知在绝望什么，我的内心有种毁天灭地的感觉，几年了，这明明就是一场人祸，竟然现在结束，我怀疑现在是公元2022，这难道不是公元前2022年吗？被封几个月，我经常有一种为什么会出现在2022的莫名其妙感，就好像2012年有人告诉我世界末日一样，我还记得遥远的2012世界末日快来临的那天晚上，我在杭市街头第一次直面遇到了小偷，我发现口袋被人动了下，我回头一看发现了小偷喊住了他让他把?还…	2022年12月07日 22:59	普通用户	女	1	0	1	上海	20221207	措施 病毒 同胞 病毒 事会 核酸 频率 核酸 数据 内心 感觉 人祸 口袋 好人 坏人 坏人 天赋 人们 公务员 共产主义 部门 核酸 利益 机构	Topic #11	[0.00595251 0.00595252 0.00595265 0.00595249 0.00595248 0.00595251 0.38231954 0.00595249 0.0059526 0.00595265 0.00595287 0.55815468]
姜薰南_	我其实不大能理解为什么防疫突然一下子放的这么开感觉接下来最先遭受疫情影响的就是医护工作者了唉，可能各个社会阶层也受够了疫情防控了吧。接下来医院会瘫痪，所有看其他疾病的人以及感染的老年人都会受到冲击希望大家都能各自安好吧。 ?	2022年12月07日 22:59	普通用户	男	0	2	0	海外	20221207	防疫 感觉 疫情 影响 医护 工作者 社会阶层 医院 疾病 老年人	Topic #5	[0.00833372 0.00833337 0.0083334 0.00833338 0.33538948 0.58127546 0.00833337 0.00833341 0.0083336 0.00833345 0.00833354 0.00833382]
小白不知道要起什么微博名	搞完了，担心老师在我一而再再而三凌晨一两点给她发文件之后把我拉黑（应该也不会），我还是决定明天早上再发给她吧，毕竟这两天疫情防控，她是下一届德育导师万一手机不静音呢 ?	2022年12月08日 00:51	普通用户	女	0	2	0	安徽	20221208	老师 发给 导师 手机 静音	Topic #9	[0.02777778 0.02777778 0.02777841 0.02777778 0.02777778 0.02777778 0.0277779 0.02777778 0.02777792 0.69444325 0.02777778 0.02777808]
李知谦313	北京疫情防控#北京疫情防控# ?	2022年12月08日 00:51	普通用户	女	0	0	0	北京	20221208		Topic #0	[0.08333333 0.08333333 0.08333333 0.08333333 0.08333333 0.08333333 0.08333333 0.08333333 0.08333333 0.08333333 0.08333333 0.08333333]
s有志青年s	终于结束了这个逼疫情防控！！！ ?	2022年12月08日 00:51	普通用户	女	0	4	1	安徽	20221208		Topic #0	[0.08333333 0.08333333 0.08333333 0.08333333 0.08333333 0.08333333 0.08333333 0.08333333 0.08333333 0.08333333 0.08333333 0.08333333]
平民书社	疫情放开，会造成医疗资源的挤压吗? 在一个月前，关于疫情的发展情况，我们获得的所有信息，几乎都是已经到了万分紧急，需要倾全国之力，全民皆兵的地步了，似乎疫情正在全面爆发，全面反扑，稍有疏忽就会招致亡国灭种的祸患，或者其他的灭顶之灾。甚至在两天前，有些地区还在宣布有新的风险区增加，另外，多地新的方舱医院还在紧张的施工中。尽管多地放宽防疫措施的新闻在不断更新，可是离真正放开似乎还有很长的一段路要走。 但是，几乎就是在一夜之间，再次出台了“20条优化防控措施”，新的防疫政策表明在逐步放开，要是在之前，出现这样放松管控的官方通报，真的是不敢相信!新的防疫政策在告诉人们，疫情发展到目前有了更大调整的空间，同时也能说明，进一步放宽疫情管控是大势所趋，民心所向。更大范围的放宽，即使算不上“躺平”，但是根据目前疫情的发展变化及其危害程度，追求完全的“清零”已经没有太大的实际意义了，所以“20条优化防控措…	2022年12月08日 00:52	普通用户	男	0	0	0	北京	20221208	疫情 医疗 资源 疫情 发展 情况 信息 全国 地步 疫情 全面 全面 亡国灭种 祸患 地区 风险 施工 防疫 措施 新闻 优化 防控 措施 防疫 政策 管控 官方 通报 防疫 政策 人们 疫情 发展 调整 空间 疫情 管控 范围 躺平 疫情 发展 变化 危害 程度 实际意义 优化 防控 措施 疫情 信号 疫情 危害 躺平 之争 热议 两害相权 疫情 危害 社会 影响 问题 疫情 危害 疫情 后遗症 情况 防疫 政策 疫情 变化 实际 情况 调整 调整 经济 民生 迫切需要 疫情 发展 情况 管控 专家 疫情 发展 情况 疫情 危害 后遗症 变异 病毒 传染性 后遗症 老年人 患者 风险 疫情 发展 情况 特点 经验 过度 气氛 管控 意见 根本就是 疫情 封控 防疫 抗疫 法宝 疫情 变化 防疫 措施 有所 疫情 防疫 政策 高度 状态 经济 民生 发展 疫情 措施 疫情 疫情 变化 …	Topic #11	[2.07110062e-01 4.23021091e-04 4.23028337e-04 8.59052528e-02 4.23033822e-04 4.23020012e-04 4.23018869e-04 4.23025697e-04 4.23032267e-04 4.23021602e-04 4.23025910e-04 7.03177458e-01]
從春至秋	新冠疫情，整三年，给全球制造了二战一样级别的死伤，以及极其严重的经济衰退。承平太久，终此一劫。至此，一个漫长的防疫时代告终。#疫情防控# ?	2022年12月08日 00:52	普通用户	女	0	0	0	其他	20221208	疫情 全球 二战 级别 漫长 防疫 时代	Topic #11	[0.01388892 0.01388907 0.01388913 0.01388907 0.01388963 0.01388892 0.01388912 0.0138891 0.30108994 0.01388953 0.01388901 0.56001856]
全力以赴ooo	24小时待命的疫情防控工作结束了，大量的返乡人员信息核实工作也没有了，晚上也能开静音安稳的睡觉虽然身子轻松了，但心里难免空落落的。每天摧残我的工作就这么突然的截止了。未来没有管控的生活只能自己好好保护自己。 2延安 ?	2022年12月08日 00:52	普通用户	男	0	1	3	山西	20221208	小时 待命 工作 大量 人员 信息 核实 工作 静音 身子 工作 管控 生活	Topic #9	[0.00833358 0.00833354 0.00833352 0.00833361 0.00833379 0.0083336 0.17974815 0.00833351 0.00833339 0.48586913 0.00833379 0.25938039]
茶人有话说	#完全恢复到疫情前需要哪些条件#2019年的12月30日，李文亮医生在自己的微博上发出了疫情预警：“华南水果海鲜市场确诊了7例SARS”。李医生去世快三周年了，然而这三年被疫情困扰折磨的国人从未忘记他，他成了国人心中的痛和遗憾！这三年，人们看不到未来的希望，做不出未来的规划。经济停滞，民生凋敝，国人内心的压抑到了极致。今天，国务院联防联控机制综合组发布《关于进一步优化落实新冠肺炎疫情防控措施的通知》，抗疫胜利在望！是该结束了！让人活动起来，让社会血液流动起来，让经济蓬勃起来，国泰民安，繁荣昌盛，欣欣向荣！盼望着！?	2022年12月08日 00:52	名人	女	1	14	49	广东	20221208	疫情 条件 医生 疫情 预警 水果 疫情 国人 国人 人们 规划 经济 国人 内心 机制 综合 优化 肺炎 措施 抗疫 活动 社会 血液 流动 经济 国泰民安 盼望着	Topic #4	[0.00378806 0.00378794 0.20965631 0.20475965 0.42690664 0.00378808 0.00378807 0.00378798 0.00378795 0.12837312 0.00378812 0.00378808]
王小莹L	#关于进一步优化落实疫情防控的通知#所以，大学什么时候停止打卡？?? ?	2022年12月08日 00:53	普通用户	女	0	5	2	河南	20221208	优化 大学	Topic #9	[0.02777785 0.02777817 0.36110885 0.02777789 0.02777778 0.02777778 0.02777816 0.02777786 0.02777796 0.36111108 0.02777873 0.0277779 ]
缘20170328	请各小区专班，各社区立即组织人员，连夜拆除各小区每个出入口的挡板，隔离墩，防爬网等临时封控设施，清理各类生产经营场所门前的临时封控设施。重点要清除影响阻碍消防通道的封控设施。 各小区出入口放置的救灾帐篷，疫情防控提示牌等，也需今晚一并收回，由各社区负责统一回收后交回街道。 明天开始各小区门岗不再值守查验，但根据师市安排部署，各街道，各社区，各小区现有指挥体系，以及双报到党员等疫情防控工作人员在下周一之前不得离岗，继续保持在岗在位，根据安排部署做好后续工作。始于2020年1月25日终于2022年12月8日，核酸时代终于要结束了。	2022年12月08日 00:53	普通用户	女	0	0	0	甘肃	20221208	小区 专班 社区 人员 小区 挡板 隔离墩 设施 生产 经营场所 设施 重点 影响 消防通道 封控 设施 小区 救灾 帐篷 提示牌 社区 统一 街道 小区 师市 部署 社区 小区 体系 党员 工作人员 部署 工作 核酸 时代	Topic #10	[0.00308656 0.00308645 0.00308648 0.32276151 0.09475308 0.00308643 0.00308679 0.00308645 0.00308647 0.00308657 0.55470668 0.0030865 ]
smile丶戈	解封了，太不容易了。最后的结果肯定是恢复到2019年之前，但是现在依然是在往那个方向努力的过程中，还未达到完全放开、不用防控的程度，国家也在根据疫情的形势变化寻找防控与经济发展之间的平衡点，不断优化调整政策。现在的新政策绝对不是放任躺平，而是把疫情防控的大部分主动权交到了每个人自己手中，对基层防控能力提出了更高的要求，每个个体要承担起自己的责任。先前的防控措施就是一个量变积累的过程，没有先前的防控打下的基础，就换不来现在的好形式，从结果出发否定量变的过程是很愚蠢的。如果是普通感冒，医院等特殊场所为什么还需要核酸？那肯定是因为还有很多不确定性，万一医院这些特殊机构沦陷了，那才是真的灾难，相信国家，跟着国家政策走，坚定信念。全新的一年即将开始，加油努力！	2022年12月08日 00:53	普通用户	男	0	1	2	新疆	20221208	方向 过程 防控 程度 国家 疫情 形势 变化 防控 经济 发展 平衡点 优化 调整 政策 政策 躺平 主动权 基层 防控 能力 个体 责任 防控 措施 过程 防控 基础 形式 过程 普通 医院 场所 核酸 不确定性 医院 机构 灾难 国家 国家 政策 坚定信念	Topic #11	[0.12207484 0.0021368 0.00213682 0.00213689 0.00213692 0.00213687 0.00213685 0.00213679 0.00213681 0.00213681 0.16102093 0.69767266]
R-鶴er	2022.12.08 一个疫情的时代过去了有点感动 也有点不敢动 马上就要和宝宝见面了 终于不用分开这么久了 终于不用捅嗓子眼了 终于不用到处扫码了 终于结束了一个人无趣的生活 坐等宝宝和宝宝妈妈回家 我们仨可以一起出去玩了 我的快乐又回来了！！！！！#每日一图##日常碎片plog##新疆疫情防控动态##plog##2022年终总结# @图图少爷啊	2022年12月08日 00:54	普通用户	女	0	7	7	新疆	20221208	疫情 时代 有点 有点 见面 嗓子眼 无趣 生活 妈妈 回家 我们仨 出去玩 碎片 动态 年终总结 图图 少爷	Topic #11	[0.00925938 0.00925929 0.00925943 0.0092593 0.00925957 0.00925972 0.00925948 0.0092593 0.00925937 0.00925935 0.00925941 0.89814641]
李知谦313	#进一步优化防疫新十条# 极简汇总！“新十条”五大场景防疫优化一览→12月7日国务院联防联控机制发布《关于进一步优化落实新冠肺炎疫情防控措施的通知》，提出优化防疫十条新举措。 ?	2022年12月08日 00:54	普通用户	女	0	0	0	北京	20221208	优化 防疫 汇总 场景 防疫 优化 一览 机制 优化 肺炎 措施 优化 防疫	Topic #2	[0.00694449 0.00694448 0.92361026 0.00694446 0.00694464 0.00694446 0.00694453 0.00694456 0.00694449 0.00694447 0.00694458 0.00694457]
老cheng同志	#南京疫情防控#安徽师范大学的通知，看完之后真的很感动，疫情终于结束了，很多人的大学生活也要结束了，最美好的大学时光都被疫情影响了！对南京大学生来说，疫情什么时候能真正结束呢？我们什么时候能等来春暖花开？把大学生全部留在这，有的学校解封了可以随意进出，有的学校还在封校，马上外面疫情放开，肯定会大范围扩散，有设身处地的为学生考虑过吗？到时候疫情严重了，回家路上感染了，怎么回家，让我们回家还家人朋友吗？	2022年12月08日 00:54	普通用户	女	0	0	2	江苏	20221208	疫情 大学 生活 大学 时光 疫情 影响 大学生 疫情 大学生 全部 学校 学校 封校 疫情 范围 设身处地 学生 疫情 回家 回家 家人 朋友	Topic #11	[0.00396827 0.00396831 0.00396826 0.00396826 0.00396841 0.00396834 0.00396829 0.00396828 0.00396829 0.43003468 0.00396832 0.53028229]
明明收不到	#防控措施有了这些新优化#疫情是快放开了，但是已经没有奋不顾身非要见的人了。 2西安·西北大学(长安校区) ?	2022年12月08日 00:54	普通用户	男	0	1	1	重庆	20221208	防控 措施 优化 疫情 校区	Topic #2	[0.01666677 0.01666726 0.5278356 0.0166667 0.30549498 0.01666673 0.01666683 0.0166667 0.01666678 0.01666672 0.01666739 0.01666755]
大言希声066	我分享了【划重点！优化疫情防控新十条公布，一图读懂】, 快来看吧！ | O网页链接 ?	2022年12月08日 00:54	普通用户	男	0	0	0	湖南	20221208	重点 优化 网页 链接	Topic #2	[0.21848191 0.01666672 0.61484955 0.01666707 0.01666667 0.01666667 0.01666702 0.01666696 0.01666691 0.01666668 0.01666716 0.01666668]
渡边QuQ	尽管都在抱怨上班，上班期间摸鱼巴不得快点下班，但真下班了回到住所，无所事事地打开抖音微博，躺着一刷就几个小时，也不知道自己刷了些什么。下班的时间里并没有一个很大的盼头，只是通过刷视频的方式来“打发时间”。上班的时候刷抖音变得格外有趣，而下班之后再去刷抖音就没有那么有趣了。在上班的时候，是参与了一场有规则的不好玩的游戏，我们知道它不好玩，也知道上班摸鱼行为不好，但是打破规则游戏外的行为却能获得额外的心理满足感。一旦把约束条件放宽松，不再制定游戏规则，人也没有了限制，额外的心里满足感也就不再了。----------在疫情防控严格的大环境下，在研三这个时间段该做的事情中，大量的事情被搁置，拖延，取消…如果没有疫情，也许我们会在外地实习，会空闲时候旅旅游，会更容易地收到心仪的offer，国外留学生回国就业产生的额外竞争压力也减小。而疫情期间却只是被封控在校园内，在一轮又一轮的面试结束之后焦急无所…	2022年12月08日 00:54	普通用户	男	0	2	5	陕西	20221208	摸鱼 住所 小时 时间 视频 方式 时间 规则 游戏 摸鱼 规则 游戏 心理 满足感 约束条件 游戏规则 满足感 环境 时间段 事情 大量 事情 疫情 外地 空闲 旅游 心仪 留学生 产生 竞争 压力 疫情 校园内 本科毕业 疫情 朋友 研究生 疫情 工作 时代 一代人 生活 策略 工作 内容 代码 生活 食堂 桌游 游戏 英语 生活 斗志 过度 劳累 生活 大脑 情绪 运作 过度 状态 工作 玩游戏 生活 躺平 研三 学期 人生 回头路 道理 风景	Topic #11	[0.00208339 0.00208335 0.00208335 0.00208338 0.00208342 0.00208343 0.00208347 0.00208337 0.0513741 0.22116086 0.00208338 0.70871451]
提拉密兔子	2022/12/8疲惫的一天来疾控些日子！每日睡眠总时长越来越少，除了前期每天碑林一日游……更多了解到从前不知道的道路、巷口，看过凌晨2点的城墙、凌晨3点的钟楼、见过凌晨4点南二环查酒驾的交警、被主人没发带去方仓医院隔离的狗狗（我有告诉它乖乖听话哦）某抖本地的超大直播间（原来直播是那么回事）最近四天开始永不止境的流调工作 怎么说就是打电话、询问基本信息、核酸阳性后前3天至5天的活动轨迹、整理资料、书写流调报告，过程刺激到分分钟口吐芬芳的节奏，未完待续…所有关于疫情防控政策被姐姐发过来的图片又逗笑，不得不说高手确实在民间。有些事伤害性不大、但侮辱性极强。冬天过了，春天会远吗？祝：好梦	2022年12月08日 00:55	普通用户	女	0	6	6	陕西	20221208	日子 时长 碑林 道路 城墙 主人 方仓 医院 狗狗 直播间 直播 止境 工作 信息 核酸 阳性 活动 轨迹 整理 资料 书写 报告 过程 芬芳 节奏 政策 姐姐 图片 高手 民间 伤害性 侮辱性	Topic #6	[0.00520854 0.00520836 0.00520858 0.00520845 0.00520853 0.08620991 0.40928952 0.00520841 0.00520855 0.26515722 0.0052084 0.19767553]
_VayIii	这是一个值得纪念的时刻，二十岁多岁的青春里，有多少个三年呢? #速览疫情防控新10条# ?	2022年12月08日 00:55	中高级达人	女	0	0	0	海外	20221208	时刻 速览	Topic #4	[0.04166667 0.04166667 0.04166667 0.04166707 0.54166537 0.04166667 0.04166667 0.04166671 0.04166667 0.04166667 0.04166667 0.04166752]
阿狸88	落下帷幕#广州海珠区疫情防控# ?	2022年12月08日 00:56	中高级达人	女	0	2	5	广东	20221208	帷幕	Topic #0	[0.08333333 0.08333333 0.08333333 0.08333333 0.08333333 0.08333333 0.08333333 0.08333333 0.08333333 0.08333333 0.08333333 0.08333333]
诗绮久伴你	最近的口罩政策一天一个变化突然有点适应不过来了……2020年初刚好也是我上班遇到的第一个春节大年三十晚上被告知取消休假 全员上班正月初一回到医院开始戴N95口罩穿防护服2021年全面开展新冠疫苗接种工作2022年周末节假日无休全员核酸成为家常便饭真的是三年了 感觉要看见曙光了……我不能说我们这三年的工作有多么大的意义只能说接下来的日子只有靠自己了正确认识新冠病毒 做好防护做自己健康的第一责任人青春能有几个三年疫情总会过去 我们终将相见于春暖花开日#疫情防控##进一步优化防疫新十条#	2022年12月08日 00:56	名人	女	0	1	4	四川	20221208	口罩 政策 变化 有点 全员 医院 防护服 全面 疫苗 工作 全员 核酸 感觉 曙光 工作 意义 日子 病毒 责任人 疫情 总会 优化 防疫	Topic #11	[0.00396844 0.13512058 0.00396855 0.00396859 0.00396852 0.18863143 0.00396852 0.00396833 0.00396829 0.00396851 0.00396852 0.64053173]
东青0524	2022年12月7日13:39随着优化落实疫情防控新十条的发布持续了三年的疫情防控战役终于告一段落路口不再查验行程卡、不再查看核酸检测结果连着上了两周网课的娃儿们应该也快开学了国家投入了大量的人力物力保护了我们三年接下来的日子我们要保护好自己了#进一步优化落实疫情防控措施# ?	2022年12月08日 00:57	普通用户	男	0	0	0	其他	20221208	优化 战役 行程 网课 娃儿 开学 国家 大量 人力物力 日子 优化 措施	Topic #2	[0.00925928 0.00925934 0.43555947 0.00925933 0.00925926 0.00925944 0.00925934 0.00925937 0.00925934 0.13114003 0.00925943 0.34996637]
睫毛不会下雨	结束了，这三年失去了多少，因为疫情防控被迫隔离，真的很心累 ?	2022年12月08日 00:57	普通用户	女	0	0	0	其他	20221208		Topic #0	[0.08333333 0.08333333 0.08333333 0.08333333 0.08333333 0.08333333 0.08333333 0.08333333 0.08333333 0.08333333 0.08333333 0.08333333]
落花无声滴雨无形	结束了负责了近两年的疫情防控工作应该是基本告一段落了坐等各种疫情工作群解散也感谢通过疫情工作认识了这么多可爱的人也最终希望疫情平稳落地 ?	2022年12月08日 00:57	普通用户	男	0	3	1	吉林	20221208	工作 疫情 工作 疫情 工作 疫情 落地	Topic #4	[0.01041689 0.01041677 0.01041682 0.30319943 0.59263168 0.01041673 0.0104169 0.01041669 0.01041698 0.01041702 0.01041702 0.01041707]
观泉州	【疫情新形势下，如何保护老年人？】国务院联防联控机制科研攻关组疫苗研发专班工作组组长 郑忠伟：首先，家里有老人的，我们要动员鼓励帮助老人接种新冠病毒疫苗，尽可能把他们先保护起来。第二，一旦有家人阳性或有症状以后，一定要和老人隔离开。第三，除了接种疫苗，平时还是要坚持戴口罩、多通风、勤洗手等一系列的公共卫生手段，这样才能做到全面、客观、科学地做好疫情防控。 L新闻一加一的微博视频	2022年12月08日 00:57	名人	男	0	1	0	福建	20221208	疫情 老年人 机制 科研 攻关组 疫苗 专班 工作组 老人 动员 老人 病毒 疫苗 家人 阳性 症状 老人 疫苗 通风 勤洗手 公共卫生 手段 全面 客观 科学 新闻 视频	Topic #5	[0.21598648 0.00347231 0.00347233 0.0034725 0.11993561 0.63282697 0.00347231 0.00347225 0.00347224 0.0034723 0.00347233 0.00347236]
河边钓鱼的二大爷	非常感谢这三年来一直默默付出的所有疫情防控工作人员，也非常感谢国家卫健委每次都能做出最完美的决定，也特别感谢国家在国外疫情泛滥成灾的时候守护好了我们，有你们真好，谢谢你们 ?	2022年12月08日 00:57	普通用户	男	0	0	0	广东	20221208	工作人员 国家 疫情	Topic #11	[0.02083351 0.02083354 0.02083336 0.02083356 0.02083499 0.02083341 0.02083365 0.02083338 0.02083342 0.29483862 0.02083359 0.49682498]
艺浩观点	海关总署公布的数据，今年前11个月，我国进出口总值38.34万亿元人民币，比去年同期（下同）增长8.6%。其中，出口21.84万亿元，增长11.9%；进口16.5万亿元，增长4.6%。按单月看，11月出口降幅接近9%，已经是连续第二个月负增长，进口数据降幅超过10%，这个跌幅在过去是很少见的。其实出口数据从7月就开始转弱，但10月变成负增长。国外受通胀影响，需求减弱，并且明年预期也很差，这个时候要稳住经济，只有靠内需。从这个角度看，也就不难理解疫情防控出现的大转弯。最近疫情防控政策的转向，房地产救助政策的出台，都是为了稳住内需。我们的内需市场很大，国外普遍对明年全球经济icon比较悲观，但也许我们可以乐观点。#疫情##进出口#	2022年12月08日 00:58	普通用户	男	0	0	0	上海	20221208	数据 进出口 总值 人民币 去年同期 出口 进口 单月 出口 降幅 负增长 进口 数据 降幅 跌幅 出口 数据 负增长 影响 预期 经济 内需 大转弯 政策 救助 政策 内需 内需 市场 全球 经济 疫情 进出口	Topic #8	[0.00378788 0.00378791 0.00378793 0.00378803 0.00378799 0.00378789 0.0037879 0.00378789 0.95833275 0.00378789 0.00378791 0.00378802]
happy今朝777	分享网易新闻《三年疫情防控，究竟挽救了多少地痞流氓、无业游民？》 O三年疫情防控，究竟挽救了多少地痞流氓、无业游民？ 来自@网易新闻客户端 #网易新闻# ?	2022年12月08日 00:58	普通用户	男	0	1	0	辽宁	20221208	网易 新闻 地痞流氓 无业游民 地痞流氓 无业游民 网易 新闻 客户端 网易 新闻	Topic #2	[0.01666705 0.01666667 0.81666554 0.01666667 0.01666667 0.01666689 0.01666697 0.01666679 0.0166667 0.01666667 0.01666669 0.01666671]
谶谶-cc	随着各地疫情防控措施进一步优化，广大居民除了密切关注疫情动态外，还应配合做好各项疫情防控工作，其中关键要做好个人防护。每个人都是自己健康的第一责任人，如何继续做好个人防护，温馨提醒您： 家庭中 外出回家及时更换户外衣服、户外鞋 摘掉口罩，不要触碰口罩外侧 使用洗手液或肥皂，用七步洗手法认真洗手 每日开窗通风30分钟 定期消毒手机触摸屏、钥匙、门把手等常接触物品 日常保持房间整洁，做好家居清洁，卫生间经常开窗或开启排气扇，及时加水保持水弯水封，盖上马桶盖后再冲水 关注自己和家人健康，有发热、干咳、乏力、咽痛等症状时，及时前往就医 加强身体锻炼，坚持作息规律，保证充足睡眠，保持健康心态 出门前 做好个人和家人健康监测，如有发热、咳嗽等症状时暂缓上班、上学，勿乘搭公共交通工具，勿前往人员密集场所 出门佩戴好口罩，并随身带上口罩、免洗手消毒液备用	2022年12月08日 00:58	普通用户	女	0	0	0	新疆	20221208	措施 优化 居民 疫情 动态 工作 关键 责任人 家庭 回家 衣服 口罩 口罩 洗手液 肥皂 手法 开窗 通风 定期 消毒 手机 触摸屏 钥匙 门把手 物品 房间 家居 卫生间 开窗 排气扇 水弯 水封 马桶盖 冲水 家人 咽痛 症状 身体 作息 规律 心态 家人 症状 上学 人员 密集 场所 口罩 随身带 口罩 消毒液	Topic #5	[0.00245108 0.00245105 0.00245111 0.00245101 0.00245117 0.53535923 0.00245111 0.00245102 0.00245102 0.28981776 0.15276337 0.00245107]
马县旺	晋城疫情防控新政: 2白银·钟鼓楼 ?	2022年12月08日 00:58	普通用户	男	0	1	0	云南	20221208	新政	Topic #0	[0.08333333 0.08333333 0.08333333 0.08333333 0.08333333 0.08333333 0.08333333 0.08333333 0.08333333 0.08333333 0.08333333 0.08333333]
老cheng同志	#南京疫情防控#南京大学生的春天到底什么时候来啊？冬天已经快要过去了，春天真的会来吗？ ?	2022年12月08日 00:58	普通用户	女	0	0	16	江苏	20221208	大学生	Topic #9	[0.04166667 0.04166667 0.04166667 0.04166673 0.04166667 0.04166667 0.04166667 0.04166667 0.04166667 0.54166548 0.04166667 0.04166779]
随风飘荡的石头	关于学校复课，给教育局提个建议。学校如果线下上课了，让不让孩子去呢？我的建议是，现在都12月8日了，今年春节还在1月份，不行就再坚持上十天半个月线上课，然后提前放寒假得了，学校省心，家长放心，谁也不担心，谁也不焦虑，皆大欢喜。#黑龙江##疫情防控##随手拍##大庆##带着微博去旅行# ?	2022年12月08日 00:58	普通用户	男	10	38	125	黑龙江	20221208	学校 教育局 建议 学校 线下 孩子 建议 月份 学校 省心 家长 旅行	Topic #9	[0.0075758 0.0075758 0.00757576 0.00757579 0.00757576 0.22733743 0.00757577 0.00757579 0.00757632 0.69690408 0.00757579 0.00757594]
醒醒吧小鹿	12月1日，翱翔ct开始要求扫场所码，并有增设专人劝导，不久减少了一个入口，近两天未见劝导人员。12月5日，省层面优化防控措施。12月5日，地铁不再要求扫场所码、查验核酸，出示绿马即可。对我来说从可以出示支付宝出行开始就用这个功能，并无动作上的影响。不过还是有一部分人在进站时扫场所码的，可能是便于调出绿马。11月29日，办公室开始开热空调；12月7日，观察到同事在工位也坚持口罩焊脸了。12月7日，新十条。①科学精准划分风险区域。②进一步优化核酸检测。③优化调整隔离方式。④落实高风险区“快封快解”。⑤保障群众基本购药需求。⑥加快推进老年人新冠病毒疫苗接种。⑦加强重点人群健康情况摸底及分类管理。⑧保障社会正常运转和基本医疗服务。⑨强化涉疫安全保障。⑩进一步优化学校疫情防控工作。12月7日，火车不再查验核酸和健康码。hz地铁公交不再查验核酸和健康码。跨省流动人员不再要求落地检、三天三检等。	2022年12月08日 00:59	初级达人	女	0	1	0	浙江	20221208	场所 专人 人员 层面 优化 防控 措施 地铁 场所 核酸 绿马 功能 动作 影响 进站 场所 绿马 办公室 空调 同事 工位 口罩 科学 精准 风险 区域 优化 优化 调整 方式 群众 购药 老年人 病毒 疫苗 重点 人群 情况 摸底 分类管理 社会 运转 医疗 服务 优化 学校 工作 火车 核酸 地铁 公交 核酸 跨省 流动 人员	Topic #10	[0.00173622 0.00173614 0.00173616 0.00173613 0.00173615 0.00173628 0.23923422 0.00173615 0.00173614 0.00173615 0.74340402 0.00173624]
老吉酱牛肉	#南京农业大学##南京疫情防控# 咋还不放我娃回家，我娃说你们学校有羊，这不影响我娃健康吗？你们有能力确保我娃在“贵校”的安全和心理健康吗？？？ ?	2022年12月08日 00:59	普通用户	女	0	7	82	其他	20221208	回家 学校 影响 能力 贵校 心理健康	Topic #9	[0.01666735 0.01666668 0.01666667 0.016667 0.01666675 0.01666688 0.01666672 0.01666667 0.01666732 0.81666345 0.01666684 0.01666767]
一筐玉米糖	怎么说呢 三年了 突然这则信息的到来 有点意外 也不知道是好是坏 希望能把它当成是一种普通疾病来看待吧 但也要更加注意好个人防护了 更期待的是 日后能够听到疫情结束的好消息 而不只是防控结束静等花开 希望想见的人能多多见面#广州地铁##广州地铁不再扫码进站# ?	2022年12月08日 01:41	名人	女	0	1	5	广东	20221208	信息 有点 普通 疾病 疫情 好消息 防控 人能 见面 地铁 地铁 进站	Topic #11	[0.00925982 0.00925942 0.00925953 0.00925926 0.00925962 0.16794974 0.35179426 0.00925954 0.00925931 0.00925949 0.00925944 0.39692056]
Stry7	#石家庄疫情防控# 时间不多了，普及全羊，你希望是春节前、春节中、还是春节后？ ?	2022年12月08日 01:41	普通用户	男	0	0	1	河北	20221208	时间 全羊	Topic #9	[0.04166691 0.04166667 0.04166672 0.04166683 0.04166675 0.0416676 0.04166839 0.04166692 0.04166717 0.54166076 0.04166686 0.04166843]
nan	【全面放开已成定局，未来普通人的生活会怎么样？】1全国各地疫情防控措施相继“松绑”，封小区、封街道的现象不再，严格的48小时核酸报告仅在少数特定场合有要求。结合日本、韩国、新加坡的开放经验来看，未来数月内“松绑”的幅度和范围会越来越大，清零正在向开放转变。但要看明白的是，无论是清零还是开放，均不是一劳永逸的办法，刀切豆腐两面光的事儿很少，现实逼迫着我们两害相权取其轻，实行哪一种策略都会引发另一部分人的不满。拿“清零”来说，清零算的是“健康账”，通过严格的防控手段，保护14亿中国人的健康。前有2002年非典的经验，严格管控了10个月，消灭了病毒，社会迅速回到正轨。非典期间，还意外“促进”了京东、淘宝等一批互联网企业的兴起。从历史经验来看，一般瘟疫也不会流行太长时间，西班牙流感、埃博拉病毒，都在肆虐了一段时间后自行消失了。所以，在疫情初起阶段，实行严格的管控是完全有必要的。但新冠有点特殊，它…	2022年12月08日 01:41	名人	女	2	4	3	上海	20221208	全面 已成定局 普通人 生活 全国 措施 小区 街道 现象 小时 核酸 报告 特定场合 经验 幅度 范围 办法 刀切 豆腐 两面光 事儿 现实 两害相权 策略 防控 手段 经验 管控 病毒 社会 淘宝 互联网 企业 历史 经验 瘟疫 流感 病毒 消失 疫情 阶段 管控 有点 毒性 传播 人类 躺平 病毒传播 消失 迹象 经济账 家庭 口袋 培训班 朋友 银行 账户 存款 老师 工资 开口 淘宝 朋友 疫情 订单 订单 部分 成本 培训班 朋友 宏观经济 消费市场 趋势 月份 社会 消费品 零售总额 老百姓 花钱 变化 经济账 成本 道理 呼声 生活 压力 支持者 疫情 宠物医院 朋友 居家 时间 营业额 老师 朋友 铁饭碗 影响 奖金 疫情 体会 道理 经济账 双方 冲突 疫情 医院 医生 护士 医疗 资源 奶奶 声音 开弓 经济 方案 国家 英明 感染者 情况 措施 代价 现实 风险 …	Topic #11	[0.0006562 0.00065622 0.00065618 0.00065619 0.00065618 0.07239611 0.0006562 0.00065619 0.30429123 0.00065622 0.02684473 0.59121835]
潘帕斯雄鹰爱抽风	在坚持中赢得战略主动——近三年来我国打好疫情防控攻坚战述评 O在坚持中赢得战略主动——近三年来我国打好疫情防控攻坚战述评 ?	2022年12月08日 01:41	普通用户	男	0	0	0	云南	20221208	战略 战略	Topic #3	[0.02777778 0.02777778 0.02777778 0.6944441 0.02777778 0.02777778 0.02777778 0.02777778 0.02777802 0.02777778 0.02777778 0.02777788]
明朝暖日和风	各自安好自求多福#疫情防控##疫情三年##广州疫情# ?	2022年12月08日 01:42	普通用户	女	2	0	4	广东	20221208	疫情 疫情	Topic #4	[0.02777785 0.02777813 0.02777782 0.02777779 0.69444228 0.02777792 0.02777782 0.02777778 0.0277779 0.02777785 0.02777801 0.02777884]
冷冷话很多	#疫情防控#疫情防控的新政策发布，应该是件令人高兴的事。因为过不了多久，可能就是明天。我们就可以想去哪就去哪，去见许久未见的朋友。不用再担心绿码一夜变黄或者红，?自由了，你也是。也不会被能提前感知你行动的弹窗搞的猝手不及，处处受阻。更不会再被铁皮封在小区里，被门磁封在家里。当然也不用再为了抢菜定好闹钟凌晨爬起来。你的快递终于可以不再漂泊半月，外卖时间也不会再慢的像马车。还有太多。??可是一时间回忆不起来，疫情结束后该回到的是哪天的样子。是一个月前，一年前，还是三年前？那个时候的生活是什么样子？你还记得吗？我有些恍惚了。“忽然就留下泪来。 ”??时隔半月又失眠了。这个时候忍不住想再重复一遍那个文艺却无力大多数人说出来都是在装的问题“这个世界会变好吗？”勉强回答：明天会更好的，过去已经不重要了。??之所以勉强，是因为发现，在过去因为疫情停滞的三年里并没有变得更勤奋和勇敢。反而是懒惰、怯懦和刻…	2022年12月08日 01:42	名人	男	0	0	1	河北	20221208	政策 朋友 行动 弹窗 铁皮 小区 闹钟 时间 马车 疫情 样子 生活 样子 时隔 文艺 无力 问题 世界 疫情 疫情 日子 样子 读书 疫情 日子 时间 几本书 电影 写日记 服用 阿司匹林	Topic #11	[0.00396826 0.00396828 0.00396826 0.00396831 0.07648054 0.11815389 0.00396832 0.00396827 0.00396865 0.0039683 0.00396856 0.76965035]
靳喆	心情是沉重的，明明我们都全国清零过，怎么就变成了现在这个样子可能都得怪BF.7这波疫情来的太凶猛，突破了最后的防线，坚持了三年，最后还是坚持不住了，愿放开后的大家都能各自安好，平安健康～#国家疾控局回应近期是否调整防控政策##国家卫健委# O网页链接 ?	2022年12月08日 01:42	名人	男	0	0	0	内蒙古	20221208	心情 全国 样子 疫情 突破 防线 国家 疾控局 调整 防控 政策 网页 链接	Topic #11	[0.00641033 0.00641031 0.24121998 0.0064103 0.10568965 0.0064103 0.0064103 0.00641028 0.00641098 0.00641031 0.0064104 0.59539686]
缘在惜缘缘去随228416	我发布了：#关于进一步优化落实新冠肺炎疫情防控措施的通知 ##快手# @快手 O网页链接 ?	2022年12月08日 01:43	普通用户	男	0	0	0	云南	20221208	优化 肺炎 措施 网页 链接	Topic #2	[0.01388895 0.01388895 0.84722164 0.0138889 0.0138889 0.01388893 0.01388896 0.01388891 0.01388891 0.0138889 0.01388914 0.01388891]
aloveliu_冰妹	真正的结束应该是摘口罩吧#疫情防控# ?	2022年12月08日 01:45	中高级达人	女	0	0	0	北京	20221208	口罩	Topic #5	[0.04166667 0.04166667 0.04166667 0.04166667 0.04166846 0.54165954 0.04166781 0.0416694 0.04166667 0.04166783 0.04166667 0.04166695]
智橙尚文化传媒	至少，国家为我们扛过了病毒致命的危险期，这一点毋庸置疑。#新冠发病7天内身体会发生什么变化##疫情防控# ?	2022年12月08日 01:45	企业	女	0	0	0	重庆	20221208	国家 病毒 危险期 身体 变化	Topic #11	[0.01666669 0.01666667 0.01666672 0.01666677 0.01666669 0.01666825 0.01666668 0.0166667 0.01666675 0.01666677 0.01666677 0.81666453]
胡杨说	合理吗合规吗，天价核检自费如何吃得消？#郑州上门核酸检测最高每人598元#，这则来自顶端新闻的一则报道，可以说成功撩拨起了我们的神经，这是想钱想疯了吧。必须要先替郑州解释一下，其实在各大平台轻松搜索就能发现全国很多地方都有这类上门核酸检测的服务，只是价格有地区差距但是普遍都很高，这是一个全国性的社会问题，和城市省份无关，和疫情相关。而为什么单独点出郑州，我想大抵和今年应对疫情中，郑州的几次表现分不开。除了天价，我们还关心公平和安全文章中提到，上门核酸价格以单人检测为例，在220元-258元之间;团体上门检测，一个家庭3人套餐需要600元、100人团体需要8500元。大家还记得半个多月前郑州那个推出VIP包年服务的核酸采样点吗？当时我的观点是，抗疫工作关系民生福祉，牵涉生产生活的保障，并不是可以用金钱量化并区分出三六九等服务的商业行为，只要防控工作还在做，核酸检测就不该做成一门赚钱的生意。…	2022年12月08日 01:45	名人	男	2	2	6	浙江	20221208	合理 合规 天价 自费 新闻 神经 平台 全国 地方 服务 价格 地区 差距 全国性 社会 问题 省份 疫情 疫情 天价 关心 公平 文章 核酸 价格 单人 检测 团体 检测 家庭 套餐 团体 服务 核酸 观点 抗疫 工作 关系 民生 生产 生活 金钱 区分 服务 商业行为 防控 工作 服务 检测 速度 公共服务 资源 核酸 人员 机构 监督 资质 全程 服务 服务 区域 机构 保本 微利 质价 踢出局 天价 加急 核酸 价格 视频	Topic #6	[0.16169631 0.1232069 0.00154327 0.0015433 0.00154332 0.00154325 0.26589341 0.20967359 0.00154324 0.00154327 0.00154331 0.22872683]
知妻三秋	疫情防控放开了，我的大学也结束了。 ?	2022年12月08日 01:46	普通用户	女	0	0	1	其他	20221208	大学	Topic #9	[0.04166667 0.04166667 0.04166667 0.04166667 0.04166667 0.04166667 0.04166667 0.04166667 0.04166667 0.54166667 0.04166667 0.04166667]
不愧是影帝	每个人都是自己健康的第一责任人#疫情防控#新冠肺炎 L不愧是影帝的微博视频 ?	2022年12月08日 01:46	名人	男	0	0	0	河北	20221208	责任人 肺炎 影帝 视频	Topic #4	[0.02083402 0.02083333 0.29682627 0.02083337 0.49483623 0.02083453 0.02083375 0.02083354 0.02083333 0.02083428 0.02083393 0.02083342]
陕师教育311海洋学姐	#311教育学#转自学长@姚尧博士 考311的同学，最后两周我给大家一个温馨提示 你考哪个学校，你最好去买一个知网账号，搜一下你报考学院一些教授博导的论文看看。311从去年开始很多省为了疫情防控，不聚集，一个省给出一个阅卷标准，但是阅卷是下放到各个学校阅卷了，不像政治英语教育考试院统一组织阅卷。所以，你能否得高分，和你的学术观点是否可以本校老师认可有关，本校最牛的几个导师的思想，大概率其他的老师是认可的，如果其他老师不认可也没法被引进来。 举个例子，我2016考博（那年不懂这个套路，就没考上），有一个题：为什么最早的大学没有在中国。 这个题，答案太多种了，本校老师就是认为我们文化土壤有问题，不利于创新思维。如果按照这个思路答可能就是满分角度，其他思路答，外人看了也没毛病，但是很难得高分。#311教育学考研#	2022年12月08日 01:47	普通用户	女	0	5	3	其他	20221208	教育学 自学 博士 同学 学校 账号 学院 教授 博导 论文 标准 学校 政治 考试院 统一 高分 学术观点 老师 导师 思想 概率 老师 老师 例子 套路 大学 答案 老师 文化 土壤 问题 思维 思路 角度 思路 外人 毛病 高分 教育学 考研	Topic #9	[0.00347223 0.00347241 0.00347222 0.00347249 0.00347225 0.00347229 0.00347245 0.00347224 0.0034723 0.64027233 0.00347227 0.3250045 ]
旅途未知路	卡塔尔世界杯停赛二天，球员们需要合理的休息和调整才能够在为数不多的比赛日有更好的表现，而我休整了二个月后又要开始踏上旅程了，虽然全国防控常态化变成了阶段性停止，可我们依旧不能够掉以轻心，无论是居家生活亦或是出差远行要定期自我消杀和自检的能力才成。小时候特别是想西藏看看，那会儿源于奶奶家供奉着很多的菩萨的缘故，对于西藏充满了好奇与敬畏之心，儿时的耳濡目染我现在也算是“小乘佛教徒”，后来，随着青藏铁路的通车心情更加的急迫，阴差阳错现在都没有成行，其实，那会儿我还有一个想法，带着女朋友一起去西藏，在距离天最近的地方，在藏传佛教的圣地，许下我们坚贞不渝的誓言，也许这个心愿也就只是一个理想了。年轻那会儿对于旅行的热爱，让我想去学习驾驶日后有机会可以自驾游，奈何这方面我没天赋只能作罢了，我又爱上了背包游，想着从川藏线入藏组了一个队友，因为他的放弃让我最终没勇气一个人去完成这段旅行，最终也就搁浅了，回…	2022年12月08日 01:47	普通用户	男	0	0	0	黑龙江	20221208	世界杯 球员 合理 调整 比赛 休整 旅程 全国 防控 常态 阶段性 居家 生活 定期 消杀 能力 小时候 奶奶家 菩萨 缘故 佛教徒 青藏铁路 通车 心情 女朋友 距离 地方 藏传佛教 圣地 誓言 心愿 理想 旅行 机会 天赋 背包 川藏线 队友 勇气 旅行 爷爷 兄弟 长辈 探亲 国家 一带 周边国家 政策 序幕 民族 文化 历史 传统 文化 历史 研究 实地 线路 疫情 走势 旅行 计划 人类 人生 考验 时间 心心念念	Topic #11	[0.00260423 0.00260426 0.00260419 0.00260433 0.00260425 0.00260427 0.00260432 0.00260422 0.05447963 0.18473035 0.0026042 0.73735176]
气象局不作为	#太原疫情防控##太原疫情##山西省气象局##中国气象局# L香奈儿她妈的微博视频 ???	2022年12月08日 01:49	普通用户	女	0	0	0	其他	20221208	疫情 气象局 视频	Topic #4	[0.02777813 0.02777795 0.0277778 0.02777781 0.69444057 0.02777862 0.02777815 0.02777794 0.02777784 0.02777898 0.02777789 0.02777831]
笨竹啊	他们利用我们俩母女处处自觉守法，利用疫情防控封锁之下我们俩母女除了自己家无处可去，等于说是可以变相禁锢来陷害我们。陷害我本该读初二的女儿生病被迫躺在家里一年半。他们各种造假，陷害我们俩。我来例假时有人从外面往我家窗户熏浓烈的麝香。就像之前对我家喷酒精农药那样。我不理那些故意为难，骚扰我以找借口陷害我们的人，他们就夜里通过不知道什么黑科技还是下药熏烟让我们俩母女做梦，梦里被各种恐吓。让我害怕激动不舒服。让我例假出血量大，让我被惊醒，睡眠长期受干扰而免疫力低下，被各种整生病，不停吃药，因为他们造假成我是老人，想通过这系列操作整我心脏不好。不知道我女儿是否也遭遇一样。她健康状况也很差。我带她去医院检查又说没事。到底是谁赋予他们这样的权利？他们到底还做了什么坏事需要这样残忍伤害我们俩母女？需要杀人灭口？ 2深圳·如意家园	2022年12月08日 01:50	普通用户	女	0	1	0	其他	20221208	利用 母女 守法 利用 母女 变相 女儿 生病 窗户 麝香 酒精 农药 借口 科技 下药 熏烟 母女 出血量 免疫力 生病 老人 心脏 女儿 遭遇 健康状况 医院 检查 权利 坏事 母女 家园	Topic #5	[0.00757604 0.00757601 0.00757599 0.09848425 0.00757594 0.82575494 0.00757597 0.00757615 0.00757619 0.00757675 0.00757576 0.007576 ]
門JACK徒	在坚持中赢得战略主动——近三年来我国打好疫情防控攻坚战述评 O网页链接 ?	2022年12月08日 01:50	中高级达人	男	0	0	0	四川	20221208	战略 网页 链接	Topic #2	[0.02083333 0.02083333 0.52083338 0.27083303 0.02083333 0.02083333 0.02083333 0.02083333 0.0208335 0.02083333 0.02083333 0.02083342]
Theywontletmetalk	疫情防控政策终于有放宽的迹象，但我的三年，谁能还给我。 ?	2022年12月08日 01:51	普通用户	女	0	0	0	四川	20221208	政策 迹象	Topic #8	[0.02777778 0.02777778 0.02777805 0.02777872 0.02777791 0.02777791 0.0277783 0.02777802 0.69443966 0.02777788 0.02777792 0.02778006]
头头haoe	疫情防控结束了吗 但是疫情没有结束 ?	2022年12月08日 01:51	普通用户	女	0	0	0	陕西	20221208	疫情	Topic #4	[0.04166681 0.04166733 0.04166675 0.04166668 0.54166255 0.04166693 0.04166675 0.04166667 0.0416669 0.04166681 0.0416671 0.04166871]
黄公子是美少女	说到底 还是要信科学 传染病不可怕 学会理性对待 科学防范即可……毕竟 日子还是要继续过下去… 不是终止 是一个新的篇章的开始… 口罩该带还是要带 该运动?的要动起来～#疫情防控# 2广州 ?	2022年12月08日 01:52	普通用户	女	0	0	1	广东	20221208	科学 传染病 学会 理性 科学 日子 新的篇章 口罩 运动	Topic #5	[0.0104167 0.01041685 0.01041709 0.01041668 0.3455837 0.36983004 0.01041673 0.01041689 0.0104167 0.01041673 0.01041693 0.19083496]
愿每个人都平安	疫情防控放开了，要更加懂得自己照顾自己了。近期看到好多朋友都?了，希望关心我的人和我关心的人健健康康大家晚安 ?	2022年12月08日 01:53	普通用户	男	0	3	0	广东	20221208	朋友 关心 关心 健健康康 晚安	Topic #5	[0.0208344 0.02083333 0.02083389 0.02083352 0.02083333 0.77082998 0.02083352 0.02083341 0.02083333 0.02083371 0.02083393 0.02083362]
晓宏哥	物业档案卷二50【全面放开已成定局，未来普通人的生活会怎么样？】1全国各地疫情防控措施相继“松绑”，封小区、封街道的现象不再，严格的48小时核酸报告仅在少数特定场合有要求。结合日本、韩国、新加坡的开放经验来看，未来数月内“松绑”的幅度和范围会越来越大，清零正在向开放转变。但要看明白的是，无论是清零还是开放，均不是一劳永逸的办法，刀切豆腐两面光的事儿很少，现实逼迫着我们两害相权取其轻，实行哪一种策略都会引发另一部分人的不满。拿“清零”来说，清零算的是“健康账”，通过严格的防控手段，保护14亿中国人的健康。前有2002年非典的经验，严格管控了10个月，消灭了病毒，社会迅速回到正轨。非典期间，还意外“促进”了京东、淘宝等一批互联网企业的兴起。从历史经验来看，一般瘟疫也不会流行太长时间，西班牙流感、埃博拉病毒，都在肆虐了一段时间后自行消失了。所以，在疫情初起阶段，实行严格的管控是完全有必要的。但…	2022年12月08日 01:53	普通用户	男	0	0	1	上海	20221208	物业 档案 全面 已成定局 普通人 生活 全国 措施 小区 街道 现象 小时 核酸 报告 特定场合 经验 幅度 范围 办法 刀切 豆腐 两面光 事儿 现实 两害相权 策略 防控 手段 经验 管控 病毒 社会 淘宝 互联网 企业 历史 经验 瘟疫 流感 病毒 消失 疫情 阶段 管控 有点 毒性 传播 人类 躺平 病毒传播 消失 迹象 经济账 家庭 口袋 培训班 朋友 银行 账户 存款 老师 工资 开口 淘宝 朋友 疫情 订单 订单 部分 成本 培训班 朋友 宏观经济 消费市场 趋势 月份 社会 消费品 零售总额 老百姓 花钱 变化 经济账 成本 道理 呼声 生活 压力 支持者 疫情 宠物医院 朋友 居家 时间 营业额 老师 朋友 铁饭碗 影响 奖金 疫情 体会 道理 经济账 双方 冲突 疫情 医院 医生 护士 医疗 资源 奶奶 声音 开弓 经济 方案 国家 英明 感染者 情况 措施 代价 …	Topic #11	[0.00065108 0.00065109 0.00065105 0.00065106 0.00065106 0.06469455 0.00065107 0.00065106 0.30333507 0.0321281 0.02495908 0.57032574]
H走SHOW	各种条款，出来的太晚了～～～…出来了，又不明说～就这样了～…………………【中国新闻周刊】11月下旬以来，我国各大高校安排学生提前放假返乡。由于各地疫情防控形势复杂，返乡政策不同， 大学生返乡困境：“为何要上交身份证？” O网页链接 ?	2022年12月08日 01:53	普通用户	男	0	0	0	河北	20221208	条款 太晚 新闻周刊 高校 学生 形势 政策 大学生 困境 身份证 网页 链接	Topic #9	[0.0092593 0.00925932 0.36040685 0.00925966 0.00925936 0.00925928 0.00925968 0.00925965 0.00925955 0.54699806 0.00925941 0.00925989]
zhzhkuku	今天结束了职业生涯的第三份工作 核酸采样护士???? 这些日子以来 在工作上我经常生气 发脾气 我活了20年从来就没有和别人那样争执过 恼怒过 有的人很好 善于帮助我们理解我们尊重体谅我们 可也有很多无理取闹 让我感到莫名其妙的人 这段时光 我将永远铭记于心 感谢所有在防疫工作之下的工作人员 感谢新桥街道办事处社区工作站的工作人员对我们的大力支持和帮助 还有深圳万丰医院给予我这样的机会 能为国家疫情防控事业贡献我的绵薄之力 有点遗憾没能用相机记录那些平凡而伟大的时刻 最后感谢成长 祝愿疫情早日结束 2深圳	2022年12月08日 01:53	普通用户	女	0	0	1	其他	20221208	职业生涯 工作 核酸 护士 日子 工作 生气 时光 铭记 防疫 工作 工作人员 街道 办事处 社区 工作站 工作人员 万丰 医院 机会 国家 事业 贡献 有点 记录 时刻 疫情	Topic #4	[0.00438618 0.004386 0.00438607 0.00438608 0.52393412 0.06785598 0.00438647 0.00438599 0.00438606 0.00438628 0.00438632 0.36873445]
与灰ii	#石家庄疫情防控#半夜烧醒 ?	2022年12月08日 01:54	普通用户	女	0	15	11	天津	20221208		Topic #0	[0.08333333 0.08333333 0.08333333 0.08333333 0.08333333 0.08333333 0.08333333 0.08333333 0.08333333 0.08333333 0.08333333 0.08333333]
Jonah_Cheng	似乎是全面放开、全民免疫了，三年里，政策变化无常，生活中方方面面已经成了习惯。正如，人在深圳学校里，但已经连续做了半年的核酸了，每天准时起床核酸，一日不落。疫情还在身边，实际上自己还对一系列防控措施念念不舍，一个是，自身健康的角度，都靠自己了，一个是，“因为疫情”这句话不能再是各种各样的借口了。想花点时间去看看这三年发生了什么，着重看看这几天发生了什么，好好记录一下。19.12-22.12，21-24岁，刚好正是最好的时代，三年里，备考、读研、找工作，似乎都很坚强的样子；家庭方面，与亲人的联系没什么影响，家人健康，远亲零星去世，家里毕竟只是个小城市；外出方面，也去了北京、南京、长沙、南阳、杭州、漳州、惠州、珠海等地，好像也挺丰富的；居住方面，学校、迎福公寓、光雅园、五和，都在疫情下经过了不一样的阶段。但是，却讲不清楚地真的失去了很多东西，体现在日常生活上、不时的情绪变化上。正如，那天和宿…	2022年12月08日 01:54	普通用户	男	0	0	2	其他	20221208	全面 全民 政策 生活 方方面面 习惯 学校 核酸 核酸 疫情 防控 措施 念念 角度 疫情 借口 花点 时间 记录 时代 读研 工作 样子 家庭 方面 亲人 联系 影响 家人 远亲 零星 方面 方面 学校 公寓 疫情 阶段 情绪 变化 宿友 代人 时代 宿友 竞争力	Topic #11	[0.00252529 0.06719093 0.00252532 0.00252533 0.00252533 0.0025253 0.00252542 0.00252527 0.00252531 0.1527454 0.00252532 0.75733579]
空城空有空心人1	疫情防控做好居家防护很重要，每天尽量开门窗通风，清洁居家环境卫生，对门把手、手机、开关等日常高频接触物品表面定期消毒。 ?	2022年12月08日 01:55	普通用户	男	0	0	0	其他	20221208	居家 门窗 通风 居家 环境卫生 门把手 手机 物品 表面 定期 消毒	Topic #9	[0.01041678 0.01041674 0.01041672 0.01041669 0.01041669 0.01041691 0.0104168 0.01041668 0.01041669 0.88541592 0.01041668 0.0104167 ]
WWAnGsHA	说了无数次的想要彻底解封等到了却在这一刻心里没了底#疫情防控# 。 ?	2022年12月08日 01:55	普通用户	女	0	0	0	四川	20221208		Topic #0	[0.08333333 0.08333333 0.08333333 0.08333333 0.08333333 0.08333333 0.08333333 0.08333333 0.08333333 0.08333333 0.08333333 0.08333333]
京城翎管王	——澎湃新闻注意到，受近期疫情政策调整等因素影响，全国多地核酸采样、核酸检测实验室改造等采购项目宣布终止或者暂停。据中国政府采购网消息，山东省菏泽市定陶区高速口落地检方舱实验室采购项目，于12月5日宣告终止。公告透露，因疫情政策原因，本项目终止。该项目原预算为220万元。另外在12月5日，山东临沭县人民医院发布公告称，根据国务院联防联控机制综合组近期发布的《进一步优化新冠肺炎疫情防控工作的二十条措施》、山东省卫生健康委员会发布的最新防疫政策《我省进一步优化调整疫情防控有关政策措施》以及临沭县疫情防控指挥部的最新指示，为响应防疫政策号召，我院现有核酸检测实验室可以满足目前疫情检测需求，县人民医院核酸检测实验室改造紧急采购项目终止采购。该项目原预算192万元。四川省成都市金牛区卫生健康局核酸数据综合查询系统采购项目也在12月6日宣告终止。金牛区卫生健康局表示，根据国务院联防联控机制公布进一步…	2022年12月08日 01:57	中高级达人	男	0	0	0	北京	20221208	新闻 疫情 政策 调整 因素 影响 全国 核酸 实验室 项目 采购网 消息 定陶 方舱 实验室 项目 宣告 公告 疫情 政策 原因 项目 项目 人民 医院 发布公告 机制 综合 优化 肺炎 工作 措施 委员会 防疫 政策 优化 调整 政策措施 指挥部 防疫 政策 我院 实验室 疫情 检测 人民 医院 实验室 项目 项目 核酸 数据 综合 系统 项目 宣告 机制 优化 措施 变故 项目 项目 月湖 街道 服务 外包 项目 公告 检测 故本 项目 项目 预计 检测 服务 外包 公司 秩序 核酸 样本 医疗 垃圾 硬件 设施 服务 合格 样本数 服务 期限 政策 调整 街道 核酸 服务项目 宣告 有所 调整 招标人 龙岗区 街道 辅助 人员 服务 项目 招标 新闻 原创 资讯 新闻	Topic #10	[0.07170194 0.000947 0.17192857 0.17290517 0.00094702 0.00094701 0.11952194 0.00094701 0.14250301 0.00094705 0.19243269 0.12427159]
小韩今天生气了吗	#关于进一步优化落实疫情防控的通知#我最关心的就是以后还需要流调吗？ ?	2022年12月08日 01:57	普通用户	女	0	4	0	安徽	20221208	优化 关心	Topic #2	[0.02777995 0.02777793 0.69443843 0.0277781 0.02777778 0.02777888 0.02777793 0.02777781 0.02777785 0.02777833 0.02777918 0.02777783]
危险的男子	动态清零的结束是因为疫情眼看防不住了，财政严重吃紧，百姓活不下去了才瞬间停止的，所以动态清零的结束不意味着疫情的结束，只是疫情防控的结束，未来大规模核酸检测、方舱隔离、静默管理、查各种码、线上教学等将会告别历史舞台，但医疗挤兑、群体免疫将在所难免，尤其马上面临的是春运的人口大流动，势必会造成疫情的大爆发，明年上半年全国不会太消停，所以躲得过初一躲不过十五，一直躲家里不去饭店和超市商场不去接触人这都是不现实和不长远的，冷静理性面对病毒感染是我们应该做的，大规模的发烧染病不要恐慌、不要动不动就去医院，学会自我隔离和救治很重要，未来就是比拼免疫力的时刻了，所以我发现我的某朋友开始偷偷加强运动了，我平时默默运动打基础也会显出优势，别人最终会明白我的长远考量，祝大家都安康！让我们一起战胜病毒！回归到正常生活！ 2邹城市	2022年12月08日 03:17	普通用户	男	0	5	8	其他	20221208	疫情 财政 百姓 疫情 方舱 历史舞台 医疗 群体 春运 人口 流动 势必会 疫情 全国 饭店 商场 现实 理性 病毒感染 染病 医院 学会 免疫力 时刻 朋友 运动 运动 优势 考量 战胜 病毒 生活	Topic #11	[0.10550764 0.00320533 0.00320514 0.00320525 0.00320533 0.13801572 0.05901047 0.00320516 0.00320524 0.00320519 0.00320522 0.67182431]
子午驿道	看目前的走势，正所谓有得必有失。只要各省市逐渐放松、暂缓或放弃过去三年社会层面高度统一和步调一致的流调跟踪与防控措施，取消放弃集体组织免费核酸群防群控，包括原先由街道社区、大白志愿者承担的生活保障采购配送服务机制撤离退出后，随着全社会经济、交通与人流开始恢复。那么必定是每一个独立的家庭和个人则将完全暴露在光天化日的疫情感染的风险之下，尤其是与每天生活出行相关的一切皆要靠自己，这就是现实现地现在的实际情况，也就是说要开始各自为战，一夜之间每个家庭和每一个人都变成了疫情防控责任主体，对家庭个人唯一办法只有减少控制外出接触和加强自我防护措施，不幸中招只好自己居家隔离自我恢复，除非是重症需入院救治。但实际情况是必须走出家门。 目前一切这才刚刚开始，这就是选择社会面疫情管控放开以后所必须面对适应的现状，病毒变异的可能性依然存在，甚至是严峻的现实，尤其是最担心医疗资源的挤兑，但愿在国家疫情防控常态化…	2022年12月08日 03:19	普通用户	男	0	0	0	其他	20221208	走势 社会 层面 高度 统一 防控 措施 集体 免费 核酸 群防群 街道社区 大白 志愿者 生活 服务 机制 社会 经济 交通 人流 家庭 光天化日 疫情 风险 生活 实际 情况 家庭 责任 主体 家庭 办法 措施 重症 入院 实际 情况 家门 社会 疫情 管控 现状 可能性 现实 医疗 资源 国家 常态 杂乱 国家 措施 病毒感染 影响 社会	Topic #11	[0.0017732 0.00177311 0.00177312 0.00177312 0.06938081 0.00177313 0.00177314 0.0017731 0.03304022 0.00177313 0.22514575 0.65824818]
伟大的兔兔教主	#北京优化疫情防控新十条#鬼鬼的 什么时候是个头！ ?	2022年12月08日 03:21	普通用户	男	0	0	0	海南	20221208	优化 鬼鬼 个头	Topic #2	[0.04166678 0.04166725 0.54166324 0.04166683 0.04166667 0.04166667 0.04166724 0.04166678 0.04166694 0.04166667 0.04166809 0.04166685]
人间清醒仙仙子	39.4，姐要升级了#石家庄疫情防控# 2石家庄 ?	2022年12月08日 03:21	普通用户	女	0	15	8	河北	20221208	升级	Topic #8	[0.04166776 0.04166667 0.04166667 0.04166885 0.04166667 0.04166667 0.04166667 0.04166667 0.54166269 0.04166667 0.04166667 0.04166737]
大小王的大王	办公室都在感慨今晚的重要意义 感慨日后回顾历史上的今天 都会赋予不一样的情结 关于我们亲身参与的疫情防控工作亲自上阵的核酸集中住校的片段 这些以后都不会再有的日子 我们一边参与一边见证 明天我和我的学生都要回家了 平安就好 平安最好 ?	2022年12月08日 03:21	普通用户	女	0	0	0	吉林	20221208	办公室 意义 情结 工作 核酸 住校 日子 学生 回家	Topic #9	[0.01041681 0.01041672 0.01041673 0.01041696 0.01041675 0.01041679 0.10578529 0.01041668 0.01041669 0.4565268 0.01041718 0.34393661]
Tara-4519	第一次在足浴店太空舱过夜是个人生新体验，也是疫情政策转折期各地执行混乱给我带来的直接影响了。在芜湖出差跟项目，半夜一点多准备入住酒店时前台看到身份证和通行数据直接拒绝，连我健康码和核酸都不看，说镜湖社区不允许高风险城市的人入住，可我们那个城市就几例新增两个小区划了高风险啊，这是直接针对一个城市风控，根本没有执行国务院精准防控令。我辗转了几家酒店说法不一，终是不敢住了，拦了辆出租车直接让拉我去可以过夜的足浴店，然后我就有了这个还不错的体验。有很多好吃的，但我还是忍住了，只喝了点热水。现在记录下就进太空舱呼呼了…#创业笔记# 2芜湖·金色阳光水都会(世贸滨江店)	2022年12月08日 03:22	名人	女	3	3	16	江苏	20221208	太空舱 人生 新体验 疫情 政策 转折期 影响 项目 酒店 前台 身份证 数据 核酸 社区 高风险 区划 高风险 精准 防控 酒店 出租车 体验 热水 记录 太空舱 创业 笔记 金色 世贸	Topic #11	[0.00438613 0.0822307 0.00438614 0.00438623 0.00438613 0.00438602 0.25537006 0.00438604 0.17049728 0.00438612 0.20402398 0.25717516]
tlr1957	『无症状和轻型可居家、跨地区流动人员不查健康码！优化疫情防控新十条公布』O无症状和轻型可居家、跨地区流动人员不查健康码！优化疫情防控新十条公布 ?	2022年12月08日 03:23	普通用户	男	0	0	0	北京	20221208	居家 跨地区 流动 人员 优化 居家 跨地区 流动 人员 优化	Topic #6	[0.0075759 0.00757592 0.00757616 0.00757578 0.00757578 0.00757592 0.91666517 0.00757577 0.0075758 0.00757594 0.00757609 0.00757578]
芋头烧肉5555	#保定疫情#我只希望共存派们要点脸，不要跟我们清零派抢医疗资源。请你和你的家人在家自愈。#保定疫情防控# ?	2022年12月08日 03:25	普通用户	男	0	0	1	江苏	20221208	疫情 派们 要点 医疗 资源 家人	Topic #0	[0.41339325 0.13396094 0.0138889 0.01388891 0.01388946 0.01388991 0.01388892 0.01388893 0.013889 0.01388892 0.01388898 0.32764388]
河北刘方	#石家庄疫情防控# 防疫政策优化后，有种声音：与其现在放开，还不如一开始就放开。对于这种观点，就像改革开放，我们既不能用前三十年否定后三十年，也不能用后三十年否定前三十年。新冠病毒的原始毒株和德尔塔，其致死率是非常高的，看看欧美和印度的死亡数据就知道了。所以，不管接下来疫情政策怎么变化，都不能否定中国的动态清零政策挽救了几百万老百姓的生命，这是功德无量的事情	2022年12月08日 03:26	名人	男	1	3	25	河北	20221208	防疫 政策 优化 声音 观点 改革开放 病毒 毒株 致死率 数据 疫情 政策 变化 政策 老百姓 生命 事情	Topic #11	[0.00520835 0.00520839 0.00520872 0.00520839 0.00520845 0.00520843 0.00520842 0.00520837 0.00520845 0.00520835 0.00520848 0.94270721]
胖花吖	#健康码#疫情放开看到的是一片欢呼 觉得国家这三年的保护政策是折磨 现在好了 国家不再保驾护航了 等着吧 暴风雨即将来临 不能说 说就是疫情防控爱好者 ?	2022年12月08日 03:26	普通用户	女	0	4	27	其他	20221208	疫情 国家 政策 国家 爱好者	Topic #11	[0.01666672 0.01666674 0.01666672 0.01666699 0.01666703 0.01666671 0.01666679 0.01666674 0.01666684 0.01666676 0.01666676 0.81666521]
阿娇小胖胖	太太太邪门了……每次我说要去打新冠疫苗，准保有事耽误或者身体出问题……疫苗刚问世时我就要去打，但当时甲减是禁忌症，医生跟我说有基础病的暂缓接种之后又说甲减不在禁忌症范围了可以打，但我一直对此怀有疑虑，就没去今年8月我带上病历找专家评估，专家看后跟我说我的指标平稳，可以打疫苗了，我才放下疑虑，当天决定去打疫苗，结果那天是接种点休息日没打成，当天夜里就得了荨麻疹，断断续续治疗半个多月才好。大夫说要过两周才可以打疫苗。两周后我就开始准备中级考试，基本闭门不出……中级考完我说去打疫苗吧，就开始有一搭没一搭的疫情防控，加上孩子也不上课就想着过两天去打也没事（基本天天都要核酸，打了疫苗核酸检测会显示阳性）就在前天，我说马上就要全民免疫了，还是抓紧打，看了下疫苗点周三休息，就想着周四一定去打疫苗……然后我就急性咽炎了这到底是不是个sign啊！！！	2022年12月08日 03:29	普通用户	女	0	7	1	其他	20221208	太太 邪门 疫苗 身体 问题 疫苗 问世 禁忌症 医生 禁忌症 范围 病历 专家 评估 专家 指标 疫苗 疫苗 荨麻疹 大夫 疫苗 考试 疫苗 孩子 核酸 疫苗 阳性 全民 疫苗 疫苗 急性 咽炎	Topic #5	[0.00378806 0.003788 0.0037879 0.00378789 0.00378831 0.85563875 0.0546859 0.00378794 0.0037879 0.05558296 0.00378806 0.00378832]
林海谈微博	【官方重磅发布！无症状与轻症可居家隔离 不再对跨地区流动人员查验健康码】关于进一步优化落实新冠肺炎疫情防控措施的通知O国务院联防联控机制：关于进一步优化落实新冠肺炎疫情防控措施的通知 ?	2022年12月08日 03:31	名人	男	0	0	0	天津	20221208	官方 重磅 轻症 跨地区 流动 人员 优化 肺炎 措施 机制 优化 肺炎 措施	Topic #2	[0.00595248 0.00595244 0.51267896 0.00595239 0.00595241 0.00595263 0.00595274 0.00595239 0.0059524 0.00595242 0.42779635 0.0059524 ]
Han先森J	#完全恢复到疫情前需要哪些条件# 疫情防控阴霾终于散去了必须值得高兴一下 2无锡 ?	2022年12月08日 03:31	普通用户	男	0	1	2	江苏	20221208	疫情 条件 阴霾	Topic #11	[0.02777965 0.02777805 0.02777781 0.02777799 0.02777903 0.02777898 0.02777787 0.02777801 0.02777807 0.02778021 0.02777976 0.69443458]
铁臂阿童慕慕慕	今天是具有历史意义的一天，所有的卫健人以及其他参与疫情防控的基层干部职工志愿者都值得铭记于心，历史不会再来，美好自由的生活一定会再来 ?	2022年12月08日 03:33	普通用户	女	0	1	3	湖南	20221208	历史 意义 卫健人 基层干部 职工 志愿者 铭记 历史 生活	Topic #11	[0.01190477 0.01190479 0.01190487 0.31156578 0.21300861 0.01190484 0.01190476 0.01190477 0.01190493 0.01190476 0.01190484 0.36828226]
BOBZXF	《午后惊魂一跳，医药大涨日线何时结束？还能进场吗？》上证指数短期：左侧横盘抛压很大的区间，想要突破也并不容易，所以短期我主观上倾向在这里震荡。两市低开震荡，但个股跌多涨少，赚钱效应很差。午盘开盘港股大跳水，联动a股暴力下杀。上证日线：虽然日线没有结束，但是今天出来了一个顶分型，如果说结束的话，还需要一个30分钟的二卖来确认，30分钟：因为下午的暴跌，导致原来的一中枢上涨第四笔重新构建，重新找类二买，重新走离开段b。回调关注是否填补缺口，时间要等到明天下午。5分钟：新高后又跌破，这里应该构建一个一中枢下跌的。也因为这个同级别不分解的九笔延伸长中枢，依旧面对昨天的情况，到底是三买向上还是三卖向下的方向选择。1、乳业、食品饮料、酒、零售商场很多低吸机会，新乳业，零售可低吸的就更多。2、新老基建，地产、央企改革没结束，从今天K柱看去有不少缩低量信号的，适合短线。地产：深振业A结束后，这个板块期望…	2022年12月08日 03:36	普通用户	男	0	0	0	广东	20221208	医药 进场 上证指数 横盘 区间 突破 主观 市低 个股 效应 午盘 港股 暴力 分型 中枢 缺口 时间 中枢 级别 中枢 情况 方向 乳业 食品饮料 零售商 机会 乳业 零售 地产 改革 信号 地产 深振业 板块 期望值 信创 半导体 产业链 数据 资金 计算机 新能源 箱体 赛道 通润 装备 趋势 重点 字头 机会 中油 资本 资本 三板 三板 空间 预期 三板 空间 阶段 断板 消费 旅游 机会 地产 核心 永顺 低位 兴趣 套利 版块 指数 买点 峰会 医药 胆酸 启动 性质 交易 活口 防疫 政策 家庭医生 服务 重点 患者 轮动 逻辑 抗菌 面料 风险 趋势 跨境 电商 启动 龙头 小商品 有点 基本面 旗下 子公司 首单 跨境 人民币 业务 核心 白酒 进场 养鸡 股份 民和 股份 题材 趋势 变盘 思路 共振 交易 轮动 启动 机会 基本面 机会 板块 轮动 阶段 方向 …	Topic #8	[2.30348509e-02 4.81732262e-04 4.81703608e-04 2.07790020e-01 4.81709860e-04 4.81725123e-04 2.94430769e-02 4.81715100e-04 6.51306012e-01 4.81705364e-04 8.50540166e-02 4.81732481e-04]
木火通明s	大家请收藏保存，未来的日子，靠自己……新冠疫情防控健康小知识 患病后，一般约5～15天可以痊愈 前3天全身疼痛，嗓子疼，头晕，流涕，（有人发烧，有人不发烧）； 中期：流涕，咳嗽； 后期：夜间偶尔咳嗽； 痊愈后：无后遗症，且无传染性。 治疗方法： （1）按说明书吃「莲花清瘟」（此药性寒，脾胃虚寒服药后拉肚子或者呕吐停药即可，月经期停服） （2）有VC片或VC泡腾片、维生素C咀嚼片的话，可辅助痊愈。 （3）部分患者会有皮疹、血管性水肿（嘴唇或眼睛肿）的症状，可停药一天，或服用「开瑞坦」缓解。 上述药品，没有预防作用，只能加速痊愈。所以，没有症状的人，不用吃，只需要多喝水。不吃辛辣刺激即可。 患病期间注意事项： （1）家人分餐吃，分房睡（因为每人免疫力不同，好一个是一个，避免重复感染） （2）多喝水。有条件的话可以喝蜂蜜水，可以缓解咳嗽。 （3）晒太阳。多喝水＋晒太阳，是最朴实且有效的祛瘟方法…	2022年12月08日 03:39	普通用户	女	0	1	0	河北	20221208	日子 患病 全身 疼痛 嗓子疼 头晕 流涕 流涕 后遗症 传染性 方法 说明书 莲花 药性 脾胃 服药 拉肚子 月经期 泡腾片 辅助 部分 患者 皮疹 血管性 水肿 嘴唇 眼睛 症状 服用 药品 症状 患病 注意事项 家人 分餐 分房 免疫力 条件 蜂蜜水 晒太阳 晒太阳 祛瘟 方法 泡脚 糖尿病 高血压 患者 湿式 消毒 卫生间 厨房 通风 通风 时间 下水道 塑料袋 灌水 地漏 油烟机 开窗 通风 烟道 气流 串流 冲水 先盖 马桶盖 消毒 浴室 厕所 表面 卫生习惯 勤洗手 纸巾 肘部 住口 常识 阳性 传染 病毒 传染 心态 免疫力 药品 颗粒 胶囊 抗病毒 口服液 糖浆 症状 强力 枇杷 蛇胆 复方 糖浆 颗粒	Topic #5	[0.00203254 0.00203252 0.00203252 0.00203252 0.00203253 0.90769632 0.00203253 0.0719782 0.00203253 0.00203262 0.00203253 0.00203263]
胡西亚益粤	疫情解封了，轻松了，继续把疫情防控的好习惯传说下去，讲卫生，严防病毒传染上身的思想不能松， ?	2022年12月08日 03:41	普通用户	男	0	0	0	广东	20221208	疫情 习惯 讲卫生 病毒 传染 思想	Topic #11	[0.01388891 0.01388894 0.01388889 0.01388955 0.01388927 0.0138902 0.01388889 0.0138889 0.01388891 0.01388897 0.01388911 0.84721947]
里拉的日常	全国多地优化疫情防控措施，涉及核酸检测、出行、就医等诸多方面 L里拉的日常的微博视频 ?	2022年12月08日 03:42	普通用户	女	0	0	0	北京	20221208	全国 优化 措施 视频	Topic #2	[0.016667 0.01666694 0.59293275 0.01666674 0.0166675 0.01666743 0.01666712 0.0166669 0.01666688 0.24039678 0.01666705 0.01666692]
用户6914192306	在坚持中赢得战略主动——近三年来我国打好疫情防控攻坚战述评 O在坚持中赢得战略主动——近三年来我国打好疫情防控攻坚战述评 ?	2022年12月08日 03:43	普通用户	男	0	0	0	安徽	20221208	战略 战略	Topic #3	[0.02777778 0.02777778 0.02777778 0.6944441 0.02777778 0.02777778 0.02777778 0.02777778 0.02777802 0.02777778 0.02777778 0.02777788]
柠檬味的沙冰201904	人间有情，人间有爱。手机上每天都是关于疫情的文案，从前觉得离自己很远，现在疫情也包围着我们，不过我相信不久将会一切如常。同事们也积极参与到疫情防控的工作中去,国家兴亡，匹夫有责;当今的人类命运共同体，比以往任何时候都需要青年肩负起重任 。 ?	2022年12月08日 03:44	普通用户	男	0	0	0	其他	20221208	人间 有情 人间 手机 疫情 文案 疫情 同事 工作 人类 命运 共同体 重任	Topic #4	[0.00925938 0.00925936 0.00925962 0.00925944 0.46607607 0.00925962 0.00925935 0.00925928 0.00925933 0.00925981 0.00925939 0.44132935]
长云龙leo	#抵沪不满5天者不再被限制进入公共场所#【上海市进一步优化调整相关疫情防控措施】上海：对符合居家隔离条件的密切接触者，由“5天集中隔离医学观察+3天居家隔离医学观察”调整为“5天居家隔离医学观察”，也可自愿选择集中隔离。来沪返沪人员抵沪后不再实施 “落地检”“三天三检”和“第5天进行1次核酸检测”；未开展“落地检”“三天三检”的，不再对其“随申码”赋黄码。来沪返沪人员抵沪不满5天者，其 “随申码”“场所码”等展示界面不再显示“来沪返沪不满5天”的标记提示，不再限制其进入相关公共场所。（上海发布）	2022年12月08日 03:44	名人	男	0	0	1	北京	20221208	天者 优化 调整 措施 条件 医学观察 医学观察 调整 医学观察 人员 人员 天者 场所 界面 标记	Topic #6	[0.00641035 0.00641032 0.00641052 0.00641027 0.00641027 0.00641039 0.57786512 0.00641028 0.00641036 0.00641039 0.35803139 0.00641033]
浪沫湾	“党和国家现职领导人都接种了和普通老百姓一样的国产新冠疫苗”，关于疫情防控调整，这场发布会全面回应据央视新闻报道，12月7日，国务院联防联控机制召开新闻发布会，介绍进一步优化落实疫情防控措施。国家卫健委发言人米锋在会上介绍，当前，随着奥密克戎变异株致病性的减弱、疫苗接种的普及、防控经验的积累，我国疫情防控面临新形势新任务。今天，国务院联防联控机制综合组出台了进一步优化落实新冠肺炎疫情防控的措施，对风险区划定和管理、核酸检测、隔离方式、保障群众就医购药需求、老年人疫苗接种、重点人群健康管理、社会正常运转、涉疫安全保障和学校疫情防控等工作提出了进一步的优化要求。米锋表示，这十条措施，是为了持续提高防控的科学精准水平。执行中要坚决纠正简单化、“一刀切”，不搞层层加码，比如，除养老院、福利院、医疗机构、托幼机构、中小学等特殊场所外，不再查验核酸阴性证明，不再查验健康码和行程码，对于跨地区流动人员…	2022年12月08日 03:45	普通用户	男	0	0	0	贵州	20221208	党和国家 现职 领导人 普通 老百姓 国产 疫苗 调整 发布会 全面 新闻报道 机制 新闻 发布会 优化 措施 变异 致病性 疫苗 防控 经验 形势 任务 机制 综合 优化 肺炎 措施 风险 区划 管理 方式 群众 购药 老年人 疫苗 重点 人群 管理 社会 运转 学校 工作 优化 措施 防控 科学 精准 水平 层层加码 医疗机构 机构 场所 核酸 阴性 证明 跨地区 流动 人员 精准 调整 优化 被动 国家 疫情 工作 领导小组 专家组 优化 优化 被动 特点 疫情 特征 疫情 形势 动态 研判 现行 防控 措施 评价 地方 有益 经验 问题 总结 因素 综合 优化 防控 措施 形势 特点 科学性 精准 防控 针对性 利用 防控 资源 经济社会 发展 生产 生活 医疗卫生 限度 人民 生命安全 限度 疫情 经济社会 发展 影响 优化 防控 政策 经验 变异 毒力 人群 疫苗 人民 群众…	Topic #0	[4.08110356e-01 1.23282457e-04 1.11831140e-02 2.06904447e-02 1.23279104e-04 5.26160371e-02 5.35458989e-02 1.89728451e-02 1.23278611e-04 1.23276404e-04 1.91638017e-01 2.42750171e-01]
落落大方的人	#凤凰新闻#【熟悉的场景正在回归：全国多地开始撤除交通卡口】交通卡口陆续撤除。山西吕梁市疫情防控办12月7日发布通知称，即日起，吕梁市辖区所有高速、国道、省道等交通卡口及汽车站、火车站、飞机场等交通场站撤销防控站点，不再...O熟悉的场景正在回归：全国多地开始撤除交通卡口来自@凤凰新闻客户端 ?	2022年12月08日 03:45	普通用户	女	0	0	0	其他	20221208	新闻 场景 全国 交通卡 交通卡 市辖区 国道 省道 交通卡 汽车站 火车站 飞机场 交通 场站 防控 站点 场景 全国 交通卡 新闻 客户端	Topic #2	[0.00833341 0.00833346 0.79916459 0.00833338 0.00833345 0.0083334 0.1175006 0.00833338 0.00833354 0.00833341 0.00833387 0.00833353]
嘉兴微博新鲜事	【#完全恢复到疫情前需要哪些条件#】#梁万年解读防疫新10条#：我国疫情防控的主要目标是恢复到疫情前状态，但目标的实现是要有条件的，包括，①病毒的毒力、致病性下降，目前奥密克戎变异株已呈现了这种状态；②人群的免疫水平，要真正形成有效屏障，能防止重症和死亡的发生；③要具有有效药物；④疫情防控应急指挥系统、基层疫情处置能力和机制日趋通畅完善。L央视新闻的微博视频	2022年12月08日 03:45	名人	女	0	0	0	浙江	20221208	疫情 条件 防疫 目标 疫情 状态 目标 条件 病毒 毒力 致病性 变异 状态 人群 水平 屏障 重症 药物 应急 指挥系统 基层 疫情 能力 机制 新闻 视频	Topic #0	[0.63397089 0.00320514 0.00320517 0.00320516 0.33397694 0.00320548 0.00320515 0.00320517 0.00320518 0.0032052 0.00320519 0.00320534]
水煮鱼865	我希望尽快阳当所有的防控都徒劳的时候，我希望我尽快阳。疫情防控三年，从新冠病毒到现在的奥密克戎病毒，我们是屡败屡战。人心到经济已是疲惫不堪遍体鳞伤，乃至奄奄一息。今天，到离春节不到50天的时间里，如果再不能全面免疫，将带来不可估量的经济损伤和社会的高度不稳定性。春节是各行各业一年的重大盈利期，我是餐饮人，来年的房租、一年的回报，大部分依靠这个春节消费旺季。几年疫情的影响，以及激烈竞争、内卷，一年中的大部分月份都是处于盈亏平衡线附近（当然那些常年生意火爆的少数个例除外）。一个春节，是餐饮人能否熬下去、能否活下来最后最大的期望。如果疫情持续到春节后，人们的恐慌心理得不到释放，不愿意出门、不敢出门。那么传统的春节前后的集中高频次消费将消失。对于大部分商家就是一个毁灭性的打击。来年的房租筹措失败、坚持下去的希望破灭，商家逼入绝境。拖欠房租、拖欠货款、拖欠员工工资福利，进而导致大面积倒闭和服务行业…	2022年12月08日 03:46	普通用户	男	0	6	7	四川	20221208	防控 徒劳 病毒 病毒 人心 经济 时间 全面 经济 社会 高度 不稳定性 盈利 餐饮 房租 消费 旺季 疫情 影响 竞争 内卷 月份 盈亏 个例 餐饮 疫情 人们 心理 传统 消费 消失 商家 毁灭性 房租 商家 绝境 房租 货款 员工 工资福利 大面积 服务行业 人员 失业 老板 老赖 常态 员工 供货 小商小贩 损失 工资 货款 失业 经济损失 老人 压力 困境 社会底层 群体 社会 私营企业 个体 商户 群体 老板 员工 想象 灾难 老百姓 星火 燎原 所有人 生活 秩序 人民 敌人 阶级 敌人	Topic #11	[0.00189398 0.00189398 0.00189394 0.00189401 0.00189401 0.00189397 0.00189403 0.00189399 0.17940318 0.11663491 0.00189405 0.68691594]
快兰斯24小时财经直播2	实时播报：【疫情防控“新十条”出炉，旅游餐饮景气度回升】12月7日，进一步优化疫情防控新十条出炉，涉及核酸检测、隔离方式等多项内容，尤其不再对跨地区流动人员查验核酸检测阴性证明和健康码，不再开展落地检。消息落地仅半日，多家头部互联网平台相关数据就显示异动，部分数据显示出一定的及时性和先导性，锚定出医药、旅游、餐饮、零售等产业的回暖预期。（证券时报）	2022年12月08日 03:50	普通用户	男	1	0	0	广东	20221208	旅游 餐饮 景气 优化 方式 内容 跨地区 流动 人员 阴性 证明 消息 落地 头部 互联网 平台 数据 部分 数据 先导性 锚定 医药 旅游 餐饮 零售 产业 预期 证券时报	Topic #8	[0.00333339 0.00333335 0.00333344 0.00333338 0.00333335 0.00333334 0.40716661 0.00333345 0.55949946 0.00333343 0.00333343 0.00333338]
痴呆怎么治愈	赢麻了的该是医疗器械公司，疫情防控的时候一直卖口罩，现在又可以卖抗原试剂 ?	2022年12月08日 03:51	普通用户	女	0	0	0	北京	20221208	医疗器械 公司 口罩 抗原 试剂	Topic #7	[0.01388892 0.16593769 0.01388889 0.01388889 0.01388901 0.01388939 0.01388911 0.69517203 0.01388927 0.01388902 0.01388889 0.01388891]
范乐乐415415	把?民群众?命安全和?体健康放在第?位，把疫情防控?作作为当前最重要的?作来抓。 ?	2022年12月08日 03:52	普通用户	女	0	0	0	新疆	20221208	群众	Topic #4	[0.04166815 0.04166667 0.04166667 0.0416671 0.54166198 0.04166667 0.04166667 0.04166736 0.04166667 0.04166667 0.04166871 0.04166671]
快兰斯24小时财经直播2	实时播报：【穿越高库存“寒冬”，国产半导体产业链蓄势升级】历时约两年的“缺芯涨价”行情在今年下半年显著回落。随着新冠肺炎疫情防控措施放开，以消费电子为代表的电子行业有望迈向复苏通道。业内人士向证券时报记者指出，随着疫情管控政策持续优化，消费电子有望率先受益，有望带动半导体需求逐渐回暖。从供给侧来看，国产半导体自主可控进程迈入“深水区”，多条芯片细分领域行业龙头公司逆势扩张，瞄准高算力芯片、汽车电子、工业控制等领域，完善产品线，升级业务结构，并与产业链上下游广泛加强了合作，多点开花。（证券时报）	2022年12月08日 03:52	普通用户	男	3	0	1	广东	20221208	库存 国产 半导体 产业链 蓄势 升级 历时 缺芯 涨价 行情 肺炎 措施 消费 电子 代表 电子行业 业内人士 证券时报 记者 疫情 管控 政策 优化 消费 电子 半导体 供给 国产 半导体 进程 芯片 细分 领域 行业龙头 公司 高算力 芯片 汽车 电子 工业 领域 产品线 升级 业务 结构 产业链 合作 开花 证券时报	Topic #8	[0.00213679 0.00213683 0.04833673 0.00213678 0.0021368 0.00213678 0.00213682 0.03315603 0.89927602 0.00213676 0.00213684 0.00213682]
范乐乐415415	?命重于泰?。疫情就是命令，防控就是责任。 ?	2022年12月08日 03:53	普通用户	女	0	0	0	新疆	20221208	疫情 命令 防控 责任	Topic #4	[0.01666671 0.01666688 0.01666679 0.0166667 0.8166655 0.01666669 0.01666668 0.01666672 0.01666669 0.0166667 0.0166669 0.01666703]
wwwssffa_85af53	江西省都昌县政府利用疫情防控之名发国难财，所有在外务工人员返乡都被强行抓去隔离10天，被隔离人员每人每天自费上交300元，并且政府部门怕有人投诉收钱不开发票，2022年12月5日后全国解封了，可是江西省都昌县政府还照样强行抓人去隔离5至8天，他们防控疫情是假，利用疫情防控之名敲诈老百姓辛苦钱发国难财是真，这种县政府与全县民众为敌，听说很多人打12345市政电话与110报警电话没有人管，害得很多全县在外工作的老百姓不敢回家乡，都叫苦连天，全县在外工作的老百姓都希望中央政府派人严惩都昌县政府贪官。	2022年12月08日 03:53	普通用户	男	0	0	0	广东	20221208	政府 利用 务工人员 人员 自费 政府部门 开发票 全国 政府 防控 疫情 利用 老百姓 县政府 全县 民众 市政 电话 报警 电话 人管 全县 工作 老百姓 回家 全县 工作 老百姓 政府 贪官	Topic #11	[0.0036233 0.00362322 0.00362328 0.0036233 0.30192812 0.00362323 0.19217798 0.00362324 0.00362322 0.00362332 0.00362328 0.47328453]
nan	对突然放开的疫情防控感到害怕 但是我的大学生活也快结束了 ?	2022年12月08日 03:54	名人	女	0	0	0	湖南	20221208	大学 生活	Topic #9	[0.02777778 0.02777804 0.02777787 0.02777791 0.36110833 0.02777788 0.02777778 0.02777787 0.02777778 0.36111109 0.02777851 0.02777917]
Gumpersevere	day 78早上九点多起床 & 早餐煎鸡蛋三文治和牛油果奶昔 & 完成论文最后一小节 & 午餐去Rio Corridor 一起吃饭开心聊天到下午五点 & 晚餐芝士烤番薯和香蕉芹菜汁和肉松芝士手抓饼看《This is us 6》今天和Rio聊了好多好多，甚至让我惊讶不已的是，我居然用英文聊起了日本历史和中国政府对疫情防控措施的看法。这让我认识到，如果你能听懂对方在说什么，那么你也能继续这个对话。Rio高中上的是女子公立学校，谈及到她和异性的相处的时候，我感受到了日本人的「异恐」，她向我演绎她第一句打招呼「哈……哈喽」太可爱了，彻底感受到了「孤独的美食家」日本国家文化的真实性。她是一个非常独立自主，聪明且同理心极强的女性。高学历，温馨的家庭氛围，让她成为一个非常优秀的人。她是一个非常棒的女孩，很开心和她成为跨国好朋友，彼此了解对方的国家文化。 2瑞典	2022年12月08日 03:55	普通用户	女	0	0	0	广东	20221208	早餐 鸡蛋 三文治 牛油果 奶昔 论文 小节 午餐 聊天 晚餐 番薯 香蕉 芹菜 肉松 英文 历史 措施 对方 对话 女子 公立学校 异性 美食家 国家 文化 真实性 同理 女性 高学历 家庭 氛围 女孩 跨国 朋友 对方 国家 文化	Topic #11	[0.00833335 0.00833369 0.00833375 0.00833363 0.00833341 0.0083335 0.17689316 0.00833337 0.00833341 0.0083335 0.00833356 0.73977168]
很胖的胡小瘦	#郑州疫情防控# 破罐破摔开了 ?	2022年12月08日 03:55	普通用户	女	0	0	5	河南	20221208		Topic #0	[0.08333333 0.08333333 0.08333333 0.08333333 0.08333333 0.08333333 0.08333333 0.08333333 0.08333333 0.08333333 0.08333333 0.08333333]
秋利JIANG	2022年12月8日，农历十一月十五忆去世的父亲！岁月啊，你带不走那一串串熟悉的姓名。每一个节日，每一次祭奠，都是爱的延续 ！捧菊花哀思寄，两行清泪腮边淋，遐想亲人在世时，其乐融融人相亲，但愿天国无疾病，快快乐乐每一春。南无地藏菩萨！南无地藏菩萨！南无地藏菩萨！已故父亲姜永胜：生于1934年8月10日（农历七月初一），故于2000年12月29日，（农历十一月十五）早6时58分；去世已22年了我愿成龙归大海，口含珍珠来报恩；可惜爸爸已不在，犹如万箭穿我心。我点一盏心灯，照亮天堂的路，让在天堂的父亲及亲人们，不在孤冷。对天堂的亲人缅怀思念，愿我最思念的亲人，在天堂一切安好…父亲的爱，全心全意不求回报；父亲的爱，有始无终不减分毫；父亲的爱，博大宽广善良美好；父亲的爱，相伴此生贵如珍宝。不论微笑还是气恼，父亲的爱不曾减少；不论咫尺还是天涯，父亲的爱一直围绕。祝福他在天国健康长寿。? ? ? ? …	2022年12月08日 03:57	普通用户	男	0	0	0	辽宁	20221208	农历 父亲 一串串 姓名 菊花 清泪 亲人 其乐融融 疾病 地藏 菩萨 地藏 菩萨 地藏 菩萨 父亲 农历 农历 珍珠 爸爸 我心 心灯 天堂 天堂 父亲 人们 天堂 亲人 思念 思念 亲人 天堂 父亲 父亲 父亲 父亲 珍宝 微笑 父亲 咫尺 天涯 父亲 健康长寿 农历 大雪 节气 感觉 种子 种子 思念 种子 生长 生长 阳历 时光 大地 景象 天气 花草 绿色 花朵 小白花 活力 父亲 父亲 思念 父亲 阳历 父亲 规定 活动 墓园 墓园 父亲 扫墓 方式 局限 父亲 生活 点滴 纪念 父亲 爸爸 妈妈 普通 工人 楼房 生活 粮食 副食 父亲 思念 父亲 日子 作痛 父亲 教子有方 爸爸 人生 舵手 生活 楷模 标兵 表率 父亲 教育 时刻 铭记 终生 己方 单行 好事 前途 人生 学校 活动 经济 方面 爸爸 精神 生活 细节 生活 父亲 生活 小事 纪念 父亲 父亲 生活 影…	Topic #11	[0.00160258 0.00160258 0.00160258 0.09581865 0.24378344 0.23741366 0.00160259 0.0016026 0.00160259 0.08192455 0.00160261 0.32984158]
-Ephemera-	关于进一步优化落实新冠肺炎疫情防控措施的通知 O关于进一步优化落实新冠肺炎疫情防控措施的通知 ?	2022年12月08日 03:59	普通用户	女	0	0	0	其他	20221208	优化 肺炎 措施 优化 肺炎 措施	Topic #2	[0.01190485 0.01190485 0.86904688 0.01190478 0.01190478 0.01190482 0.01190486 0.01190479 0.01190479 0.01190477 0.01190503 0.01190479]
遥望五峰	【#完全恢复到疫情前需要哪些条件#】#梁万年解读防疫新10条#：我国疫情防控的主要目标是恢复到疫情前状态，但目标的实现是要有条件的，包括，①病毒的毒力、致病性下降，目前奥密克戎变异株已呈现了这种状态；②人群的免疫水平，要真正形成有效屏障，能防止重症和死亡的发生；③要具有有效药物；④疫情防控应急指挥系统、基层疫情处置能力和机制日趋通畅完善。 L央视新闻的微博视频	2022年12月08日 03:59	名人	男	0	0	0	陕西	20221208	疫情 条件 防疫 目标 疫情 状态 目标 条件 病毒 毒力 致病性 变异 状态 人群 水平 屏障 重症 药物 应急 指挥系统 基层 疫情 能力 机制 新闻 视频	Topic #0	[0.63397089 0.00320514 0.00320517 0.00320516 0.33397694 0.00320548 0.00320515 0.00320517 0.00320518 0.0032052 0.00320519 0.00320534]
风华正茂的苏先生	#郑州疫情防控#终有一日 有人老去终有一日 有人新生终有一日 遍体鳞伤终有一日 愈合成痕呼吸吧 前进吧我爱你们所有 ?	2022年12月08日 03:59	普通用户	男	0	0	0	河南	20221208	新生 成痕	Topic #0	[0.08333333 0.08333333 0.08333333 0.08333333 0.08333333 0.08333333 0.08333333 0.08333333 0.08333333 0.08333333 0.08333333 0.08333333]
开心的巴郎子	#喀什超话# 有这样一群人，他们虽逆风而行，却向阳而生，他们以生命赴使命、用挚爱护苍生，咬紧牙关承受身体与心理极限，用血肉之躯为全社会筑起“保护墙”，只为保障人民群众的身体健康。面对疫情，他们特别能吃苦，投身全县的疫情防控志愿服务，以无私情怀传递爱心，用实际行动为打赢疫情防控战贡献了积极力量，我相信，没有不可战胜的病魔，只要在日常工作中，要抓实抓细疫情防控各项工作，非必要不外出，不聚集，要积极配合防疫工作，做到勤洗，多通风，常消毒，只要大家互相配合，我们就一定能用最短的时间实现社会面清零，一定可以战胜这次疫情。	2022年12月08日 04:18	普通用户	男	0	0	0	陕西	20221208	生命 挚爱 身体 心理 社会 人民 群众 疫情 投身 全县 志愿 服务 情怀 爱心 实际行动 贡献 力量 战胜 病魔 工作 工作 防疫 工作 通风 消毒 能用 时间 战胜 疫情	Topic #4	[0.00347232 0.00347229 0.00347228 0.00347228 0.7653917 0.05325722 0.00347226 0.00347225 0.00347224 0.15010053 0.0034723 0.00347234]
心中无天哪来群星	『无症状和轻型可居家、跨地区流动人员不查健康码！优化疫情防控新十条公布』O无症状和轻型可居家、跨地区流动人员不查健康码！优化疫情防控新十条公布 ?	2022年12月08日 04:18	普通用户	男	0	0	0	安徽	20221208	居家 跨地区 流动 人员 优化 居家 跨地区 流动 人员 优化	Topic #6	[0.0075759 0.00757592 0.00757616 0.00757578 0.00757578 0.00757592 0.91666517 0.00757577 0.0075758 0.00757594 0.00757609 0.00757578]
开心的巴郎子	#喀什超话# 他们从不计较个人得失，积极参与到疫情防控工作，用自己的行动为抗“疫”贡献着力量，疫情防控不能有丝毫大意，它事关生命安全，事关经济社会发展和区域和谐稳定，事关自己和他人的身体健康和财产安全，没有人能够置身事外，面对疫情，我们都应该克服一切困难，积极参加疫情抗击战斗，做好自我防护，非必要不外出，不聚集，保持好心态，重防护、勤消毒，减少出门和聚会，保护好自己和家人，在我们的共同努力下，终会迎来胜利的曙光，加油	2022年12月08日 04:18	普通用户	男	0	0	0	陕西	20221208	个人得失 工作 行动 贡献 力量 事关 生命安全 事关 经济社会 发展 区域 事关 财产 疫情 疫情 抗击 战斗 心态 消毒 聚会 家人 终会 胜利 曙光	Topic #4	[0.00490201 0.00490198 0.00490197 0.19788521 0.61169791 0.08936445 0.00490204 0.00490198 0.00490199 0.06183574 0.00490259 0.00490212]
开心的巴郎子	#喀什超话# 疫情发生以来，她们都很敬业，认真履行自己的职责，争分夺秒，与病魔赛跑，只从死神?上抢回更多?命，她们舍小家为大家，义无反顾地奔赴疫情防控一线，与病毒抢时间，全力守护人民生命健康安全，面对疫情，我们始终要保持好心态，减少出门和聚会，保护好自己和家人，进行科学防疫，在家一起为奋斗在一线的医护人员加油，只要人与人之间守望相助，居家生活期间维持规律作息、健康饮食、适量运动，建立良好的生活卫生习惯，就是对防疫工作的最大贡献。	2022年12月08日 04:18	普通用户	男	0	0	0	陕西	20221208	疫情 敬业 职责 病魔 死神 舍小家 病毒 时间 人民 生命 疫情 心态 聚会 家人 科学 防疫 医护人员 居家 生活 规律 作息 饮食 运动 生活 卫生习惯 防疫 工作 贡献	Topic #4	[0.00362323 0.05205953 0.00362323 0.00362322 0.57832466 0.33700658 0.00362325 0.00362322 0.00362321 0.0036233 0.00362324 0.00362334]
开心的巴郎子	#喀什超话# 为打赢这一场疫情防控战，他们放弃和家人在一起的时间，每天冒着风险，为大家服务，只为守护人民群众的生命安全，他们挺身而出，和时间赛跑，同病毒较量，他们有的每天只睡三小时，废寝忘食加班赶点，凝聚起抗击疫情的不平凡力量，虽然疫情阻碍了人们出门的脚步，但却让他们感到了温暖， 每个人都是疫情防控的重要一环，环环相扣、人人尽责，我们定能迅速阻遏疫情蔓延，只要我们同心抗疫，昔日街头必将重现繁华，到那时我们熟悉的那个新疆一定会回来，加油	2022年12月08日 04:19	普通用户	男	0	0	0	陕西	20221208	家人 时间 风险 服务 人民 群众 生命安全 时间 病毒 小时 抗击 疫情 力量 疫情 人们 脚步 疫情 同心 抗疫	Topic #4	[0.00438617 0.00438623 0.00438605 0.00438603 0.59025814 0.17316051 0.00438624 0.00438602 0.00438603 0.00438614 0.00438615 0.19710628]
开心的巴郎子	#喀什超话# 在防疫一线工作中，“微笑式服务”已经成为一道靓丽的风景线，在抗击疫情的路上，不论是白衣战士，还是工人，亦或是基层工作者，她们坚守防疫阵地、敢于担当，时刻调整好状态，应对各种挑战，虽然他们岗位不同、年龄不一，却有着共同的目标，她们在疫情防控工作中都起到了重要的作用，在这场没有硝烟的战疫上，总有人为万家灯火负重前行，为这场战疫贡献自己的一份力量，尽管我们的力量微乎其微，只要做好自己该做，按时参加核酸检测，就是对防疫工作的最大贡献。	2022年12月08日 04:19	普通用户	男	0	0	0	陕西	20221208	防疫 工作 微笑 服务 风景线 抗击 疫情 白衣战士 工人 基层 工作者 防疫 阵地 时刻 调整 状态 挑战 岗位 年龄 目标 工作 硝烟 战疫 战疫 贡献 力量 力量 防疫 工作 贡献	Topic #4	[0.00320525 0.00320517 0.00320545 0.00320519 0.96474176 0.00320532 0.0032053 0.00320519 0.00320526 0.00320527 0.00320556 0.00320528]
两只山贼	坚定不移贯彻“动态清零”总方针 坚决巩固疫情防控重大战略成果O坚定不移贯彻“动态清零”总方针 坚决巩固疫情防控重大战略成果 ?	2022年12月08日 04:22	普通用户	男	0	0	0	北京	20221208	总方针 战略 成果 总方针 战略 成果	Topic #3	[0.01666667 0.01666667 0.01666667 0.81666509 0.01666797 0.01666667 0.01666667 0.01666667 0.01666675 0.01666671 0.01666667 0.01666681]
雪荷少校_984	『无症状和轻型可居家、跨地区流动人员不查健康码！优化疫情防控新十条公布』O无症状和轻型可居家、跨地区流动人员不查健康码！优化疫情防控新十条公布 ?	2022年12月08日 04:23	普通用户	女	0	0	0	北京	20221208	居家 跨地区 流动 人员 优化 居家 跨地区 流动 人员 优化	Topic #6	[0.0075759 0.00757592 0.00757616 0.00757578 0.00757578 0.00757592 0.91666517 0.00757577 0.0075758 0.00757594 0.00757609 0.00757578]
傢洧零零後	有什么值得狂欢的！疫情并没有散去，就在你狂欢的前夜它却潜入你的身边…三年来，都没有这几天让人感觉可怕！虽然病毒减弱了，但它传染性更强了…老人、孩子…所有人都更应该注意防范了！以前，身边的人都是政府帮我们筛查过的安全的人，现在？你身边的人谁都不安全了！包括妻儿老小！所以防控更难了…有些人是因三年的网格统计工作繁重突然结束了而狂欢…有些人是因你出行一次次受阻，这回不阻了你狂欢…哎呀！真可悲…	2022年12月08日 04:23	普通用户	男	0	0	1	黑龙江	20221208	疫情 感觉 病毒 传染性 老人 孩子 所有人 政府 筛查 妻儿老小 防控 网格 工作	Topic #11	[0.00694476 0.0069446 0.00694461 0.00694483 0.00694476 0.22888341 0.00694482 0.00694448 0.00694446 0.00694481 0.00694471 0.70166974]
清白一生的人	《何时能恢复到疫情前的生活状态？梁万年：我们已接近这个时机》国家卫生健康委疫情应对处置工作领导小组专家组组长梁万年表示，我国疫情防控的主要目标就是恢复到像疫情前的状态，但目标的实现是要有条件的。O网页链接 ?	2022年12月08日 04:23	普通用户	女	0	0	0	北京	20221208	疫情 生活 状态 时机 国家 疫情 工作 领导小组 专家组 目标 疫情 状态 目标 条件 网页 链接	Topic #4	[0.00490214 0.00490198 0.13100084 0.0049021 0.39519664 0.00490204 0.00490197 0.00490197 0.00490206 0.00490214 0.16189236 0.27269374]
葡萄酒庄村民	突然发觉，好像真的在慢慢回到没有核酸没有绿码没有口罩的日子了，好不真实『“此轮广州疫情防控发布会将告一段落”』O“此轮广州疫情防控发布会将告一段落” ?	2022年12月08日 04:24	普通用户	女	0	0	4	其他	20221208	核酸 口罩 日子 发布会 发布会	Topic #6	[0.27531169 0.01388891 0.01388889 0.01388889 0.01388938 0.01389007 0.39778054 0.01388968 0.01388889 0.0138892 0.01388897 0.2019049 ]
摇滚啤酒09	7号的新闻发布会之后，在一些人持续抗议与投诉下，方舱改变了政策，符合条件的愿意居家的可以回家了。参与报名接龙的大概100人多点，在等待社区派车接回去，不能自行离开。所以还是有部分人因为社区派车不够，还需要多留一晚。22点的时候，父母在微信跟我说，通知他们撤出隔离酒店了，不然就自费，8号早上八点车来接回家居家隔离。我因为有家人要回家隔离，我就选择留方舱。看了一眼报饭群里最新的三餐接龙，还是有四百多人选了三餐，大多数人选择不回家。#疫情防控新10条新闻发布会# 2南宁·南大门跨境电商保税直购中心	2022年12月08日 04:24	普通用户	男	0	5	3	广西	20221208	新闻 发布会 抗议 方舱 政策 符合条件 居家 回家 接龙 社区 派车 部分 社区 派车 父母 微信 酒店 自费 回家 家人 回家 方舱 群里 接龙 人选 回家 新闻 发布会 跨境 电商 保税 中心	Topic #6	[0.00333352 0.00333334 0.00333348 0.00333335 0.00333338 0.00333353 0.63916311 0.00333347 0.09769853 0.00333345 0.00333339 0.23313745]
池中菏叶	优化落实疫情防控“新十条”发布。落实不打折，防止“一刀切”，各地要按照要求，精准执行。“优化措施不是完全放开不防”，同心、同向、同行，尽心、尽力、尽责，早日回归正常生活。 ?	2022年12月08日 04:24	普通用户	男	0	0	0	上海	20221208	优化 精准 优化 措施 同心 生活	Topic #2	[0.01190478 0.01190514 0.59446543 0.01190485 0.28648554 0.01190478 0.01190485 0.01190479 0.0119048 0.01190476 0.01190523 0.01190505]
东游西宕	随着疫情防控措施的调整，如果与新冠阳性人员擦肩而过，感染概率有多大？ @新浪新闻 O网页链接 ?	2022年12月08日 04:25	普通用户	男	0	0	0	黑龙江	20221208	措施 调整 阳性 人员 概率 新浪 新闻 网页 链接	Topic #2	[0.00925939 0.00925935 0.51540591 0.00925927 0.0092593 0.16708239 0.23417674 0.00925929 0.00925958 0.00925939 0.00925958 0.00925983]
用户6376904285	《关于进一步优化落实新冠肺炎疫情防控措施的通知》解读问答 O《关于进一步优化落实新冠肺炎疫情防控措施的通知》解读问答 ?	2022年12月08日 04:26	普通用户	男	0	0	0	北京	20221208	优化 肺炎 措施 优化 肺炎 措施	Topic #2	[0.01190485 0.01190485 0.86904688 0.01190478 0.01190478 0.01190482 0.01190486 0.01190479 0.01190479 0.01190477 0.01190503 0.01190479]
浪沫湾	一图了解！进一步优化落实疫情防控10条最新措施 ?	2022年12月08日 04:27	普通用户	男	0	0	0	贵州	20221208	优化 措施	Topic #2	[0.02777783 0.02777814 0.69444254 0.02777785 0.02777781 0.02777778 0.02777809 0.02777784 0.02777789 0.02777778 0.02777856 0.02777791]
芸伯隆叔	20221207北上资金抄底2.73亿，阻力资金“悄悄买入”前15股：1、以岭药业：+5.76亿，涨停2、亿纬锂能：+4.09亿，涨5.28%3、华友钴业：+348亿，涨3.34%4、比亚迪：+3.03亿，涨2.29%5、新华制药：+2.80亿，涨停6、宁德时代：+2.48亿，涨4.57%7、舍得酒业：+2.47亿，涨1.21%8、山西汾酒：+2.40亿，涨0.48%9、仁和药业：+2.31亿，涨停10、振东制药：+2.23亿，涨17.24%11、永兴材料：+2.12亿，涨6.77%12、小商品城：+1.87亿，涨停13、千红制药：+1.84亿，涨停14、汉王科技：+1.77亿，涨停15、德方纳米：+1.75亿，涨停今天的市场走得很“没主线”，之前的地产、银行、保险、券商、通信、煤炭等大蓝筹板块跌了，同时工业母机、信创、供销社这些概念板块也弱。相对就几个方向，一是新guan治疗概念板块，…	2022年12月08日 04:30	普通用户	女	0	0	0	广东	20221208	资金 抄底 阻力 资金 药业 华友 时代 酒业 山西汾酒 药业 制药 材料 小商品 制药 汉王 科技 市场 主线 地产 银行 券商 煤炭 板块 工业 母机 信创 供销社 概念 板块 方向 概念 板块 动力电池 消费 有益 消费 概念 板块 时间 收市 资金 抄底 主力 资金 股份 轻机 医疗 万科 股份 云铝股份 保利 发展 中兵 红箭 维科 技术 科技 软件 变化 科学 精准 市场 板块 疫情 疫情 妖股 时间 概念 板块 地产 银行 油气 煤炭 走势 经济 时间 收市	Topic #8	[0.00170076 0.04973263 0.00170081 0.00170075 0.0017008 0.0017007 0.0017007 0.0017007 0.93325988 0.00170072 0.00170078 0.00170077]
君游天下美景	分享网易新闻《一图速览｜优化落实疫情防控 “新十条”来了！ 》 O一图速览｜优化落实疫情防控 “新十条”来了！ 来自@网易新闻客户端 #网易新闻# ?	2022年12月08日 04:30	普通用户	男	0	0	0	河北	20221208	网易 新闻 速览 优化 速览 优化 网易 新闻 客户端 网易 新闻	Topic #2	[0.01190494 0.0119048 0.86904689 0.01190477 0.01190476 0.01190486 0.01190494 0.01190483 0.01190479 0.01190476 0.01190486 0.01190479]
快乐仙子宝	如果不是因为疫情防控最近逐渐宣布退场，也没有意识到已经三年了……其实这三年的疫情对我的影响相比大部分人来说算是不那么大了（也算是一种幸运吧），但也发生了很多三年之前未曾经历过的事情。好的坏的都会像车窗外闪过的风景一样，短暂而美丽，飘渺而遥远。遇见，擦肩，或是意足或是唏嘘，唯有自知车还在继续飞驰，窗外风景依旧变幻。自知自心，其路则明。低头赶路，敬事如仪。	2022年12月08日 04:31	普通用户	女	0	0	0	其他	20221208	退场 意识 疫情 影响 经历 事情 风景 风景 低头	Topic #11	[0.0138889 0.01388894 0.01388889 0.01388895 0.01388937 0.01388901 0.01388889 0.01388889 0.0138891 0.01388897 0.01388907 0.847221 ]
为妳暖若安阳	凌晨两点收到疫情防控解封和油价又跌的消息，终于不用出门受大白各种处处刁难和为难了 ?	2022年12月08日 04:32	名人	男	0	0	0	河南	20221208	油价 消息 大白	Topic #6	[0.04166667 0.04166667 0.04166823 0.04166667 0.04166684 0.04166765 0.54165533 0.04166833 0.04167044 0.04166871 0.04166742 0.04166704]
探索者1957	『无症状和轻型可居家、跨地区流动人员不查健康码！优化疫情防控新十条公布』O无症状和轻型可居家、跨地区流动人员不查健康码！优化疫情防控新十条公布 ?	2022年12月08日 04:32	普通用户	男	0	0	0	其他	20221208	居家 跨地区 流动 人员 优化 居家 跨地区 流动 人员 优化	Topic #6	[0.0075759 0.00757592 0.00757616 0.00757578 0.00757578 0.00757592 0.91666517 0.00757577 0.0075758 0.00757594 0.00757609 0.00757578]
遇见倪我很开心	疫情三年终于结束啦，希望大家注意安全，戴口罩，这三年都不容易，加油南京，加油中国??！#疫情防控##南京##不可辜负的美食##疫情防控# ?	2022年12月08日 04:32	普通用户	男	0	1	1	江苏	20221208	疫情 注意安全 美食	Topic #4	[0.04166681 0.04166733 0.04166675 0.04166668 0.54166255 0.04166693 0.04166675 0.04166667 0.0416669 0.04166681 0.0416671 0.04166871]
班长我想吃西瓜	#山西工学院##疫情防控# 为什么很多人已经觉得抗疫胜利了？直接放开解封不是胜利，是投降。我不支持放开！会哭的孩子有奶吃，就很小很小的一部分人在哭，只是因为哭声比较大，就能印象整个走向。为什么我们这些人沉默的大多数没有哭声，因为当时是我们想要的呀！！我们是的到了我们想要的我们怎么还会去哭。只有那些没得到的自己想要的才会去哭，结果就显得好像我们这些沉默的大多数好像很支持他们那些哭的大声的一样。我不代表别人，我只代表我自己：“我！不支持放开！！！”?	2022年12月08日 04:33	普通用户	女	0	12	17	山西	20221208	工学院 抗疫 胜利 胜利 孩子 哭声 印象 哭声 代表 代表	Topic #4	[0.0119048 0.01190503 0.01190476 0.01190498 0.72618975 0.15476151 0.01190476 0.01190493 0.01190488 0.01190483 0.01190476 0.011905 ]
风华正茂的苏先生	#郑州疫情防控#10月份的时候 我朋友说这个是铁饭碗 ?	2022年12月08日 04:33	普通用户	男	0	0	2	河南	20221208	月份 朋友 铁饭碗	Topic #11	[0.02777778 0.02777778 0.02777778 0.02777778 0.02777778 0.02777884 0.02777831 0.02777799 0.0277807 0.02777807 0.02777795 0.69443926]
blg801231	10在疫情防控这张“网”中，逆行者的赤诚捍卫固然重要，但“群之所为”“众之所举”也是“网”上的重要结点。 ?	2022年12月08日 04:34	普通用户	男	0	0	0	其他	20221208	行者 结点	Topic #0	[0.08333333 0.08333333 0.08333333 0.08333333 0.08333333 0.08333333 0.08333333 0.08333333 0.08333333 0.08333333 0.08333333 0.08333333]
blg801231	8把最大的祝福和敬意，献给参加抗击新型冠状病毒肺炎疫情防控救治工作者们! ?	2022年12月08日 04:34	普通用户	男	0	0	0	其他	20221208	抗击 肺炎 工作者	Topic #4	[0.02083398 0.02083333 0.21936625 0.02083335 0.57229816 0.02083383 0.02083353 0.02083345 0.02083333 0.02083342 0.02083402 0.02083333]
关注世间冷暖	#天津地铁取消乘客出示健康码# 为落实优化疫情防控措施要求，即日起，乘坐天津轨道交通，取消查验健康码，进站无需扫场所码。 ?	2022年12月08日 04:35	普通用户	男	0	0	0	北京	20221208	地铁 乘客 优化 措施 轨道交通 进站 场所	Topic #6	[0.01388894 0.01388933 0.01389039 0.01388896 0.01388892 0.0138889 0.84721815 0.01388894 0.01388899 0.01388893 0.01389053 0.01388901]
无人及ng	这三年终于结束了，以红码告终来纪念终于滚蛋的健康码#宝宝的少女心##优化落实疫情防控新10条# 2西安 ?	2022年12月08日 04:36	普通用户	女	0	1	0	陕西	20221208	纪念 滚蛋 少女 优化	Topic #2	[0.04166678 0.04166725 0.54166324 0.04166683 0.04166667 0.04166667 0.04166724 0.04166678 0.04166694 0.04166667 0.04166809 0.04166685]
gogo5164466188	最新！上海进一步优化调整相关疫情防控措施 O周到上海 ?	2022年12月08日 04:36	普通用户	男	0	0	0	上海	20221208	优化 调整 措施	Topic #2	[0.02083336 0.0208335 0.77083095 0.02083338 0.02083336 0.02083337 0.02083365 0.02083341 0.02083354 0.02083347 0.02083447 0.02083354]
张全雷	北京、上海都是超大城市，人员往来肯定是两个全国之最，防控形势也很严峻。说实话，餐馆要求核酸阴性证明会增加食客的安全感，或许反而会增加它们的吸引力。问题在于，这会增加一大批继续参加核酸检测的市民。本来做地铁公交和上下班都可以不查核酸了，如果堂食也不查了，很多人就可以不做核酸了。老胡本来就打算接下来不再做核酸，只是有参加要求核酸证明的活动之前，专门去做一个。但是京十条出来后，我如果不做核酸，进餐馆堂食根本就不行，那我就不得不继续做核酸了。但是现在做核酸很不安全，感染的人越来越多，一是核酸点是最容易被感染的环境之一，二是现在的核酸都是十混一，太容易混阳了。一旦混阳，即使是“冤枉”的，也要两天左右才能“洗白”自己，甚至这个过程会拖的更长，很耽误事。就北京来说，做核酸遭遇混阳的几率肯定越来越大。我知道北京、上海以及其他要求堂食出示核酸阴性证明的城市都是出于好意，想让疫情的扩散慢一些，餐饮场所安全一…	2022年12月08日 04:37	名人	男	0	0	1	安徽	20221208	人员 全国 防控 形势 餐馆 核酸 阴性 证明 食客 吸引力 问题 市民 地铁 公交 核酸 堂食 核酸 核酸 核酸 证明 活动 专门 核酸 餐馆 堂食 核酸 核酸 核酸 环境 核酸 混阳 过程 核酸 遭遇 混阳 几率 堂食 核酸 阴性 证明 疫情 餐饮 场所 就餐者 信心 情况 疫情 问题 感染者 单管 测试 核酸 过程 问题 现实 问题 防疫 运转 情况 效果 继续执行 调整 唯一标准	Topic #6	[0.00157238 0.00157238 0.00157235 0.00157242 0.0015724 0.00157239 0.69542299 0.00157237 0.00157238 0.00157238 0.00157243 0.28885313]
张全雷	#核酸检测# 北京、上海都是超大城市，人员往来肯定是两个全国之最，防控形势也很严峻。说实话，餐馆要求核酸阴性证明会增加食客的安全感，或许反而会增加它们的吸引力。问题在于，这会增加一大批继续参加核酸检测的市民。本来做地铁公交和上下班都可以不查核酸了，如果堂食也不查了，很多人就可以不做核酸了。老胡本来就打算接下来不再做核酸，只是有参加要求核酸证明的活动之前，专门去做一个。但是京十条出来后，我如果不做核酸，进餐馆堂食根本就不行，那我就不得不继续做核酸了。但是现在做核酸很不安全，感染的人越来越多，一是核酸点是最容易被感染的环境之一，二是现在的核酸都是十混一，太容易混阳了。一旦混阳，即使是“冤枉”的，也要两天左右才能“洗白”自己，甚至这个过程会拖的更长，很耽误事。就北京来说，做核酸遭遇混阳的几率肯定越来越大。我知道北京、上海以及其他要求堂食出示核酸阴性证明的城市都是出于好意，想让疫情的扩散慢一些，…	2022年12月08日 04:38	名人	男	0	0	1	安徽	20221208	人员 全国 防控 形势 餐馆 核酸 阴性 证明 食客 吸引力 问题 市民 地铁 公交 核酸 堂食 核酸 核酸 核酸 证明 活动 专门 核酸 餐馆 堂食 核酸 核酸 核酸 环境 核酸 混阳 过程 核酸 遭遇 混阳 几率 堂食 核酸 阴性 证明 疫情 餐饮 场所 就餐者 信心 情况 疫情 问题 感染者 单管 测试 核酸 过程 问题 现实 问题 防疫 运转 情况 效果 继续执行 调整 唯一标准	Topic #6	[0.00157238 0.00157238 0.00157235 0.00157242 0.0015724 0.00157239 0.69542299 0.00157237 0.00157238 0.00157238 0.00157243 0.28885313]
Super-Lj520	在坚持中赢得战略主动——近三年来我国打好疫情防控攻坚战述评 O在坚持中赢得战略主动——近三年来我国打好疫情防控攻坚战述评 ?	2022年12月08日 04:41	普通用户	男	0	0	0	重庆	20221208	战略 战略	Topic #3	[0.02777778 0.02777778 0.02777778 0.6944441 0.02777778 0.02777778 0.02777778 0.02777778 0.02777802 0.02777778 0.02777778 0.02777788]
久伴lL-	#秦皇岛疫情防控#不知道这样是不是好事，很焦躁看了好多国外华人帖子，得过一次没事两次三次身体越来越严重。希望一切往好的发展自我还是前聚集不扎堆 ?	2022年12月08日 04:41	普通用户	女	0	3	5	北京	20221208	好事 华人 帖子 身体 发展	Topic #5	[0.02777778 0.02777797 0.02777778 0.36111064 0.02777778 0.36111065 0.02777778 0.02777778 0.02777788 0.02777788 0.02777783 0.02777826]
c18329931161	《关于进一步优化落实新冠肺炎疫情防控措施的通知》解读问答 O《关于进一步优化落实新冠肺炎疫情防控措施的通知》解读问答 ?	2022年12月08日 04:44	普通用户	男	0	0	0	其他	20221208	优化 肺炎 措施 优化 肺炎 措施	Topic #2	[0.01190485 0.01190485 0.86904688 0.01190478 0.01190478 0.01190482 0.01190486 0.01190479 0.01190479 0.01190477 0.01190503 0.01190479]
倾听__夜色	疫情防控“京十条” ?	2022年12月08日 04:53	普通用户	女	0	0	0	陕西	20221208		Topic #0	[0.08333333 0.08333333 0.08333333 0.08333333 0.08333333 0.08333333 0.08333333 0.08333333 0.08333333 0.08333333 0.08333333 0.08333333]
开心的巴郎子	#喀什超话# 疫情发生以来，他们用一道道微光汇聚成希望的光芒，凝聚起社会正能量，用真诚付出诠释社会担当，用强大的责任心守护着每一个病人的生命安全，用血肉之躯为全社会筑起防疫“保护墙”，为打赢疫情防控战贡献了积极力量，在防疫工作中，哪怕受到委屈，都会始终坚守自己的岗位，用一道道微光汇聚成希望的光芒，时刻调整好状态，来应对各种挑战，为抗疫注入强大底气，面对疫情，只要大家守护好自己岗位，严格落实防疫政策的各项要求，相信不久后一定会打嬴这场疫情防控阻击战。	2022年12月08日 04:56	普通用户	男	0	0	0	陕西	20221208	疫情 微光 光芒 社会 能量 社会 责任心 病人 生命安全 社会 防疫 贡献 力量 防疫 工作 岗位 微光 光芒 时刻 调整 状态 挑战 抗疫 底气 疫情 岗位 防疫 政策 阻击战	Topic #4	[0.00347224 0.00347225 0.00347254 0.00347232 0.91041531 0.05486082 0.00347239 0.00347229 0.00347239 0.00347238 0.0034726 0.00347247]
慵懒的Katy最积极	疫情防控措施再优化 一图了解“新十条” @新浪新闻 O疫情防控措施再优化 一图了解“新十条” ?	2022年12月08日 04:56	普通用户	女	0	0	0	湖北	20221208	措施 优化 新浪 新闻 措施 优化	Topic #2	[0.01388899 0.01388902 0.84722127 0.01388891 0.0138889 0.01388894 0.01388906 0.01388894 0.01388893 0.01388889 0.01388921 0.01388894]
三友化工小股民600409	#还能不能恢复到没有疫情的的从前##回忆杀，青春不过几届世界杯世界杯，四年一次的集体记忆。# 【#完全恢复到疫情前需要哪些条件#】#梁万年解读防疫新10条#：我国疫情防控的主要目标是恢复到疫情前状态，但目标的实现是要有条件的，包括，①病毒的毒力、致病性下降，目前奥密克戎变异株已呈现了这种状态；②人群的免疫水平，要真正形成有效屏障，能防止重症和死亡的发生；③要具有有效药物；④疫情防控应急指挥系统、基层疫情处置能力和机制日趋通畅完善。 L央视新闻的微博视频 2唐山·南盐医院	2022年12月08日 04:56	名人	男	0	0	0	河北	20221208	疫情 世界杯 世界杯 集体 记忆 疫情 条件 防疫 目标 疫情 状态 目标 条件 病毒 毒力 致病性 变异 状态 人群 水平 屏障 重症 药物 应急 指挥系统 基层 疫情 能力 机制 新闻 视频 医院	Topic #0	[0.64400482 0.00260418 0.0026042 0.00260419 0.32995258 0.00260434 0.00260418 0.00260419 0.00260425 0.00260433 0.00260423 0.00260452]
张彦China	【上海要闻】科学精准实施好进一步优化疫情防控十条措施！上海市疫情防控工作会议作部署 O【上海要闻】科学精准实施好进一步优化疫情防控十条措施！上海市疫情防控工作会议作部署 ?	2022年12月08日 04:57	普通用户	男	0	0	0	上海	20221208	要闻 科学 精准 优化 措施 工作 会议 部署 要闻 科学 精准 优化 措施 工作 会议 部署	Topic #2	[0.00555562 0.00555568 0.72125042 0.22319341 0.00555564 0.00555557 0.00555558 0.00555557 0.00555556 0.00555563 0.00555573 0.00555559]
芸伯隆叔	【放开后哪些需求会增加？空气消毒机板块还在低位（附股）】今天防疫补充“十条”之后，算是彻底放开了。居家隔离、自由流动是最大的变化。放开后，空气消毒机的使用场景将大幅增加。气溶胶传播扩散新冠病毒被我国研究人员证实，放开后除了药，空气消毒机的用途会广泛扩大。空气消毒机，是以抑制、消杀空气中的细菌和病毒为主要功能的电器产品。在新的防疫形势下，特别是奥密克戎空气传播能力强，空气消毒机可以有效杀灭细菌、病毒通过空气传播，为公共、家庭空间防疫做出贡献。气溶胶传播扩散新冠病毒被我国研究人员证实，阳性居家隔离之后防范气溶胶传播成关键。据《中国疾病预防控制中心周报（英文）》6月10日发布的研究，2022 年 3 月，广东省深圳市一栋 33 层建筑暴发聚集性疫情，共有 62.9%的确诊病例居住在 18 个不同楼层（房间）的垂直建筑中。根据流行病学调查，这些病例并非密切接触者。因此，推测发生了气溶胶的跨楼层垂…	2022年12月08日 04:57	普通用户	女	0	0	0	广东	20221208	空气 消毒机 板块 低位 附股 防疫 流动 变化 空气 消毒机 场景 气溶胶 传播 病毒 研究 人员 证实 空气 消毒机 用途 空气 消毒机 消杀 空气 细菌 病毒 功能 电器产品 防疫 形势 空气 传播 能力 空气 消毒机 细菌 病毒 空气 传播 家庭 空间 防疫 贡献 气溶胶 传播 病毒 研究 人员 证实 阳性 气溶胶 传播 关键 周报 英文 研究 建筑 疫情 楼层 房间 建筑 病例 气溶胶 楼层 传播 阳性 气溶胶 传播 高层 传播 途径 家庭 老年人 儿童 数量 疫情 家庭 防控 气溶胶 传播 重点 空气 新风 系统 标配 空气 消毒机 新风 系统 规模 防控 空气 新风 行业 终端 规模 空气 消毒机 传播 家人 概率 酒店 餐馆 学校 概率 酒楼 空气 净化器 餐馆 事件 通风 空气净化 无法 餐厅 餐厅 营业 环署 环境 生态 机构 负责人 工作 落地 空气 消毒机 空气 …	Topic #9	[0.00053081 0.0005308 0.00945864 0.00053081 0.00053081 0.00053081 0.0005308 0.00053081 0.19061764 0.52277801 0.04640164 0.22702842]
一哥说剧	#喀什超话# 很感谢“白衣天使”一直都在背后默默地守护着我们，她们在战疫中践行初心使命，用一道道微光汇聚成希望的光芒，不管多累，她们都会夜以继日、连续奋战，默默地履行自己的职责，用强大的责任心守护着每个人的生命健康，用心服务老百姓，让这次突发的疫情充满正能量与温暖，大家涛严格落实各项防疫措施，共筑疫情防控安全防线。不断提高精准防疫，坚决采取正确措施，一定可以战胜病毒，困难只会让我们越来越坚强，我们终将打赢这场疫情防控的阻击战。	2022年12月08日 04:57	普通用户	男	0	0	0	新疆	20221208	战疫 初心 微光 光芒 职责 责任心 生命 用心 服务 老百姓 疫情 能量 防疫 措施 共筑 防线 精准 防疫 措施 战胜 病毒 阻击战	Topic #4	[0.00490203 0.00490227 0.21466182 0.00490199 0.73631719 0.00490215 0.00490204 0.00490201 0.00490197 0.00490198 0.00490214 0.00490241]
新时代率真厚德	『无症状和轻型可居家、跨地区流动人员不查健康码！优化疫情防控新十条公布』O无症状和轻型可居家、跨地区流动人员不查健康码！优化疫情防控新十条公布 ?	2022年12月08日 04:58	普通用户	男	0	0	0	河北	20221208	居家 跨地区 流动 人员 优化 居家 跨地区 流动 人员 优化	Topic #6	[0.0075759 0.00757592 0.00757616 0.00757578 0.00757578 0.00757592 0.91666517 0.00757577 0.0075758 0.00757594 0.00757609 0.00757578]
50不知命	《关于进一步优化落实新冠肺炎疫情防控措施的通知》解读问答 O《关于进一步优化落实新冠肺炎疫情防控措施的通知》解读问答 ?	2022年12月08日 04:59	普通用户	男	0	0	0	内蒙古	20221208	优化 肺炎 措施 优化 肺炎 措施	Topic #2	[0.01190485 0.01190485 0.86904688 0.01190478 0.01190478 0.01190482 0.01190486 0.01190479 0.01190479 0.01190477 0.01190503 0.01190479]
Candice潇然妈咪	好事『无症状和轻型可居家、跨地区流动人员不查健康码！优化疫情防控新十条公布』O无症状和轻型可居家、跨地区流动人员不查健康码！优化疫情防控新十条公布 ?	2022年12月08日 04:59	普通用户	女	0	0	0	云南	20221208	好事 居家 跨地区 流动 人员 优化 居家 跨地区 流动 人员 优化	Topic #6	[0.0075759 0.00757592 0.00757616 0.00757578 0.00757578 0.00757592 0.91666517 0.00757577 0.0075758 0.00757594 0.00757609 0.00757578]
阴天阴着脸	在坚持中赢得战略主动——近三年来我国打好疫情防控攻坚战述评 O在坚持中赢得战略主动——近三年来我国打好疫情防控攻坚战述评 ?	2022年12月08日 05:36	普通用户	男	0	0	0	安徽	20221208	战略 战略	Topic #3	[0.02777778 0.02777778 0.02777778 0.6944441 0.02777778 0.02777778 0.02777778 0.02777778 0.02777802 0.02777778 0.02777778 0.02777788]
hao-sage	“重要机关、大型企业及一些特定场所可由属地自行确定防控措施”，这个最新规定怎么执行？怎么界定？疫情防控由属地确定，而不是由机关、企业自定吧。当前，机关、大型企业自行加码可以吗？遭罪的就是这些单位的员工，至少，检测核酸已极大的不方便了。 ?	2022年12月08日 05:37	普通用户	男	1	1	2	北京	20221208	机关 企业 场所 属地 防控 措施 规定 界定 属地 机关 企业 机关 企业 加码 单位 员工 检测 核酸	Topic #10	[0.00462965 0.00462975 0.00462968 0.00462982 0.00462966 0.00462965 0.00463014 0.00462988 0.00462984 0.07821237 0.87548987 0.00462969]
阴天阴着脸	关于进一步优化落实新冠肺炎疫情防控措施的通知 O网页链接 ?	2022年12月08日 05:38	普通用户	男	0	0	0	安徽	20221208	优化 肺炎 措施 网页 链接	Topic #2	[0.01388895 0.01388895 0.84722164 0.0138889 0.0138889 0.01388893 0.01388896 0.01388891 0.01388891 0.0138889 0.01388914 0.01388891]
此心安处xin	方舱第三天。昨天中午一点多，国家疫情防控新十条出台，阳性可居家隔离。今后将不再到处查核酸了，那就意味着有很多人阳了也不知道。形势严峻，但是国家严防死守三年，做出这样的决定一定是经过反复论证的。对于我们普通人现在能做的就是永远相信党和政府，不要恐慌，不聚集。昨晚护士挨个让我们填表统计下一步是回家隔离还是选择集中隔离，看到有些城市方舱已经清舱了，我们应该也在安排中了。总之一切听从安排就好。期待中……	2022年12月08日 05:38	普通用户	女	0	0	0	山西	20221208	方舱 国家 阳性 核酸 国家 论证 普通人 护士 回家 方舱	Topic #11	[0.00925927 0.00925927 0.00925926 0.00925931 0.00925926 0.0092596 0.19927978 0.00925927 0.00925926 0.00925943 0.00925927 0.708127 ]
认真生活的上海女宁	#上海优化调整相关疫情防控措施#昨晚通知今天明天网课，以后经常会这样了吧？时不时的网课。无症状只是没有肺部感染吧？发烧这些还是会有的，孩子和老人比较难熬。继续回笼觉 ?	2022年12月08日 05:41	名人	女	0	4	4	上海	20221208	优化 调整 措施 网课 网课 肺部 孩子 老人 回笼觉	Topic #2	[0.0138891 0.01388934 0.50280836 0.01388892 0.0138889 0.35830075 0.0138891 0.01388894 0.01388902 0.01388901 0.01388944 0.01388912]
芸伯隆叔	【为啥大消费中零售股走得比较强？疫后修复“藏宝图”一览（附股）】财通证券指出，具体到消费行业细分来看，业绩修复慢的航空、旅游、酒店、餐饮股价往往出现“落袋为安”，涨幅集中在放松前1月；而业绩修复快的零售等股价长期跑赢。12月6日，大消费板块继续走强，其中细分零售股走势亮眼，永辉超市、东百集团、三江购物等多股涨停，红旗连锁、中百集团、宁波中百等涨大幅走高。催化上，仍然是多地调整疫情防控政策，疫后复苏预期强烈。申万宏源最新研报回答了这么一个问题，防疫措施优化后，是否会出现“不消费”的情况？第一，参考境外样本地区的经验，防疫措施优化后若带来疫情感染人数的阶段性上升，消费数据可能阶段性走弱，但恢复时间仅需2个月，幅度上处于景气周期上行的细分行业以及多数必选消费能够较好回补。第二，考虑到2022年中国始终处于超额储蓄的状态，22Q3中国居民储蓄率已经回升至13%，处于2015年以来的最高水平，预防…	2022年12月08日 05:41	普通用户	女	0	0	0	广东	20221208	消费 零售 疫后 一览 附股 证券 消费 行业 细分 业绩 航空 旅游 酒店 餐饮 股价 落袋 涨幅 业绩 零售 股价 消费 板块 细分 零售 走势 亮眼 集团 购物 连锁 中百 集团 中百 调整 政策 疫后 预期 宏源 研报 问题 防疫 措施 优化 消费 情况 样本 地区 经验 防疫 措施 优化 疫情 人数 阶段性 消费 数据 阶段性 时间 幅度 景气 细分 行业 消费 储蓄 状态 居民 储蓄率 水平 储蓄 过程 预期 预计 水平 综合 宏源 政策 优化 不确定性 情况 预期 时间 消费 确定性 业绩 零售 财通 证券 全球 地区 防疫 市场 防疫 消费 和顺 防疫 消费 材料 工业 标普 消费 行业 细分 业绩 航空 旅游 酒店 餐饮 股价 落袋 涨幅 业绩 零售 股价 疫后 业绩 领域 线下 零售 持续性 市场 疫情 板块 零售 防疫 景气 对应 市场 疫后 证券 疫情 发展 消费…	Topic #8	[3.41541333e-04 3.41540432e-04 3.41541333e-04 3.41539229e-04 3.41542992e-04 3.41533826e-04 3.41555435e-04 3.41539309e-04 9.76336074e-01 3.41538068e-04 3.41539635e-04 2.02485147e-02]
上海生活之喜怒哀乐	上海在除特殊场所外不再查验健康码以及跨区域流动方面的防疫优化上有些支支吾吾，上海啥时候独立了？@上海发布 #上海优化调整疫情防控相关措施# ?	2022年12月08日 05:41	中高级达人	男	0	0	3	上海	20221208	场所 区域 流动 方面 防疫 优化 优化 调整 措施	Topic #10	[0.00833353 0.00833372 0.00833385 0.00833343 0.00833358 0.00833344 0.00833358 0.0083336 0.00833375 0.00833349 0.90833039 0.00833365]
用户6386162451	【上海要闻】科学精准实施好进一步优化疫情防控十条措施！上海市疫情防控工作会议作部署 O网页链接 ?	2022年12月08日 05:41	普通用户	男	0	0	0	上海	20221208	要闻 科学 精准 优化 措施 工作 会议 部署 网页 链接	Topic #2	[0.00833341 0.00833347 0.77139044 0.14527548 0.00833344 0.00833335 0.00833336 0.00833335 0.00833334 0.00833344 0.00833354 0.00833337]
一闪_闪亮星星	世界恢复了彩色，疫情防控时代也结束了，一切会变好嘛？ ?	2022年12月08日 05:41	普通用户	女	0	0	0	海外	20221208	世界 彩色 时代	Topic #11	[0.02777778 0.02777817 0.02777803 0.02777853 0.02777816 0.02777778 0.02777778 0.02777778 0.02777815 0.02777786 0.02777778 0.69444222]
大海李晓瑜	#凤凰新闻#【熟悉的场景正在回归：全国多地开始撤除交通卡口】交通卡口陆续撤除。山西吕梁市疫情防控办12月7日发布通知称，即日起，吕梁市辖区所有高速、国道、省道等交通卡口及汽车站、火车站、飞机场等交通场站撤销防控站点，不再...O熟悉的场景正在回归：全国多地开始撤除交通卡口来自@凤凰新闻客户端 ?	2022年12月08日 05:42	普通用户	男	0	1	0	甘肃	20221208	新闻 场景 全国 交通卡 交通卡 市辖区 国道 省道 交通卡 汽车站 火车站 飞机场 交通 场站 防控 站点 场景 全国 交通卡 新闻 客户端	Topic #2	[0.00833341 0.00833346 0.79916459 0.00833338 0.00833345 0.0083334 0.1175006 0.00833338 0.00833354 0.00833341 0.00833387 0.00833353]
三秦公益	【陕西西安：机场和火车站不再强制“落地检”！】国务院联防联控机制综合组发布《关于进一步优化落实新冠肺炎疫情防控措施的通知》，其中要求对跨地区流动人员不再开展落地检。12月7日下午，西安咸阳国际机场新冠肺炎疫情联合防控指挥部发布最新消息：即日起，西安咸阳国际机场明确对省外来（返）人员不再实施分类管控，进出港旅客不再查验核酸检测阴性证明和健康码，到达旅客也不再强制“落地检”。目前西安火车站进站不再查验48小时核酸检测阴性证明，原本设置在出站口的落地检区域已经取消。	2022年12月08日 05:42	名人	男	0	0	1	其他	20221208	机场 火车站 机制 综合 优化 肺炎 措施 跨地区 流动 人员 国际机场 肺炎 疫情 防控 指挥部 最新消息 国际机场 人员 分类 管控 进出港 旅客 阴性 证明 旅客 火车站 进站 小时 阴性 证明 原本 设置 出站口 区域	Topic #10	[0.00308651 0.00308647 0.00308656 0.00308643 0.00308651 0.00308645 0.48304814 0.00308646 0.00308643 0.00308645 0.48608678 0.00308681]
人间自此无管弦	【重庆司法腐败黑恶势力犯罪集团公然对抗国家二十条防控政策造谣传谣非法封控非法剥夺社区内人员人身自由构成犯罪至今未被依法立案侦查！】『无症状和轻型可居家、跨地区流动人员不查健康码！优化疫情防控新十条公布』O无症状和轻型可居家、跨地区流动人员不查健康码！优化疫情防控新十条公布 ?	2022年12月08日 05:43	普通用户	男	0	0	0	重庆	20221208	司法腐败 犯罪集团 国家 防控 政策 传谣 社区 人员 依法 立案侦查 居家 跨地区 流动 人员 优化 居家 跨地区 流动 人员 优化	Topic #6	[0.00462973 0.00462978 0.0046299 0.00462977 0.13734424 0.00462971 0.81635782 0.00462975 0.00462968 0.00462975 0.00462986 0.00463001]
北斗星lww	分享网易新闻《【重磅】疫情防控“新十条”发布：跨地区流动不再查验健康码，无症状和轻症一般居家隔离》 O【重磅】疫情防控“新十条”发布：跨地区流动不再查验健康码，无症状和轻症一般居家隔离 来自@网易新闻客户端 #网易新闻# ?	2022年12月08日 05:43	普通用户	男	0	1	0	吉林	20221208	网易 新闻 重磅 跨地区 流动 轻症 重磅 跨地区 流动 轻症 网易 新闻 客户端 网易 新闻	Topic #6	[0.00641036 0.00641026 0.3443867 0.00641026 0.00641027 0.18226278 0.41565784 0.00641028 0.00641028 0.00641027 0.00641045 0.00641026]
用户7076601369	《关于进一步优化落实新冠肺炎疫情防控措施的通知》解读问答 O《关于进一步优化落实新冠肺炎疫情防控措施的通知》解读问答 ?	2022年12月08日 05:44	普通用户	男	0	0	0	内蒙古	20221208	优化 肺炎 措施 优化 肺炎 措施	Topic #2	[0.01190485 0.01190485 0.86904688 0.01190478 0.01190478 0.01190482 0.01190486 0.01190479 0.01190479 0.01190477 0.01190503 0.01190479]
特仑苏的梦幻	筑牢疫情防控防线保障人民群众健康 O网页链接 ?	2022年12月08日 05:46	普通用户	男	0	0	0	广东	20221208	防线 人民 群众 网页 链接	Topic #4	[0.01388909 0.01388889 0.34722223 0.01388894 0.51388828 0.01388889 0.01388889 0.01388896 0.01388889 0.01388889 0.01388911 0.01388895]
芸伯隆叔	【海南调整来返琼人员管控，看好旺季免税迎来强劲复苏】根据海南发布，对省外来（返）海口、三亚、儋州、澄迈四地人员不再实施分类管控。我们认为，预计后续对来返海南人员也将逐步放开，各入琼关口或按照自愿、免费、即采即走原则进行核酸服务。旺季迎防疫管控优化，看好海南免税有望强劲复苏。11月以来全国各地疫情频发，海南口岸端基层执行层面对于疫情防控执行严格，随着海南对来返琼人员管控进行调整优化，海南目前客流不足的问题有望得到明显解决。我们认为，四季度以及一季度作为免税销售传统旺季，本次人员管控调整有望带动海南旅游需求，目前免税供给端持续改善，看好旺季迎来强劲复苏。当前海南疫情以来旅客情况持续逐月恢复，三亚11月份以来航班恢复度达到近8成。机场数据方面，海口美兰机场7月份/8月份/9月份/10月份/11月的月度日均进出港航班数量分别为312/174/187/202/205架次，分别环比变动+6%/-44…	2022年12月08日 05:47	普通用户	女	0	0	0	广东	20221208	调整 人员 管控 旺季 人员 分类 管控 预计 人员 关口 免费 原则 核酸 服务 旺季 防疫 管控 优化 全国 疫情 基层 层面 人员 管控 调整 优化 客流 问题 销售 传统 旺季 人员 管控 调整 旅游 供给 旺季 疫情 旅客 情况 月份 航班 机场 数据 方面 机场 月份 月份 月份 月份 月度 进出港 航班 数量 变动 疫情 方面 机场 航班 数量 趋势 机场 月份 月份 月份 月份 月度 进出港 航班 数量 变动 月份 疫情 机场 数据 旅客 情况 月份 航班 整体 投资 建议 消费 预期 优化 措施 第九版 防控 方案 基础 风险 人员 管控 风险 区域 入境 人员 管控 医疗 服务 疫苗 重点 场所 防控 方面 优化 调整 市场需求 疫情 管控 优化 机场 发展 集团	Topic #8	[0.03117956 0.00080132 0.00080131 0.00080131 0.00080132 0.0008013 0.31360635 0.0008013 0.37957363 0.0008013 0.26922998 0.00080133]
杨建斌343	新十条是在第九版防控方案和二十条优化措施等实施效果的基础上，并结合近期各地疫情应对过程中积累的经验和面临的突出问题，提出了十条针对性的优化措施。实施后，将进一步纠正简单化、一刀切。目的正是更好适应疫情防控新形势和新冠病毒变异新特点，把该管住的重点风险管住，该落实的落到实处，该取消的也应坚决取消。尽管阻断疫情的传播很难，但是我们的国家一直都在为此努力，在尽最大努力阻断病毒传播的同时，也一直都在关注疫情下民众的生活秩序如何及早恢复，减少因疫情出现而造成的次生灾害。新十条是当下应对疫情的主要措施。一分部署，九分落实；有序恢复正常的生产生活秩序，我们密切关注各级组织实施效果。 L杨建斌343的微博视频	2022年12月08日 05:47	普通用户	男	0	0	4	山西	20221208	第九版 防控 方案 优化 措施 效果 基础 疫情 过程 经验 问题 针对性 优化 措施 目的 形势 特点 重点 风险 疫情 传播 国家 病毒传播 疫情 民众 生活 秩序 疫情 灾害 疫情 措施 部署 有序 生产 生活 秩序 效果 视频	Topic #11	[0.0021931 0.00219308 0.00219311 0.00219308 0.05467648 0.00219311 0.00219305 0.00219307 0.00219301 0.00219311 0.43192345 0.49366236]
不同的声音20220118	有甚也不要有病，无甚也不要没钱。新冠病毒使这两者之间不能两全，防疫影响经济，放开又怕传播。精准防控是最佳选择，不知道是否能做好。新冠是人类的瘟疫，人和人之间互相传播。病毒本身没有腿，只有切断人们之间的传播，才能控制住疫情 ?	2022年12月08日 05:47	普通用户	男	0	0	0	其他	20221208	病毒 两全 防疫 影响 经济 传播 精准 防控 人类 瘟疫 传播 病毒 人们 传播 疫情	Topic #11	[0.00595239 0.00595259 0.0059525 0.00595259 0.00595251 0.00595248 0.00595239 0.00595241 0.00595245 0.00595241 0.0059525 0.93452277]
认真生活好运123	持续三年的新冠疫情进入关键时期。新华社12月5日晚发文指出：“最困难的时期已经走过，奥密克戎病毒致病力在减弱，我们的应对能力在增强，这为持续优化完善防控举措奠定了基础，提供了条件。”当晚，中华中医药学会感染分会召开专家共识会。据北京中医药大学党委书记、中华中医药学会感染分会主任委员谷晓红向北京日报客户端记者介绍，这次会议上，她和十几名副主任委员达成共识：新冠肺炎应更改名称，改为新冠病毒传染病。在预防和治疗方面，谷晓红认为应侧重中西医协同，预防思路也应该从被动检测向主动预防转变。在出现轻症的情况下，可服用中药汤剂或常见中成药居家治疗。如出现发烧、咳嗽气喘、胸闷胸痛症状，及时到医院就诊。“新冠病毒已变异成另一种病”谷晓红是北京中医药大学党委书记，北京中医药大学中医疫病研究院院长，兼任教育部中医学类教学指导委员会主任委员、中华预防医学会副会长、中华中医药学会感染分会主任委员等职，同时也是国务院…	2022年12月08日 05:48	普通用户	男	0	0	0	其他	20221208	疫情 关键时期 发文 时期 病毒 能力 优化 防控 基础 条件 中华 分会 专家 共识 党委书记 中华 分会 主任委员 北京日报 客户端 记者 会议 主任委员 共识 肺炎 名称 病毒 传染病 方面 协同 思路 被动 检测 轻症 情况 服用 中药 汤剂 中成药 居家 气喘 胸闷 胸痛 症状 医院 病毒 变异 党委书记 疫病 研究院 院长 教育部 医学类 教学 指导 委员会 主任委员 副会长 中华 分会 主任委员 肺炎 机制 科研 攻关组 专家 病毒 肺炎 肺炎 肝功能 肾功能 专家 角度 病毒 变异 肺部 传染性 病毒 传染病	Topic #5	[0.00163407 0.00163401 0.19955704 0.02883324 0.00163402 0.59660936 0.00163401 0.00163402 0.00163402 0.06041696 0.00163403 0.10314521]
洪桐过客	北京发布“京十条” 还透露了这些信息12月7日，北京召开疫情防控新闻发布会。北京市卫健委党委书记钟东波发布了北京市优化防控“京十条”。疫情新形势下个人如何做好防护？“京十条”发布后如何更好保障患者就医？阳性病例居家时如病情加重能否转诊？一文看懂>>>关于进返京、堂食、居家隔离……即日起，“京十条”优化疫情防控措施实行12月7日，北京召开疫情防控新闻发布会。北京市卫健委党委书记钟东波发布了北京市优化防控“京十条”。钟东波介绍，今天，国务院联防联控机制综合组发布了《关于进一步优化落实新冠肺炎疫情防控措施的通知》，为贯彻落实通知要求，结合北京疫情形势和防控工作实际，北京疫情防控工作领导小组办公室、首都严格进京管理联防联控协调机制办公室决定，自即日（12月7日）起，北京市实行以下十条优化疫情防控工作措施。一、科学精准划分风险区域。按楼栋、单元、楼层、住户划定高风险区的要求，不得随意扩大到小区、社…	2022年12月08日 05:48	普通用户	男	0	0	0	河北	20221208	信息 新闻 发布会 党委书记 优化 防控 疫情 患者 阳性 病例 居家 病情 堂食 优化 措施 新闻 发布会 党委书记 优化 防控 机制 综合 优化 肺炎 措施 疫情 形势 防控 工作 实际 工作 领导小组 办公室 管理 机制 办公室 优化 工作 措施 科学 精准 风险 区域 单元 楼层 住户 小区 社区 街道 乡镇 区域 形式 社区 时间 居民 管控 时间 人员 检测 阴性 病例 管控 阳性 住户 人员 管控 时间 优化 措施 规定 机构 儿童 机构 医疗机构 餐饮 堂食 场所 网吧 酒吧 棋牌室 剧本 场所 小时 核酸 阴性 证明 人员 阴性 证明 防控 措施 落地 防控 规定 优化 调整 方式 科学 分类 收治 条件 病例 收治 群众 购药 药店 运营 群众 上线 购药 人员 弹窗 基层 医疗机构 症状 患者 服务 医疗 秩序 医疗机构 阳性 人员 诊室 服务 老年人 疫苗 原则 …	Topic #10	[2.13240670e-01 2.40161795e-04 2.40159179e-04 2.40164747e-04 2.40163272e-04 1.96552216e-01 2.40165406e-04 2.40158423e-04 2.40157586e-04 5.35038956e-02 5.34781926e-01 2.40162272e-04]
龙王121店邬国云	【上海要闻】科学精准实施好进一步优化疫情防控十条措施！上海市疫情防控工作会议作部署 O【上海要闻】科学精准实施好进一步优化疫情防控十条措施！上海市疫情防控工作会议作部署 ?	2022年12月08日 05:49	普通用户	男	0	0	0	其他	20221208	要闻 科学 精准 优化 措施 工作 会议 部署 要闻 科学 精准 优化 措施 工作 会议 部署	Topic #2	[0.00555562 0.00555568 0.72125042 0.22319341 0.00555564 0.00555557 0.00555558 0.00555557 0.00555556 0.00555563 0.00555573 0.00555559]
滄海一笑07897	疫情防控 | 漳州东山：正面引导群众主动配合防疫 一无症状感染者获表扬奖励 O网页链接 ?	2022年12月08日 05:51	普通用户	男	0	0	0	其他	20221208	群众 防疫 奖励 网页 链接	Topic #2	[0.01666702 0.01666667 0.50993664 0.01666676 0.32339497 0.01666667 0.01666676 0.01666703 0.0166667 0.0166667 0.01666719 0.0166669 ]
跃龙门胡老师	2022年12月3日黑龙江南岔事业单位面试题（线上面试 10 分钟 3 道题）第一题：2022 卡塔尔世界杯激战正酣，在足球场上，有前锋，有后卫，但前锋也要干后卫的活儿，参与防守，后卫也要干前锋的活儿，参与进攻，对此，你怎么看？第二题：你的工作思路和领导的工作思路不一致，你该怎么办？第三题：单位要组织一次疫情防控演练，你如何组织？	2022年12月08日 05:51	普通用户	男	0	0	0	河北	20221208	事业单位 面试题 道题 世界杯 足球场 前锋 后卫 前锋 后卫 活儿 后卫 前锋 活儿 工作思路 领导 工作思路 单位 演练	Topic #9	[0.02083357 0.02083439 0.02083333 0.02083417 0.02083342 0.02083341 0.02083337 0.02083345 0.02083336 0.77083038 0.02083369 0.02083345]
RECLUSE的九种舞姿	『无症状和轻型可居家、跨地区流动人员不查健康码！优化疫情防控新十条公布』O无症状和轻型可居家、跨地区流动人员不查健康码！优化疫情防控新十条公布 ?	2022年12月08日 05:51	普通用户	女	0	0	0	北京	20221208	居家 跨地区 流动 人员 优化 居家 跨地区 流动 人员 优化	Topic #6	[0.0075759 0.00757592 0.00757616 0.00757578 0.00757578 0.00757592 0.91666517 0.00757577 0.0075758 0.00757594 0.00757609 0.00757578]
股市的大猩猩	12月7日，受各地优化疫情防控措施带动出游热消息影响，A股景点旅游及酒店餐饮板块午后拉升，截至发稿，曲江文旅(600706.SH)、中青旅(600138.SH)、众信旅游(002707.SZ)、九华旅游(603199.SH)、西域旅游(300859.SZ)、岭南控股(000524.SZ)、君亭酒店(301073.SZ)、锦江酒店(600754.SH)、华天酒店(000428.SZ)等股拉升跟涨。近段时间各地疫情防控措施也都在不断优化。在此背景下，旅游出行限制逐渐降低，旅游板块连续多日震荡上行。 机构分析指： 随着各地优化疫情防控措施，旅游出行市场的复苏趋势更加明朗，本地休闲度假消费信心快速修复。务工人员提前返乡叠加部分高校在校学生提前放假，未来两周国内中长线旅行需求将有明显回升，元旦假期前后有望迎来出行客流小高峰。	2022年12月08日 05:52	名人	男	0	0	219	浙江	20221208	优化 措施 出游 消息 影响 景点 旅游 酒店 餐饮 板块 文旅 众信 旅游 九华 旅游 旅游 君亭 酒店 酒店 华天 酒店 措施 优化 背景 旅游 旅游 板块 机构 分析 优化 措施 旅游 市场 趋势 消费 信心 务工人员 部分 高校 在校学生 旅行 客流	Topic #8	[0.00252526 0.0025253 0.00252544 0.0025253 0.00252527 0.00252526 0.44865549 0.00252527 0.52609143 0.00252534 0.00252536 0.00252529]
200311x	#凤凰新闻#【熟悉的场景正在回归：全国多地开始撤除交通卡口】交通卡口陆续撤除。山西吕梁市疫情防控办12月7日发布通知称，即日起，吕梁市辖区所有高速、国道、省道等交通卡口及汽车站、火车站、飞机场等交通场站撤销防控站点，不再...O熟悉的场景正在回归：全国多地开始撤除交通卡口来自@凤凰新闻客户端 ?	2022年12月08日 05:52	普通用户	男	0	0	0	四川	20221208	新闻 场景 全国 交通卡 交通卡 市辖区 国道 省道 交通卡 汽车站 火车站 飞机场 交通 场站 防控 站点 场景 全国 交通卡 新闻 客户端	Topic #2	[0.00833341 0.00833346 0.79916459 0.00833338 0.00833345 0.0083334 0.1175006 0.00833338 0.00833354 0.00833341 0.00833387 0.00833353]
这是老张的哲学	在坚持中赢得战略主动——近三年来我国打好疫情防控攻坚战述评 O在坚持中赢得战略主动——近三年来我国打好疫情防控攻坚战述评 ?	2022年12月08日 05:53	普通用户	男	0	0	0	北京	20221208	战略 战略	Topic #3	[0.02777778 0.02777778 0.02777778 0.6944441 0.02777778 0.02777778 0.02777778 0.02777778 0.02777802 0.02777778 0.02777778 0.02777788]
我爱我家yuyu	在坚持中赢得战略主动——近三年来我国打好疫情防控攻坚战述评 O在坚持中赢得战略主动——近三年来我国打好疫情防控攻坚战述评 ?	2022年12月08日 05:54	普通用户	男	0	0	0	山东	20221208	战略 战略	Topic #3	[0.02777778 0.02777778 0.02777778 0.6944441 0.02777778 0.02777778 0.02777778 0.02777778 0.02777802 0.02777778 0.02777778 0.02777788]
方圆锦绣	根据管家防疫最新指示精神，西安车站全部放宽，免检48小时核酸了，可我一直在想一个问题车站对人都放宽免检程序了，为什么快递一直以来堵来堵去的的，应该拿到的东西总是因为疫情防控而拿不到，这是为什么呢，是真的很重要还是有人故意捣乱呢，希望大家说说自己的看法 ?	2022年12月08日 05:55	普通用户	男	0	2	0	吉林	20221208	管家 防疫 指示精神 车站 全部 小时 核酸 问题 车站 程序	Topic #6	[0.00925941 0.00925939 0.10048813 0.0092594 0.00925949 0.00925942 0.80691717 0.00925955 0.00925933 0.00925953 0.00925945 0.00925973]
心若移动z如何联通	官方进一步优化防疫新十条近期，各地各部门落实优化疫情防控措施，取得积极成效。根据当前疫情形势，国家卫健委为进一步优化落实疫情防控措施发布新通知。央视新闻昨天14:04全员核酸、两码一证，成为历史，留在记忆里！ ?	2022年12月08日 05:58	普通用户	男	0	0	0	其他	20221208	官方 优化 防疫 部门 优化 措施 疫情 形势 优化 措施 新闻 全员 核酸 两码 历史 记忆里	Topic #2	[0.00555569 0.13385488 0.70887557 0.00555576 0.00555606 0.00555561 0.10726732 0.00555568 0.00555567 0.00555584 0.00555593 0.00555599]
白云九天	你身边如果还没有一个羊朋友，那你的社交能力得多差！最新十条出来，说明我们国家疫情防控放开的节奏已经确定了，接下来就是全民迎接这场世纪大疫尾声的时刻。我们该怎么做呢？大概率是：做好药物准备，口罩换成N95，调整心态，加强锻炼，学习掌握物理退烧技巧，药物退烧的使用方法和日常护理常识。大疫三年，国家的英明决策保护了大家，尽最大努力把病毒拖到今天毒性大大降低的程度，继续跟着国家的步奏走就对了。	2022年12月08日 06:51	普通用户	男	4	11	47	北京	20221208	朋友 社交能力 国家 节奏 全民 世纪 尾声 时刻 概率 药物 口罩 调整 心态 加强锻炼 物理 技巧 药物 方法 护理 常识 国家 英明 决策 病毒 毒性 大大降低 程度 国家	Topic #11	[0.00416677 0.00416673 0.00416685 0.06577573 0.00416682 0.21953319 0.00416671 0.0041668 0.00416683 0.00416671 0.00416675 0.67719011]
移民及出入境齐立新	【卫健委回应取消入境隔离限制】对于中国政府何时会开放入境防控措施，取消或调整核酸检测和入境隔离要求，中国国家卫生健康委新闻发言人、宣传司副司长米锋星期三（12月7日）下午在发布会上回应说，这次优化措施主要是针对中国国内各地的疫情防控，对于入境人员管理等外防输入的措施，将依法依规、逐步推进、加快推进，进一步优化完善。中国在11月11日将入境政策从“7天集中隔离+3天居家健康监测”调整为“5天集中隔离+3天居家隔离”，并取消入境航班熔断机制，将登机前须持有的48小时内两次核酸检测阴性证明调整为登机前48小时内一次核酸检测阴性证明；入境人员在第一入境点完成隔离后，目的地不得重复隔离。	2022年12月08日 06:52	名人	男	0	0	0	北京	20221208	入境 入境 防控 措施 调整 入境 国家 新闻 副司长 发布会 优化 措施 入境 人员 管理 外防 措施 依法 优化 入境 政策 调整 入境 航班 机制 登机 小时 阴性 证明 调整 登机 小时 阴性 证明 入境 人员 入境 目的地	Topic #6	[0.00245105 0.00245106 0.16394894 0.00245102 0.00245102 0.002451 0.81154064 0.00245102 0.002451 0.00245102 0.00245111 0.00245111]
我就是dannie	有一句话说的挺好，防控了三年，疫情终于开始了我终于终于挺过来了 ?	2022年12月08日 06:52	普通用户	女	0	0	1	黑龙江	20221208	防控 疫情	Topic #4	[0.02777793 0.02777859 0.02777823 0.02777778 0.69444057 0.02777785 0.02777781 0.0277778 0.02777787 0.02777785 0.02777854 0.02777918]
歌声在梦中飞_	关于进一步优化落实新冠肺炎疫情防控措施的通知国务院联防联控机制公布《关于进一步优化落实新冠肺炎疫情防控措施的通知》O国务院联防联控机制公布《关于进一步优化落实新冠肺炎疫情防控措施的通知》居家时判定感染了新冠病毒如何应对？服用中药要注意什么？——权威专家回应防疫热点O居家时判定感染了新冠病毒如何应对？服用中药要注意什么？——权威专家回应防疫热点 ?	2022年12月08日 06:52	普通用户	女	0	0	0	海外	20221208	优化 肺炎 措施 机制 优化 肺炎 措施 机制 优化 肺炎 措施 居家 病毒 服用 中药 权威专家 防疫 热点 居家 病毒 服用 中药 权威专家 防疫 热点	Topic #2	[0.00347229 0.00347234 0.51383994 0.00347223 0.00347229 0.45143714 0.00347227 0.00347238 0.00347226 0.00347226 0.0034723 0.00347229]
趋时价投资	【政治局会议定调明年经济工作：着力扩大国内需求】中共中央政治局12月6日召开会议，分析研究2023年经济工作，为明年经济工作定下基调。会议指出，“大力提振市场信心”“推动经济运行整体好转”，并强调明年要坚持稳字当头、稳中求进，继续实施积极的财政政策和稳健的货币政策，加强各类政策协调配合，优化疫情防控措施，形成共促高质量发展的合力。多位专家分析，政治局会议传递出积极信号，防疫政策优化将极大提振市场信心。O政治局会议定调明年经济工作：着力扩大国内需求	2022年12月08日 06:53	普通用户	男	0	0	0	北京	20221208	政治局 会议 经济 工作 着力 会议 分析 研究 经济 工作 经济 工作 基调 会议 大力 市场 信心 经济运行 整体 稳字 财政政策 货币政策 政策 优化 措施 高质量 发展 合力 专家 分析 政治局 会议 信号 防疫 政策 优化 市场 信心 政治局 会议 经济 工作 着力	Topic #3	[0.00208335 0.00208337 0.08291215 0.89625386 0.00208342 0.00208341 0.00208337 0.00208342 0.00208343 0.00208337 0.00208339 0.00208347]
牧笛声声188	在坚持中赢得战略主动——近三年来我国打好疫情防控攻坚战述评 近三年来，病毒弱了，我们强了。以争分夺秒的加速度，提升应对疫情大考的能力，我们等来新冠病毒的致病力下降。坚持边防控边研究，密切跟踪病毒变异，我们的疫苗、药物有了，救治能力提升了，平战结合的防疫本领强了，健康意识和素养提高了，这为进一步优化完善防控措施奠定了基础，创造了条件。 O在坚持中赢得战略主动——近三年来我国打好疫情防控攻坚战述评	2022年12月08日 06:53	名人	男	0	0	1	北京	20221208	战略 病毒 加速度 疫情 能力 病毒 防控 研究 疫苗 药物 能力 平战结合 防疫 本领 意识 素养 优化 防控 措施 基础 条件 战略	Topic #11	[0.00438622 0.0043861 0.0043864 0.1296909 0.00438609 0.13013072 0.00438605 0.00438609 0.00438604 0.00438605 0.00438625 0.70070309]
哥爱大禹州	2022年12月7日国务院疫情发布会的牌子拆了，疫情防控成为历史！12月7日疫情防控新十条传达下来，没有疫情的学校要开展正常的线下教学活动，校园内超市、食堂、体育场馆、图书馆等要正常开放。12月8日禹州恢复了车水马龙，城乡一派欣欣向荣，夜幕下我们梁北镇郭村牌坊也热闹起来，商家小贩的吆喝声此起彼伏。人间烟火气，最抚凡人心。2023年将回到2019年，从此后人间无恙世界平安！ L哥爱大禹州的微博视频	2022年12月08日 06:53	普通用户	男	0	0	0	河南	20221208	疫情 发布会 牌子 历史 疫情 学校 活动 校园内 食堂 体育场馆 图书馆 城乡 夜幕 牌坊 商家 小贩 人间烟火 人心 人间 世界 视频	Topic #4	[0.07457742 0.00694453 0.00694449 0.00694461 0.28197365 0.00694471 0.00694458 0.0069445 0.00694455 0.23569048 0.14554294 0.21360354]
用户5677682124	随着疫情防控政策的调整，一些没有必要的、过时的手段，应该可以... O网页链接 ?	2022年12月08日 06:53	普通用户	男	0	0	0	广东	20221208	政策 调整 手段 网页 链接	Topic #2	[0.01388889 0.18055471 0.680552 0.0138895 0.01388901 0.01388927 0.01388932 0.01388921 0.0138895 0.01388903 0.01388919 0.01389038]
晓凌888	司马南翻脸比翻书快。刚不久公开抨击频繁核酸检测是折腾老百姓“活儿越多，钱越多，现在啊，这疫情啊，老百姓被折腾得够苦了，很多人都遇到了极限，生产生活受到极大的影响，”现在又急不可待赞美“我们通过科学的力量，我们精准防控，我们现在一版一版的优化，推出不同的措施…”究竟哪句是真？ ?	2022年12月08日 06:54	普通用户	女	0	1	0	海南	20221208	老百姓 活儿 疫情 老百姓 生产 生活 影响 科学 力量 精准 防控 优化 措施	Topic #10	[0.00641033 0.00641046 0.00641061 0.0064105 0.14614507 0.00641029 0.00641032 0.00641063 0.00641037 0.00641029 0.41818451 0.37797662]
lay8013	人生宝贵，无法重来，每一分每一秒你都要爱自己。优化落实疫情防控“新十条”昨天发布，落实不打折，防止“一刀切”，同心、同向、同行，尽心、尽力、尽责，因时因势，识变应变，早日回归正常生活。人间烟火气，最抚慰人心。早安！ O绿洲 ?	2022年12月08日 06:55	普通用户	男	19	3	5	天津	20221208	人生 无法 优化 同心 因势 生活 人间烟火 人心 早安 绿洲	Topic #11	[0.01190493 0.01190507 0.01190629 0.01190521 0.22719231 0.01190492 0.24138565 0.01190483 0.01190491 0.01190482 0.01190549 0.42427556]
Lingxi小盆友吖	疫情防控走到今天，很不容易，国家真的很努力了！万般滋味，有喜亦有忧。喜得是奥密克戎的致死率已经远低于武汉时的原始毒株，从那个入侵肺的病毒变成了主要感染上呼吸道。忧得是奥密克戎传染得实在太快了，防不胜防、无孔不入，我们必须要直面第一波冲击了。也许我们普通人能做的，就是戴口罩、勤洗手，两点一线不聚餐，尽可能地做好防护，努力避开第一轮感染高峰，以健康的心态，等着病毒越变越弱。	2022年12月08日 06:55	普通用户	女	0	0	0	四川	20221208	国家 滋味 致死率 毒株 病毒 传染 实在太 第一波 冲击 普通人 勤洗手 聚餐 心态 病毒	Topic #11	[0.00757577 0.00757576 0.00757576 0.00757583 0.00757588 0.35596848 0.00757576 0.00757577 0.00757579 0.00757577 0.00757579 0.56827365]
焦焦焦焦焦焦焦糖	等到各地陆续取消核酸采样、健康码、场所码后，最后一份防疫通告应该是撤销各地疫情防控工作领导小组办公室了吧。 ?	2022年12月08日 06:55	普通用户	男	0	0	0	上海	20221208	核酸 场所 码后 防疫 通告 工作 领导小组 办公室	Topic #10	[0.01041679 0.01041673 0.01041692 0.01041681 0.01041714 0.01041669 0.11967659 0.01041691 0.0104167 0.01041689 0.77615487 0.01041696]
720120小花兔	2020年1月24日至今2022年12月7日，三年了，国家保护了我们三年，病毒弱了，我们强了。疫情防控，稳中求进，努力走小步不停步。因时因势优化调整防控措施，今后我们一起行动，拧成一股绳，紧紧抓住战“疫”主动权 ?	2022年12月08日 06:56	普通用户	女	0	0	0	其他	20221208	国家 病毒 因势 优化 调整 防控 措施 行动 主动权	Topic #11	[0.00925943 0.00925941 0.29284671 0.00925983 0.1476108 0.00925945 0.15079184 0.00925932 0.00925937 0.00925934 0.0092597 0.3346748 ]
永遇欢乐	920是不是取消了？被十条替代了？关于全面落实疫情防控优化措施的通告（第27号） O关于全面落实疫情防控优化措施的通告（第27号） ?	2022年12月08日 06:56	普通用户	女	0	0	0	江苏	20221208	替代 优化 措施 通告 优化 措施 通告	Topic #10	[0.01041668 0.01041679 0.2887161 0.01041674 0.01041668 0.01041675 0.01041678 0.14213733 0.01041719 0.01041668 0.47539558 0.01041671]
柴六斤的可爱麻麻	#疫情防控##多地取消区域全员核酸检测# 国家如果放开疫情，家里老人怎么办啊 ?	2022年12月08日 06:57	普通用户	女	0	0	0	其他	20221208	区域 全员 国家 疫情 老人	Topic #11	[0.0138892 0.30635637 0.0138889 0.01388912 0.01388933 0.01388952 0.01388904 0.01388894 0.01388896 0.01388896 0.21201545 0.35662621]
杭州地铁爱好者	【杭州多家商场不再查验健康码】有网友爆料，微信里收到滨江宝龙城推送的消息：即日起，进入商场无需再出示健康码。橙柿互动记者联系滨江宝龙城的工作人员，对方表示“从明天开始，商场门口就不再设保安岗了，顾客进商场除了不需要出示健康码，也不需要测体温了。我们建议自觉佩戴，场内巡查时也会做提醒。”事实上，今天“迫不及待”官宣此消息的还有其他多家杭州商场。奥体印象城晚上8点多也在微信平台官宣了“疫情防控最新通知”，表示即日起，进商场不需查验健康码和核酸检测证明。（都市快报）	2022年12月08日 06:57	名人	男	1	4	31	浙江	20221208	商场 网友 爆料 微信 消息 商场 记者 联系 工作人员 对方 商场 保安 商场 测体温 建议 巡查 消息 商场 奥体 印象 微信 平台 商场 证明 都市快报	Topic #6	[0.00462968 0.00462968 0.0046301 0.00462965 0.00462966 0.10863548 0.84506703 0.00462979 0.0046297 0.0046298 0.00462965 0.00462977]
清风霁月-微尘	在坚持中赢得战略主动——近三年来我国打好疫情防控攻坚战述评 O在坚持中赢得战略主动——近三年来我国打好疫情防控攻坚战述评 ?	2022年12月08日 06:57	名人	男	5	0	1	其他	20221208	战略 战略	Topic #3	[0.02777778 0.02777778 0.02777778 0.6944441 0.02777778 0.02777778 0.02777778 0.02777778 0.02777802 0.02777778 0.02777778 0.02777788]
宋连友	【#完全恢复到疫情前需要哪些条件#】#梁万年解读防疫新10条#：我国疫情防控的主要目标是恢复到疫情前状态，但目标的实现是要有条件的，包括，①病毒的毒力、致病性下降，目前奥密克戎变异株已呈现了这种状态；②人群的免疫水平，要真正形成有效屏障，能防止重症和死亡的发生；③要具有有效药物；④疫情防控应急指挥系统、基层疫情处置能力和机制日趋通畅完善。 L央视新闻的微博视频	2022年12月08日 06:57	名人	男	0	0	0	广东	20221208	疫情 条件 防疫 目标 疫情 状态 目标 条件 病毒 毒力 致病性 变异 状态 人群 水平 屏障 重症 药物 应急 指挥系统 基层 疫情 能力 机制 新闻 视频	Topic #0	[0.63397089 0.00320514 0.00320517 0.00320516 0.33397694 0.00320548 0.00320515 0.00320517 0.00320518 0.0032052 0.00320519 0.00320534]
庄里微	【转载 | （石家庄市）关于进一步优化调整相关重点场所疫情防控措施的通告】12月1日0时，我市桥西区、长安区、裕华区、新华区、高新区、循环化工园区实施分区分级差异化防控措施以来，广大市民积极配合，为巩固疫情防控成果作出积极贡献。根据当前疫情防控形势，决定自12月8日0时起，对我市相关重点场所疫情防控措施进行优化调整。现通告如下：一、餐饮类企业恢复堂食。二、影剧院、图书馆、博物馆、室内体育馆、室内游泳馆、健身房、酒吧、棋牌室、歌舞厅、美容院、洗浴中心、足疗店、按摩店、游戏厅、网吧、剧本杀、桌游吧、密室逃脱等密闭场所，在严格落实好通风、消杀等疫情防控措施前提下，恢复营业。三、各类文艺演出、体育赛事、展览、展销、会议、线下培训、宴会等大型公共活动有序举办。四、中小学（含中职学校）继续开展线上教学，幼儿园寒假前暂缓开学。12月12日开始，高三年级有序恢复线下教学，落实闭环管理措施。五、养老院、儿…	2022年12月08日 06:57	名人	男	2	3	3	河北	20221208	优化 调整 重点 场所 措施 通告 循环 化工 园区 分区 分级 防控 措施 市民 成果 贡献 形势 重点 场所 措施 优化 调整 通告 餐饮 企业 堂食 影剧院 图书馆 博物馆 体育馆 游泳馆 健身房 酒吧 棋牌室 歌舞厅 美容院 中心 疗店 游戏厅 网吧 剧本 桌游 密室 场所 通风 消杀 措施 前提 营业 体育赛事 会议 线下 培训 宴会 活动 有序 中职 学校 寒假 开学 有序 措施 儿童 精神病院 监狱 看守所 戒毒所 场所 管理 措施 机制 综合 优化 肺炎 措施 政策 市民 总指挥部 办公室	Topic #10	[0.00154332 0.00154323 0.00154327 0.09805438 0.00154336 0.00154324 0.00154326 0.00154324 0.00154325 0.12235112 0.7657051 0.00154324]
呆毛是只走地鸡	#完全恢复到疫情前需要哪些条件#①病毒的毒力、致病性下降，目前奥密克戎变异株已呈现了这种状态；②人群的免疫水平，要真正形成有效屏障，能防止重症和死亡的发生；③要具有有效药物；④疫情防控应急指挥系统、基层疫情处置能力和机制日趋通畅完善。 ① 如何确保国内群体大范围感染病毒不会变异②谣棍在围攻疫苗③没什么有效药物④一群人还在要求取消防疫办公室结论:短期内看不到可能性	2022年12月08日 06:57	普通用户	男	0	0	0	北京	20221208	疫情 条件 病毒 毒力 致病性 变异 状态 人群 水平 屏障 重症 药物 应急 指挥系统 基层 疫情 能力 机制 群体 范围 病毒 变异 谣棍 疫苗 药物 防疫 办公室 结论 短期内 可能性	Topic #0	[0.62596267 0.00308645 0.00308645 0.00308643 0.00308656 0.00308659 0.00308643 0.00308647 0.00308645 0.00308648 0.00308657 0.34317245]
财经早餐	【#财经早餐# 2022年12月8日 星期四】国务院联防联控机制综合组发布优化落实疫情防控新十条，面对疫情反复、全球通胀、能源危机等多重压力，浙江宁波、浙江嘉兴、江苏苏州、四川、广东等多地组织外贸企业商务包机赴海外拓展国际市场.不再显示“来沪返沪不满5天”的标记提示，不再限制其进入相关公共场所。优化调整措施自12月8日零时起实施。近一个月，基金公司调研了510家A股上市公司，涵盖机械设备、电子、计算机、医药生物、基础化工等多个领域。截至12月7日18点，《阿凡达2:水之道》预售总票房为1110万元，突破千万。其中首日预售票房442万元，上映首日排片高达6.6万场。开始阅读今天的财经热点资讯吧！发布了头条文章：《【财经早餐】2022.12.08星期四》 O【财经早餐】2022.12.08星期四	2022年12月08日 06:58	名人	男	0	0	0	上海	20221208	财经 早餐 机制 综合 优化 疫情 全球 压力 商务 包机 国际 市场 标记 优化 调整 措施 基金 公司 调研 机械设备 电子 计算机 医药 生物 基础 化工 领域 预售 票房 突破 预售票 排片高达 财经 热点 资讯 头条 文章 财经 早餐 财经 早餐	Topic #8	[0.00287363 0.00287376 0.23515349 0.00287367 0.00287364 0.00287361 0.00287365 0.00287362 0.73611006 0.00287359 0.00287363 0.00287365]
玄德young	“动态清零”、“疫情要防住”、“外防输入、内防反弹”、“早发现、早报告、早隔离、早治疗”……以后这些耳熟能详的词就看不到了，各级每日公布的疫情病例数据也将逐步淡化，一个时期结束了！下一步，將转入全面恢复经济的主场，只要不限制流动，不随意封控，中国人挣钱的热情很高，渠道多的是，通过这个春节，我们必定会满血复活。#石家庄##石家庄疫情防控#	2022年12月08日 06:58	普通用户	男	1	0	4	其他	20221208	疫情 外防 内防 报告 早隔离 疫情 病例 数据 淡化 时期 全面 经济 主场 流动 热情 渠道 复活	Topic #11	[0.00694451 0.10589239 0.11574574 0.00694519 0.00694474 0.00694457 0.21494237 0.00694456 0.00694472 0.00694452 0.00694464 0.50786204]
不负明天的伟大梦想	【一图了解“新十条”！】进一步优化落实疫情防控10条最新措施！戳图了解↓ ???	2022年12月08日 06:58	名人	男	0	0	0	北京	20221208	优化 措施	Topic #2	[0.02777783 0.02777814 0.69444254 0.02777785 0.02777781 0.02777778 0.02777809 0.02777784 0.02777789 0.02777778 0.02777856 0.02777791]
云在青天_001	好久没有尝过亏钱的感觉/真如铁如题，所以，我不是上来嘚瑟的，而是借此公开提醒自己，要明明德，要亲民，要止于至善。顺利到不可思议的时候，往往暗示匪夷所思的动荡随时会来。你可能会觉得很奇怪，为什么我的异想天开总是跟大众相反。你们可能觉得新十条出来了，这么大的利好，应该正是拨云见日、枪管火热、横冲直撞的时候，可是，我反倒觉得，在此之前，一切主线都很清晰，轮动也很透彻，就是节奏有点快而已，所以最近我一直在横盘和新高两种状态之间切换，从不回撤。而在此之后，开始出现一对特别割裂的矛盾，我提醒自己要加倍小心。一方面，防控放开正在加速兑现，后疫情主题似乎当仁不让，比如消费零售酒店旅游航空之类跟吃喝玩乐直接相关的板块，可是这逻辑似乎底气不足。因为另一方面，放开预示着感染风险必然暴增，把温室拆了，只剩花朵，阵痛难免。虽然现在还没有看到感染病例数据飙升，那也只是因为大幅裁减了核酸检测点并且从强制核酸检测到提倡…	2022年12月08日 06:58	普通用户	男	0	0	0	北京	20221208	感觉 如题 亲民 大众 枪管 火热 主线 轮动 节奏 有点 横盘 状态 小心 防控 疫情 主题 消费 零售 酒店 旅游 航空 板块 逻辑 风险 温室 花朵 阵痛 病例 数据 核酸 病例 数据 窗期 隐形 炸弹 轻症 逻辑 检测 风险 国家 排查 责任人 服药 药都 利空 时期 居家 逻辑 预期 落空 重估 主线 地位 自带 流量 事情 市场 时间 反应 市场 笨小孩 新华 卡位 布局 启动 加码 时机 龙头 内涵 上周五 专门 药店 店员 药品 综合 回家 新华 收盘 反应 防疫 政策 优化 信息 本周一 新华 电话 咨询 药店 断货 销量 市值 新华 众生 市场 我会 调整 舞池 星星 众生 嗅觉 心花 市场 灵魂 市场 时间 调度 收盘 目标 盲点 地问 魔幻 人生 人生 键盘 无票 目标 头牌 时机 时机 龙头 白费 方向 白费 状态 白费 过手 产生 意识 猛料 脑子 会错意 视…	Topic #8	[0.04030566 0.00094703 0.000947 0.00094699 0.06573954 0.03886166 0.06191637 0.05886269 0.41594017 0.00094701 0.000947 0.31363887]
人间冷暖独自知	疫情防控三年来国家付出了极大的代价，做好个人防护，减少社会和国家的负担，是我们每一公民的义务！ ?	2022年12月08日 06:58	普通用户	男	0	0	0	其他	20221208	国家 代价 社会 国家 公民 义务	Topic #11	[0.0166667 0.01666699 0.01666667 0.0166673 0.01666694 0.01666667 0.0166667 0.01666674 0.01666668 0.01666673 0.0166668 0.81666509]
天下无双茶祖故乡	新华社北京12月7日电 中共中央政治局12月6日召开会议，分析研究2023年经济工作；听取中央纪委国家监委工作汇报，研究部署2023年党风廉政建设和反腐败工作。中共中央总书记习近平主持会议。会议认为，今年是党和国家历史上极为重要的一年。面对风高浪急的国际环境和艰巨繁重的国内改革发展稳定任务，以习近平同志为核心的党中央团结带领全党全国各族人民迎难而上，加大宏观调控力度，发展质量稳步提升，科技创新成果丰硕，改革开放全面深化，就业物价基本平稳，粮食安全、能源安全和人民生活得到有效保障，保持了经济社会大局稳定。成功举办北京冬奥会、冬残奥会。胜利召开党的二十大，全面建设社会主义现代化国家新征程迈出坚实步伐。会议强调，明年是全面贯彻落实党的二十大精神的开局之年。做好明年经济工作，要以习近平新时代中国特色社会主义思想为指导，全面贯彻落实党的二十大精神，扎实推进中国式现代化，坚持稳中求进工作总基调，完整…	2022年12月08日 06:59	名人	男	0	0	1	陕西	20221208	会议 分析 研究 经济 工作 国家 监委 工作汇报 研究部署 建设 工作 总书记 主持会议 会议 党和国家 历史 国际 环境 改革 发展 任务 同志 核心 宏观调控 力度 发展 质量 科技 成果 改革开放 全面 物价 人民 生活 经济社会 大局 胜利 全面 建设 现代化 国家 征程 步伐 会议 全面 精神 开局 经济 工作 时代 特色 思想 指导 全面 精神 中国式 现代化 工作 基调 全面 发展 理念 发展 格局 着力 高质量 发展 经济社会 发展 发展 全面 大力 市场 信心 扩大内需 战略 供给 结构性 改革 有机 风险 经济运行 整体 和量 合理 全面 建设 现代化 国家 开好局 会议 稳字 财政政策 货币政策 政策 优化 措施 高质量 发展 合力 财政政策 货币政策 精准 有力 产业政策 发展 科技 政策 社会 政策 民生 底线 着力 充分发挥 消费 基础 投资 关键作用 建设…	Topic #3	[5.74720045e-04 5.74721343e-04 5.74727371e-04 9.93678061e-01 5.74728112e-04 5.74715257e-04 5.74715488e-04 5.74721797e-04 5.74722496e-04 5.74717585e-04 5.74725425e-04 5.74724492e-04]
渭南身边事	#防控措施有了这些新优化#多地取消“落地检”：#这个春节可以回家过年吗#】近日，全国多地相继发布疫情防控优化调整措施，对核酸检测、乘坐公共交通、就医买药等多个领域提出了新规定。在针对外地来返人员的管控措施方面，已有多地进一步放宽。#陕西多个公共场合不在查验核酸# ?	2022年12月08日 06:59	名人	女	1	0	2	陕西	20221208	防控 措施 优化 回家 全国 优化 调整 措施 买药 领域 规定 外地 人员 管控 措施 方面 公共场合 核酸	Topic #2	[0.00490204 0.00490219 0.54637304 0.0049021 0.00490202 0.00490205 0.32079504 0.0887125 0.00490225 0.00490224 0.00490221 0.00490231]
草原书怀-财经讯息	#早关注# 【梁万年：这次的优化并不是完全放开不防，是主动的优化而不是被动的】国家卫生健康委疫情应对处置工作领导小组专家组组长梁万年表示，这次的优化并不是完全放开不防，是主动的优化而不是被动的，是针对当前我国主要流行的病毒变异株特点、疫情流行特征，通过对疫情形势动态的研判，对现行防控措施的成效评价，特别是对二十条实施以后，地方的有益经验和存在的问题进行梳理总结等因素，综合考虑所作出的。O网页链接	2022年12月08日 06:59	普通用户	男	0	0	0	内蒙古	20221208	优化 优化 被动 国家 疫情 工作 领导小组 专家组 优化 优化 被动 特点 疫情 特征 疫情 形势 动态 研判 现行 防控 措施 评价 地方 有益 经验 问题 总结 因素 综合 网页 链接	Topic #11	[0.00308649 0.00308649 0.31552384 0.00308649 0.0030865 0.00308646 0.00308645 0.00308644 0.00308646 0.00308648 0.14193961 0.51475828]
大河寒江雪	从“谈疫色变“到“你阳了吗？”，你需要适应新的生活！疫情三年，大家最怕听到“疫情来了”这几个字，因为它来了就意味着所有正常生活都要被打乱，全社会开始封控，不能进不能出。不要说确诊，一个密接次密接就让大家如临大敌。如今，随着“国十条”出台，疫情不再成为阻碍人们正常生产生活的因素，人们可以尽情自由地活动，成为自身健康的第一责任人。或许，未来大家见面问最多的会是：“你阳了吗？”“阳了，不小心中招了”“嗯，没事，在家吃点药，多喝水，休息两天就好了”“好的，过两天见啊”谁也不要抱怨，毕竟疫情防控走到今天，适时调整也是必然，我们不可能对明显减弱的病毒防控一辈子，更不能让其成为我们生活的主流。谁也不要害怕，毕竟国家已经为我们遮风挡雨三年，是我们该独自面对风雨的时候了。只不过曾经的狂风暴雨已经变成了绵绵细雨，只要撑好伞，你就不会被打湿。谁也不要无所顾忌，不要觉得疫情放开了，我就可以随便窜，使劲造。如果觉…	2022年12月08日 06:59	普通用户	男	1	1	4	河南	20221208	疫色 生活 疫情 疫情 生活 社会 疫情 人们 生产 生活 因素 人们 活动 责任人 见面 调整 病毒 防控 生活 国家 风雨 疫情 风雨 天空 阴霾 云层 彩虹 天空 世界 陌生 生活 疫情 时代 责任人	Topic #11	[0.00333334 0.00333337 0.00333339 0.00333349 0.30930073 0.00333337 0.00333335 0.04596382 0.00333339 0.00333338 0.00333346 0.61473491]
安_亦雪	触目惊心：美国20万儿童成“新冠孤儿”！你能想象吗？自新冠疫情暴发以来，美国已有近1300万名儿童确诊感染新冠病毒。也就是说，每6个确诊新冠的人中，就有1个是儿童。而其中50万人更不幸成为“长新冠患者”， 需要长期忍受新冠肺炎后遗症折磨。更可怕的是，随着美国放松新冠疫情防控措施，其疫情严重反弹，儿童感染的数据量还在继续上升，并且增幅逐渐扩大。这样的事要发生在中国，不知政府要被骂成什么样子，又有多少官员要被追责？在美国，人家根本不在乎！英国帝国理工大学统计数据显示，截至2022年4月初，美国约有19.7万18岁以下未成年人，因新冠疫情失去双亲中的至少一位；接近25万儿童因新冠疫情，失去主要或次要监护人。“新冠孤儿”可能面临饥饿或流离失所。他们可能被陌生的亲属收养，或被送往福利院，或在学校被取笑。皮尤研究中心调查显示，“新冠孤儿”患上焦虑、压抑、创伤和情绪低沉等心理疾病呈上升趋势。尽管众多孩…	2022年12月08日 06:59	普通用户	女	0	0	0	重庆	20221208	儿童 想象 疫情 儿童 病毒 儿童 患者 肺炎 后遗症 措施 疫情 儿童 数据量 增幅 政府 样子 官员 帝国 统计数据 疫情 双亲 儿童 疫情 监护人 饥饿 流离失所 陌生 亲属 学校 研究 中心 调查 患上 情绪低沉 心理疾病 趋势 孩子 有力 措施 身份	Topic #11	[0.00333345 0.00333343 0.00333368 0.00333355 0.00333343 0.41520214 0.00333344 0.00333341 0.00333342 0.11716695 0.00333355 0.43762957]
茶水间晨话	#茶水间晨话# 【#如何降低新冠对老年人的危害# 】老年人抵抗力普遍下降，是新冠疫情防控的重点人群，要想降低新冠对老年人的危害，我们应该让家里的老年人进行疫苗接种，同时，还有一件日常需要注意的要点，就是提升老年群体免疫力。今天就来盘点老年人如何提升免疫力，赶紧转发给家里的长辈吧↓↓↓ ???	2022年12月08日 06:59	名人	女	0	0	0	其他	20221208	茶水 老年人 危害 老年人 抵抗力 重点 人群 老年人 危害 老年人 疫苗 要点 群体 免疫力 盘点 老年人 免疫力 长辈	Topic #0	[0.54725833 0.00520861 0.00520833 0.00520835 0.00520834 0.23749215 0.00520835 0.00520839 0.00520835 0.00520833 0.00520841 0.16837405]
舒心评	#上海疫情#【#上海18个区域划为疫情高风险区#】据上海市新冠肺炎疫情防控工作领导小组办公室发布消息：根据《关于进一步优化落实新冠肺炎疫情防控措施的通知》《关于进一步优化新冠肺炎疫情防控措施 科学精准做好防控工作的通知》和《新型冠状病毒肺炎防控方案（第九版）》等要求，经研究决定，调整本市以下区域风险等级（具体时间根据相关区域按照国家要求落实相应管控措施起计算）：一、疫情高风险区（18个）黄浦区瑞金二路街道南昌路148弄156号静安区临汾路街道闻喜路555弄6号静安区大宁路街道平型关路2199弄21号静安区大宁路街道平型关路1088弄7号静安区大宁路街道广延路1199弄6号静安区大宁路街道万荣路1199弄247号静安区彭浦镇原平路689弄9号静安区彭浦镇共和新路3650弄2号普陀区长寿路街道光复西路133号1号楼25层虹口区江湾镇街道虹湾路86弄27号29层闵行区梅陇镇虹梅南路1555弄3…	2022年12月08日 07:57	普通用户	男	0	0	1	北京	20221208	疫情 区域 疫情 肺炎 工作 领导小组 办公室 消息 优化 肺炎 措施 优化 肺炎 措施 科学 精准 防控 工作 肺炎 防控 方案 第九版 研究 调整 本市 区域 风险 时间 区域 国家 管控 措施 疫情 街道 街道 街道 平型关 街道 平型关 街道 街道 原平 共和 新路 街道 街道 高境 二村 悦路 街道 公路 疫情 街道 地区 街道	Topic #10	[0.00173614 0.00173616 0.00173617 0.00173614 0.00173618 0.00173614 0.03196835 0.00173613 0.00173613 0.00173616 0.9506701 0.00173622]
登昆仑心飞扬	关于进一步优化落实新冠肺炎疫情防控措施的通知 O关于进一步优化落实新冠肺炎疫情防控措施的通知 ?	2022年12月08日 07:57	普通用户	男	0	0	0	安徽	20221208	优化 肺炎 措施 优化 肺炎 措施	Topic #2	[0.01190485 0.01190485 0.86904688 0.01190478 0.01190478 0.01190482 0.01190486 0.01190479 0.01190479 0.01190477 0.01190503 0.01190479]
阳光暖暖哥漫步	羌笛无须怨杨柳，春风已度玉门关。哈哈，想到了，但没想到这么猝不及防、这么干脆决绝，感觉太梦幻太不真实。我们来自“五湖四海”，为了一个共同的“革命目标”，走到一起，抛头露面，顶暑冒寒，埋头苦干……亲爱的战友们，合作愉快，撤防可爱！（遗憾的是太多同志的照片没有留存）#疫情防控##高速卡口#	2022年12月08日 07:57	普通用户	男	0	4	1	山西	20221208	羌笛 春风 感觉 梦幻 五湖四海 革命 目标 顶暑 战友 同志 照片	Topic #3	[0.02083369 0.02083333 0.02083333 0.49613191 0.02083438 0.02083444 0.02083333 0.02083333 0.02083403 0.02083383 0.02083333 0.29553106]
电影即映画	12月7日晚， 落实优化疫情防控措施要求，即日起乘坐天津轨道交通，取消查验健康码，进站无需扫场所码。请您全程规范佩戴口罩，加强自我防护和健康管理，感谢您对我们工作的理解和支持。 ?	2022年12月08日 07:57	普通用户	男	0	0	0	天津	20221208	优化 措施 轨道交通 进站 场所 全程 规范 管理 工作	Topic #10	[0.01041711 0.01041688 0.01041703 0.01041682 0.01041679 0.01041691 0.01041733 0.01041687 0.01041669 0.01041738 0.88541348 0.01041671]
正义无敌-欣哥无敌发布微博	关于调整疫情防控风险区域等级的通告（醴疫防指告〔2022〕49号）醴疫防指告〔2022〕49号关于调整疫情防控风险区域等级的通告为快速有效阻断疫情扩散，切实保障人民群众生命安全和身体健康，根据当前疫情防控工作需要，按照国务院应对新型冠状病毒肺炎疫情联防联控机制综合组《新型冠状病毒肺炎防控方案（第九版）》和《进一步优化新冠肺炎疫情防控措施科学精准做好防控工作的通知》（联防联控机制综发〔2022〕101号）文件精神，经综合研判，现将疫情高风险区域调整有关事项通告如下：一、今日无新增划定高风险区二、今日解除高风险区（2个）1.来龙门街道马放塘社区瓷城大厦2.阳三石街道立新村樟树坑组以上措施自2022年12月7日24时起执行，后续将根据疫情防控形势变化适时调整。高风险区实行“足不出户、服务上门”管控措施，其余区域继续按照现行政策执行管控措施。醴陵市新冠肺炎疫情防控指挥部2022年12月7日	2022年12月08日 07:57	普通用户	男	0	0	0	湖南	20221208	调整 风险 区域 通告 醴疫防 指告 醴疫防 指告 调整 风险 区域 通告 疫情 人民 群众 生命安全 工作 肺炎 疫情 机制 综合 肺炎 防控 方案 第九版 优化 肺炎 措施 科学 精准 防控 工作 机制 文件精神 综合 研判 疫情 调整 事项 通告 街道 社区 瓷城 大厦 街道 樟树 措施 形势 变化 调整 服务上门 管控 措施 区域 现行政策 管控 措施 肺炎 指挥部	Topic #10	[0.0016667 0.00166672 0.00166674 0.00166668 0.00166675 0.00166668 0.00166668 0.00166668 0.00166668 0.00166668 0.98166631 0.00166671]
莫要摆烂椰	#进一步优化防疫新十条# 谁不说一句19级大学生最惨呢四年大学三年半疫情防控结束了大学也结束了青春也结束了没有随意出省旅游的周末没有随意进出别的学校找朋友玩没有原本该有的一切活动只有线上课封校非必要不暂缓过够了，现在只想立刻马上毕业 ?	2022年12月08日 07:57	普通用户	女	0	0	0	其他	20221208	优化 防疫 大学生 大学 大学 旅游 学校 朋友 原本 活动 封校 毕业	Topic #9	[0.00757579 0.00757589 0.00757654 0.00757582 0.00757596 0.0075759 0.2308907 0.00757594 0.00757592 0.45930085 0.00757616 0.24162454]
言LSuri秋	交通部：删除查核酸、落地检等要求交通运输部发布关于印发《客运场站和交通运输工具新冠肺炎疫情防控工作指南（第十版）》的通知，主要修订内容：结合高风险区划定新要求，取消了暂停高风险区内的客运场站运营及出入高风险区的客运服务等要求；删除了对跨区域出行人员查验核酸检测阴性证明、健康码和“落地检”有关要求。	2022年12月08日 07:57	普通用户	男	0	0	20	北京	20221208	核酸 印发 客运 场站 工具 肺炎 工作指南 第十版 内容 客运 场站 运营 客运 服务 区域 人员 阴性 证明	Topic #6	[0.00595261 0.0059525 0.00595268 0.00595242 0.00595241 0.00595245 0.93452241 0.00595248 0.00595242 0.00595251 0.00595271 0.0059524 ]
新浪新闻滚动	【#南京：除特殊场所外不再查验核酸证明#】江苏南京发布疫情防控优化措施通告：除特殊场所外不再查验核酸证明、健康码；外地来返宁人员不再需要报备信息。更多>>@新浪新闻 O南京：除特殊场所外不再查验核酸证明、健康码 ?	2022年12月08日 07:57	团体（机构）	男	0	0	1	北京	20221208	场所 核酸 证明 优化 措施 通告 场所 核酸 证明 外地 人员 信息 新浪 新闻 场所 核酸 证明	Topic #6	[0.00520838 0.0052084 0.00520856 0.00520834 0.00520834 0.00520835 0.67692114 0.00520839 0.00520835 0.0052084 0.27099497 0.00520836]
鱼儿_575	#防控措施有了这些新优化#放开了挺好的，有些过度恐慌的放平心态，如果你实在害怕你就观望一下，没事了你再出来，有事了你也没有损失，天天要把自己吓死了，又不是最厉害的时期，都说病毒不那么厉害了，你还不信。而且放开不是放任。估计封的时间长了，人被关出奴性了，说出来吧我真的可以出去吗，你没有骗我吧，出去你是不是有什么别的企图，我不出去，我就不出去。不让出去的时候，天天想着出去，等真的能出去了，还不信了。古时候瘟疫也有个时间段好吧，现在疫情稳定了，正常点吧。	2022年12月08日 07:58	普通用户	女	0	0	0	河北	20221208	防控 措施 优化 过度 放平 心态 损失 时期 病毒 时间 奴性 企图 古时候 瘟疫 时间段 疫情	Topic #11	[0.00833337 0.0083335 0.13900075 0.00833337 0.00833356 0.00833351 0.00833349 0.00833337 0.0083334 0.00833344 0.00833364 0.7776646 ]
小可爱萌豆	#疫情防控# 速度快的让人反应不过来先取消小范围核酸——直接取消核酸精准防控——大面积放开重要场所查验48小时核酸——不再查验短短三天～全面放开恢复了常态化—核酸检测落幕那就好好工作生活 ?	2022年12月08日 07:58	普通用户	女	0	0	0	河南	20221208	速度快 反应 范围 核酸 核酸 精准 防控 大面积 场所 小时 核酸 全面 常态 工作 生活	Topic #11	[0.00555566 0.00555577 0.0055557 0.00555586 0.00555578 0.00555563 0.32161062 0.0055556 0.00555559 0.00555583 0.22793183 0.40045613]
Liuu7ees----	真的要解封了吗？一切都感觉好突然，仿佛已经习惯了疫情防控，当验核酸和扫场所码打开粤康码成为了习惯，现在看到的都是全面解封的消息，起初是带着质疑与不安，这让我觉得是疫情起初的美国政府一般。直到昨天看到的最新十条，我才彻底相信。如今感染新冠大都是无症状感染者，不会导致肺炎，甚至只需居家隔离便可以解除阳性。想当初为了接待患者极速建立起的火神山和雷神山还历历在目，各地的方舱数不胜数，中国对疫情的防控速度与措施，被称为世界最满意的答卷。当看到他国陷入危难与各种暴乱时，我都很幸庆自己生于中国。这场疫情伴随着我从高一到大一，我看到了很多人与事，更多的是对各种精神的感慨，是无数的各工作岗位的人们为我们守住了生命防线，得以换来今天解除封控后给大家带来的欢乐。	2022年12月08日 07:58	普通用户	女	0	0	0	其他	20221208	感觉 习惯 当验 核酸 场所 康码 习惯 全面 消息 疫情 肺炎 阳性 患者 火神 方舱 疫情 防控 速度 措施 世界 疫情 精神 工作岗位 人们 生命 防线 封控	Topic #11	[0.00362337 0.00362327 0.00362344 0.0036233 0.20700747 0.10658259 0.17612614 0.00362322 0.00362323 0.00362325 0.00362349 0.48129723]
是善者别来打扰	广东南方早报又有1??0??条新《重磅》消息《南方+早班车 | 重磅！优化落实疫情防控“新十条”来了》12月7日，国务院应对新型冠状病毒肺炎疫情联防联控机制综合组发布《关于进一步优化落实新冠肺炎疫情防控措施的通知》，这10大重点值得关注。O网页链接 ?	2022年12月08日 07:58	普通用户	女	0	0	1	广东	20221208	早报 重磅 消息 早班车 重磅 优化 肺炎 疫情 机制 综合 优化 肺炎 措施 重点 网页 链接	Topic #2	[0.08734802 0.00555573 0.85709414 0.00555566 0.00555626 0.00555564 0.00555572 0.00555566 0.00555571 0.00555563 0.00555582 0.00555602]
销魂qwer传奇	『关于全面落实疫情防控优化措施的通告（第27号）』O关于全面落实疫情防控优化措施的通告（第27号） ?	2022年12月08日 07:58	中高级达人	男	0	0	0	江苏	20221208	优化 措施 通告 优化 措施 通告	Topic #10	[0.01190478 0.01190491 0.32894291 0.01190479 0.01190477 0.01190476 0.01190489 0.01190481 0.01190481 0.01190477 0.55200898 0.01190482]
悟空你留下	疫情防控早已不是开“盲盒”，任何一次政策的调整，其实都是政策的迭代、防控的优化，是离成功更近了一步，不是自我放弃、自我否定。浙江三年防疫，不仅确保了产业链的完整，还能在合适的时机，迅速的激活经济的活力。前几日，浙江省商务厅组织本省大批企业，通过包机等方式，远赴欧洲参加国际经贸活动。这个时候，能立马组织一万多家外贸企业出来打的，一定是长期认真防疫的省份。并不是取消核酸，放松管控，经济就能自动恢复的。恰恰是防控到位，基层治理到位，才保证了社会细胞的战斗力！#衢州浙十年变化真大#	2022年12月08日 07:58	名人	男	106	73	210	浙江	20221208	盲盒 政策 调整 政策 防控 优化 防疫 产业链 时机 经济 活力 企业 包机 方式 活动 防疫 省份 核酸 管控 经济 自动 防控 基层 社会 细胞 战斗力 变化	Topic #11	[0.00362355 0.00362328 0.00362342 0.29586789 0.00362335 0.0036232 0.00362344 0.00362328 0.00362336 0.00362328 0.00362339 0.66789857]
鲲鹏哥V	整个市场依然是轮动的节奏，轮动的背后源于压抑市场已久的疫情防控政策不断优化，促使低估值品种和“后疫情”时期受益品种反复活跃。12月份的催化剂依然比较多，市场难有大幅度的调整，逢低介入的同时须考虑来年的长期主线品种。 O12.8 轮动的同时要密切关注走独立行情的个股 ?	2022年12月08日 07:58	名人	男	0	0	0	上海	20221208	市场 节奏 轮动 市场 政策 优化 估值 品种 疫情 时期 品种 活跃 月份 催化剂 市场 调整 主线 品种 轮动 行情 个股	Topic #8	[0.00462964 0.0046297 0.00462982 0.00462968 0.00462984 0.00462966 0.00462968 0.00462971 0.94907299 0.00462965 0.00462976 0.00462988]
合肥高楼迷	#疫情防控# 10张表格看懂“新十条”！ ?	2022年12月08日 07:58	名人	男	2	0	6	安徽	20221208	表格	Topic #0	[0.08333333 0.08333333 0.08333333 0.08333333 0.08333333 0.08333333 0.08333333 0.08333333 0.08333333 0.08333333 0.08333333 0.08333333]
正义无敌-欣哥无敌发布微博	醴陵市在外省返乡人员中发现3例新冠病毒无症状感染者12月7日，醴陵市在外省返乡人员中发现3例新冠病毒无症状感染者。当前，疫情形势严峻复杂，请广大市民当好自己健康第一责任人，严格遵守疫情期间各项要求，切实履行疫情防控义务，主动做好戴口罩、勤洗手、多通风、不聚集等各项疫情防控措施。醴陵市新冠肺炎疫情防控指挥部2022年12月7日	2022年12月08日 07:58	普通用户	男	0	0	0	湖南	20221208	外省 人员 病毒 外省 人员 病毒 疫情 市民 责任人 疫情 义务 勤洗手 通风 措施 肺炎 指挥部	Topic #10	[0.00595248 0.00595251 0.00595257 0.00595239 0.00595297 0.35918303 0.00595255 0.00595245 0.00595241 0.00595248 0.58129142 0.00595275]
山西交控交投集团忻阜高速路况	路况：G1812沧榆高速忻阜段：1、因调控辖区夜间流量、预防疲劳驾驶，每晚22:00至次日7:00，建安站、蒋村站、五台山机场站、定襄北站、曹张站入口对货车实行间断放行，禁行30分钟放行10分钟。2、忻州方向K341+300避险车道维修改造工程，占用路肩，施工时间2022年11月6日8时—2022年12月29日18时。其余路况正常。S5502忻州绕城高速：路况正常。疫情防控：G1812沧榆高速忻阜段：1、五台山景区站：五台山保持暂停对外开放，除五台山本地居住、工作等人员外，所有外来车辆人员禁止入山。生产、生活保供车辆人员按照：【省内/外】1.高风险地区人员采取“7+5”，并点对点接送；2.低风险及有阳性病例报告但尚未调整风险等级地区采取“3+3”，点对点接送；3.无疫情风险地区车辆人员，须落实“3天3检”居家隔离，点对点接送;4.除公安、交警、消防、救护等特种车辆外，生产生活物资车辆、五…	2022年12月08日 07:58	企业	男	0	0	0	山西	20221208	路况 调控 辖区 流量 建安 机场 货车 方向 车道 工程 路肩 施工 时间 路况 路况 景区 工作 人员 车辆 人员 禁止入 生产 生活 车辆 人员 人员 点对点 风险 阳性 病例 报告 调整 风险 地区 点对点 疫情 风险 地区 车辆 人员 点对点 公安 消防 特种 车辆 生产 生活 物资 车辆 单位 公务 车辆 寺庙 生活 用车 通行证 点对点 车辆 货车 车辆 点对点 客车 车辆 两码 小时 核酸 车辆 点对点 建安 车辆 机场 车辆 车辆 货车 小时 核酸 证明 畅码 落点 核酸 落点 司机 地区 核酸 疫情 地区 通行证 通行证 点对点 管控 货车 疫情 小时 核酸 证明 核酸 现场 小时 核酸 证明 落地 核酸 通行证 通行证 点对点 管控 企业 车辆 通行证 客车 交通 场站 车辆 人员 人员 小时 阴性 证明 核酸 社区 点对点 车辆 东站 货车 小时 核酸 证明 落点…	Topic #6	[3.34314415e-01 5.30802907e-04 5.30791133e-04 5.30811909e-04 5.30820225e-04 5.30791195e-04 5.40717130e-01 5.30814087e-04 5.30804193e-04 5.30798214e-04 1.20191206e-01 5.30814795e-04]
呼和浩特城市生活广播	【即日起#呼和浩特市民购买退烧等药品不再实名登记#】关于调整药店防控措施的通告为深入落实二十条优化措施和《关于进一步优化落实新冠肺炎疫情防控措施的通知》（联防联控机制综发〔2022〕113号）要求，方便群众用药，经市疫情防控指挥部批准，现就调整药店疫情防控措施有关事宜通告如下：一、购买退烧、止咳、抗病毒、抗生素及感冒等药品不再实名登记报告。二、药店要正常运营，不得随意关停。三、药店要积极储备药品，有效满足群众购药需求。本通告自发布之日执行。 呼和浩特市市场监督管理局 2022年12月7日	2022年12月08日 07:59	普通用户	男	0	0	0	内蒙古	20221208	市民 药品 调整 药店 防控 措施 通告 优化 措施 优化 肺炎 措施 机制 方便群众 用药 经市 指挥部 调整 药店 措施 事宜 通告 抗病毒 抗生素 药品 报告 药店 运营 药店 储备 药品 群众 购药 通告 市场 监督 管理局	Topic #10	[0.00238101 0.00238104 0.00238106 0.00238098 0.00238101 0.00238097 0.00238111 0.41027053 0.00238098 0.00238096 0.56591936 0.00238099]
Daisy_邓梦莹	2019年12月到2022年12月疫情防控正式落下帷幕，没有健康码的第一天，相信一切都会慢慢变好的。 ?	2022年12月08日 07:59	中高级达人	女	0	0	0	广东	20221208	帷幕	Topic #0	[0.08333333 0.08333333 0.08333333 0.08333333 0.08333333 0.08333333 0.08333333 0.08333333 0.08333333 0.08333333 0.08333333 0.08333333]
TITAN陆边社	#哺乳期妈妈谈一家五口都阳了#【国务院联防联控机制：具备条件的无症状感染者可采取居家隔离】12月7日，《关于进一步优化落实新冠肺炎疫情防控措施的通知》显示：具备居家隔离条件的无症状感染者和轻型病例一般采取居家隔离，也可自愿选择集中隔离收治。L七环视频的微博视频 ?	2022年12月08日 07:59	普通用户	男	0	0	0	北京	20221208	哺乳期 妈妈 机制 具备条件 优化 肺炎 措施 条件 病例 收治 视频 视频	Topic #5	[0.00757617 0.00757583 0.32994866 0.00757579 0.00757589 0.594292 0.00757594 0.00757581 0.00757579 0.00757606 0.00757621 0.00757586]
西北旺10号频道	#哺乳期妈妈谈一家五口都阳了#【国务院联防联控机制：具备条件的无症状感染者可采取居家隔离】12月7日，《关于进一步优化落实新冠肺炎疫情防控措施的通知》显示：具备居家隔离条件的无症状感染者和轻型病例一般采取居家隔离，也可自愿选择集中隔离收治。L七环视频的微博视频 ?	2022年12月08日 07:59	团体（机构）	女	0	0	0	北京	20221208	哺乳期 妈妈 机制 具备条件 优化 肺炎 措施 条件 病例 收治 视频 视频	Topic #5	[0.00757617 0.00757583 0.32994866 0.00757579 0.00757589 0.594292 0.00757594 0.00757581 0.00757579 0.00757606 0.00757621 0.00757586]
财经评论	#哺乳期妈妈谈一家五口都阳了#【国务院联防联控机制：具备条件的无症状感染者可采取居家隔离】12月7日，《关于进一步优化落实新冠肺炎疫情防控措施的通知》显示：具备居家隔离条件的无症状感染者和轻型病例一般采取居家隔离，也可自愿选择集中隔离收治。L七环视频的微博视频 ?	2022年12月08日 07:59	团体（机构）	男	0	0	1	北京	20221208	哺乳期 妈妈 机制 具备条件 优化 肺炎 措施 条件 病例 收治 视频 视频	Topic #5	[0.00757617 0.00757583 0.32994866 0.00757579 0.00757589 0.594292 0.00757594 0.00757581 0.00757579 0.00757606 0.00757621 0.00757586]
神奇八卦在哪里	#哺乳期妈妈谈一家五口都阳了#【国务院联防联控机制：具备条件的无症状感染者可采取居家隔离】12月7日，《关于进一步优化落实新冠肺炎疫情防控措施的通知》显示：具备居家隔离条件的无症状感染者和轻型病例一般采取居家隔离，也可自愿选择集中隔离收治。L七环视频的微博视频 ?	2022年12月08日 07:59	普通用户	女	0	0	0	北京	20221208	哺乳期 妈妈 机制 具备条件 优化 肺炎 措施 条件 病例 收治 视频 视频	Topic #5	[0.00757617 0.00757583 0.32994866 0.00757579 0.00757589 0.594292 0.00757594 0.00757581 0.00757579 0.00757606 0.00757621 0.00757586]
呼和浩特城市生活广播	我发表了头条文章:《呼和浩特市新冠肺炎疫情防控指挥部关于调整呼和浩特市部分地区风险等》 O呼和浩特市新冠肺炎疫情防控指挥部关于调整呼和浩特市部分地区风险等 ?	2022年12月08日 07:59	普通用户	男	0	0	0	内蒙古	20221208	头条 文章 肺炎 指挥部 调整 部分 地区 风险 肺炎 指挥部 调整 部分 地区 风险	Topic #10	[0.00555574 0.20710467 0.00555578 0.0055556 0.0055556 0.00555566 0.0055557 0.00555578 0.00555576 0.00555563 0.7373384 0.00555568]
用户6575537660	近期中共中央研究了明年的经济工作，定调了经济发展规划，真正从疫情防控转移到发展经济上来的各种具体安排。从现在的经济状况来看，有所期待 ，但不容乐观。 “改革”提了几十年，“开放〞也提了近10年，“社会主义现代化”也不绝于耳。如何凝聚人民的创造性，和主观能动性来建设社会主义只有走毛主席指引的路线。依赖资本化的市场经济来提振中国经济，借国际资本来刺激国内资本勃起的想法，都将受到历史的检验。 常常听到社会上有人传“再也回不去的那个年代〞，为什么就非要“回去〞呢？历史是发展的，好的“过去〞也要继续发展，“回去”的提法违背了科学的发展观。我以阅读了有关分田单干利弊之说的文章，做的点评作为结束语〝如果全国的人民公社都发展到现在，中国农村处处都是南街村、周家庄，农村实现共同富裕的目标就不会太远。解决了农村的就业、养老、住房和共同富裕等，城市问题就再也不难解决了。” 早晨好！	2022年12月08日 07:59	普通用户	男	0	0	0	其他	20221208	研究 经济 工作 经济 发展 规划 发展 经济 具体安排 经济 状况 有所 改革 现代化 人民 创造性 主观 能动性 建设 毛主席 路线 资本化 市场经济 经济 国际 资本 资本 历史 检验 社会 历史 发展 发展 科学 分田 单干 利弊 文章 结束语 全国 发展 农村 农村 共同富裕 目标 农村 住房 共同富裕 问题	Topic #3	[0.00231494 0.00231495 0.00231495 0.97453589 0.00231496 0.00231486 0.00231482 0.00231486 0.00231511 0.00231485 0.00231489 0.00231494]
我在巴黎铁塔的第一个离人节	优化校园疫情防控措施。完善校地协同机制，联防联控加强校园疫情应急处置保障，优先安排校园转运隔离、核酸检测、流调溯源、环境消毒、生活物资保障等工作，提升学校疫情应急处置能力，支持学校以快制快处置疫情。各地各校要严格执行国家和教育部门防控措施，坚决落实科学精准防控要求，不得加码管控。教育部和各省级、地市级教育部门牵头成立工作专班，逐一排查校园随意封控、封控时间过长、长时间不开展线下教学、生活保障跟不上、师生员工家属管控要求不一致等突出问题并督促整改，整治防控不力和过度防疫问题。各级教育部门设立投诉平台和热线电话，及时受理、转办和回应，建立“接诉即办”机制，健全问题快速反应和解决反馈机制，及时推动解决师生急难愁盼问题。	2022年12月08日 11:57	普通用户	女	0	0	0	新疆	20221208	优化 校园 措施 校地 协同 机制 校园 疫情 应急 优先 校园 环境 消毒 生活 物资 工作 学校 疫情 应急 能力 学校 疫情 国家 教育部门 防控 措施 科学 精准 防控 加码 管控 教育部 地市级 教育部门 工作 专班 排查 校园 时间 过长 生活 师生员工 家属 管控 问题 整治 防控 过度 防疫 问题 教育部门 平台 热线电话 机制 问题 快速反应 机制 问题	Topic #10	[0.00170075 0.00170072 0.00170075 0.00170074 0.00170075 0.0017007 0.00170075 0.06022432 0.0017007 0.29827748 0.43311381 0.19477853]
青松pytaiycl	1全国各地疫情防控措施相继“松绑”，封小区、封街道的现象不再... O网页链接 ?	2022年12月08日 11:57	普通用户	男	0	0	0	黑龙江	20221208	全国 措施 小区 街道 现象 网页 链接	Topic #2	[0.01041673 0.01041676 0.45448177 0.0104167 0.01041672 0.0104168 0.01041669 0.14044187 0.0104168 0.01041672 0.31132536 0.01041708]
麋鹿壁炉	你不是喜欢疫情防控，是喜欢在那种环境下大家都一视同仁的要完蛋的感觉 ?	2022年12月08日 11:57	普通用户	女	0	0	2	其他	20221208	环境 感觉	Topic #11	[0.02777781 0.02777778 0.02777778 0.02777965 0.02777778 0.02777846 0.02777826 0.0277779 0.02777882 0.02778072 0.02777806 0.694437 ]
德报声音	发布了头条文章：《防疫新十条的核心就是四个字：小少短快》 “新十条”不是躺平不是放弃，而是精准防控的升级版，根本出发点是最大限度减轻疫情对人民生活生产生命健康的影响！ O防疫新十条的核心就是四个字：小少短快 ?	2022年12月08日 11:57	普通用户	男	0	0	0	山东	20221208	头条 文章 防疫 核心 躺平 精准 防控 出发点 限度 疫情 人民 生活 生产 生命 影响 防疫 核心	Topic #11	[0.00490203 0.23621967 0.00490207 0.13918553 0.16199911 0.00490199 0.00490198 0.00490227 0.0049021 0.00490198 0.00490221 0.42337906]
临沂新鲜事	#山东优化完善疫情防控政策措施#各市领导小组（指挥部），省委领导小组（指挥部）各成员单位：为贯彻落实国务院联防联控机制综合组《关于进一步优化落实新冠肺炎疫情防控措施的通知》（联防联控机制综发﹝2022﹞113号）要求，更加高效统筹疫情防控和经济社会发展，结合我省实际，制定如下措施： ?	2022年12月08日 11:57	名人	男	0	0	1	山东	20221208	优化 政策措施 领导小组 指挥部 领导小组 指挥部 成员 单位 机制 综合 优化 肺炎 措施 机制 经济社会 发展 实际 措施	Topic #10	[0.00438605 0.0043861 0.0043862 0.05329174 0.00438597 0.00438599 0.00438602 0.00438598 0.00438601 0.00438602 0.90284791 0.00438602]
天秤座天天好心情哟	#大庆疫情防控#今天去了两个药店没买到连花清瘟胶囊和N95口罩 ?	2022年12月08日 11:58	普通用户	女	0	4	0	其他	20221208	药店 胶囊	Topic #7	[0.02777778 0.02777778 0.02777778 0.02777778 0.02777778 0.02777794 0.02777778 0.69444424 0.02777778 0.02777778 0.02777783 0.02777778]
辽阳广播电视台官博	【辽阳市新增12例新冠肺炎无症状感染者】 #辽阳好网民抗疫在行动##辽宁好网民抗疫在行动# 12月7日0时至24时，辽阳市新增12例本土新冠肺炎无症状感染者，具体为：辽阳县2例、灯塔市1例、白塔区3例、宏伟区2例、弓长岭区2例、太子河区2例，均在隔离管控人员核酸筛查中发现，已转运至市定点医院。辽阳市统筹推进新冠肺炎疫情防控和经济社会发展工作指挥部办公室2022年12月8日	2022年12月08日 11:58	普通用户	男	0	0	2	辽宁	20221208	肺炎 网民 抗疫 行动 网民 抗疫 行动 本土 肺炎 弓长岭区 核酸 筛查 定点医院 肺炎 经济社会 发展 工作 指挥部 办公室	Topic #10	[0.00490217 0.00490205 0.00490221 0.12714412 0.25002662 0.00490203 0.2055503 0.00490198 0.00490197 0.00490202 0.37806252 0.004902 ]
道甚夷	商场历经3年各种疫情防控，今天2022年12月8日，疫情防控全剧终，进门卡口全部撤掉了 ?	2022年12月08日 11:58	普通用户	男	0	0	0	河北	20221208	商场 全剧 全部	Topic #6	[0.02777793 0.02777778 0.02777778 0.02777786 0.02777778 0.02777787 0.69444252 0.02777778 0.02777812 0.02777858 0.02777778 0.02777823]
枣庄聚焦	【#峄城新增本土无症状感染者2例# 】#疫情防控# 峄城区委统筹疫情防控和经济运行工作领导小组（指挥部）办公室2022年12月8日发布通告：2022年12月7日0时至24时，我区新增无症状感染者2例，均系重点人员筛查检出。目前，上述阳性感染者已闭环转运至市级定点医院。 ?	2022年12月08日 11:58	企业	男	0	0	0	山东	20221208	本土 经济运行 工作 领导小组 指挥部 办公室 通告 重点 人员 筛查 闭环 市级 定点医院	Topic #10	[0.0064105 0.00641037 0.00641028 0.00641045 0.00641029 0.00641026 0.25734504 0.00641028 0.00641027 0.00641034 0.67855163 0.00641027]
Nikko_3	2022年12月8日天气 阴 此刻我正坐在回家的车上，没有百无聊赖的刷各种短视频，只是听着耳机里的音乐，安静地坐着，看着窗外不断倒退的景色。我自认为从来都不是一个喜欢分享太多自己想法的人，现在却感觉有很多话想说，所以我把它写下来。 长达三年的疫情，数不清多少日夜的封校生活，做不完的核酸，交不完的截图，我以为我已经完全适应了这种生活。不知道多少次想过当疫情宣布结束的那一天我会有多么多么激动，我会做什么什么，可是现实却是我平静的不能再平静，甚至有种说不出话的感觉。昨天晚上看到燕姐在班群里发的通知——“三年疫情，止于此刻”，我并没有太多喜悦，也没有和室友说什么，出奇的是他们也都没有对此说什么，我想可能大家都在回忆自己这三年里到底经历了什么，又获得了什么。 从前天晚上十一点多接到放假通知，到昨天看到合肥市发布各种撤销疫情防控措施的通知，再到现在在回家的路上，真的感觉像是一场梦，而现在梦醒了，看起…	2022年12月08日 11:58	普通用户	男	0	1	4	安徽	20221208	天气 回家 视频 耳机 音乐 景色 感觉 疫情 封校 生活 核酸 生活 疫情 我会 我会 现实 感觉 班群 疫情 室友 经历 措施 回家 感觉 经历 人才 疫情 措施 贡献 悲剧 范围 疫情 大学 生活 尾声 经历 时间 事情 人民 国家	Topic #11	[0.00268819 0.00268822 0.00268827 0.00268821 0.08530712 0.00268823 0.00268829 0.00268819 0.00268819 0.05926162 0.00268824 0.83123723]
没有心动boy199602	家里要勤通风，注意个人卫生，按时做核酸，做核酸检测排队时保持五米距离，不聚集，不乱串门，做核酸检测时要配合医护人员的安排，正确佩戴口罩，家里要勤消毒，要用七步洗手法洗手，遵守关于疫情防控工作的相关规定，口罩要经常换，做完核酸要直接回家，不能乱逛厂 ???	2022年12月08日 11:58	普通用户	女	0	0	0	新疆	20221208	通风 个人卫生 核酸 排队 距离 串门 医护人员 消毒 手法 工作 规定 口罩 核酸 回家	Topic #9	[0.00694455 0.00694446 0.00694447 0.0069445 0.10098183 0.00694485 0.36133473 0.00694457 0.00694444 0.4751825 0.00694455 0.00694455]
妙妙米奇_	#张家口疫情防控#主线任务：逃离家乡 ?	2022年12月08日 11:58	普通用户	女	1	0	2	其他	20221208	主线 任务 家乡	Topic #3	[0.02777813 0.02777778 0.02777778 0.39847671 0.02777806 0.02777793 0.02777778 0.02777785 0.32374381 0.02777842 0.02777778 0.02777798]
蓝予妹妹_	一世英明竟栽到发烧感冒上面#疫情防控##河南疫情# ?	2022年12月08日 11:58	普通用户	女	0	0	0	河南	20221208	英明 疫情	Topic #4	[0.04166681 0.04166733 0.04166675 0.04166668 0.54166255 0.04166693 0.04166675 0.04166667 0.0416669 0.04166681 0.0416671 0.04166871]
米哈伊尔_苏斯洛夫	#山东疫情防控#是不管我们了？ ?	2022年12月08日 11:59	普通用户	男	0	0	0	其他	20221208		Topic #0	[0.08333333 0.08333333 0.08333333 0.08333333 0.08333333 0.08333333 0.08333333 0.08333333 0.08333333 0.08333333 0.08333333 0.08333333]
小买爱小古丽	各地各有关部门要进一步提高政治站位，把思想和行动统一到党中央决策部署上来，坚持第九版防控方案、落实二十条优化措施、执行本通知要求，坚决纠正简单化、“一刀切”、层层加码等做法，反对和克服形式主义、官僚主义，抓严抓实抓细各项防控措施，最大程度保护人民生命安全和身体健康，最大限度减少疫情对经济社会发展的影响。	2022年12月08日 11:59	普通用户	男	0	0	0	新疆	20221208	部门 政治 站位 思想 行动 统一 决策 部署 第九版 防控 方案 优化 措施 层层加码 形式主义 官僚主义 防控 措施 程度 人民 生命安全 限度 疫情 经济社会 发展 影响	Topic #10	[0.00347228 0.00347234 0.00347238 0.1973374 0.00347254 0.00347224 0.00347224 0.00347226 0.00347228 0.00347228 0.76793939 0.00347238]
青春舞觞	疾风知劲草，板荡识诚臣，既有长风过隘口，必是奋斗正当时。疫情虽来势汹汹，而基层干部在防疫一线以“实”字当头，必能牢固阵线，覆盖全面，打一场漂漂亮亮的疫情防控阻击战。 ?	2022年12月08日 11:59	普通用户	女	0	0	0	甘肃	20221208	板荡 长风 隘口 疫情 基层干部 防疫 阵线 全面 阻击战	Topic #4	[0.01666669 0.01666671 0.01666678 0.01666804 0.8166637 0.0166667 0.01666696 0.01666684 0.01666676 0.01666694 0.01666674 0.01666714]
可乐18142201312	防控之举要保持“常态化”。疫情防控，人人有责，精准高效做好疫情防控工作，离不开全市人民的共同参与。每个人都应当本着为社会、为自己、为家庭负责的态度，积极落实好省市各项防控措施，配合包联单位的各项工作，非必要不外出，尽量减少聚集活动;认真做好个人防护，勤洗手，勤消毒，出门不忘戴口罩，主动接种疫苗，早日实现应接尽接，进而构筑起全民强有力的免疫屏障。当好自身疫情防控“第一责任人”，用个人的“严”换取社会的“安”，通过每个人的努力，凝聚成群防群控的强大力量。面对严峻复杂的疫情防控形势，我们要始终绷紧疫情防控的思想之弦、行动之弦、责任之弦，坚决克服麻痹思想、侥幸心理和松懈心态，宁可十防九空，不可失防万一，要坚持防控政策不变、组织不散、措施不减，慎终如始抓好疫情防控各项工作，坚决打赢新一轮疫情防控阻击战。	2022年12月08日 11:59	普通用户	男	0	0	0	其他	20221208	防控 常态 精准 工作 全市 人民 社会 家庭 态度 省市 防控 措施 单位 工作 活动 勤洗手 消毒 疫苗 构筑 全民 强有力 屏障 责任人 社会 成群 力量 形势 思想 行动 责任 侥幸心理 心态 防控 政策 措施 工作 新一轮 阻击战	Topic #4	[0.00238099 0.00238102 0.00238105 0.0023811 0.56974356 0.00238103 0.00238101 0.00238097 0.00238108 0.06034119 0.16752631 0.1833407 ]
长沙段誉	#郴州身边事# 人行走在永兴县境内，却收到资兴市的疫情防控工作提醒，这个漫游边界判定是如何确定的？人的活动轨迹判定不准确，这要是有个“万一”嘞，防控主体单位应该是由谁来处理和被处理？看来这郴州县域防控工作还有很大提升空间呀#抗击新冠肺炎 湖南在行动# 2长沙·望城区 ?	2022年12月08日 11:59	名人	男	0	2	1	湖南	20221208	资兴市 工作 漫游 边界 活动 轨迹 防控 主体 单位 县域 防控 工作 空间 抗击 肺炎 行动 城区	Topic #4	[0.0064104 0.00641032 0.00641048 0.00641059 0.43774842 0.00641034 0.15496453 0.00641038 0.00641064 0.00641052 0.34959297 0.0064104 ]
kkok_123	经过持续努力，疫情防控工作取得重大成果，生产生活秩序加速恢复，我们的城市重新焕发出生机活力。我们将坚决贯彻党中央决策部署，坚持疫情要防住、经济要稳住、发展要安全，统筹疫情防控和经济社会发展各项工作。请广大市民朋友外出期间戴好口罩、保持安全社交距离，非必要不前往有高风险楼栋或单元所在的小区。请高风险区的市民朋友坚定信心、保持耐心，积极配合社区工作人员加快风险筛查，争取早日恢复正常生活秩序。	2022年12月08日 11:59	普通用户	女	0	0	0	其他	20221208	工作 重大成果 生产 生活 秩序 生机 活力 决策 部署 疫情 经济 发展 经济社会 发展 工作 市民 朋友 口罩 社交 距离 高风险 单元 小区 市民 朋友 社区 工作人员 风险 筛查 生活 秩序	Topic #10	[0.00277783 0.00277781 0.00277784 0.24897044 0.00277796 0.10388739 0.07314938 0.00277789 0.00277779 0.00277792 0.55176984 0.0027779 ]
第七章节-	疫情防控三年我们异地谈了三年 ?	2022年12月08日 11:59	普通用户	女	0	0	3	浙江	20221208	异地	Topic #7	[0.04166667 0.04166667 0.04166667 0.04166667 0.04166667 0.04166667 0.04166667 0.54166649 0.04166667 0.04166667 0.04166667 0.04166684]
福神syg	【12月7日贵州省新冠肺炎疫情信息发布】2022年12月7日0—24时，全省新冠肺炎疫情最新情况如下：新增外省输入及关联感染者663例，其中：确诊病例210例（贵阳市1例，遵义市67例，六盘水市11例，毕节市1例、黔东南州73例、黔南州57例），无症状感染者453例（贵阳市146例，遵义市66例，毕节市44例，铜仁市73例，六盘水市32例，黔东南州28例，黔西南州23例，黔南州41例）。新增省内感染者22例。其中：确诊病例1例（黔东南州1例），无症状感染者21例（贵阳市15例，毕节市1例，遵义市3例、黔南州2例）。既往无症状感染者转确诊病例1例（黔东南州）。当日确诊病例治愈出院17例，无症状感染者解除医学隔离观察62例。全省现有确诊病例469例（遵义市201例，黔东南州82例，黔南州74例，贵阳市50例，六盘水市22例，毕节市16例，铜仁市16例，黔西南州6例，安顺市2例）。现有无症状感…	2022年12月08日 11:59	普通用户	男	0	0	0	广东	20221208	肺炎 疫情 信息 全省 肺炎 疫情 情况 外省 感染者 毕节市 毕节市 感染者 毕节市 出院 医学 全省 毕节市 毕节市 全省 报告 病毒 疫苗 万剂 朋友 微信 程序 申报 传播 风险	Topic #5	[0.00378806 0.00378806 0.18294555 0.00378798 0.2684359 0.38973086 0.00378805 0.00378798 0.00378791 0.00378796 0.00378804 0.12858365]
徐州热线那些事儿	【关于全面落实疫情防控优化措施的通告?（第139号）】为深入贯彻国家、省关于进一步优化完善疫情防控措施的有关精神，更加科学精准做好我市防疫工作，最大限度保障群众正常生产生活，现就全面落实疫情防控优化措施通告如下：一、方便群众交通出行。乘坐地铁、公交等公共交通工具不再查验核酸检测阴性证明和健康码。“两站一场”、高速公路、国省干道等交通场站全部撤除查验服务点，不再对跨地区流动人员查验核酸检测阴性证明和健康码，外地来返徐人员不再开展“落地检”“三天三检”。二、优化重点场所管理。除养老院、福利院、医疗机构、托幼机构、中小学等特殊场所外，其他场所对外来人员不再查验核酸检测阴性证明和健康码。重要机关、大型企业及一些特定场所和重大活动，由各县（市、区）和主管部门自行确定防控措施。三、调整核酸检测范围。不按行政区域开展全员核酸检测，高风险岗位从业人员和高风险区域人员按照国家第九版防控方案相关规定“应检尽…	2022年12月08日 11:59	企业	女	0	0	0	江苏	20221208	优化 措施 通告 国家 优化 措施 精神 科学 精准 防疫 工作 限度 群众 生产 生活 优化 措施 通告 方便群众 交通 地铁 公交 阴性 证明 高速公路 交通 场站 全部 服务 跨地区 流动 人员 阴性 证明 外地 人员 优化 重点 场所 管理 医疗机构 机构 场所 场所 外来人员 阴性 证明 机关 企业 场所 活动 主管部门 防控 措施 调整 范围 行政区域 全员 高风险 岗位 人员 国家 第九版 防控 方案 规定 社会 免费 便民 检测 服务 群众 优化 调整 方式 条件 病例 收治 病情 属地 专用车辆 闭环 定点医院 条件 人员 医疗 服务 医疗 卫生机构 时段 负责制 重症 患者 核酸 医院 医师 基层 患者 群众 上线 抗病毒 抗生素 药品 信息 疫苗 疫苗 重症 方面 显著效果 符合条件 市民 群众 疫苗 人群 老年人 绿色通道 流动 服务 人群 屏障 社会 运转 人员…	Topic #10	[1.50798077e-01 4.78951197e-04 4.78940493e-04 4.78939777e-04 4.78943446e-04 4.78939965e-04 8.43772041e-02 4.78955791e-04 4.78932345e-04 4.78937338e-04 7.60514232e-01 4.78945982e-04]
谭浩俊微财经	12月7日，国家联防联控发布《关于进一步优化落实新冠肺炎疫情防控措施的通知》。通知共提出10条具体事项，其中，不再对跨地区流动人员查验核酸检测阴性证明和健康码，不再开展落地检。很显然，此举对人员流动、特别是打工群体回家过年将产生积极作用。这也难怪，政策出台后，机票、火车票等预订量大幅增长，预示着，被压抑了三年的人们，要敞开胸怀，拥抱新了。但是，还想提醒的，如果进入公共场，还是要佩戴口罩，除了新冠外，对防流感等也是很有作用的。	2022年12月08日 11:59	名人	男	0	0	1	江苏	20221208	国家 优化 肺炎 措施 事项 跨地区 流动 人员 阴性 证明 人员 流动 群体 回家 产生 政策 机票 火车票 人们 胸怀 流感	Topic #6	[0.00396837 0.00396842 0.00396851 0.0039683 0.00396829 0.0039685 0.65830324 0.0039683 0.0039683 0.00396836 0.00396847 0.30201296]
刘文华律师	中国抗疫的昨天和今天时至今日，中国的抗疫模式，逐渐从国家主导型向个人主导型转换。此时，似乎有一种完全否定过去的思潮。为此，我专门写此文，以客观总结中国抗疫的昨天和今天。疫情初发时，新冠原始毒株不为人类所了解，毒性强，用药不明确。此一时刻，中国利用强大的国家动员能力迅速“封控”，阻止了疫情传播，减少了人员伤亡，保护了老百姓的健康。那时，广大医护人员和抗疫保障人员，是冒着生命危险的，是值得高度赞誉的。这一时期的抗疫效果，也是不容抹杀的。后期，疫情在全世界传播，抗疫成为全球课题，各国医生都为抗疫贡献处方。几种“特效药”发现，治疗方案逐渐成熟，病毒变得不是那么“致命和可怕”，这是全球化抗疫的成果，是全人类对病毒的智力出招。再后来，毒株逐渐变异，进入到奥密克戎时代，病毒毒性减弱，传染性增强，病毒通过自降毒力的方式，为自己寻找到更大的生存空间。人类逐渐从疫情中走出，奥密克戎“感冒化”，全球放宽，世界…	2022年12月08日 12:57	名人	男	11	18	21	云南	20221208	抗疫 抗疫 模式 国家 思潮 专门 客观 总结 抗疫 疫情 毒株 人类 毒性 用药 时刻 利用 国家 动员 能力 疫情 传播 人员伤亡 老百姓 医护人员 抗疫 人员 高度 赞誉 抗疫 效果 不容 疫情 全世界 传播 抗疫 全球 课题 医生 抗疫 贡献 处方 特效药 方案 病毒 全球化 抗疫 成果 全人类 病毒 智力 毒株 变异 时代 病毒 毒性 传染性 病毒 毒力 方式 生存空间 人类 疫情 全球 世界 范围 生活 正常化 毒株 时期 国家 抗疫 模式 目的 经济 发展 代价 综合 病毒 实际 情况 国际 民众 承受能力 国家 代价 收益 抗疫 模式 民心 科学 国家 政策 经济 机会 行装 抗疫 模式 国家 抗疫 国家 离场 功课 药物 老人 责任人 充满希望 防疫 疫情 科学 抗击 疫情	Topic #11	[0.04869665 0.00089611 0.00089609 0.0008961 0.21920035 0.05968355 0.00089607 0.00089608 0.00089608 0.00089608 0.00089609 0.66525075]
新疆塔城小小香	唯有众志成城疫情的防控考验着我们，这不仅是一场医护人员的战斗，更是一场全民的战斗，对抗疫情，我们不能心存侥幸，必须清醒冷静。唯有众志成城，才能形成战胜疫情的合力。 ?	2022年12月08日 12:57	普通用户	女	0	0	0	新疆	20221208	众志成城 疫情 防控 考验 医护人员 战斗 全民 战斗 疫情 心存侥幸 众志成城 战胜 疫情 合力	Topic #4	[0.00595239 0.00595241 0.00595239 0.00595246 0.93452352 0.00595239 0.00595238 0.00595238 0.00595239 0.00595239 0.00595241 0.00595247]
nan	零售股再度活跃，人人乐3连板、国光连锁涨停，广百股份涨超9%，小商品城、东百集团涨超5%。 数据上来看，2022年1-10月社零累计整体同比增长0.6%。疫情多点散发、经济环境承压以及居民消费意愿降低，导致社零增速放缓明显。但着眼明年，随着各地疫情防控优化措施执行，以及各项促消费政策的持续出台，相关板块疫后复苏确定性正在逐步提升。国信证券建议关注以下三大方向：一是受疫情防控影响基本面受损线下消费；二是行业消费需求偏刚性因而疫后反弹也较为确定；三是估值或股价已有明显回落，已较为充分反映了前期基本面受损预期，因而后续反弹也相对可期。	2022年12月08日 12:57	普通用户	男	0	0	0	北京	20221208	零售 活跃 人人乐 连板 国光 连锁 广百 股份 小商品 集团 数据 整体 疫情 经济 环境 居民消费 意愿 优化 措施 消费 政策 板块 疫后 确定性 国信 证券 建议 大方向 影响 基本面 线下 消费 行业 消费 刚性 疫后 估值 股价 基本面 预期	Topic #8	[0.00297621 0.00297625 0.00297637 0.00297626 0.00297626 0.00297623 0.00297623 0.00297627 0.96726111 0.00297624 0.00297629 0.00297628]
灰头鹤	最好的世界，是那最平凡的世界，可是有时你连平凡都不能做到。看着周围优秀的人，明显感觉到自己的差距，言谈举止，思想意志。不得不打交道，像照镜子般自行惭愧。如果命运能重来，一定要比今生前半段努力。现在，努力过好后半段。准备周日动身回老家，时时关注疫情防控措施，运城昨天要求开车，回去只能从本县的一个高速口下，有疫情的城市以城市划分区域七天集中隔离而不是中央规定的以楼幢划分重风险区，	2022年12月08日 12:57	普通用户	女	0	0	0	四川	20221208	世界 世界 感觉 差距 思想 意志 照镜子 命运 动身 回老家 时时 措施 运城 疫情 区域 中央 规定 风险	Topic #11	[0.00757579 0.007576 0.00757593 0.14252568 0.00757593 0.00757587 0.00757588 0.00757588 0.00757583 0.0075759 0.35317217 0.43611915]
张家界日报-掌上张家界	【张家界火车站、张家界西站不再查验健康码和核酸证明】从张家界铁路部门获悉，按照国务院联防联控协调机制防控政策与中国国家铁路集团有限公司要求，自即日起(12月8日)，张家界火车站、张家界西站不再对乘车旅客查验核酸检测阴性证明和健康码，到站和中转换乘旅客不再开展落地核酸检测。记者在张家界西站看到，进站口和出站口的疫情防控人员已经撤离，而张家界火车站相关疫情防控人员也正准备撤离。为方便旅客平安有序出行，张家界西站、张家界火车站服务台问讯处仍为儿童、老年人等重点旅客准备了免洗洁手液、酒精湿巾等物品，供旅客24小时免费取用。车站每隔4小时，对售票处、候车室、饮水间、卫生间等重点区域进行环境消杀和通风努力为旅客营造安全、舒适、健康的候车环境。铁路部门温馨提示：广大旅客在出行过程中请佩戴好口罩，配合车站工作人员进行身份证信息和车票核验工作，做好行程规划，以免耽误行程。来源：新湖南#优化落实疫情防控新1…	2022年12月08日 12:57	普通用户	男	1	0	0	湖南	20221208	火车站 核酸 证明 铁路部门 机制 防控 政策 国家 铁路 集团 有限公司 火车站 乘车 旅客 阴性 证明 旅客 落地 记者 进站 出站口 人员 火车站 人员 旅客 有序 火车站 服务台 问讯处 儿童 老年人 重点 旅客 手液 酒精 湿巾 物品 旅客 小时 免费 车站 小时 候车室 饮水 卫生间 重点 区域 环境 消杀 通风 旅客 营造 候车 环境 铁路部门 旅客 过程 口罩 车站 工作人员 身份证 信息 车票 核验 工作 行程 规划 行程 来源 优化	Topic #6	[0.00154332 0.00154323 0.06042576 0.00154327 0.00154325 0.00154327 0.64465735 0.00154326 0.00154324 0.22394535 0.05862544 0.00154326]
SINOVAC科兴	【央视新闻1+1】白岩松：家里有老人，尤其有80岁以上老人该怎么办？该怎么保护老年人？国务院联防联控机制科研攻关组疫苗研发专班工作组组长郑忠伟：首先，家里有老人的，我们要动员鼓励帮助老人接种新冠病毒疫苗，尽可能把他们先保护起来。第二，一旦有家人阳性或有症状以后，一定要和老人隔离开。第三，除了接种疫苗，平时还是要坚持戴口罩、多通风、勤洗手等一系列的公共卫生手段，这样才能做到全面、客观、科学地做好疫情防控。?L新闻一加一的微博视频	2022年12月08日 12:57	企业	男	1	0	3	北京	20221208	新闻 老人 老人 老年人 机制 科研 攻关组 疫苗 专班 工作组 老人 动员 老人 病毒 疫苗 家人 阳性 症状 老人 疫苗 通风 勤洗手 公共卫生 手段 全面 客观 科学 新闻 视频	Topic #5	[0.25564239 0.00320521 0.00320526 0.00320583 0.0032054 0.71230443 0.00320529 0.00320518 0.00320516 0.00320529 0.00320524 0.0032053 ]
窗前听风看海	威海不再为了新冠疫情全小区静默了，我家大人这几天总是在看有关疫情防控的一些措施，每天都要跟我念叨。开始觉得防控好了不会得，但生活在这滚滚红尘中，难免接触人和事物。光我一个人居家也得吃喝拉撒，他们也得出门上班又不是不回家，咋能避免呢。又跟我说还是好好预防着，能晚一些还是晚一些，希望病毒感染力弱一些对我的影响也会小一些。早晨听女儿说感冒药都卖没了，连花清瘟胶囊更早就买不到了，近期大家都在囤药。该来的总会来，随它吧，担心也没用。	2022年12月08日 12:57	名人	女	0	2	1	山东	20221208	疫情 小区 大人 措施 防控 生活 事物 居家 吃喝拉撒 回家 病毒 感染力 影响 女儿 感冒药 胶囊 总会	Topic #11	[0.00694455 0.00694464 0.00694472 0.00694447 0.00694469 0.2344113 0.00694458 0.08903104 0.00694453 0.00694469 0.17247206 0.44852872]
今年会有心软的财神吗-	#陕西进一步优化调整疫情防控措施#你优化哪了？ ?	2022年12月08日 12:57	普通用户	女	0	6	2	陕西	20221208	优化 调整 措施 优化	Topic #2	[0.01666669 0.01666681 0.816665 0.0166667 0.01666668 0.01666669 0.01666689 0.01666672 0.01666681 0.01666675 0.01666747 0.0166668 ]
张家界日报-掌上张家界	【上下高速顺畅了!张家界市交通防疫检查点撤除】上午10时，记者来到张家界西高速出口，封闭的高速公路出入口全部解除管制，车辆畅通无阻。记者发现，原来的核酸采样点也撤离了。来到位于永定区与永顺县交界处的后坪健康服务点(交通卡点)，该卡点也已经撤除完毕，道路已经恢复正常通行。附近村民告诉记者，该处卡点昨天晚上已经撤除。张家界交通运输局相关负责人介绍，目前全市交通卡口已经全部撤除。同时也提醒广大市民，道路卡点撤除不等于疫情防控结束，出门请佩戴口罩，保持安全距离，希望每位张家界人依然可以守好自己的防疫阵地。下一步，张家界新冠肺炎疫情防控指挥部将坚决贯彻党中央决策部署，坚持第九版防控方案、落实二十条优化措施、执行新十条要求，抓严抓实抓细各项防控措施，最大程度保护人民生命安全和身体健康，最大限度减少疫情对经济社会发展的影响。来源：新湖南#优化落实疫情防控新10条# #张家界#	2022年12月08日 12:58	普通用户	男	0	0	0	湖南	20221208	交通 防疫 检查点 记者 出口 高速公路 全部 解除管制 车辆 记者 核酸 交界处 后坪 服务 交通卡 道路 村民 记者 卡点 负责人 全市 交通卡 全部 市民 道路 卡点 距离 防疫 阵地 肺炎 指挥部 决策 部署 第九版 防控 方案 优化 措施 防控 措施 程度 人民 生命安全 限度 疫情 经济社会 发展 影响 来源 优化	Topic #10	[0.04328619 0.0020326 0.04544135 0.09312114 0.09006635 0.00203256 0.30188173 0.0020326 0.00203262 0.00203256 0.4140077 0.00203261]
黄河新闻网吕梁频道	【最新！关于调整离石区疫情风险区域等级的通告】关于调整离石区疫情风险区域等级的通告按照《新型冠状病毒肺炎防控方案(第九版)》及国务院联防联控机制优化防控“二十条”措施规定，结合当前疫情防控工作实际，经专家组研判，即日起将离石区以下43个区域调整为低风险区：滨河街道（7个）：前瓦一巷、二巷,后瓦二巷、三巷,王家庄沟口散户区，刘家庄沟口散户区，龙欣小区南楼四单元；凤山街道（19个）：袁家庄社区（除袁梦苑小区、山水龙城小区、供销社小区、锋源小区和袁家庄四巷、五巷）,凤山底一巷、二巷（除新农村南楼）,盛世君悦小区（除2号楼三单元）,状元城1号楼一单元、2号楼二单元,中央公园3号楼一单元，11号楼二单元,兴盛苑11号楼三单元,新华街农工委小区1号楼,西崖底阳光西城E区三单元,西崖底西城庭院二单元,西崖底润宇公寓二单元,西崖底川东佳苑一单元,西崖底碧水云天二单元,泛华盛世4号楼中单元、1号楼中单元,…	2022年12月08日 12:58	普通用户	男	0	0	0	山西	20221208	调整 离石区 疫情 风险 区域 通告 调整 离石区 疫情 风险 区域 通告 肺炎 防控 方案 第九版 机制 优化 防控 措施 规定 工作 实际 专家组 研判 离石区 区域 调整 街道 一巷 三巷 沟口 散户 沟口 散户 小区 单元 街道 家庄 社区 小区 小区 供销社 小区 锋源 小区 家庄 五巷 一巷 农村 小区 单元 状元 单元 单元 单元 单元 兴盛 单元 小区 单元 庭院 单元 底润 公寓 单元 单元 单元 泛华 单元 单元 宏德 小区 单元 亚朵 酒店 街道 坡底 散户 小区 单元 贵士 酒店 街道 社区 小区 街道 高家 社区 世家 单元 街道 留子 小区 恒大 办公楼 社区 酒店 公寓 家庄 结绳 离石区 区域 常态 防控 措施 措施 形势 变化 调整 肺炎 领导小组 办公室 头条	Topic #10	[0.01520096 0.0010417 0.00104169 0.00104168 0.00104169 0.00104167 0.04482359 0.00104167 0.00104169 0.00104167 0.93060031 0.00104169]
湖南城事	【快讯！长沙超100家影院恢复营业】随着国内疫情防控政策调整，未来几天内，长沙多个电影院陆续恢复营业。淘票票显示，12月8日当天，长沙已有超110家影院营业并排片。12月8日，凯德广场雨花亭店发布通知称，商场内的中影国际影城将于14:00起恢复营业；潇湘国际影城东塘店、阿波罗店也于12月7日发布公告称将在8日恢复营业；CGV影城也宣布长沙岳麓、德思勤、梅溪湖、星沙4家门店恢复营业。记者查询了解到，万达影城长沙10家门店已恢复营业，金逸影城也有6家门店已恢复营业，芒果影城4家门店恢复营业，MC影城5家门店恢复营业，潇湘国际影城5家门店恢复营业。截至记者发稿，猫眼专业版显示，12月8日，长沙所有营业影城共排片场次为2875场，平均票价30元，其中，《航海王：红发歌姬》排片占比为51.3%，位居排片量第一；《名侦探柯南：万圣节的新娘》排片量位居第二，排片占比为18.7%。（潇湘晨报） 2长沙	2022年12月08日 12:58	名人	男	0	1	1	湖南	20221208	快讯 影院 营业 政策 调整 电影院 营业 票票 影院 营业 广场 雨花 亭店 商场 中影 国际 影城 营业 国际 影城 发布公告 营业 影城 星沙 门店 营业 记者 万达 影城 门店 营业 影城 门店 营业 芒果 影城 门店 营业 影城 门店 营业 国际 影城 门店 营业 记者 猫眼 专业版 营业 影城 场次 票价 航海王 红发 歌姬 排片 新娘 排片	Topic #8	[0.00277784 0.00277783 0.0027778 0.00277783 0.0027778 0.0027778 0.00277793 0.00277783 0.52628558 0.00277779 0.44593618 0.0027778 ]
FM974珠江经济台	【#广州荔湾区11条街道部分区域调整为低风险区# 】@广州荔湾发布 通告，新型冠状病毒肺炎疫情联防联控机制综合组《新型冠状病毒肺炎疫情防控方案（第九版）》和进一步优化疫情防控“二十条”措施要求，经荔湾区新型冠状病毒肺炎疫情防控指挥部研究决定，自本通告发布之日起，荔湾区部分高风险区调整为低风险区，通告如下：一、金花街道康王中路619号、小梅大街29号01、02、03房梯。 二、西村街道湾畔大街3号30楼。三、多宝街道宝华路141号（恒宝华庭小区第4座）17楼。四、华林街道寺前社区文昌南路128号。五、站前街道黑山九街23号1号。 六、桥中街道花语水岸5栋1号。 七、石围塘街道大涡街一巷64号、郭村一横巷10号。 八、冲口街道接龙里四巷20号。九、白鹤洞街道学仕里1栋、芳村大道东7号之二（除7楼）、观鹤五巷10号。十、东沙街道沙洛下村二巷8号、沙洛新村三巷5号、东塱村东裕围新村八巷1号。十一…	2022年12月08日 12:58	普通用户	女	1	0	0	广东	20221208	街道 部分 区域 调整 通告 肺炎 疫情 机制 综合 肺炎 方案 第九版 优化 措施 肺炎 指挥部 研究 通告 部分 调整 通告 金花 街道 房梯 街道 街道 宝华 宝华 小区 华林 街道 社区 街道 街道 花语 石围 街道 涡街 一巷 冲口 街道 接龙 街道 学仕 芳村 大道 观鹤 五巷 街道 三巷 村东 八巷 街道 区域 调整 防控 措施 风险 居民 工作 勤洗手 通风 疫苗 症状 报告 社区	Topic #10	[0.00173615 0.00173615 0.00173616 0.00173612 0.00173617 0.03387464 0.00173616 0.00173613 0.00173613 0.00173614 0.94876392 0.00173614]
听澜听风雨	#张文宏团队称阳性后99.5%的人不必去医院#大家不必那么大的戾气，一步步放开估计是必然趋势，以后每个人都是自己健康的第一责任人，做好防护才是重要的。不过他确实很早就说过共存的事情，也不必抹杀人家对于疫情防控的贡献！ ?	2022年12月08日 12:58	名人	女	5	55	421	湖北	20221208	团队 阳性 医院 责任人 事情 贡献	Topic #5	[0.01190503 0.13937579 0.01190491 0.01190495 0.22202091 0.35508532 0.01190513 0.01190476 0.01190483 0.01190484 0.01190486 0.18827868]
用户6395841234	#中央政治局会议要求优化疫情防控措施#第二条进一步优化核酸检测，提及到托幼机构需要保持48小时核酸入场，那机构工作人员就需要每天保持48小时核酸上班，为什么国家针对免费核酸特殊人群没有这类工作人员，而且当地政府还要求单管自费？这几年的疫情对各行业的打击力度有多大，相信每个人都心知肚明，国家不容易、企业不容易、个人很好不容易。如果要求一个每个月拿着3000元左右工资的保育老师还要强制要求单管自费核酸根本不合理。@人民日报 @新浪新闻 @央视新闻 #进一步优化落实疫情防控措施#	2022年12月08日 12:58	普通用户	男	0	0	0	其他	20221208	会议 优化 措施 优化 机构 小时 核酸 入场 机构 工作人员 小时 核酸 国家 免费 核酸 特殊人群 工作人员 当地政府 单管 自费 疫情 行业 力度 国家 企业 工资 老师 单管 自费 核酸 不合理 人民日报 新浪 新闻 新闻 优化 措施	Topic #6	[0.0025253 0.00252533 0.1235445 0.13102019 0.00252542 0.00252528 0.6085213 0.00252532 0.00252537 0.11671119 0.00252537 0.00252544]
罗圩那些事	#罗圩# 宿城区新冠肺炎疫情联防联控指挥部关于调整风险区域的通告（2022年第18号）根据当前疫情形势，按照国务院应对新型冠状病毒肺炎疫情联防联控机制综合组《新型冠状病毒肺炎防控方案（第九版）》《关于进一步优化新冠肺炎疫情防控措施科学精准做好防控工作的通知》相关规定，自2022年12月8日0时起，龙河镇罗圩片区府前东路合围区域（西起富康路，东至经六路）由高风险区调整为低风险区。调整后，全区现有11个高风险区，其他区域为低风险区。高风险区实行“足不出户、上门服务”，低风险区实行“个人防护、避免聚集”。管控区域范围和要求将根据疫情防控形势变化适时调整。宿城区新冠肺炎疫情联防联控指挥部2022年12月7日	2022年12月08日 12:59	普通用户	男	0	0	0	江苏	20221208	肺炎 疫情 指挥部 调整 风险 区域 通告 疫情 形势 肺炎 疫情 机制 综合 肺炎 防控 方案 第九版 优化 肺炎 措施 科学 精准 防控 工作 规定 片区 合围 区域 调整 调整 全区 区域 范围 形势 变化 调整 肺炎 疫情 指挥部	Topic #10	[0.00225229 0.00225232 0.0022524 0.00225227 0.00225236 0.00225228 0.00225227 0.00225227 0.00225227 0.00225228 0.97522465 0.00225234]
40老黄兔	20条后，我老丈人家的楼上出现一只混管羊，临时封控三小时后，就解了。上星期日，由于小区里出现混管羊，夜里两点整个小区封了，业主群炸了，我却在想这封控几个小时有皇粮没？然后，还没搞清楚有没皇粮呢，小区解封了。所以，一业主说啊，他睡了一觉，小区封了又解封昨天，小区里那个混管羊，真喜羊羊了，单位也有两只羊……疫情三年以来，这是最接近羊的一次，但三年疫情防控，恍如隔世！	2022年12月08日 12:59	名人	男	1	2	7	江苏	20221208	老丈人 混管 小时 小区 混管 小区 业主 小时 皇粮 皇粮 小区 业主 小区 小区 混管 单位 疫情	Topic #10	[0.0064103 0.00641032 0.00641026 0.00641026 0.00641055 0.00641034 0.39729574 0.00641028 0.00641028 0.00641034 0.53860086 0.00641046]
巨野融媒	点蓝色字关注“央视新闻”今天（12月8日），国务院联防联控机制发布《新冠病毒感染者居家治疗指南》，强调要按照进一步优化落实疫情防控措施有关要求， O网页链接 ?	2022年12月08日 12:59	普通用户	男	0	2	21	山东	20221208	蓝色 新闻 机制 病毒感染者 居家 指南 优化 措施 网页 链接	Topic #2	[0.347883 0.00833347 0.56878262 0.00833335 0.00833335 0.00833366 0.0083335 0.00833335 0.00833335 0.00833358 0.00833343 0.00833335]
小李吃饱就行	【#余姚市关于调整社会面核酸检测服务的通告# 】根据《宁波市优化调整疫情防控相关措施通告》，余姚市不再开展常态化核酸检测，各乡镇（街道）继续提供“愿检尽检”免费采样服务，最新便民核酸采样点位请见下表。后续将随市民需求和上级要求优化调整，请市民随时关注所在乡镇（街道）通知。为进一步加强医疗机构疫情防控工作，减少交叉感染，全市各级医疗机构内设置的采样点仅满足院内就医患者及医疗管理等需要，并按现行核酸检测服务价格标准进行收费，不再向社会群众提供核酸检测服务。群众有“愿检尽检”核酸检测需求的，请就近、有序至免费便民采样点采样。	2022年12月08日 12:59	普通用户	女	0	0	0	浙江	20221208	调整 社会 服务 通告 优化 调整 措施 通告 检测 街道 免费 服务 便民 核酸 点位 市民 优化 调整 市民 乡镇 街道 医疗机构 工作 交叉感染 全市 医疗机构 设置 患者 医疗 管理 现行 服务 价格 标准 收费 社会 群众 服务 群众 有序 免费 便民	Topic #10	[0.00198427 0.00198418 0.00198417 0.00198415 0.00198416 0.00198417 0.00198425 0.03883355 0.00198416 0.00198414 0.94132466 0.00198415]
昊凡视频	【#余姚市关于调整社会面核酸检测服务的通告# 】根据《宁波市优化调整疫情防控相关措施通告》，余姚市不再开展常态化核酸检测，各乡镇（街道）继续提供“愿检尽检”免费采样服务，最新便民核酸采样点位请见下表。后续将随市民需求和上级要求优化调整，请市民随时关注所在乡镇（街道）通知。为进一步加强医疗机构疫情防控工作，减少交叉感染，全市各级医疗机构内设置的采样点仅满足院内就医患者及医疗管理等需要，并按现行核酸检测服务价格标准进行收费，不再向社会群众提供核酸检测服务。群众有“愿检尽检”核酸检测需求的，请就近、有序至免费便民采样点采样。	2022年12月08日 12:59	企业	女	0	0	0	浙江	20221208	调整 社会 服务 通告 优化 调整 措施 通告 检测 街道 免费 服务 便民 核酸 点位 市民 优化 调整 市民 乡镇 街道 医疗机构 工作 交叉感染 全市 医疗机构 设置 患者 医疗 管理 现行 服务 价格 标准 收费 社会 群众 服务 群众 有序 免费 便民	Topic #10	[0.00198427 0.00198418 0.00198417 0.00198415 0.00198416 0.00198417 0.00198425 0.03883355 0.00198416 0.00198414 0.94132466 0.00198415]
宁波同城会	【#余姚市关于调整社会面核酸检测服务的通告# 】根据《宁波市优化调整疫情防控相关措施通告》，余姚市不再开展常态化核酸检测，各乡镇（街道）继续提供“愿检尽检”免费采样服务，最新便民核酸采样点位请见下表。后续将随市民需求和上级要求优化调整，请市民随时关注所在乡镇（街道）通知。为进一步加强医疗机构疫情防控工作，减少交叉感染，全市各级医疗机构内设置的采样点仅满足院内就医患者及医疗管理等需要，并按现行核酸检测服务价格标准进行收费，不再向社会群众提供核酸检测服务。群众有“愿检尽检”核酸检测需求的，请就近、有序至免费便民采样点采样。	2022年12月08日 12:59	普通用户	男	0	0	0	浙江	20221208	调整 社会 服务 通告 优化 调整 措施 通告 检测 街道 免费 服务 便民 核酸 点位 市民 优化 调整 市民 乡镇 街道 医疗机构 工作 交叉感染 全市 医疗机构 设置 患者 医疗 管理 现行 服务 价格 标准 收费 社会 群众 服务 群众 有序 免费 便民	Topic #10	[0.00198427 0.00198418 0.00198417 0.00198415 0.00198416 0.00198417 0.00198425 0.03883355 0.00198416 0.00198414 0.94132466 0.00198415]
波哥IN奉化	【#余姚市关于调整社会面核酸检测服务的通告# 】根据《宁波市优化调整疫情防控相关措施通告》，余姚市不再开展常态化核酸检测，各乡镇（街道）继续提供“愿检尽检”免费采样服务，最新便民核酸采样点位请见下表。后续将随市民需求和上级要求优化调整，请市民随时关注所在乡镇（街道）通知。为进一步加强医疗机构疫情防控工作，减少交叉感染，全市各级医疗机构内设置的采样点仅满足院内就医患者及医疗管理等需要，并按现行核酸检测服务价格标准进行收费，不再向社会群众提供核酸检测服务。群众有“愿检尽检”核酸检测需求的，请就近、有序至免费便民采样点采样。	2022年12月08日 12:59	名人	男	0	0	0	浙江	20221208	调整 社会 服务 通告 优化 调整 措施 通告 检测 街道 免费 服务 便民 核酸 点位 市民 优化 调整 市民 乡镇 街道 医疗机构 工作 交叉感染 全市 医疗机构 设置 患者 医疗 管理 现行 服务 价格 标准 收费 社会 群众 服务 群众 有序 免费 便民	Topic #10	[0.00198427 0.00198418 0.00198417 0.00198415 0.00198416 0.00198417 0.00198425 0.03883355 0.00198416 0.00198414 0.94132466 0.00198415]
慈溪阿铭	【#余姚市关于调整社会面核酸检测服务的通告# 】根据《宁波市优化调整疫情防控相关措施通告》，余姚市不再开展常态化核酸检测，各乡镇（街道）继续提供“愿检尽检”免费采样服务，最新便民核酸采样点位请见下表。后续将随市民需求和上级要求优化调整，请市民随时关注所在乡镇（街道）通知。为进一步加强医疗机构疫情防控工作，减少交叉感染，全市各级医疗机构内设置的采样点仅满足院内就医患者及医疗管理等需要，并按现行核酸检测服务价格标准进行收费，不再向社会群众提供核酸检测服务。群众有“愿检尽检”核酸检测需求的，请就近、有序至免费便民采样点采样。	2022年12月08日 12:59	名人	男	0	0	0	浙江	20221208	调整 社会 服务 通告 优化 调整 措施 通告 检测 街道 免费 服务 便民 核酸 点位 市民 优化 调整 市民 乡镇 街道 医疗机构 工作 交叉感染 全市 医疗机构 设置 患者 医疗 管理 现行 服务 价格 标准 收费 社会 群众 服务 群众 有序 免费 便民	Topic #10	[0.00198427 0.00198418 0.00198417 0.00198415 0.00198416 0.00198417 0.00198425 0.03883355 0.00198416 0.00198414 0.94132466 0.00198415]
宁波潮生活	【#余姚市关于调整社会面核酸检测服务的通告# 】根据《宁波市优化调整疫情防控相关措施通告》，余姚市不再开展常态化核酸检测，各乡镇（街道）继续提供“愿检尽检”免费采样服务，最新便民核酸采样点位请见下表。后续将随市民需求和上级要求优化调整，请市民随时关注所在乡镇（街道）通知。为进一步加强医疗机构疫情防控工作，减少交叉感染，全市各级医疗机构内设置的采样点仅满足院内就医患者及医疗管理等需要，并按现行核酸检测服务价格标准进行收费，不再向社会群众提供核酸检测服务。群众有“愿检尽检”核酸检测需求的，请就近、有序至免费便民采样点采样。	2022年12月08日 12:59	名人	男	0	0	0	浙江	20221208	调整 社会 服务 通告 优化 调整 措施 通告 检测 街道 免费 服务 便民 核酸 点位 市民 优化 调整 市民 乡镇 街道 医疗机构 工作 交叉感染 全市 医疗机构 设置 患者 医疗 管理 现行 服务 价格 标准 收费 社会 群众 服务 群众 有序 免费 便民	Topic #10	[0.00198427 0.00198418 0.00198417 0.00198415 0.00198416 0.00198417 0.00198425 0.03883355 0.00198416 0.00198414 0.94132466 0.00198415]
米若夕诺	真真吗？#疫情防控# L米若夕诺的微博视频 ?	2022年12月08日 12:59	普通用户	女	0	0	0	广东	20221208	视频	Topic #9	[0.04166755 0.04166667 0.04166667 0.04166674 0.04166927 0.04166886 0.04166764 0.04166711 0.04166667 0.54165949 0.04166667 0.04166667]
幽灵肥皂	什么鬼？怎么疫情防控放松之前快递都正常发的，现在放开了倒因为什么“交通管控”原因不发货？？？ ?	2022年12月08日 12:59	普通用户	女	0	0	1	山东	20221208	交通 管控 原因 发货	Topic #6	[0.01666667 0.01666689 0.01666667 0.01666669 0.01666667 0.01666697 0.81666396 0.01666667 0.01666726 0.01666697 0.016667 0.01666758]
小名三毛	『多地密集调整疫情防控措施 - 新华社客户端』O网页链接 ?	2022年12月08日 12:59	普通用户	男	0	0	0	北京	20221208	密集 调整 措施 客户端 网页 链接	Topic #2	[0.01190509 0.01190479 0.7187221 0.01190486 0.01190477 0.01190477 0.01190512 0.01190478 0.011905 0.16222893 0.01190496 0.01190482]
宁波倪少	【#余姚市关于调整社会面核酸检测服务的通告# 】根据《宁波市优化调整疫情防控相关措施通告》，余姚市不再开展常态化核酸检测，各乡镇（街道）继续提供“愿检尽检”免费采样服务，最新便民核酸采样点位请见下表。后续将随市民需求和上级要求优化调整，请市民随时关注所在乡镇（街道）通知。为进一步加强医疗机构疫情防控工作，减少交叉感染，全市各级医疗机构内设置的采样点仅满足院内就医患者及医疗管理等需要，并按现行核酸检测服务价格标准进行收费，不再向社会群众提供核酸检测服务。群众有“愿检尽检”核酸检测需求的，请就近、有序至免费便民采样点采样。 2宁波	2022年12月08日 12:59	名人	男	0	0	80	浙江	20221208	调整 社会 服务 通告 优化 调整 措施 通告 检测 街道 免费 服务 便民 核酸 点位 市民 优化 调整 市民 乡镇 街道 医疗机构 工作 交叉感染 全市 医疗机构 设置 患者 医疗 管理 现行 服务 价格 标准 收费 社会 群众 服务 群众 有序 免费 便民	Topic #10	[0.00198427 0.00198418 0.00198417 0.00198415 0.00198416 0.00198417 0.00198425 0.03883355 0.00198416 0.00198414 0.94132466 0.00198415]
知邯郸	#邯郸身边事# 【邯郸交通出行政策调整，涉及铁路、航空、公路】按照防控政策要求和省优化疫情防控工作的若干措施要求，自即日起，邯郸“四站一场”、乘坐公共交通工具及市域内高速公路、国省干线不再查验核酸证明和健康码，取消“落地检”。 ?	2022年12月08日 12:59	名人	男	0	1	2	河北	20221208	交通 政策 调整 铁路 航空 公路 防控 政策 优化 工作 措施 市域 高速公路 干线 核酸 证明	Topic #6	[0.00555565 0.00555567 0.00555587 0.00555577 0.00555573 0.00555558 0.69400213 0.0055556 0.00555566 0.0055557 0.25044083 0.00555581]
短线小妖	有论文显示，论文显示，贵州百灵“咳速停糖浆”治疗奥密克戎变异株感染轻症可改善患者上呼吸道症状，有利于新冠感染疾病痊愈，安全性良好，可以作为中药治疗新冠肺炎的选择之一。贵州百灵的产品主要有咳化痰用药、感冒用药、心脑血管用药等中成药。有专业人士认为，当前全国多地宣布优化疫情防控，缓解新冠肺炎症状的相关药物需求不断增加。贵州百灵和以岭药业等药企7日均向媒体明确，生产线处于满负荷状态，同时供货价格保持稳定，以全力保障市场供应。从目前走势来看，贵州百灵目前短期来看仍然有冲高动能，但成交量放大后已不适宜追高，需要谨慎对待 #今日看盘##股票##财经##微博股票# ????@短线小妖	2022年12月08日 13:57	名人	女	2	0	90	北京	20221208	论文 论文 百灵 糖浆 变异 轻症 患者 症状 疾病 中药 肺炎 百灵 产品 用药 用药 心脑血管 用药 中成药 专业人士 全国 优化 肺炎 症状 药物 百灵 药业 媒体 生产线 状态 供货 价格 保持稳定 市场供应 走势 百灵 动能 成交量 股票 财经 股票 小妖	Topic #5	[0.00308652 0.00308647 0.00308671 0.00308644 0.00308644 0.53882917 0.0030865 0.17497667 0.25841563 0.00308643 0.00308654 0.00308648]
swijie200112	交通运输部：对通过道路水路客运、公交、出租车(网约车)跨区域出行乘客不再查验核酸检测阴性证明和健康码来源：同花顺7x24快讯 2022-12-08 13:50:16关键词：交通运输健康码公共交通出租车网约车 交通运输部发布关于进一步优化落实新冠肺炎疫情防控交通运输工作的通知，其中提到，优化核酸检测查验措施。对通过道路水路客运、公交、出租车(网约车)跨区域出行乘客不再查验核酸检测阴性证明和健康码，配合属地联防联控机制取消落地检。配合有关部门落实公路及航道、船闸防疫检查点“应撤尽撤”，不得随意限制车船通行。不得以疫情防控为由擅自关停高速公路服务区、港口码头、铁路车站、航空机场和邮政快递分拨中心。严禁擅自阻断或关闭高速公路、普通公路、航道船闸。	2022年12月08日 13:57	普通用户	男	0	0	0	山东	20221208	道路 水路 客运 公交 出租车 网约 区域 乘客 阴性 证明 来源 快讯 关键词 出租车 网约 优化 肺炎 工作 优化 措施 道路 水路 客运 公交 出租车 网约 区域 乘客 阴性 证明 属地 机制 部门 公路 航道 船闸 防疫 检查点 车船 高速公路 服务区 港口 码头 铁路 车站 航空 机场 邮政 中心 高速公路 普通 公路 航道 船闸	Topic #6	[0.00219309 0.00219301 0.00219314 0.00219312 0.00219308 0.00219301 0.97587618 0.00219301 0.002193 0.00219312 0.00219322 0.00219301]
贵网关注	关于“新十条”，国务院联防联控机制最新回应！#新十条# 12月7日，国务院联防联控机制召开新闻发布会，介绍进一步优化落实疫情防控措施有关情况。精准落实新十条，不搞层层加码国家卫生健康委新闻发言人、宣传司副司长米锋介绍，今天，国务院联防联控机制综合组出台了《进一步优化落实新冠肺炎疫情防控的措施》，对风险区划定和管理、核酸检测、隔离方式、保障群众就医购药需求、老年人疫苗接种、重点人群健康管理、社会正常运转、涉疫安全保障和学校疫情防控等工作，提出了进一步的优化要求。这十条措施，是为了持续提高防控的科学精准水平，执行中要坚决纠正简单化、“一刀切”，不搞层层加码。比如，除养老院、福利院、医疗机构、托幼机构、中小学等特殊场所外，不再查验核酸阴性证明，不再查验健康码和行程码，对于跨地区流动人员也不再查验，不再开展落地检。各地要按照要求，精准落实。优化措施不是完全放开不防国家卫生健康委疫情应对处置工作领…	2022年12月08日 13:58	普通用户	男	0	0	1	贵州	20221208	机制 机制 新闻 发布会 优化 措施 情况 精准 层层加码 国家 新闻 副司长 机制 综合 优化 肺炎 措施 风险 区划 管理 方式 群众 购药 老年人 疫苗 重点 人群 管理 社会 运转 学校 工作 优化 措施 防控 科学 精准 水平 层层加码 医疗机构 机构 场所 核酸 阴性 证明 跨地区 流动 人员 精准 优化 措施 国家 疫情 工作 领导小组 专家组 优化 优化 被动 特点 疫情 特征 疫情 形势 动态 研判 现行 防控 措施 评价 地方 有益 经验 问题 总结 因素 综合 居民 药物 国家 医疗 应急 司长 药物 过程 医疗机构 对症 药物 中药 西药 抗原 试剂 分级分类 感染者 居家 方式 基层 医疗机构 药品 零售 网点 药物 药物 工作 部署 药品 销售 网点 医疗机构 药物 患者 前提条件 国家 医疗 应急 司长 医疗 患者 核酸 医疗 医疗机构 任何理由 患者 核酸…	Topic #0	[4.93032517e-01 4.08514192e-04 4.08522892e-04 4.08508408e-04 1.06762974e-02 4.08512357e-04 4.08519533e-04 4.04554777e-02 4.08507420e-04 4.08506933e-04 2.99931629e-01 1.53044487e-01]
比奇堡的菠萝啤	只有阳了，才算合群吗？#洛阳##疫情防控# ?	2022年12月08日 13:58	普通用户	女	0	1	5	河南	20221208	合群	Topic #0	[0.08333333 0.08333333 0.08333333 0.08333333 0.08333333 0.08333333 0.08333333 0.08333333 0.08333333 0.08333333 0.08333333 0.08333333]
职业观众张阿姨	12月7日，北京市召开新型冠状病毒肺炎疫情防控工作第新闻发布会。会上介绍，北京市有序开展核酸检测查验工作，继续提供社会面免费检测服务。 L职业观众张阿姨的微博视频 ?	2022年12月08日 13:58	普通用户	女	0	0	0	北京	20221208	肺炎 工作 新闻 发布会 有序 工作 社会 免费 检测 服务 职业 观众 视频	Topic #0	[0.58761033 0.00641085 0.00641053 0.00641068 0.00641091 0.00641047 0.00641062 0.3482834 0.00641027 0.00641057 0.00641072 0.00641066]
江淮一马	我和“新冠”这三年2022年12月8日凌晨，郑州发布第164号通告，传递出最清晰的声音：新冠不再恐怖，疫情防控、核酸检测、健康码与行程能码将成为历史。转化为一句大白话就是：新冠疫情以后不会再影响工作生活，该干嘛就干嘛吧！等这个消息已经3年了。人们在心理筑了一堵墙，挡住了信任和希望。2020年1月22日上午，星期三，离大年三十还有两天。我带着老婆孩子一家四口，正行驶在返乡的高速上。我老家在安徽，年近八旬的老爹老娘每年最幸福的时光，就是春节7天长假：我们姐弟几个一定会赶回那个偏僻的但却满是温馨的小镇团聚，然后吃、喝、唱、跳，看不厌的房前屋后，说不完的家长里短、过去将来。其实在回家前，社会氛围就有些异常。早在一个月前，一种关于武汉莫名病菌的新闻不断冲击眼球。作为媒体人，我嗅到了背后的不寻常。当天，从上高速开始，类似的新闻不断出现在手机上，间或有一些医学类权威发声，或解释，或辟谣。其中，就有20…	2022年12月08日 13:58	普通用户	男	0	0	1	河南	20221208	通告 声音 行程 能码 历史 大白话 疫情 影响 工作 生活 干嘛 干嘛 消息 人们 心理 信任 老婆 孩子 老家 老娘 时光 长假 姐弟 回家 社会 氛围 病菌 新闻 冲击 眼球 媒体 新闻 手机 医学类 疫情 医生 孩子 服务区 泡面 服务区 大厅 商品 营业员 司乘人员 沟壑 氛围 杯水 孩子 速食面 老家 父母 孩子 姐姐 外甥 外甥女 问东问西 一家人 氛围 老娘 笑容 猜测 证实 病毒 消息 信息 时间 朋友 电话 无法 老家 行列 商店 食品 抢购一空 原本 街道 烟花 鞭炮声 老家 风俗 姑娘 回娘家 疫情 家人 商量 姐姐 病毒传播 老家 家家户户 关门闭户 鞭炮 春联 问候声 亲戚朋友 茶间 消失 被遗弃 疫情 习惯 嘴角 笑意 老娘 蔬菜 特产 腿脚 脚步 心酸 老爷子 病毒 境况 孩子 太小 定期 事情 时间 泪水 爹娘 时间 整整 后备箱 青菜萝卜 风干 姐姐 …	Topic #11	[0.00106843 0.00106839 0.01913383 0.00106841 0.00106841 0.30628525 0.1187372 0.00106849 0.00106843 0.00106842 0.03177751 0.51658723]
股票股指期货-股往今来	有论文显示，论文显示，贵州百灵“咳速停糖浆”治疗奥密克戎变异株感染轻症可改善患者上呼吸道症状，有利于新冠感染疾病痊愈，安全性良好，可以作为中药治疗新冠肺炎的选择之一。贵州百灵的产品主要有咳化痰用药、感冒用药、心脑血管用药等中成药。有专业人士认为，当前全国多地宣布优化疫情防控，缓解新冠肺炎症状的相关药物需求不断增加。贵州百灵和以岭药业等药企7日均向媒体明确，生产线处于满负荷状态，同时供货价格保持稳定，以全力保障市场供应。从目前走势来看，贵州百灵目前短期来看仍然有冲高动能，但成交量放大后已不适宜追高，需要谨慎对待#股票#	2022年12月08日 13:58	普通用户	男	0	0	0	广东	20221208	论文 论文 百灵 糖浆 变异 轻症 患者 症状 疾病 中药 肺炎 百灵 产品 用药 用药 心脑血管 用药 中成药 专业人士 全国 优化 肺炎 症状 药物 百灵 药业 媒体 生产线 状态 供货 价格 保持稳定 市场供应 走势 百灵 动能 成交量 股票	Topic #5	[0.00333344 0.0033334 0.00333372 0.00333336 0.00333336 0.55915709 0.00333343 0.22721316 0.18362877 0.00333335 0.0033335 0.00333341]
快递生态圈赵小敏	【交通运输部：优化核酸检测查验措施】交通运输部发布关于进一步优化落实新冠肺炎疫情防控交通运输工作的通知，通知提出，优化核酸检测查验措施。对通过道路水路客运、公交、出租车(网约车)跨区域出行乘客不再查验核酸检测阴性证明和健康码，配合属地联防联控机制取消落地检。配合有关部门落实公路及航道、船闸防疫检查点“应撤尽撤”，不得随意限制车船通行。不得以疫情防控为由擅自关停高速公路服务区、港口码头、铁路车站、航空机场和邮政快递分拨中心。严禁擅自阻断或关闭高速公路、普通公路、航道船闸。	2022年12月08日 13:59	名人	男	0	0	0	上海	20221208	优化 措施 优化 肺炎 工作 优化 措施 道路 水路 客运 公交 出租车 网约 区域 乘客 阴性 证明 属地 机制 部门 公路 航道 船闸 防疫 检查点 车船 高速公路 服务区 港口 码头 铁路 车站 航空 机场 邮政 中心 高速公路 普通 公路 航道 船闸	Topic #6	[0.00260423 0.00260419 0.13862956 0.00260424 0.00260423 0.00260419 0.83532823 0.00260419 0.00260419 0.00260425 0.00260431 0.00260419]
我是星座专家	【交通运输部：跨区域出行乘客不再查验核酸检测阴性证明和健康码】财联社12月8日电，交通运输部发布关于进一步优化落实新冠肺炎疫情防控交通运输工作的通知，其中提出，优化核酸检测查验措施。对通过道路水路客运、公交、出租车(网约车)跨区域出行乘客不再查验核酸检测阴性证明和健康码，配合属地联防联控机制取消落地检。落实“非高风险区不得限制人员流动，不得停工、停产、停业”要求，不得随意暂停或者限制非高风险区客运服务。在当地联防联控机制领导下，做好高风险区应急出行服务保障。配合有关部门落实公路及航道、船闸防疫检查点“应撤尽撤”，不得随意限制车船通行。不得以疫情防控为由擅自关停高速公路服务区、港口码头、铁路车站、航空机场和邮政快递分拨中心。严禁擅自阻断或关闭高速公路、普通公路、航道船闸。-----强心针接连不断，希望边际递减效应来的慢一些吧	2022年12月08日 13:59	普通用户	男	1	5	4	上海	20221208	区域 乘客 阴性 证明 联社 优化 肺炎 工作 优化 措施 道路 水路 客运 公交 出租车 网约 区域 乘客 阴性 证明 属地 机制 人员 流动 客运 服务 机制 领导 应急 服务 部门 公路 航道 船闸 防疫 检查点 车船 高速公路 服务区 港口 码头 铁路 车站 航空 机场 邮政 中心 高速公路 普通 公路 航道 船闸 强心针 边际 效应	Topic #6	[0.00185193 0.00185204 0.00185194 0.00185202 0.00185189 0.00185187 0.70910098 0.00185187 0.03571343 0.00185194 0.23851821 0.00185188]
雪球投研	#公路防疫检查点应撤尽撤#【交通运输部：优化核酸检测查验措施】交通运输部发布关于进一步优化落实新冠肺炎疫情防控交通运输工作的通知，通知提出，优化核酸检测查验措施。对通过道路水路客运、公交、出租车(网约车)跨区域出行乘客不再查验核酸检测阴性证明和健康码，配合属地联防联控机制取消落地检。配合有关部门落实公路及航道、船闸防疫检查点“应撤尽撤”，不得随意限制车船通行。不得以疫情防控为由擅自关停高速公路服务区、港口码头、铁路车站、航空机场和邮政快递分拨中心。严禁擅自阻断或关闭高速公路、普通公路、航道船闸。	2022年12月08日 13:59	名人	男	0	0	1	上海	20221208	公路 防疫 检查点 优化 措施 优化 肺炎 工作 优化 措施 道路 水路 客运 公交 出租车 网约 区域 乘客 阴性 证明 属地 机制 部门 公路 航道 船闸 防疫 检查点 车船 高速公路 服务区 港口 码头 铁路 车站 航空 机场 邮政 中心 高速公路 普通 公路 航道 船闸	Topic #6	[0.00245104 0.002451 0.13526241 0.00245104 0.00245105 0.002451 0.84022727 0.00245101 0.00245101 0.00245105 0.00245111 0.00245101]
听见威海	关于优化完善我省疫情防控政策措施的通知各市领导小组（指挥部），省委领导小组（指挥部）各成员单位：为贯彻落实国务院联防联控机制综合组《关于进一步优化落实新冠肺炎疫情防控措施的通知》（联防联控机制综发﹝2022﹞113号）要求，更加高效统筹疫情防控和经济社会发展，结合我省实际，制定如下措施：一、科学精准划分风险区域。按楼栋、单元、楼层、住户划定高风险区，不得随意扩大到小区、社区和街道（乡镇）等区域。不得采取各种形式的临时封控。二、进一步优化核酸检测。保持现有核酸检测点不减少并进一步优化布局。按照规定范围和频次开展重点人群“应检尽检”。不按行政区域开展全员核酸检测。为“愿检尽检”人员免费提供服务，鼓励居民自行开展抗原检测。进入养老院、福利院、医疗机构（不含独立设置或与医疗机构有物理隔离的预防接种门诊）、托幼机构、中小学等特殊场所以及网吧、酒吧、棋牌室、KTV、剧本杀、桑拿洗浴、餐饮（堂食）、室…	2022年12月08日 13:59	企业	男	0	0	0	其他	20221208	优化 政策措施 领导小组 指挥部 领导小组 指挥部 成员 单位 机制 综合 优化 肺炎 措施 机制 经济社会 发展 实际 措施 科学 精准 风险 区域 单元 楼层 住户 小区 社区 街道 乡镇 区域 形式 优化 优化 布局 规定 范围 重点 人群 行政区域 全员 人员 免费 服务 居民 医疗机构 医疗机构 物理 预防接种 门诊 机构 场所 网吧 酒吧 棋牌室 剧本 餐饮 堂食 场所 小时 阴性 证明 婴幼儿 机关 事业单位 企业 工地 活动 场所 防控 措施 跨地区 流动 人员 阴性 证明 优化 调整 方式 感染者 科学 分类 收治 收治 病情 定点医院 阴性 感染者 群众 购药 药店 运营 居民 互联网 平台 药店 抗病毒 药品 阴性 证明 信息 老年人 病毒 疫苗 原则 人群 人群 专项 老年人 绿色通道 流动 措施 优化 服务 培训 指导 医务人员 老年人 病毒 疫苗 建议 技术 …	Topic #10	[2.37536093e-01 3.00850077e-04 3.00850731e-04 3.00855584e-04 3.00851346e-04 3.00851947e-04 3.00851479e-04 3.00855274e-04 3.00847754e-04 3.00851278e-04 7.59455391e-01 3.00850610e-04]
凡凡_白凡凡	#石家庄疫情防控#请问在哪里做单管核酸啊，这约号做核酸 排不上队啊 ?	2022年12月08日 13:59	普通用户	女	0	6	1	北京	20221208	单管 核酸 核酸	Topic #6	[0.02083334 0.02083337 0.02083333 0.02083333 0.02083333 0.02083333 0.77083315 0.02083333 0.02083333 0.02083339 0.02083336 0.02083339]
盐城微城事	#盐城爆料# 根据最新疫情防控通知，南洋已全面解封。 ?	2022年12月08日 13:59	名人	女	0	0	1	江苏	20221208	爆料 全面	Topic #3	[0.04166667 0.04166667 0.04166667 0.54166411 0.04166722 0.0416667 0.04166726 0.04166679 0.04166681 0.04166728 0.04166667 0.04166717]
地瓜叶窝头	地铁、商超不需要核酸不需要扫码，堂食需要。这样的防控措施是对还是错？『关于优化完善我省疫情防控政策措施的通知』O长按下方图片，可进行疫情风险等级查询 ?	2022年12月08日 13:59	普通用户	男	1	0	0	山东	20221208	地铁 核酸 堂食 防控 措施 优化 政策措施 图片 疫情 风险	Topic #10	[0.00757582 0.00757608 0.00757605 0.00757586 0.00757627 0.0075759 0.40102403 0.00757577 0.00757584 0.00757579 0.52321642 0.00757617]
GuaiG丫头	国家关于疫情防控新10条已出，也不知道某些小地方是否会积极响应呢 ?	2022年12月08日 13:59	普通用户	女	0	0	0	山西	20221208	国家 地方 积极响应	Topic #11	[0.02777792 0.02777778 0.02777778 0.02777852 0.02777778 0.02777782 0.02777791 0.02777783 0.0277778 0.02777789 0.02777782 0.69444316]
晚风之一	当疫情防控结束之后，我们终于不得不正视那些一直拿疫情当借口而掩盖的问题了，并且因为拖了太久更难解决了。。。 ?	2022年12月08日 14:58	普通用户	女	0	0	0	江苏	20221208	疫情 借口 问题	Topic #11	[0.02777814 0.0277784 0.02777781 0.02777816 0.02777909 0.02777822 0.02777799 0.02777813 0.02777796 0.02777831 0.02777833 0.69443946]
博士人才网官方微博	【#完全恢复到疫情前需要哪些条件#】#梁万年解读防疫新10条#：我国疫情防控的主要目标是恢复到疫情前状态，但目标的实现是要有条件的，包括，①病毒的毒力、致病性下降，目前奥密克戎变异株已呈现了这种状态；②人群的免疫水平，要真正形成有效屏障，能防止重症和死亡的发生；③要具有有效药物；④疫情防控应急指挥系统、基层疫情处置能力和机制日趋通畅完善。L央视新闻的微博视频	2022年12月08日 14:58	企业	女	0	0	0	北京	20221208	疫情 条件 防疫 目标 疫情 状态 目标 条件 病毒 毒力 致病性 变异 状态 人群 水平 屏障 重症 药物 应急 指挥系统 基层 疫情 能力 机制 新闻 视频	Topic #0	[0.63397089 0.00320514 0.00320517 0.00320516 0.33397694 0.00320548 0.00320515 0.00320517 0.00320518 0.0032052 0.00320519 0.00320534]
淮安新闻哥	【#淮安发出提醒告诫书#】全市各医药用品经营者及相关单位： 为进一步规范价格行为，严厉打击囤积居奇、哄抬物价等价格违法行为，维护良好价格秩序，保障消费者合法权益，现提醒告诫如下： 一、遵守价格法律法规。要严格遵守《中华人民共和国价格法》《价格违法行为行政处罚规定》《明码标价和禁止价格欺诈规定》等法律法规，加强价格行为自律，积极履行社会责任，自觉维护药品市场价格秩序。 二、坚持依法合规诚信经营。要建立健全内部价格管理制度，遵循公平合法和诚实守信的定价原则，为消费者提供价格合理的商品。多措并举组织货源，保障市场供应。不得借疫情防控之机大幅提高医疗药品及用品的销售价格，经营者要严格控制进销差价在合理范围内，不得对防疫用品囤积居奇、哄抬物价、牟取暴利以及散布涨价谣言。 三、严格落实明码标价。要真实明确、清晰醒目地进行明码标价，价格变动要及时调整。不得在标价之外加价出售商品，不得收取任何未予标明的…	2022年12月08日 14:58	名人	男	0	0	0	江苏	20221208	全市 医药 用品 经营者 单位 规范 价格 价格 价格 秩序 消费者 合法权益 价格 法律法规 价格法 价格 行政处罚 规定 明码标价 价格 欺诈 规定 法律法规 价格 自律 社会 责任 药品 市场 价格 秩序 依法 合规 诚信 经营 价格 管理制度 公平 合法 定价 原则 消费者 价格合理 商品 货源 市场供应 医疗 药品 用品 销售价格 经营者 严格控制 差价 合理 范围 防疫 用品 涨价 谣言 明码标价 明码标价 价格 变动 调整 标价 出售 商品 标明 费用 法律法规 规定 经营者 明码标价 规定 责令 违法 罚款 价格 欺诈 罚款 涨价 信息 商品价格 罚款 串通 市场 价格 商品价格 罚款 检查 全市 市场 监管部门 执法检查 力度 借机 涨价 信息 市场 价格 秩序 价格 市民 价格 证据 热线 医药 用品 经营者 单位 自查 规范 价格 市场 监管部门 依法 情节恶劣 典…	Topic #7	[8.09067211e-04 8.09079738e-04 8.09066163e-04 8.09066174e-04 8.09069250e-04 8.09062904e-04 8.09066754e-04 9.91100242e-01 8.09070241e-04 8.09069559e-04 8.09074035e-04 8.09065519e-04]
临泉网	临泉已执行！高铁站、高速道口，不再查验......小编刚刚从临泉抗疫指挥部了解到，自即日起，临泉高铁站购票、乘车及进出站停止查验48小时核酸证明和健康码，各项进京防控措施调整时间另行通知。此外，临泉宋集、老集高速道口，以及阜阳所辖其他高速道口疫情防控卡点已取消核酸“落地检”，并不再查验核酸检测阴性证明和健康码。对愿检的人员，仍及时提供免费核酸检测服务。	2022年12月08日 14:58	企业	男	0	0	0	安徽	20221208	高铁 道口 抗疫 指挥部 高铁 购票 乘车 小时 核酸 证明 防控 措施 调整 时间 道口 道口 卡点 核酸 阴性 证明 人员 免费 服务	Topic #6	[0.00416675 0.00416682 0.00416685 0.00416668 0.10342997 0.00416668 0.85490215 0.0041667 0.00416669 0.00416671 0.00416717 0.00416682]
滨州攻略君	【 #连花清瘟线上线下差价50元##多地市监局回应连花清瘟大幅涨价#】目前，连花清瘟大幅涨价现象仍在上演，有药店连花清瘟单盒卖百元，而平时在30元左右。12月5日，杭州市市场监督管理局就医疗药品及用品价格行为发文提醒告诫。不得借疫情防控之机大幅提高医疗药品及用品的销售价格，经营者要严格控制进销差价在合理范围内，不得囤积居奇、哄抬物价、牟取暴利以及散布涨价谣言。12月6日，成都市市场监管局也发文表示，市民朋友一旦发现相关违法行为，可以拨打12345热线进行投诉举报。 L封面新闻的微博视频	2022年12月08日 14:59	名人	男	0	0	0	山东	20221208	瘟线 上线 差价 地市 监局 涨价 涨价 现象 药店 瘟单 市场 监督 管理局 医疗 药品 用品 价格 发文 医疗 药品 用品 销售价格 经营者 严格控制 差价 合理 范围 涨价 谣言 市场 监管局 发文 市民 朋友 热线 封面 新闻 视频	Topic #7	[0.00268835 0.00268822 0.00268821 0.00268818 0.0026882 0.00268823 0.00268821 0.97042961 0.0026882 0.00268821 0.00268819 0.0026882 ]
量化交易法则	O疫情全面开放下的家庭消毒指南 #疫情##疫情防控# ?	2022年12月08日 14:59	名人	男	0	0	1	浙江	20221208	疫情 全面 家庭 消毒 指南 疫情	Topic #9	[0.01190524 0.01190488 0.01190478 0.01190534 0.34604295 0.01190492 0.01190488 0.01190479 0.01190485 0.53490729 0.01190484 0.01190526]
中商微视点	#上海餐饮场所不再查验核酸#【#上海继续保留常态化核酸采样点# 提供免费检测服务】8日下午2:00，上海市政府新闻办公室组织召开上海市新冠肺炎疫情防控工作第246场新闻发布会。市疫情防控工作领导小组办公室副主任邬惊雷介绍：进一步优化核酸检测。本市已明确，不再按行政区域开展全员核酸检测，除高风险岗位从业人员和高风险区外，其他人员原则上愿检尽检；对7天内无核酸检测记录的人员不再赋黄码。从今天起，本市不再对来沪返沪人员实施“落地检”“三天三检”“五天四检”等；来沪返沪人员抵沪不满5天者，其“随申码”“场所码”不再显示“来沪返沪不满5天”的标记提示，不再限制其进入相关公共场所。我们已优化调整部分场所防疫要求，除养老机构、儿童福利机构、医疗机构、学校（含托幼机构）等有特殊防疫要求的场所外，明天起密闭娱乐场所、餐饮服务场所也不再查验核酸检测阴性证明。本市将继续保留常态化核酸检测采样点，提供免费检测服…	2022年12月08日 14:59	普通用户	男	0	0	0	北京	20221208	餐饮 场所 核酸 免费 检测 服务 新闻 办公室 肺炎 工作 新闻 发布会 工作 领导小组 办公室 优化 本市 行政区域 全员 高风险 岗位 人员 记录 人员 本市 人员 人员 天者 场所 标记 优化 调整 部分 场所 防疫 机构 儿童 机构 医疗机构 学校 机构 防疫 场所 娱乐场所 餐饮 服务 场所 阴性 证明 本市 检测 免费 检测 服务 新闻	Topic #10	[0.00154328 0.00154325 0.00154329 0.00154322 0.00154323 0.00154326 0.13692237 0.00154326 0.00154323 0.00154325 0.84764513 0.00154323]
狼狼狼狼狼狼狼七匹狼	上海闵行区防控办解散了？官方：正调查造谣者闵行区表示，正严格落实第九版防控方案和二十条优化措施，不断优化防控措施。目前疫情防控指挥体系仍保持"1+1+1+23"工作架构，即1个领导小组、1个指挥部、1个防控办、23个专项工作组。流调、封控服务、转运隔离、核酸筛查等各工作组始终保持24小时运转。 ?	2022年12月08日 14:59	普通用户	男	1	1	2	浙江	20221208	防控 官方 调查 第九版 防控 方案 优化 措施 优化 防控 措施 体系 工作 架构 领导小组 指挥部 防控 专项 工作组 服务 核酸 筛查 工作组 小时 运转	Topic #10	[0.00362331 0.21606122 0.00362347 0.00362328 0.00362326 0.00362321 0.15471266 0.00362324 0.00362323 0.06008493 0.54015488 0.00362331]
山海间视频	【#济南最大露天早市恢复开放# 】11月下旬，位于济南市历下区东关大街的老东门早市，因疫情防控需要，早市临时取消，经过数日封闭后于近期恢复正常营业。12月8日早上7点半，200多个摊位按照顺序排开，前来购买瓜果蔬菜的市民络绎不绝，济南老城一天的烟火气从这里开始。老东门早市是市区最大露天早市，从早上5点开始营业，一直到上午8点，已经有5年多历史。早市经营门类丰富，有农副产品、鸡鸭鱼肉、果蔬粮油等，也有一些日常生活用品。@济南时报	2022年12月08日 14:59	团体（机构）	男	0	0	0	广东	20221208	早市 历下区 早市 早市 营业 摊位 顺序 瓜果 蔬菜 市民 老城 烟火 早市 市区 早市 营业 历史 早市 经营 门类 农副产品 果蔬 粮油 生活用品 时报	Topic #10	[0.01190481 0.01190497 0.01190489 0.35776918 0.01190476 0.01190487 0.01190538 0.01190581 0.01190506 0.01190476 0.52318031 0.01190519]
临泉网	关于优化调整疫情防控相关措施的通告（2022年第57号）根据当前疫情防控形势，现就我市优化调整疫情防控的相关措施通告如下：一、不再开展常态化核酸检测，保留便民核酸检测采样点，实行“愿检尽检”，各地继续提供便民检测服务。二、除养老机构、儿童福利机构、医疗机构、中小学、幼儿园（包括托幼机构）等有特殊防疫要求的场所外，乘坐公共交通工具，进入公共场所，不再查验核酸检测阴性证明、不再扫“场所码”。三、通过药店购买“一退两抗”药品的人员，不再要求实名登记、报告及抗原检测。四、请符合条件的群众尽快接种疫苗，倡导60岁以上人群“应接尽接”，进一步巩固人群免疫屏障。五、各级各类医疗机构不得因无核酸检测阴性证明拒诊，对不能提供的进行核酸采样后立即开展诊疗。六、请广大群众继续落实规范佩戴口罩、保持社交距离、做好“手卫生”等个人防护措施，当好自己健康的第一责任人。七、各级政府、各企事业单位、基层社区（村）和社会…	2022年12月08日 14:59	企业	男	0	0	0	安徽	20221208	优化 调整 措施 通告 形势 优化 调整 措施 通告 检测 便民 便民 检测 服务 机构 儿童 机构 医疗机构 机构 防疫 场所 阴性 证明 场所 药店 药品 人员 报告 符合条件 群众 疫苗 人群 人群 屏障 医疗机构 阴性 证明 核酸 规范 社交 距离 措施 责任人 政府 企事业 单位 基层 社区 营造 科学 优化 调整 措施 国家 政策 疫情 形势 变化 优化 调整 防控 措施 肺炎 应急 指挥部	Topic #10	[0.00126271 0.00126265 0.00126266 0.00126266 0.00126268 0.00126266 0.00126271 0.02818429 0.00126264 0.00126264 0.959189 0.00126269]
扒圈张姐	12月6日湖北省新增本土确诊病例18例，新增本土无症状感染者431例#湖北#防控疫情 L扒圈张姐的微博视频 ?	2022年12月08日 14:59	普通用户	女	0	1	0	北京	20221208	本土 本土 防控 疫情 视频	Topic #1	[0.01388906 0.46143841 0.01388899 0.0138889 0.39967022 0.01388923 0.01388962 0.01388896 0.01388892 0.01388937 0.01388907 0.01388925]
一财网	“一人感染全校网课”时代即将终结，学校疫情强调精准防控 O“一人感染全校网课”时代即将终结，学校疫情强调精准防控 ?	2022年12月08日 14:59	普通用户	男	0	0	0	上海	20221208	全校 网课 时代 学校 疫情 精准 防控 全校 网课 时代 学校 疫情 精准 防控	Topic #11	[0.00757579 0.00757667 0.00757623 0.00757592 0.00757602 0.00757577 0.00757576 0.00757576 0.0075758 0.19838632 0.00757628 0.72585368]
延边晨报	【#感染新冠后要注意这四点# 转发提醒】#感染新冠后基础性疾病用药不能停# 新的防控措施指出，感染者要科学分类收治，具备居家隔离条件的无症状感染者和轻型病例一般采取居家隔离。国家卫生健康委医疗应急司司长郭燕红表示，如果感染新冠病毒，要做到：①对症治疗；②尽早进行抗病毒治疗，以减少向重症的转化，但抗病毒的药物一定要在医生的指导下来服用；③中西医结合治疗；④新冠肺炎的救治与基础性疾病的治疗要同时兼顾，不能因为感染了新冠，就停止基础性疾病的用药，比如说糖尿病、高血压患者，日常的治疗是不能间断的。#专家称一两个月内会出现大规模疫情冲击# L央视网的微博视频	2022年12月08日 14:59	普通用户	女	0	0	0	吉林	20221208	基础性 疾病 用药 防控 措施 感染者 科学 分类 收治 条件 病例 国家 医疗 应急 司长 病毒 对症 抗病毒 重症 抗病毒 药物 医生 指导 服用 肺炎 基础性 疾病 基础性 疾病 用药 糖尿病 高血压 患者 专家 内会 疫情 冲击 视频	Topic #0	[0.4619233 0.00238103 0.00238116 0.002381 0.00238104 0.3885062 0.00238099 0.00238102 0.00238099 0.00238098 0.00238113 0.12814116]
我是律师的朋友	#关于进一步优化落实疫情防控的通知##上海餐饮场所不再查验核酸##上海实行十条优化疫情防控措施#最近一段时间是疫情政策剧变带来的无序阵痛期，各自多珍重吧！！！ ?	2022年12月08日 15:00	名人	男	0	0	3	上海	20221208	优化 餐饮 场所 核酸 优化 措施 疫情 政策 剧变 无序 阵痛期	Topic #10	[0.0092593 0.0092595 0.0092598 0.00925953 0.00925983 0.00925932 0.23395762 0.00925934 0.0092597 0.00925932 0.67344675 0.00925999]
ColaMom222	三年了大家戴口罩出门成为了生活必需品各种防控的“放开”目前感受最真切的是乘坐地铁不要看码了 快的飞起一早看到很多人从普通口罩换成了N95十分佩服自觉性去药店买药专家建议的全部售空羊了个羊是在所难免 早晚问题还是很感谢守护我们三年的“大家长”无论外在环境怎么样还是要做好自我保护吃好喝好睡好其他的就跟随历史的洪流吧大概都忘了 没有疫情自由自在生活的感觉	2022年12月08日 16:58	中高级达人	女	0	0	1	湖南	20221208	防控 地铁 普通 口罩 药店 买药 全部 问题 环境 历史 洪流 疫情 生活 感觉	Topic #11	[0.00595242 0.00595244 0.00595241 0.00595249 0.00595257 0.00595256 0.11676536 0.19764467 0.00595246 0.00595258 0.00595246 0.63201759]
医食参考月刊	#上海餐饮场所不再查验核酸#【#上海继续保留常态化核酸采样点# 提供免费检测服务】8日下午2:00，上海市政府新闻办公室组织召开上海市新冠肺炎疫情防控工作第246场新闻发布会。市疫情防控工作领导小组办公室副主任邬惊雷介绍：进一步优化核酸检测。本市已明确，不再按行政区域开展全员核酸检测，除高风险岗位从业人员和高风险区外，其他人员原则上愿检尽检；对7天内无核酸检测记录的人员不再赋黄码。从今天起，本市不再对来沪返沪人员实施“落地检”“三天三检”“五天四检”等；来沪返沪人员抵沪不满5天者，其“随申码”“场所码”不再显示“来沪返沪不满5天”的标记提示，不再限制其进入相关公共场所。我们已优化调整部分场所防疫要求，除养老机构、儿童福利机构、医疗机构、学校（含托幼机构）等有特殊防疫要求的场所外，明天起密闭娱乐场所、餐饮服务场所也不再查验核酸检测阴性	2022年12月08日 16:58	普通用户	男	0	0	0	辽宁	20221208	餐饮 场所 核酸 免费 检测 服务 新闻 办公室 肺炎 工作 新闻 发布会 工作 领导小组 办公室 优化 本市 行政区域 全员 高风险 岗位 人员 记录 人员 本市 人员 人员 天者 场所 标记 优化 调整 部分 场所 防疫 机构 儿童 机构 医疗机构 学校 机构 防疫 场所 娱乐场所 餐饮 服务 场所 阴性 证明 本市 检测 免费 检测 服务 新闻 视频	Topic #10	[0.00151522 0.00151519 0.00151523 0.00151516 0.00151519 0.00151521 0.18673729 0.0015152 0.00151517 0.00151522 0.79811076 0.00151517]
安康身边事	#安康身边事#【12月4日，汉滨区高风险区最新调整！】根据《新型冠状病毒肺炎防控方案（第九版）》关于科学划分风险区、精准管控等要求，结合国务院联防联控机制综合组发布《关于进一步优化新冠肺炎疫情防控措施科学精准做好防控工作的通知》（联防联控机制综发〔2022〕101号）精神，经研判，自2022年12月8日14:00起，将江北街道李家嘴村1组47号、4组155号，新城街道巴山西路远大理想城，江北街道盛安小区152栋，江北街道清水苑小区13号楼3单元，大河镇金仓小区8号楼2单元调整为高风险区。同时将新城街道双堤巷113号，江北街道静安小区149号楼调整为低风险区。调整后汉滨区有高风险区19个。1.江北街道李家嘴村1组47号、4组155号；2.江北街道盛安小区152栋（新）；3.江北街道清水苑小区13号楼3单元；4.新城街道锦绣山庄A8栋1单元；5.新城街道南苑国际8号楼；6.新城街道江南大厦后…	2022年12月08日 16:58	普通用户	男	0	0	0	陕西	20221208	调整 肺炎 防控 方案 第九版 科学 风险 机制 综合 优化 肺炎 措施 科学 精准 防控 工作 机制 精神 研判 街道 嘴村 街道 远大理想 街道 小区 街道 清水 小区 单元 镇金 小区 单元 调整 街道 街道 小区 调整 调整 街道 嘴村 街道 小区 街道 清水 小区 单元 街道 锦绣 单元 街道 国际 街道 大厦 后巷 街道 街道 高井 社区 街道 金座 街道 国际 街道 远大理想 老城 街道 老城 街道 万象 街道 社区 红星 街道 街道 中心 关庙 镇周台 社区 水泥 镇金 小区 单元 肺炎 疫情 工作 指挥部 办公室	Topic #10	[0.00122551 0.00122554 0.00122552 0.03923342 0.00122552 0.0012255 0.00122551 0.00122549 0.00122553 0.00122551 0.94851144 0.00122551]
利刃空天	#告别健康码# 今天，《交通运输部关于进一步优化落实新冠肺炎疫情防控交通运输工作的通知》（以下简称《通知》）正式发布。《通知》明确，要更加科学精准做好新冠肺炎疫情防控涉交通运输工作。其中，对通过道路水路客运、公交、出租车(网约车)跨区域出行乘客不再查验核酸检测阴性证明和健康码，配合属地联防联控机制取消落地检。详情戳↓↓	2022年12月08日 16:58	名人	女	0	0	2	其他	20221208	优化 肺炎 工作 科学 精准 肺炎 工作 道路 水路 客运 公交 出租车 网约 区域 乘客 阴性 证明 属地 机制	Topic #10	[0.00490208 0.00490205 0.00490226 0.00490206 0.00490214 0.00490201 0.38170888 0.00490198 0.00490197 0.00490205 0.56927053 0.00490199]
新浪宁波	#宁波新闻#【从“市”看势，又一波机遇到了】12月7日，国务院联防联控机制发布的优化落实疫情防控“新十条”刷屏，进一步优化防疫政策，释放了更为明确的宽松信号。受此消息影响，市场明显感受到了经济快速回暖的力度。 O从“市”看势，又一波机遇到了 ?	2022年12月08日 16:58	团体（机构）	女	0	0	0	浙江	20221208	新闻 看势 机遇 机制 优化 刷屏 优化 防疫 政策 信号 消息 影响 市场 经济 力度 看势 机遇	Topic #8	[0.00555563 0.00555559 0.3371353 0.21466847 0.00555566 0.00555561 0.00555569 0.00555571 0.39819524 0.00555562 0.00555567 0.00555582]
临汾新闻网	【隰县部分风险区等级有调整】根据疫情形势变化，按照《新型冠状病毒肺炎防控方案（第九版）》及《关于进一步优化新冠肺炎疫情防控措施 科学精准做好防控工作的通知》（联防联控机制综发〔2022〕101号）规定，经专家组研判，自2022年12月8日15时起，将隰县东至东外环路，南至嘉辰小区门前巷，西至东城底108号边上的小巷，北至老城墙；东至弹药库院山脚，南至森林公园北侧巷道，西至旧火柴厂小二层塄上，北至上卫家垣道路；东至幸福小区东面巷道及吕家沟村道、南至嘉辰小区南面巷道、西至一小家属楼及水厂巷、北至东大街（含嘉辰小区）；凤凰苑小区B区3号楼2单元；怡泽小区南3号楼2单元；隰县林业局；东大街竹林大药房；南大街健民大药房调整为低风险区，实行“个人防护、避免聚集”管理措施。（临汾市疫情防控工作领导小组办公室）	2022年12月08日 16:58	普通用户	男	0	0	0	山西	20221208	部分 风险 调整 疫情 形势 变化 肺炎 防控 方案 第九版 优化 肺炎 措施 科学 精准 防控 工作 机制 规定 专家组 研判 外环路 小区 城底 小巷 城墙 弹药库 森林公园 巷道 火柴厂 道路 小区 巷道 村道 小区 巷道 家属楼 水厂 小区 小区 单元 怡泽 小区 单元 林业局 竹林 药房 健民 药房 调整 管理 措施 工作 领导小组 办公室	Topic #10	[0.00213678 0.00213681 0.00213682 0.00213677 0.03661156 0.00213677 0.00213681 0.00213711 0.00213677 0.00213678 0.94202024 0.00213679]
炒股i养家心i法	国家出台的新十条信息量很大，和之前的优化20条进行了对比，进一步优化落实新冠肺炎疫情防控措施的通知十条具体措施都更加的清晰明确，不仅说的好听，而且更加落地，相当于从国家层面对地方防疫政策进行了手把手的指导。1、大家最关心的是新十条出台之后，老百姓跨区域流动能否恢复正常，说白了就是我们能否自由通。通知当中明确，除了养老院、福利院、医疗机构、托幼机构、中小学等特殊场所外，不要求提供核酸检测阴性证明，不查验健康码，跨地区流通人员也不再查验核酸检测阴性证明和健康码，不再开展落地检，这是之前20条当中没有提到的，也就是说以后你想去哪儿，能不能去哪儿，不在取决于你核酸的情况和健康码的情况。第二个与老百姓切身相关的事，核酸检测除了之前20条提到的，不按行政区域开。全员核酸检测外，新政策要求进一步缩小核酸检测范围，减少频次，可以根据需要开展抗原检测。除了高风险岗位从业人员和高风险区人员，其他人员愿检尽检…	2022年12月08日 16:58	普通用户	男	0	0	0	上海	20221208	国家 信息量 优化 优化 肺炎 措施 具体措施 落地 国家 层面 地方 防疫 政策 手把手 指导 关心 老百姓 区域 流动 医疗机构 机构 场所 阴性 证明 跨地区 流通 人员 阴性 证明 核酸 情况 情况 老百姓 行政区域 全员 政策 范围 高风险 岗位 人员 人员 核酸 老百姓 意愿 科学 精准 风险 区域 精准 精准 优化 条是 风险 区域 防疫 政策 基础 楼层 住户 形式 优化 调整 方式 患者 定点医院 方舱 人员 政策 病例 条件 收治 人员 条件 核酸 阴性 社会 运转 医疗 服务 设计 用词 人员 流动 方式 消防通道 单元 小区 群众 渠道 高层 中央 防疫 生命 生命 防疫 防疫 底线 红线 群众 老年人 疫苗 重点 人群 情况 摸底 分类管理 优化 学校 工作 内容 字里行间 情况 地带 老百姓 地方 优化 优化	Topic #10	[0.00077165 0.00077163 0.00077163 0.00077168 0.00077163 0.00077162 0.03481862 0.00077163 0.00077162 0.00077163 0.71582655 0.24241011]
萌犀财经	【#多地包机出国抢订单#】随着疫情防控措施不断优化，近期，江苏、浙江、四川、广东、福建等地组织外贸企业商务包机赴海外，积极拓展国际市场。O刷屏！全国多地组团包机出海“抢订单” ?	2022年12月08日 16:58	团体（机构）	男	0	0	0	北京	20221208	包机 订单 措施 优化 商务 包机 国际 市场 刷屏 全国 组团 包机 订单	Topic #8	[0.01041669 0.01041694 0.27030437 0.01041689 0.0104167 0.01041668 0.01041678 0.01041677 0.62552768 0.01041675 0.01041694 0.01041683]
一角溏心月亮	这三年终于结束了，我是受过疫情益处的人，但也差点被防控搞疯，希望明年能好过一点，大家都少生病！ ?	2022年12月08日 16:58	普通用户	女	0	2	3	北京	20221208	疫情 益处 差点 防控 生病	Topic #11	[0.02083341 0.02083375 0.02083355 0.02083334 0.02083428 0.02083501 0.02083335 0.02083334 0.02083339 0.02083338 0.02083371 0.77082949]
临汾新闻网	【尧都区部分风险区等级有调整】根据疫情形势变化，按照《新型冠状病毒肺炎防控方案（第九版）》及《关于进一步优化新冠肺炎疫情防控措施 科学精准做好防控工作的通知》（联防联控机制综发〔2022〕101号）规定，经专家组研判，自2022年12月8日15时起，将金殿镇界峪村除企业片区以外的区域；#金殿镇西宜村除鑫水嘉苑小区以外的区域；县底镇翟村#等高风险区调整为低风险区，实行“个人防护、避免聚集”管理措施。金殿镇界峪村其他区域；金殿镇西宜村其他区域继续实行高风险区管控，落实“足不出户、上门服务”封控措施。（临汾市疫情防控工作领导小组办公室）	2022年12月08日 16:58	普通用户	男	0	0	0	山西	20221208	部分 风险 调整 疫情 形势 变化 肺炎 防控 方案 第九版 优化 肺炎 措施 科学 精准 防控 工作 机制 规定 专家组 研判 企业 片区 区域 小区 区域 调整 管理 措施 区域 区域 管控 措施 工作 领导小组 办公室	Topic #10	[0.00231485 0.00231489 0.00231491 0.00231485 0.00231486 0.00231483 0.00231484 0.00231485 0.00231485 0.00231484 0.97453657 0.00231487]
Real_WYhhhhh	#哈尔滨疫情防控#咱说哈尔滨制定75公告的您们能不能先读读国家政策？？？那怎么吃饭啥的还需要核酸呢？核酸点都撤了你让大家上哪去做？图一的人民网都没说堂食得要核酸吧冰城?? 哈尔滨?? ?	2022年12月08日 16:59	普通用户	女	0	15	40	辽宁	20221208	公告 国家 政策 核酸 核酸 人民网 核酸	Topic #6	[0.01041672 0.01041668 0.20426 0.01041701 0.01041669 0.01041668 0.57200098 0.01041677 0.01041686 0.01041684 0.01041673 0.12998806]
临汾新闻网	【医疗机构不得因收治阳性患者影响常规诊疗】12月7日，国务院联防联控机制发布通知：要求各医疗机构对于急诊就诊患者不得以没有48小时核酸结果为由影响救治。有48小时核酸检测结果的，直接进入急诊诊疗区域，无48小时核酸检测结果的，在急诊缓冲区域接诊，同时查抗原和核酸。医疗机构要关心关爱医务人员，做好医务人员健康监测和疫苗接种，根据疫情防控形势和临床救治实际，动态优化和调整医务人员编组、医疗力量配备与工作班次安排。医疗机构要确保诊疗工作的正常运行，为患者提供医疗服务，不得因收治阳性患者影响常规诊疗和急危重症救治，特别要做好慢性肾功能衰竭等严重基础疾病、肿瘤放化疗等患者的医疗服务。（人民网）	2022年12月08日 16:59	普通用户	男	0	0	0	山西	20221208	医疗机构 收治 阳性 患者 影响 常规 机制 医疗机构 患者 小时 核酸 影响 小时 区域 小时 区域 抗原 核酸 医疗机构 关心 医务人员 医务人员 疫苗 形势 临床 实际 动态 优化 调整 医务人员 编组 医疗 力量 工作 班次 医疗机构 工作 患者 医疗 服务 收治 阳性 患者 影响 常规 肾功能 基础 疾病 肿瘤 放化疗 患者 医疗 服务 人民网	Topic #0	[0.50424455 0.0017007 0.03411655 0.00170071 0.0017007 0.20054034 0.0944457 0.00170069 0.00170075 0.00170073 0.15474783 0.00170075]
抱一抱小蜗	#哈尔滨疫情防控#黑龙江这是集体当敢死队了吧？就那么几天过年了 开哪门子学 ?	2022年12月08日 16:59	普通用户	女	0	2	14	其他	20221208	集体 敢死队	Topic #9	[0.04166697 0.04166667 0.04166667 0.04166667 0.04166667 0.04166667 0.04166667 0.04166667 0.04166918 0.54166057 0.04166758 0.04166903]
Regina_Joker	#山东省进一步优化调整疫情防控#优化什么了啊？？堂食还得48小时核酸？？咋的钱还没挣够吗 为了吃个饭排一个多小时队做核酸？？真是倒退山东 真丢人 吓得这个样 ?	2022年12月08日 16:59	中高级达人	女	0	9	21	其他	20221208	优化 调整 优化 堂食 小时 核酸 小时 核酸	Topic #6	[0.0092593 0.00925938 0.00926002 0.0092593 0.00925926 0.00925932 0.89814636 0.00925931 0.00925938 0.00925933 0.0092597 0.00925935]
鹤壁新闻网	【快@ 你身边的朋友，河南各地景区陆续恢复开放啦】#追青逐绿大美河南# 12月7日，国务院联防联控机制综合组发布了《关于进一步优化落实新冠肺炎疫情防控措施的通知》，《通知》要求，不再对跨地区流动人员查验核酸检测阴性证明和健康码，不再开展落地检。目前， 河南各地景区已陆续恢复开放， 温暖重启！大象新闻记者梳理省内各大景区的入园政策，你有想去的地方吗？L大象新闻的微博视频	2022年12月08日 16:59	企业	男	0	0	0	河南	20221208	朋友 景区 机制 综合 优化 肺炎 措施 跨地区 流动 人员 阴性 证明 景区 大象 新闻记者 景区 入园 政策 地方 大象 新闻 视频	Topic #6	[0.00438607 0.004386 0.19963961 0.00438605 0.00438601 0.00438606 0.75649988 0.004386 0.004386 0.00438604 0.00438609 0.00438619]
咸阳市广播电视台	咸阳市秦都区全力以赴促进商贸经济稳健发展今年以来，秦都区出台《咸阳市秦都区稳定经济增长19条政策措施》，通过开展系列促消费活动、发放稳岗补贴等措施，提振消费信心，激发市场活力，全力以赴促进商贸经济平稳健康发展。12月7日，走进咸阳国际财富购物中心，商场内购物、就餐的顾客接连不断。记者了解到，2022年，该企业积极组织招商，挑选优秀餐饮品牌入驻，并充分利用秦都区系列主题促消费活动，采取“线上+线下”销售模式，通过优惠让利、进店买赠等形式，为顾客提供更多体验，为商场注入新的活力。“今年以来，我们结合五一、十一、包括接下来的七周年店庆推出各种促销活动，累计投入100万元。”咸阳国际财富购物中心总经理助理赵绒娟介绍说，在今年秦都区“秦乐购”“云闪付”等促销费活动中，该企业餐饮类单品营业额提升了8%—13%左右，企业和商户都增加了信心和动力。位于秦都区珠泉路的咸阳丽彩珠泉广场于2021年底试营业，…	2022年12月08日 16:59	普通用户	男	0	0	0	陕西	20221208	商贸 经济 发展 经济 政策措施 消费 活动 稳岗 补贴 措施 消费 信心 市场 活力 商贸 经济 发展 国际 财富 购物中心 商场 购物 记者 企业 招商 餐饮 品牌 充分利用 主题 消费 活动 线下 销售 模式 优惠 进店 形式 体验 商场 活力 活动 国际 财富 购物中心 总经理 助理 活动 企业 餐饮 单品 营业额 企业 商户 信心 动力 珠泉 丽彩 珠泉 广场 试营业 餐饮 便民服务 业态 企业 利用 节点 居民消费 特色 主题 线下 活动 华润 品牌 广场 夜市 消费 潜力 企业 管理费 措施 商户 企业 部分 资金 企业 运营 成本 丽彩 珠泉 广场 商业 运营 有限公司 总经理 市区 政府 部门 商场 马路 有力 企业 招商 商户 收益 企业 商贸 流通 经济 发展 奖励 补贴 资金 辖区 企业 专项资金 美食 主题 消费 活动 专项资金 商贸 市场 市场 消费 商贸 经…	Topic #8	[0.00098044 0.00098041 0.00098042 0.27356204 0.00098042 0.0009804 0.00098045 0.00098042 0.71663373 0.00098043 0.00098045 0.00098041]
新浪河北	#石家庄疫情防控# 【刚刚！#河北620个干线公路防疫检查点全部取消# 】12月7日，国务院联防联控机制发布《关于进一步优化落实新冠肺炎疫情防控措施的通知》，明确要求不再对跨地区流动人员查验核酸检测阴性证明和健康码，不再开展落地检。点击查看详情↓（来源：河北交通） O刚刚！河北省620个干线公路防疫检查点已全部取消！ #河北取消交通卡口落地检#	2022年12月08日 16:59	团体（机构）	男	7	11	30	河北	20221208	干线 公路 防疫 检查点 全部 机制 优化 肺炎 措施 跨地区 流动 人员 阴性 证明 来源 交通 干线 公路 防疫 检查点 全部 交通卡	Topic #6	[0.00462971 0.00462966 0.16596142 0.00462965 0.00462974 0.00462966 0.78774163 0.0046297 0.00462966 0.00462968 0.00462979 0.00462971]
战将妖哥	#上海餐饮场所不再查验核酸#【#上海继续保留常态化核酸采样点# 提供免费检测服务】8日下午2:00，上海市政府新闻办公室组织召开上海市新冠肺炎疫情防控工作第246场新闻发布会。市疫情防控工作领导小组办公室副主任邬惊雷介绍：进一步优化核酸检测。本市已明确，不再按行政区域开展全员核酸检测，除高风险岗位从业人员和高风险区外，其他人员原则上愿检尽检；对7天内无核酸检测记录的人员不再赋黄码。从今天起，本市不再对来沪返沪人员实施“落地检”“三天三检”“五天四检”等；来沪返沪人员抵沪不满5天者，其“随申码”“场所码”不再显示“来沪返沪不满5天”的标记提示，不再限制其进入相关公共场所。我们已优化调整部分场所防疫要求，除养老机构、儿童福利机构、医疗机构、学校（含托幼机构）等有特殊防疫要求的场所外，明天起密闭娱乐场所、餐饮服务场所也不再查验核酸检测阴性证明。本市将继续保留常态化核酸检测采样点，提供免费检测服…	2022年12月08日 16:59	普通用户	男	0	0	2	浙江	20221208	餐饮 场所 核酸 免费 检测 服务 新闻 办公室 肺炎 工作 新闻 发布会 工作 领导小组 办公室 优化 本市 行政区域 全员 高风险 岗位 人员 记录 人员 本市 人员 人员 天者 场所 标记 优化 调整 部分 场所 防疫 机构 儿童 机构 医疗机构 学校 机构 防疫 场所 娱乐场所 餐饮 服务 场所 阴性 证明 本市 检测 免费 检测 服务 新闻 视频	Topic #10	[0.00151522 0.00151519 0.00151523 0.00151516 0.00151519 0.00151521 0.18673729 0.0015152 0.00151517 0.00151522 0.79811076 0.00151517]
检验医学网	随着大规模疫苗接种和新冠病毒变异，病毒传播力增强，但致病力减弱，我国因时因势优化完善防控措施，先后印发九版防控方案和诊疗方案，出台二十条优化措施，有效应对了疫情形势的不稳定性。O新冠防疫：解封不等于解放，发热甄别：需看炎症标志物！ ?	2022年12月08日 16:59	企业	男	0	0	1	山东	20221208	疫苗 病毒传播 因势 优化 防控 措施 印发 防控 方案 方案 优化 措施 疫情 形势 不稳定性 防疫 炎症 标志物	Topic #10	[0.00520858 0.00520862 0.00520861 0.00520855 0.00520854 0.00520839 0.09069149 0.00520844 0.00520838 0.00520842 0.68861385 0.17381813]
浪沫湾	中疾控：跟混检阳性人员同楼栋、同单元的人员不需要实施临时封控12月8日，国务院联防联控机制召开新闻发布会，介绍进一步优化落实疫情防控措施有关情况。进一步优化措施要求不得采取各种形式的临时封控。那么，检出“混管阳性”的单元以及楼栋也不再需要封控了吗？对此，中国疾控中心传防处研究员王丽萍表示，跟混检阳性人员同楼栋、同单元的人员不需要实施临时封控。王丽萍介绍，当发现“混管阳性”以后，相关部门会尽快通知混检人员，让其落实就地隔离措施，同时也会尽快安排人员去上门采样复核。如果复核结果是阴性，混检人员马上解除隔离措施。但如果复核是阳性，就要及时落实管控措施，根据现场流调和风险研判结果及时管控密接，划定风险区域，做好相关的疫情处置工作。O网页链接	2022年12月08日 16:59	普通用户	男	0	0	0	贵州	20221208	中疾 阳性 人员 同楼 单元 人员 机制 新闻 发布会 优化 措施 情况 优化 措施 形式 混管 阳性 单元 传防 研究员 阳性 人员 同楼 单元 人员 混管 阳性 部门 人员 措施 人员 阴性 人员 措施 阳性 管控 措施 现场 风险 研判 管控 风险 区域 疫情 工作 网页 链接	Topic #10	[0.00193804 0.00193804 0.10481117 0.00193801 0.00193802 0.00193803 0.40745645 0.00193799 0.001938 0.00193804 0.4702902 0.00193802]
宜宾零距离	【四川疾控发布健康提示】#四川城市服务台# 12月7日，国务院联防联控机制综合组发布《关于进一步优化落实新冠肺炎疫情防控措施的通知》（即“新十条”），为更好坚持第九版防控方案、落实二十条优化措施、执行“新十条”，现就我省优化措施进一步明确如下：1.取消来（返）川人员报备要求，来（返）川人员不再实施“入川即检”。2.对来自境外国家（地区）的人员实施“5天集中隔离+3天居家隔离”。不具备居家隔离条件的，或不接受同住人员共同隔离的，实施集中隔离。3.对符合居家隔离条件的密切接触者实施5天居家隔离，第5天开展1次核酸检测，阴性证明出具后，方可解除隔离。不具备居家隔离条件的，或不接受同住人员共同隔离的，实施集中隔离。4.外来人员进入养老院、福利院、医疗机构住院部、托幼机构、中小学等特殊场所，要规范佩戴口罩，持健康码绿码和48小时内核酸检测阴性证明。其他公共场所要严格执行“戴口罩”的规定，但不再查验…	2022年12月08日 16:59	企业	男	0	0	0	四川	20221208	服务台 机制 综合 优化 肺炎 措施 第九版 防控 方案 优化 措施 优化 措施 人员 人员 国家 地区 人员 条件 人员 条件 阴性 证明 方可 条件 人员 外来人员 医疗机构 机构 场所 规范 小时 阴性 证明 规定 证明 行程 风险 旅居 场所	Topic #10	[0.00225232 0.00225231 0.05483946 0.00225229 0.00225226 0.00225229 0.00225243 0.00225229 0.00225226 0.00225231 0.92263745 0.00225234]
淮安正能量	【#盱眙汽车站恢复运营#】复 班 通 告广大旅客：根据当前疫情防控形势，结合旅客实际出行需求，截至12月6日盱眙汽车站已恢复上海、杭州、南京（南站）、常州、苏州、镇江、扬州、淮安（高铁站、南站、总站、东站）、金湖、明光等客运班线运营，其他班线将根据情况陆续恢复，敬请广大旅客通过盱眙汽车站微信公众号、巴士管家APP或汽车站售票窗口实时查询、购票，也可以通过电话咨询：0517-88202209。疫情防控期间，请进站旅客须配合测量体温，全程规范佩戴口罩，严格遵守疫情防疫管理规定，感谢您的配合和支持。咨询电话：张先生 13901400458孙先生 15861776115盱眙汽车站2022年12月6日来源：盱眙发布 2淮安	2022年12月08日 16:59	名人	男	0	1	1	江苏	20221208	汽车站 运营 旅客 形势 旅客 实际 汽车站 高铁 总站 东站 客运 班线 运营 班线 情况 旅客 汽车站 微信 公众 管家 汽车站 售票 购票 电话 咨询 进站 旅客 测量体温 全程 规范 疫情 防疫 管理 规定 咨询电话 先生 汽车站 来源	Topic #6	[0.15085799 0.00333352 0.00333356 0.00333341 0.00333366 0.00333338 0.81580706 0.00333343 0.00333337 0.00333348 0.00333354 0.00333359]
淮安热搜	【#淮安发出提醒告诫书#】全市各医药用品经营者及相关单位： 为进一步规范价格行为，严厉打击囤积居奇、哄抬物价等价格违法行为，维护良好价格秩序，保障消费者合法权益，现提醒告诫如下： 一、遵守价格法律法规。要严格遵守《中华人民共和国价格法》《价格违法行为行政处罚规定》《明码标价和禁止价格欺诈规定》等法律法规，加强价格行为自律，积极履行社会责任，自觉维护药品市场价格秩序。 二、坚持依法合规诚信经营。要建立健全内部价格管理制度，遵循公平合法和诚实守信的定价原则，为消费者提供价格合理的商品。多措并举组织货源，保障市场供应。不得借疫情防控之机大幅提高医疗药品及用品的销售价格，经营者要严格控制进销差价在合理范围内，不得对防疫用品囤积居奇、哄抬物价、牟取暴利以及散布涨价谣言。 三、严格落实明码标价。要真实明确、清晰醒目地进行明码标价，价格变动要及时调整。不得在标价之外加价出售商品，不得收取任何未予标明的…	2022年12月08日 16:59	名人	女	0	0	0	江苏	20221208	全市 医药 用品 经营者 单位 规范 价格 价格 价格 秩序 消费者 合法权益 价格 法律法规 价格法 价格 行政处罚 规定 明码标价 价格 欺诈 规定 法律法规 价格 自律 社会 责任 药品 市场 价格 秩序 依法 合规 诚信 经营 价格 管理制度 公平 合法 定价 原则 消费者 价格合理 商品 货源 市场供应 医疗 药品 用品 销售价格 经营者 严格控制 差价 合理 范围 防疫 用品 涨价 谣言 明码标价 明码标价 价格 变动 调整 标价 出售 商品 标明 费用 法律法规 规定 经营者 明码标价 规定 责令 违法 罚款 价格 欺诈 罚款 涨价 信息 商品价格 罚款 串通 市场 价格 商品价格 罚款 检查 全市 市场 监管部门 执法检查 力度 借机 涨价 信息 市场 价格 秩序 价格 市民 价格 证据 热线 医药 用品 经营者 单位 自查 规范 价格 市场 监管部门 依法 情节恶劣 典…	Topic #7	[8.09067211e-04 8.09079738e-04 8.09066163e-04 8.09066174e-04 8.09069250e-04 8.09062904e-04 8.09066754e-04 9.91100242e-01 8.09070241e-04 8.09069559e-04 8.09074035e-04 8.09065519e-04]
寂寞得罪的忧伤	哈市发布75号公告哈尔滨发布?2022-12-08 16:41?发表于黑龙江哈尔滨市应对新型冠状病毒感染肺炎疫情工作指挥部第75号公告（2022年12月8日）根据当前疫情形势变化和病毒变异情况，为科学精准落实国家第九版防控方案、二十条和“新十条”优化措施，经专家组研判，市指挥部决定，对全市疫情防控措施进行优化调整。现就有关事宜公告如下：一、优化调整人员流动管理1.不再实施抵返哈人员“落地检”，不再对进出哈人员查验核酸阴性证明和健康码。2.乘坐各类公共交通工具不再查验核酸阴性证明和健康码，不再实施限流措施。3.倡导市域外抵返哈人员自觉做好居家健康监测。二、优化调整场所单位管理1.各类商业门店、经营场所、景区景点、宗教场所等有序恢复开放经营。进入餐饮（堂食）及室内健身场所、棋牌室（麻将馆）、剧本杀、桌游吧、密室逃脱、歌厅、舞厅、酒吧、足疗店、按摩院、游戏厅、网吧、桑拿洗浴等密闭场所，须扫码并…	2022年12月08日 19:57	普通用户	男	0	0	0	黑龙江	20221208	公告 肺炎 疫情 工作 指挥部 公告 疫情 形势 变化 情况 科学 精准 国家 第九版 防控 方案 优化 措施 专家组 研判 指挥部 全市 措施 优化 调整 事宜 公告 优化 调整 人员 流动 管理 人员 人员 核酸 阴性 证明 核酸 阴性 证明 限流 措施 人员 优化 调整 场所 单位 管理 商业 门店 经营场所 景区 景点 宗教 场所 有序 经营 餐饮 堂食 场所 棋牌室 剧本 桌游 密室 歌厅 舞厅 酒吧 疗店 游戏厅 网吧 场所 小时 核酸 阴性 证明 场所 工作人员 规定 医疗机构 小时 核酸 阴性 证明 抗病毒 核酸 阴性 证明 机构 服务 机构 精神 卫生机构 公安 司法 行政 监所 管理 防控 措施 行业 主管部门 规定 机构 教育 培训 机构 有序 活动 时间 教育 主管部门 规定 区属 机关 事业单位 弹性 工作制 人员 小时 核酸 阴性 证明 食堂 错峰 农都 润恒…	Topic #10	[1.20801919e-01 2.50262604e-04 2.50257343e-04 2.50258369e-04 2.50261721e-04 2.50258851e-04 1.87841889e-01 2.50256037e-04 2.50258327e-04 5.36726377e-02 6.35681481e-01 2.50259804e-04]
用户6252876438	我的辽事通怎么没有核酸报告了？#疫情防控##佩戴口罩能否超过8个小时# ?	2022年12月08日 19:57	普通用户	男	0	0	0	其他	20221208	核酸 报告 小时	Topic #6	[0.02083349 0.02083351 0.02083333 0.0208334 0.02083349 0.0208335 0.77083235 0.02083336 0.02083334 0.02083341 0.02083338 0.02083343]
卫计委阿曼古	保护人民生命安全和身体健康是我国制定疫情防控政策的首要考量，也是衡量疫情防控成效的首要标准。 ?	2022年12月08日 19:57	普通用户	女	0	0	0	新疆	20221208	人民 生命安全 政策 考量 标准	Topic #4	[0.01666703 0.01666839 0.01666711 0.01666869 0.81665418 0.01666676 0.01666751 0.0166676 0.01666815 0.01666741 0.01666759 0.01666958]
听见威海	【疫情防控】孕产妇、儿童如何做好健康防护？权威专家回应防疫热点 ?	2022年12月08日 19:57	企业	男	0	0	0	其他	20221208	孕产妇 儿童 权威专家 防疫 热点	Topic #5	[0.0166683 0.01666748 0.0166675 0.01666668 0.01666839 0.60127236 0.0166671 0.23205319 0.01666707 0.01666689 0.01666733 0.0166677 ]
Campione90210	啧…有些饭圈老油条搅屎棍装逼犯真是适可而止吧！俄乌打仗你就懂国际形势了；疫情防控你就又懂医学又懂权术了，中国上下五千年都不够你骂的；到处听墙角看八卦你又懂了娱乐圈各种秘辛了你说你个二线城市公司职员怎么这么懂啊？全世界都让你懂完了。这个国家太爹了，那个领导一身爹味儿，那个导演想当爹，这个演员爹得辣眼睛，我说你谁啊？是人都想当你爹是吧？（没说以上人等不爹的意思）你自己跟个深柜似的，今天骂某明星饼脸绿茶，明天骂谁谁又丑又油，居高临下的语气指指点点，你撒泡尿照照自己呢？这不就是你天天喷的爹味儿吗？！真是烦死这批装逼犯了，说句政治不正确的话，就你这出身学历装你妈呢。什么东西。（以上骂的不是同担，但确实有很多同担爱去那里玩儿。可以理解部分粉丝因为20年受的伤害太大，所以想得到圈外的某种认同。但我得说这种关种，今天瑞萍别的明星你看过瘾了，她明天就可能调转矛头骂你喜欢的明星。这种低级趣味的人，即使说过一…	2022年12月08日 19:57	普通用户	男	0	0	0	其他	20221208	饭圈 老油条 国际形势 医学 权术 墙角 八卦 娱乐圈 秘辛 公司 职员 全世界 国家 领导 味儿 演员 眼睛 意思 绿茶 语气 指指点点 泡尿照 味儿 政治 学历 玩儿 部分 粉丝 圈外 关种 过瘾 调转 矛头	Topic #11	[0.01041681 0.18951712 0.01041667 0.21306811 0.01041682 0.01041689 0.01041704 0.01041721 0.01041741 0.01041714 0.01041697 0.50366181]
茶麻弓	【#专家称一两个月内会出现大规模疫情冲击#】#从今天起请保护好自己和身边的人# 12月7日，国务院联防联控机制发布了优化疫情防控新十条。国内一名公卫专家表示，“可以预见的是，随着防疫措施进一步的放松，人们不可避免要面对一波大规模疫情的冲击，这样的冲击可能会在未来一两个月内出现。”随着元旦和春节假期即将到来，人员大规模流动难以避免，这会使整个疫情形势达到一个高峰，医疗系统和社会上的脆弱人群将面临严峻考验。香港大学生物医学学院教授、病毒学专家金冬雁指出，“对个人而言，要做两手准备。一方面，做好个人防护不受感染。另一方面，如果感染的话，也要平常心对待，通过居家抗原检测，一般5～7天可以回归正常生活。”个人防护回归基本，勤洗手、密闭公共场所戴口罩、保持社交距离等仍应坚持，戴口罩仍然能大大降低感染风险。坚持这些措施，至少能使得疫情峰值减缓一些。他建议，随着春运即将到来，个人可选择错峰回乡。返乡途中…	2022年12月08日 19:58	名人	男	0	0	0	江苏	20221208	专家 内会 疫情 冲击 机制 优化 公卫 专家 防疫 措施 人们 疫情 冲击 冲击 春节假期 人员 流动 疫情 形势 医疗系统 社会 人群 生物医学 学院 教授 病毒学 专家 平常心 居家 生活 勤洗手 社交 距离 大大降低 风险 措施 疫情 峰值 建议 春运 错峰 旅途 旅行 地方	Topic #11	[0.00252533 0.00252533 0.00252537 0.00252529 0.00252534 0.25684445 0.00252535 0.00252527 0.00252528 0.0025256 0.22548004 0.49494734]
当铺大老板	澳门松绑入境检测要求，直言容许病毒“一定程度传播”！澳门今日表示，新冠疫情已进入另一阶段，须以“另一模式”抗疫，明言会容许病毒在社区有一定程度传播，重点在于保持社会正常运作及避免医疗系统超负荷。至于其馀海外入境防控措施，则须“一步步调整”，避免输入个案与本地个案同时增加，形成“叠加效应”。澳门放宽的检测要求包括取消珠海以外内地人士入境后的检测要求，相关人士只须持48小时内核酸检测；珠海入境者则须持有24小时核酸检测阴性证明；香港、台湾及海外入境人士则改为5天集中隔离医学观察，其后3天黄码，最后一日核酸检测若阴性就会转绿码。另外，澳门亦将改变红码区划定标准，不再将整幢大厦列为红码区#澳门旅游#	2022年12月08日 19:58	普通用户	男	3	7	11	其他	20221208	入境 检测 直言 病毒 程度 传播 疫情 阶段 模式 抗疫 病毒 社区 程度 传播 重点 社会 运作 医疗系统 入境 防控 措施 调整 个案 个案 效应 检测 内地 人士 入境 检测 人士 小时 入境者 小时 阴性 证明 入境 人士 医学观察 阴性 区划 标准 大厦 旅游	Topic #6	[0.00219304 0.0727497 0.00219301 0.00219304 0.00219313 0.00219303 0.59964345 0.00219302 0.00219306 0.00219301 0.00219306 0.30786946]
房价之外	各位居民朋友们：1、即日起，十混一”混阳的人员由北京市大数据平台进行追踪，社区不再发放抗原，并由大数据平台推送短信告知其十混阳,（专用号段：10086? 10001? 10010），您收到短信后，凭短信24小时内自行到常态化检测点免费进行单人单采。2、无论何种人员，您出现发热等症状，及时用药就医，用药和抗原试剂盒请您自行购买。3、如您确诊（核酸阳性），请按照北京市疫情防控政策进行居家观察。4、核酸结果未出请您联系检测机构，社区无法查询核酸结果。?从此以后，我们都是自己健康的第一责任人，接下来社区仍会帮助您排忧解难，愿你我安好，感谢三年来为疫情防控做出贡献的您。此政策随北京市口径动态调整。 #无症状和轻症自我居家隔离这么做# #新冠阳性感染者如何居家隔离# #北京具备条件的无症状和轻症一般采取居家隔离# #混管阳性同楼人员不需临时封控# 2北京	2022年12月08日 19:58	名人	女	26	80	103	北京	20221208	居民 朋友 混阳 人员 数据 平台 社区 抗原 数据 平台 短信 混阳 专用 号段 短信 短信 小时 常态 检测点 免费 单人 人员 症状 用药 用药 抗原 试剂盒 核酸 阳性 政策 居家 核酸 联系 检测 机构 社区 无法 核酸 责任人 社区 贡献 政策 口径 动态 调整 轻症 具备条件 轻症 混管 阳性 同楼 人员	Topic #6	[0.00181165 0.00181161 0.07892237 0.00181162 0.00181172 0.20715636 0.6976164 0.00181168 0.00181166 0.00181164 0.00181164 0.00181166]
西部一老兵	哈密市疫情防控工作指挥部通告 （2022年第110号） L西部一老兵的微博视频 ?	2022年12月08日 19:58	普通用户	男	0	1	0	其他	20221208	工作 指挥部 通告 老兵 视频	Topic #10	[0.01666713 0.01666669 0.01666683 0.01666701 0.01666738 0.0166672 0.01666695 0.01666681 0.01666667 0.3117203 0.52161033 0.0166667 ]
一直在努力变更好	三年了，坐地铁习惯性掏手机扫码，今天掏手机。抬手，咦，没码扫了，还不习惯了；政策放开，防控意识不能放松，愿越来越好#决不能造成放松疫情防控甚至放开躺平的误读# 2西安·石家街[地铁站] ?	2022年12月08日 19:58	普通用户	男	0	0	0	陕西	20221208	习惯性 手机 手机 习惯 政策 防控 意识 躺平 石家 地铁站	Topic #11	[0.01041668 0.01041672 0.01041705 0.01041674 0.01041688 0.01041674 0.01041676 0.01041668 0.0104168 0.01041716 0.01041679 0.885415 ]
西安兔兔0728	小编评：陕西发布12条疫情防控措施为了落实国家卫健委新的防疫政策，陕西省新冠肺炎领导组今天发布了进一步落实疫情防控的12条措施。第一条、科学精准划分风险区域严格按照楼栋、单元、楼层、住户划定高风险区。小编评：这条规定操作的灵活性非常大，最近几天西安的高风险区，有的小区是以单元划分，有的小区是以楼层划分，有的小区是根据住户划分的。第二条、进一步优化核酸检测小编评：西安人非常关注这一条，能不能做到优化核酸检测，明天大家一起看看在医院做核酸的人多不多就知道了。第三条、优化就医流程。小编评：这一条大家的关注度也很高， 这一条没啥好说的，坚决支持。第四条、优化调整隔离方式小编评：如果确诊了属于轻症或无症状者，将隔离场所的选择权交个确诊者，你可以选择居家隔离，也可以选择集中隔离。这一条算是进步最大的，坚决支持！第五条、落实高风险区“快封快解”连续5天没有新增的高风险区，要及时解除。小编评：这条相对其…	2022年12月08日 19:59	普通用户	男	0	0	1	陕西	20221208	措施 防疫 政策 肺炎 领导组 措施 科学 精准 风险 区域 单元 楼层 住户 规定 灵活性 小区 单元 小区 楼层 小区 住户 优化 优化 医院 核酸 优化 流程 关注度 优化 调整 方式 轻症 场所 选择权 群众 购药 老年人 病毒 疫苗 重点 人群 情况 摸底 分类管理 社会 运转 医疗 服务 优化 学校 工作 群防群 纵观 国家 防控 措施 措施 调整 精准 风险 优化 方式 优化 老百姓 关注度 优化 方案 市民 疫情 战场 疫情 生活	Topic #10	[0.06535109 0.00128208 0.0012821 0.00128207 0.00128208 0.00128211 0.0012821 0.00128207 0.00128206 0.00128207 0.86520114 0.05790903]
废名与非名	#哈尔滨疫情防控#heb划州自治吧 ?	2022年12月08日 19:59	普通用户	女	0	0	10	河南	20221208		Topic #0	[0.08333333 0.08333333 0.08333333 0.08333333 0.08333333 0.08333333 0.08333333 0.08333333 0.08333333 0.08333333 0.08333333 0.08333333]
扬帆手机频道	【【扬帆海报】划重点！扬州防控措施有了这些新优化→【扬帆】】六大方面进一步优化调整疫情防控措施，一起来划重点！O网页链接（分享自@扬帆手机频道） ?	2022年12月08日 19:59	普通用户	男	1	1	1	江苏	20221208	扬帆 海报 重点 防控 措施 优化 扬帆 方面 优化 调整 措施 重点 网页 链接 扬帆 手机 频道	Topic #2	[0.19421939 0.00641043 0.74167674 0.00641038 0.00641032 0.00641029 0.00641038 0.00641037 0.00641045 0.00641035 0.0064105 0.0064104 ]
听见威海	【疫情防控】《关于优化完善我省疫情防控政策措施的通知》解读问答 ?	2022年12月08日 19:59	企业	男	0	0	0	其他	20221208	优化 政策措施	Topic #10	[0.02777785 0.02777814 0.02777968 0.02777859 0.02777778 0.02777778 0.02777813 0.02777785 0.02777794 0.02777778 0.69444061 0.02777789]
黑龙江Plus	#涉客运、公交、出租车等跨区域出行，交通运输部最新通知→#12月8日，《交通运输部关于进一步优化落实新冠肺炎疫情防控交通运输工作的通知》（以下简称《通知》）正式发布。《通知》明确，要更加科学精准做好新冠肺炎疫情防控涉交通运输工作。具体包括：优化核酸检测查验措施。对通过道路水路客运、公交、出租车(网约车)跨区域出行乘客不再查验核酸检测阴性证明和健康码，配合属地联防联控机制取消落地检。保障运输服务有序。落实“非高风险区不得限制人员流动，不得停工、停产、停业”要求，不得随意暂停或者限制非高风险区客运服务。在当地联防联控机制领导下，做好高风险区应急出行服务保障。确保交通物流畅通。配合有关部门落实公路及航道、船闸防疫检查点“应撤尽撤”，不得随意限制车船通行。不得以疫情防控为由擅自关停高速公路服务区、港口码头、铁路车站、航空机场和邮政快递分拨中心。严禁擅自阻断或关闭高速公路、普通公路、航道船闸。强化…	2022年12月08日 19:59	普通用户	男	0	0	0	黑龙江	20221208	客运 公交 出租车 区域 优化 肺炎 工作 科学 精准 肺炎 工作 优化 措施 道路 水路 客运 公交 出租车 网约 区域 乘客 阴性 证明 属地 机制 运输 服务 有序 人员 流动 客运 服务 机制 领导 应急 服务 交通 物流 部门 公路 航道 船闸 防疫 检查点 车船 高速公路 服务区 港口 码头 铁路 车站 航空 机场 邮政 中心 高速公路 普通 公路 航道 船闸 交通 物流 管理 疫苗 防疫 工作 高风险 岗位 规定 人员 生产 工作 秩序 单位 会同 部门 指导 重点 客货运 枢纽 场站 干线 公路 干线 航道 建筑物 公路 服务区 管理 单位 港口 企业 运输 企业 优化 病毒 应急 预案 人员 管理 措施 工作 服务 单位 压实 工作 责任 层层加码 形式主义 官僚主义 科学 精准 工作 措施 防控 工作 问题 物流 生产 工作 部将 决策 部署 机制 动态 优化 措施 …	Topic #10	[0.00073749 0.00073749 0.00073749 0.00073752 0.00073749 0.00073748 0.31815743 0.00073749 0.00073748 0.00073748 0.67446769 0.00073748]
可我不喜欢你我只喜欢学习	#南京疫情防控#无所谓，反正我是特种兵 ?	2022年12月08日 19:59	普通用户	女	0	0	7	江苏	20221208	特种兵	Topic #0	[0.08333333 0.08333333 0.08333333 0.08333333 0.08333333 0.08333333 0.08333333 0.08333333 0.08333333 0.08333333 0.08333333 0.08333333]
周言-周语	今日随想（12月8日）：1、 2022年12月8日，中国正式“入流”与“入伙”，开始与世界保持一致，新冠大流行从今天开始。入伙虽晚，但武艺还是没有学对，别人家走过的路必须要重新走过一遍。要说未来3~6个月最紧俏的资源是什么？告诉你，是医生而不是医院。冬季本来就是很多疾病的高发季，叠加新冠后，医生很快就会捉襟见肘。中国毕竟是一个人情社会，提前跟你认识的医生问个好打个招呼让TA至少还记得你，须知烧冷灶比临时抱佛脚更重要；2、“每个人都是自己健康的第一责任人”，这句话将会成为未来一段时间的标志语。强调个人责任没错，但请别忘了个人还有相应的权利，这次疫情防控期间被公权侵蚀的个人信息、个人自由等大量权利，请以最快的速度完完整整地还给千千万万的“我”；3、核酸式微了，抗原与疫苗又重新“崛起”。三年的疫情，培养了一批精通疫情经济的“生意人”，最怕的是他们只见“生意”不见“人”，尤其是疫苗，关乎很多老弱…	2022年12月08日 19:59	普通用户	男	0	4	3	上海	20221208	世界 保持一致 武艺 资源 医生 医院 疾病 医生 人情 社会 医生 责任人 标志 责任 权利 公权 个人信息 大量 权利 速度 核酸 抗原 疫苗 疫情 疫情 经济 生意人 疫苗 病人 国别 全球 范围 疫苗 重蹈 核酸 动漫 孩子 动漫 心情 眼神 幻想 孩子 现实 世界 想象 世界 世界 眼睛 烦心事 战斗 撸猫 人生 程序	Topic #11	[0.00231491 0.00231487 0.06120653 0.00231489 0.0867452 0.34434206 0.00231501 0.00231484 0.00231485 0.00231483 0.00231485 0.48918716]
肉丸子202009	#告别健康码#防控结束了但疫情没有结束，出门还是得戴口罩，避免去人群密集的地方 ?	2022年12月08日 19:59	普通用户	女	0	0	0	广东	20221208	防控 疫情 人群 密集 地方	Topic #11	[0.36766846 0.01388916 0.01388903 0.01388908 0.01388951 0.01388902 0.01388924 0.01388891 0.01388914 0.01388988 0.01388919 0.49343938]
三秦公益	【国务院联防联控机制组：跟混检阳性人员同楼栋、同单元的人员不需要实施临时封控！】在今天下午的新闻发布会上，中国疾控中心传防处研究员王丽萍提到，当发现“混管阳性”以后，相关部门会尽快通知到混检人员，让他落实就地隔离措施，同时也会尽快安排人员去上门采样复核。所以跟混检阳性人员同楼栋、同单元的人员不需要实施临时封控。当复核结果都是阴性以后，混检人员马上解除隔离措施，但如果上门复核出现是阳性，这时候要及时落实管控措施，要根据现场流调和风险研判结果及时管控密接，划定风险区域，做好相关的疫情处置工作。12月08日15时，国务院联防联控机制在国家卫生健康委2号楼新闻发布厅召开新闻发布会，邀请国家卫生健康委、国家疾控局相关负责同志和有关专家出席，介绍进一步优化落实疫情防控措施有关情况，并回答媒体提问。（来源：中国网）	2022年12月08日 19:59	名人	男	0	0	0	其他	20221208	机制 阳性 人员 同楼 单元 人员 新闻 发布会 传防 研究员 混管 阳性 部门 人员 措施 人员 阳性 人员 同楼 单元 人员 阴性 人员 措施 阳性 管控 措施 现场 风险 研判 管控 风险 区域 疫情 工作 机制 国家 新闻 发布厅 新闻 发布会 国家 国家 疾控局 负责同志 专家 优化 措施 情况 媒体 来源	Topic #6	[0.00185194 0.00185191 0.00185194 0.00185189 0.00185188 0.00185192 0.49537553 0.00185187 0.00185186 0.0018519 0.38864631 0.09931105]
青城观察	? 呼市建材市场复工啦…#内蒙古疫情速报##内蒙古防控疫情第一线# L新浪呼和浩特的微博视频 ?	2022年12月08日 19:59	普通用户	男	0	0	0	内蒙古	20221208	建材市场 疫情 速报 防控 疫情 新浪 视频	Topic #4	[0.0166668 0.01666693 0.0166668 0.01666668 0.81666458 0.01666691 0.01666678 0.01666672 0.01666671 0.01666699 0.0166669 0.01666721]
侃侃而谈zp	#元旦春节将使疫情形势达到高峰# 希望这些极富远见的所谓专家们自己及其身边的亲友们率先达到疫情形势高峰让他们以身作则先行感受一下他们兜售的恐惧感??? 现在需要大力提振信心，积极改善人们对未来的预期疫情防控已经开弓没有回头箭了，人们希望这一回过一个舒心的新春佳节?	2022年12月08日 20:56	普通用户	男	0	4	6	上海	20221208	疫情 形势 专家 亲友们 疫情 形势 先行 恐惧感 大力 信心 人们 预期 开弓 人们	Topic #11	[0.00757583 0.0075759 0.00757589 0.34799271 0.00757611 0.00757584 0.00757577 0.00757579 0.00757652 0.00757585 0.00757592 0.57624788]
黔中墨客	#疫情防控##同心抗疫 安顺加油# 新冠抗原自测标准操作！转存→@人民日报 ?	2022年12月08日 20:56	普通用户	男	0	0	1	贵州	20221208	同心 抗疫 抗原 自测 标准 人民日报	Topic #4	[0.01190512 0.01190812 0.15476183 0.01190525 0.44047016 0.29761831 0.01190521 0.0119055 0.01190493 0.01190542 0.01190535 0.01190479]
yxdz飘	12月8日0-15时，哈市新增本土新冠病毒阳性感染者5例，均为确诊病例 | 市指挥部发布第75号公告，对疫情防控措施进行优化调整还有病例啊 2哈尔滨·花园街 Lyxdz飘的微博视频 ?	2022年12月08日 20:57	普通用户	女	0	2	3	其他	20221208	本土 病毒 指挥部 公告 措施 优化 调整 病例 视频	Topic #6	[0.00833348 0.00833351 0.2414115 0.00833335 0.00833352 0.17778538 0.37200807 0.00833343 0.00833342 0.00833364 0.14212704 0.00833367]
北大法律信息网	【#网约车不再查验健康码#】#公路防疫检查点应撤尽撤#12月8日，交通运输部发布关于进一步优化落实新冠肺炎疫情防控交通运输工作的通知。其中提到：对通过道路水路客运、公交、出租车(网约车)跨区域出行乘客不再查验核酸检测阴性证明和健康码，配合属地联防联控机制取消落地检。配合有关部门落实公路及航道、船闸防疫检查点“应撤尽撤”，不得随意限制车船通行。（交通运输部网站）	2022年12月08日 20:57	企业	男	0	0	0	北京	20221208	网约 公路 防疫 检查点 优化 肺炎 工作 道路 水路 客运 公交 出租车 网约 区域 乘客 阴性 证明 属地 机制 部门 公路 航道 船闸 防疫 检查点 车船 网站	Topic #6	[0.00438609 0.00438599 0.25431376 0.00438611 0.00438615 0.004386 0.70182537 0.00438605 0.00438599 0.00438619 0.00438629 0.00438602]
中国石油大庆石化公司	#疫情速报# 根据当前疫情形势和病毒变异情况，为更加科学精准防控，响应国家《关于进一步优化落实新冠肺炎疫情防控措施的通知》(联防联控机制综发〔2022〕113号)文件要求，区疫情防控指挥部决定：解除对高新区所有区域的临时管控。高风险区管控措施保持不变。 ?	2022年12月08日 20:58	企业	男	0	0	1	黑龙江	20221208	疫情 速报 疫情 形势 情况 科学 精准 防控 国家 优化 肺炎 措施 机制 文件 指挥部 区域 管控 管控 措施	Topic #10	[0.00438605 0.13499159 0.00438619 0.00438602 0.00438614 0.00438601 0.00438604 0.00438599 0.00438599 0.00438601 0.70930061 0.11623336]
三秦公益	【交通运输部 : 不得随意暂停或者限制非高风险区客运服务和车船通行！】12月8日，《交通运输部关于进一步优化落实新冠肺炎疫情防控交通运输工作的通知》（以下简称《通知》）正式发布。《通知》明确，要更加科学精准做好新冠肺炎疫情防控涉交通运输工作。具体内容如下:一是优化核酸检测查验措施。对通过道路水路客运、公交、出租车(网约车)跨区域出行乘客不再查验核酸检测阴性证明和健康码，配合属地联防联控机制取消落地检。二是保障运输服务有序。落实“非高风险区不得限制人员流动，不得停工、停产、停业”要求，不得随意暂停或者限制非高风险区客运服务。在当地联防联控机制领导下，做好高风险区应急出行服务保障。三是确保交通物流畅通。配合有关部门落实公路及航道、船闸防疫检查点“应撤尽撤”，不得随意限制车船通行。不得以疫情防控为由擅自关停高速公路服务区、港口码头、铁路车站、航空机场和邮政快递分拨中心。严禁擅自阻断或关闭高速公…	2022年12月08日 20:58	名人	男	0	0	0	其他	20221208	客运 服务 车船 优化 肺炎 工作 科学 精准 肺炎 工作 具体内容 优化 措施 道路 水路 客运 公交 出租车 网约 区域 乘客 阴性 证明 属地 机制 运输 服务 有序 人员 流动 客运 服务 机制 领导 应急 服务 交通 物流 部门 公路 航道 船闸 防疫 检查点 车船 高速公路 服务区 港口 码头 铁路 车站 航空 机场 邮政 中心 高速公路 普通 公路 航道 船闸 交通 物流 管理 疫苗 防疫 工作 高风险 岗位 规定 人员 生产 工作 秩序 单位 会同 部门 指导 重点 客货运 枢纽 场站 干线 公路 干线 航道 建筑物 公路 服务区 管理 单位 港口 企业 运输 企业 优化 病毒 应急 预案 人员 管理 措施 工作 服务 单位 压实 工作 责任 层层加码 形式主义 官僚主义 科学 精准 工作 措施 防控 工作 问题 物流 生产 工作 部将 决策 部署 机制 动态 优化 措施…	Topic #10	[0.00073102 0.00073102 0.00073103 0.00073104 0.00073102 0.00073101 0.310741 0.00073102 0.00073101 0.00073102 0.6819488 0.00073101]
尔多儿童剧团	由于演员疫情防控原因#音乐剧复活吧胡萝卜# 五轮演出卡司调整的通知（详情见下图） ?	2022年12月08日 20:58	企业	男	0	0	1	其他	20221208	演员 原因 音乐剧 复活 卡司 调整	Topic #11	[0.02777778 0.02777778 0.02777995 0.02777786 0.02777783 0.02777841 0.02777904 0.02777809 0.02777927 0.02777893 0.02778028 0.69443481]
威宁小v	疫情全面放开，不再检查核酸，位于威宁东站的岗亭，将成为历史，威宁东站于2022年11月开通，成为进入威宁县城的又一个高速 #沿着高速看中国 #高速收费站 #疫情防控全面放开 2毕节·威宁彝族回族苗族自治县 L威宁小v的微博视频 ?	2022年12月08日 20:58	名人	男	0	1	1	贵州	20221208	疫情 全面 检查 核酸 东站 岗亭 历史 东站 收费站 全面 毕节 视频	Topic #6	[0.01041677 0.01041676 0.01041678 0.3293188 0.21330743 0.01041694 0.36362157 0.01041691 0.01041686 0.01041713 0.01041673 0.01041733]
大单间	《专家：未来一到两个月，或将出现大规模疫情冲击》当晚，北京市也发布了优化疫情防控的十条措施，其中包括进返京人员不再查验核酸和健康码。随着防控措施的放宽，未来一到两个月，国内或将面对大规模的疫情冲击。O网页链接 ?	2022年12月08日 20:59	名人	男	0	1	6	山东	20221208	专家 疫情 冲击 优化 措施 人员 核酸 防控 措施 疫情 冲击 网页 链接	Topic #11	[0.00595245 0.00595254 0.36234925 0.00595246 0.00595259 0.00595244 0.14915247 0.00595239 0.00595245 0.00595244 0.00595262 0.4349259 ]
撒拉和撒莱	“新十条”颁布后的第一天，俺小区核酸检测亭前排起了前所未有的长队。#上海疫情##上海疫情防控# ?	2022年12月08日 20:59	普通用户	女	0	0	3	其他	20221208	小区 长队 疫情	Topic #10	[0.02777789 0.02777828 0.02777784 0.02777779 0.28999652 0.02777798 0.02777784 0.02777778 0.02777796 0.02777789 0.43222286 0.02777938]
大圣书斋	【李克强：随着优化调整措施的落实 中国经济增速将会持续回升】财联社12月8日电，国务院总理李克强8日在安徽省黄山市分别会见来华出席第七次“1+6”圆桌对话会的世界银行行长马尔帕斯、国际货币基金组织总裁格奥尔基耶娃和世界贸易组织总干事伊维拉。在会见马尔帕斯时，李克强表示，中国是最大的发展中国家，世行是最大的多边开发机构。中方愿进一步深化同世行的合作，共同应对世界经济面临的复杂问题。中国致力于打造市场化法治化国际化营商环境。欢迎各国企业扩大对华投资合作。李克强在应询介绍中国经济和疫情防控相关情况时指出，中国实现稳就业稳物价、稳住了宏观经济大盘，经济运行保持在合理区间，这在疫情冲击背景下实属不易。中方根据疫情形势变化，公布了进一步优化落实防控的十条措施。随着优化调整措施的落实，中国经济增速将会持续回升。中方将更好统筹疫情防控和经济社会发展，守护人民生命安全，维护好正常生产生活秩序。马尔帕斯表示…	2022年12月08日 20:59	名人	男	0	0	0	其他	20221208	优化 调整 措施 经济 联社 总理 会见 圆桌 世界 银行行长 总裁 总干事 会见 世行 机构 世行 合作 世界 经济 问题 致力于 市场化 营商 环境 企业 对华 投资 合作 应询 经济 情况 物价 宏观经济 大盘 经济运行 合理 区间 疫情 冲击 背景 实属 疫情 形势 变化 优化 防控 措施 优化 调整 措施 经济 经济社会 发展 人民 生命安全 生产 生活 秩序 世行 关系 调整 防疫 政策 不断扩大 合作 会见 全球 经济 参与者 维护者 建设者 宏观政策 债务 气候变化 全球性 挑战 人民币 汇率 合理 水平 国际 产业链 供应链 发展 关系 优化 调整 防疫 政策 经济 合作 世界 经济 碎片 挑战 会见 核心 体制 发展 世界 世界 权利 义务 原则 经济 发展 阶段 水平 能力 责任 主义 公平 贸易 合作 改革 正确方向 发展 总体 发展 导向 评价 体系 建设性 继…	Topic #3	[0.00085035 0.00085043 0.00085038 0.62960608 0.0008504 0.00085035 0.00085036 0.00085037 0.11333384 0.00085036 0.11823709 0.13201999]
一三五七哟	大家共同努力在疫情防控的特殊阶段，所有的任课老师们又再次化身“主播”，以线上授课的方式向同学们传播知识，相信通过大家的共同努力，一定能够夺取这场疫情防控战的胜利! ?	2022年12月08日 20:59	普通用户	女	0	0	0	新疆	20221208	阶段 任课老师 化身 主播 方式 同学们 传播 胜利	Topic #11	[0.01666706 0.01666682 0.01666667 0.01666703 0.37978497 0.01666699 0.01666694 0.01666683 0.01666694 0.0166677 0.01666723 0.45354482]
中国石油大庆石化公司	#疫情速报# 关于萨尔图区调整部分风险区等级的公告：根据当前疫情防控形势，为切实保障人民群众生命安全和身体健康，快速有效阻断疫情传播扩散风险，依据相关法律法规和疫情防控政策，经专家组综合研判，区指挥部决定：自2022年12月8日8时起，判定萨尔图街道格林街道唯美主邑小区C12号楼2单元1楼层、C17号楼1单元13楼层、D12号楼3单元5楼层;会战街道三号院小区3-5号楼1单元、会战街道瑞民苑小区9号楼3单元6楼层、东风街道H8号楼1单元3-6楼层、友谊街道会战小区2-8号楼2单元4-5楼层为高风险区。	2022年12月08日 20:59	企业	男	0	0	1	黑龙江	20221208	疫情 速报 调整 部分 风险 公告 形势 人民 群众 生命安全 疫情 传播 风险 法律法规 政策 专家组 综合 研判 指挥部 街道 街道 主邑 小区 单元 楼层 单元 楼层 单元 楼层 会战 街道 小区 单元 会战 街道 小区 单元 楼层 东风 街道 单元 楼层 街道 会战 小区 单元 楼层	Topic #10	[0.00198415 0.00198418 0.00198431 0.00198415 0.09556152 0.00198417 0.0019842 0.00198433 0.0019842 0.00198422 0.88459636 0.00198423]
家在远方6687	疫情防控终于放开了，太好了! ?	2022年12月08日 20:59	普通用户	男	0	0	0	黑龙江	20221208		Topic #0	[0.08333333 0.08333333 0.08333333 0.08333333 0.08333333 0.08333333 0.08333333 0.08333333 0.08333333 0.08333333 0.08333333 0.08333333]
开心的米娜瓦尔	二十条优化措施充分彰显了三个“坚定不移”。疫情发生以来，正是由于坚定不移坚持人民至上、生命至上，坚定不移落实“外防输入、内防反弹”总策略，坚定不移贯彻“动态清零”总方针，我国有效应对了全球多轮疫情冲击，最大程度保护了人民生命安全和身体健康，统筹疫情防控和经济社会发展取得重大积极成果。	2022年12月08日 20:59	普通用户	女	0	0	0	新疆	20221208	优化 措施 疫情 人民 生命 外防 内防 策略 总方针 全球 疫情 冲击 程度 人民 生命安全 经济社会 发展 成果	Topic #4	[0.00520847 0.00520846 0.09167482 0.23216755 0.43148799 0.00520841 0.0052084 0.0052084 0.2030018 0.00520838 0.00520861 0.00520872]
壹刀剑雪	后疫情时代来临，我们应该怎样面对？国家出台了防疫“新10条措施”。新措施的出台，标志进入后疫情时代。这个后疫情时代，并不是疫情的终结，也不是防控的“躺平”，更不是国家就不管了，而是更持续提高防控的科学精准水平。“新10条措施”明确，除特殊场所外，不再查验核酸阴性证明，不再查验健康码和行程码，对于跨地区流动人员也不再查验，不开展落地检。这意味着：对于多数人来讲，疫情的防护要依赖自己、靠个人自觉。也意味着：对特殊人群的更好保护。更意味着：我国防疫措施更加科学、更加精准、更加符合广大人民群众的意愿。对于后疫情时代，人们应该怎样做，谈点个人粗浅认识，共大家参考。1、切实转变思想观念。俗话说，观念一变天地宽。三年的疫情，对每一个国人来讲，都经历了一场从来没有经历的大考验，终身难忘。三年的疫情，大多时候繁华的街道变得荒凉，热闹的城市变得人烟稀少，忙碌的生活中突然被按了停止键，人人都带上口罩！三年的商…	2022年12月08日 20:59	普通用户	男	0	0	0	重庆	20221208	疫情 时代 国家 防疫 措施 措施 标志 疫情 时代 疫情 时代 疫情 防控 躺平 国家 防控 科学 精准 水平 措施 场所 核酸 阴性 证明 跨地区 流动 人员 疫情 特殊人群 防疫 措施 科学 精准 人民 群众 意愿 疫情 时代 人们 谈点 观念 观念 天地 疫情 国人 经历 经历 考验 疫情 街道 生活 口罩 商情 人们 习惯 穿衣服 核酸 问候 帽子 人会 短时间 产生 核酸 核酸 全世界 国家 问题 新华网 消息 毒力 疫情 报告 本土 感染者 病例 普通型 患者 核酸 部分 病人 道理 世界 被动 病毒传播 规律 数学模型 测算 第一波 冲击 最高峰 人群 感染率 经历 数学 逻辑 病毒 病毒 毒性 科学 角度 流感 普通 专家 流感 症状 肌肉 关节 酸痛 味觉 季节 时段 普通 季节性 传染性 传染性 流感 流感 传染性 普通 传染性 规律 人们 科学 防疫 科学 科学 …	Topic #11	[3.53116473e-04 3.53122669e-04 3.53115180e-04 3.53124286e-04 3.53121059e-04 1.17200319e-01 1.46725896e-01 3.53116922e-04 3.53122354e-04 2.21748948e-02 7.58074392e-02 6.35619612e-01]
穿着棉袄吹风扇	#元旦春节将使疫情形势达到高峰#疫情防控让好多人抑郁，突然防疫政策松绑又让好多人紧张，这也不是那也不是。接上来两个月的冲击大可不必紧张，现在的病毒不是三年前的病毒，现在的医院也不是三年前的医院，没有署名的专家却还是三年前的专家，真的建议专家实名制。 ?	2022年12月08日 21:56	普通用户	女	0	0	1	四川	20221208	疫情 形势 防疫 政策 冲击 病毒 病毒 医院 医院 专家 专家 建议 专家 实名制	Topic #11	[0.00595249 0.00595246 0.00595248 0.00595248 0.00595253 0.34553523 0.00595241 0.00595244 0.00595244 0.00595245 0.00595247 0.59494013]
齊司礼的专属小笨鸟	#哈尔滨疫情防控#哈尔滨你小子是懂怎么赚钱的 ?	2022年12月08日 21:56	普通用户	女	0	0	1	其他	20221208	小子	Topic #0	[0.08333333 0.08333333 0.08333333 0.08333333 0.08333333 0.08333333 0.08333333 0.08333333 0.08333333 0.08333333 0.08333333 0.08333333]
沐晨同学	#我们正式迈向结束疫情生活的道路#难道不是疫情没结束，防控结束了吗 ?	2022年12月08日 21:56	普通用户	男	0	0	4	山东	20221208	疫情 生活 道路 疫情 防控	Topic #4	[0.01388892 0.01388908 0.01388898 0.0138889 0.84722098 0.01388892 0.01388896 0.0138889 0.01388892 0.01388891 0.01388909 0.01388944]
nan	每天做核酸的日子，熟练打开健康码的日子，在家上网课的日子……疫情防控的点点滴滴都会记得……感谢所有为疫情防控做出贡献的所有人愿这段记忆，只藏在心里，不再被再次实践！ ?	2022年12月08日 21:56	普通用户	女	0	0	0	江西	20221208	核酸 日子 日子 日子 贡献 所有人 记忆	Topic #11	[0.01041669 0.01041674 0.01041683 0.01041671 0.25108905 0.01041668 0.01041822 0.01041667 0.0104167 0.01041719 0.01041672 0.64474182]
小魚林生	#中国疫情防控# 咋说呢，我挺知足了，国家疫情防控了三年我才没被感染，还清零了很多次，和今年一比，去年的中国太幸福。但我是幸存者，只是运气好而已。这三年，在国外我可能会被感染一次，再一次，甚至死亡。谢谢我的国家。 ?	2022年12月08日 21:56	普通用户	女	0	0	0	吉林	20221208	国家 运气 国家	Topic #11	[0.02777791 0.02777778 0.02777778 0.02777868 0.02777778 0.02777778 0.02777789 0.02777789 0.02777781 0.02777801 0.02777785 0.69444287]
鞍一刻	疫情走到这一步，孕妇们是最难的，尤其是还要上班的准妈妈。那些正在备孕的女性们，是不是要暂停计划，再观望观望形势？这几年生育率又要下滑了吧？#疫情下的孕妇##女性备孕##疫情防控##进一步优化落实疫情防控措施# ?	2022年12月08日 21:56	普通用户	女	0	0	0	辽宁	20221208	疫情 孕妇 准妈妈 女性 计划 形势 生育率 疫情 孕妇 女性 优化 措施	Topic #11	[0.01190487 0.01190508 0.37834955 0.01190492 0.01190541 0.01190481 0.01190523 0.01190479 0.01190537 0.01190537 0.01190521 0.50259939]
山东省中西医结合医院	【就诊须知】山东中医药大学第二附属医院就诊须知尊敬的患者及家属朋友:根据新型冠状病毒肺炎疫情防控形势，结合我院实际情况，现将我院门诊就诊及住院治疗须知告知如下：一、门诊就诊须知1.门诊患者及陪同人员进入门诊须扫场所码，并提供48小时核酸检测阴性证明，同时出示健康码、行程码，积极配合流行病史询问、体温检测等。2.为保证您的生命健康与安全，进入医院请做好个人防护，全程佩戴口罩，请勿随意摘下或丢弃口罩；请遵守“一医一患一诊室”的规定，如病情确需家属陪同，原则上每位患者仅限1名。3.医院实行非急诊预约诊疗，预约流程请关注医院微信公众号或官网。为避免聚集，预约患者30分钟内来院到自助设备或分诊台取预约号；候诊时尽可能间隔就座，保持1米以上距离。4.属于高风险区的人员，健康码为红码、黄码人员，7天内有境外地区旅居史，新冠病毒感染确诊者或疑似病例接触史人员，有发热（体温≥37.3℃）或嗅觉味觉减退或急…	2022年12月08日 21:56	普通用户	男	0	0	0	山东	20221208	医院 患者 家属 朋友 肺炎 形势 我院 实际 情况 我院 门诊 住院治疗 门诊 门诊患者 人员 门诊 场所 小时 阴性 证明 流行病 生命 医院 全程 口罩 诊室 规定 病情 家属 患者 医院 流程 医院 微信 公众 官网 患者 设备 间隔 距离 人员 人员 地区 旅居 病毒感染 疑似病例 人员 体温 嗅觉 味觉 急性 流感 症状 普通 门诊 病情 急诊科 小时 医院	Topic #0	[0.38904703 0.00173618 0.0017362 0.00173612 0.00173614 0.36090603 0.23442153 0.00173615 0.00173612 0.00173617 0.00173619 0.00173614]
不会缺失的正义	邯钢集团造假究竟谁来彻查？谁是邯钢背后保护伞？伤残老兵求助彻查！2022.9.30以来邯钢在疫情严峻之际派多人多批次，强闯医院卡口妨碍疫情防控，不分昼夜私闯民宅，进行非法监视和骚扰，已报警8次依旧拒绝撤离，气焰嚣张！2022.11.1北张庄镇政府连续第14次向河北省信访局虚假办结，2022.12.5邯钢连续第85次向河北省信访局虚假办结！我方已受多部门威胁施压，特此求助彻查！2022.9.30以来在疫情严峻之际邯钢派多人多批次到家和单位非法监视和骚扰，10.4报警后依然拒绝撤离并声称跟派出所打好招呼，10.7日上午报警后邯钢方面在派出所刚写完保证书，下午5:30又闯入单位骚扰，拦住再次报警后邯钢车辆猛踩油门逃窜，10.8早上6:30邯钢又派人到家门口监视骚扰，多次警告无效，14号已8次报警依旧拒绝撤离，气焰嚣张，我方已受到多部门威胁和施压！2022.11.1北张庄镇政府连续第14次向河北…	2022年12月08日 21:57	普通用户	男	0	0	0	河北	20221208	邯钢 集团 彻查 邯钢 保护伞 老兵 彻查 邯钢 疫情 医院 民宅 报警 信访局 邯钢 信访局 部门 威胁 彻查 疫情 邯钢 单位 报警 声称 派出所 报警 邯钢 方面 派出所 保证书 单位 报警 邯钢 车辆 踩油门 邯钢 警告 报警 部门 威胁 信访局 邯钢 集团 信访局 邯钢 集团 书记 宪政 证据 补偿 法定 待遇 邯钢 利用 社会 人员 电话 声称 信访局 集团 邯钢 集团 邯钢 集团 邯钢 被告 裁判 邯钢 规定 曲解 劳动 合同法 人员 虚构 法定 证据 情况 邯钢 集团 关系 邯钢 集团 领导 中央 国家 邯钢 领导 处分 孩子 上学 工作 单位 威胁 彻查 邯钢 集团 依法 补偿 法定 待遇 父亲 老兵 邯钢 设备 分公司 工作 工伤 邯钢 医院 住院 邯钢 邯钢 劳务 协议 协议 内容 手印 劳务 公司 协议 文本 均遭 邯钢 丛台 方舟 人力 有限公司 服务 有限公司…	Topic #9	[0.00119056 0.12541427 0.0011905 0.1906826 0.00119051 0.0583678 0.00119052 0.00119053 0.06340987 0.4619944 0.00119051 0.09298794]
北京人应该知道的北京事	【白岩松：#我们正式迈向结束疫情生活的道路#】#迈向结束疫情生活的道路不等于结束疫情# 白岩松：疫情防控新十条出台、防控措施的叠加优化，意味着我们正式迈向了结束疫情生活的道路。但是，迈向结束疫情生活的道路和结束疫情并不是一回事。想要真正结束疫情，无论社会还是个体都还要做很多事。比如医疗机构的相关准备，个人防护措施，科普的重要性、让人们减少内心的恐慌。其中还有非常重要的一点，就是老年人的疫苗接种。（央视网）L央视网的微博视频	2022年12月08日 21:57	名人	男	12	63	319	北京	20221208	疫情 生活 道路 疫情 生活 道路 疫情 防控 措施 优化 疫情 生活 道路 疫情 生活 道路 疫情 疫情 社会 个体 医疗机构 措施 重要性 人们 内心 老年人 疫苗 视频	Topic #4	[0.00297631 0.00297624 0.00297632 0.0029762 0.73382585 0.00297628 0.00297623 0.0029762 0.0029762 0.0029762 0.23641163 0.00297633]
嫵娓熊0406	@中国新闻网 @遂溪政法 @广东台今日关注 @头条新闻 @新华网 @广东省人民政府门户网站 #疫情三年 #疫情防控 #夜班 #哺乳期夜班##不得延长哺乳期女职工劳动时间或安排夜班# 從11月28日一直上班到今天(12月8)，每天都是從早上 9點上班到晚上10點多，甚至有時候到晚上11點，本想請假休息一天，想不到廢材領導居然眼紅休了產假和喪假，讓我知足！不知道一位正在哺乳期?帶病連續連續上了8天12小時的白班的媽媽，申請休息一天到底是怎麼過分了？	2022年12月08日 21:57	普通用户	女	0	0	1	广东	20221208	新闻网 政法 头条新闻 新华网 门户网站 疫情 夜班 哺乳期 夜班 哺乳期 女职工 劳动 时间 夜班 時候 廢材 領導 眼紅 產假 哺乳期 媽媽	Topic #9	[0.02083345 0.02083369 0.02083339 0.02083339 0.23902505 0.02083364 0.02083369 0.02083338 0.02083355 0.55263844 0.0208336 0.02083473]
AOKu_u3u_Re	#江苏疫情防控#缓考没有平时分分和命都想要很过分吗 ?	2022年12月08日 21:57	普通用户	女	0	0	0	江苏	20221208	分分 过分	Topic #0	[0.08333333 0.08333333 0.08333333 0.08333333 0.08333333 0.08333333 0.08333333 0.08333333 0.08333333 0.08333333 0.08333333 0.08333333]
大毛大毛yr	清晰记得三年前疫情爆发是正月初一，那天我总值班，我挨着给在休假的同事们打电话叫他们返岗，一起挺过了两个月，后来在医院通宵守门几个月和不理解政策的病人家属争吵，再后来派出去没有日夜随叫随到的去客运站给返乡人员做核酸，最后我辞职去了社区尖刀班工作，依然每天清查外地返乡人员的报备，天不亮准备全员核酸，大街小巷拿着喇叭叫居民下楼做核酸。如今我换了城市换了新工作，我又被派出来搞免费核酸，并且是采样人员，各地政策已经放开，而我依然坚守在便民核酸点。可是从头到尾我的本职工作只是一个会计，感觉我像是专门搞疫情防控的天选之子！	2022年12月08日 21:57	中高级达人	女	0	0	0	湖北	20221208	疫情 同事 医院 通宵 守门 政策 病人 家属 客运站 人员 核酸 社区 尖刀班 工作 清查 外地 人员 全员 核酸 喇叭 居民 核酸 工作 免费 核酸 人员 政策 便民 核酸 本职工作 感觉 专门	Topic #6	[0.00333347 0.00333367 0.00333338 0.00333345 0.00333352 0.22008441 0.49824514 0.00333336 0.00333338 0.0033335 0.25166918 0.00333354]
潘昭烨	疫情防控居家隔离十问十答。我分享了【居家隔离医学观察期间共同居住者或陪护人员能外出吗？需要就医怎么办？10问10答→】, 快来看吧！ | O居家隔离医学观察期间共同居住者或陪护人员能外出吗？需要就医怎么办？10问10答→ ?	2022年12月08日 21:57	普通用户	男	0	0	0	其他	20221208	医学观察 居住者 人员 医学观察 居住者 人员	Topic #6	[0.01666679 0.01666677 0.01666667 0.01666667 0.01666672 0.01666667 0.81666596 0.01666667 0.01666667 0.01666677 0.01666699 0.01666667]
小林容易睡不醒	那就浅浅和疫情防控告个别吧 ?	2022年12月08日 21:57	普通用户	女	0	0	0	广东	20221208	个别	Topic #7	[0.04166667 0.04166667 0.04166667 0.04166667 0.04166667 0.04166667 0.04166667 0.54166477 0.04166667 0.04166667 0.04166692 0.04166831]
Dexter晚晚	疫情结束了，突然想起去年南京沦陷的时候也曾参赴前线，也算是一点小小的贡献吧#南京疫情##南京疫情防控# ?	2022年12月08日 21:57	普通用户	女	0	2	3	安徽	20221208	疫情 前线 贡献 疫情	Topic #4	[0.02083337 0.0208335 0.02083335 0.02083339 0.77083219 0.0208334 0.02083337 0.02083334 0.02083344 0.02083337 0.02083344 0.02083385]
花fa超幸福	挺好的挺好的挺好的，如了躺平派的愿放开了吧八九成的人都会陪你们?一遍，然后开启优胜劣汰人类清除计划，反复感染、免疫力低下、以及底层人民都会被挤兑走挺好的挺好的挺好的挺好的既然躺平派这么开心，为什么真正放开后还要发看不上病、?了很痛苦没人管的小作文呢，还以为早都预料到了呢，没有嘛？那些说什么三年都不能出国的可拉倒吧，疫情之前没有管控的时候也没见你们出国啊？怎么防控三年还发大财了呢？这对你们来说经济应该是变好了才对啊，怎么还骂现在经济差呢？疫情防控造成的经济差这难道不是一个伪命题吗？反正现在放开了，国际航班也恢复了，崇洋媚外那些润吧，请润啊，尽管润	2022年12月08日 21:58	普通用户	男	0	0	0	其他	20221208	躺平 人类 计划 免疫力 底层 人民 躺平 作文 疫情 管控 防控 经济 经济 经济 命题 国际航班	Topic #11	[0.00641028 0.00641033 0.00641028 0.10935527 0.00641047 0.00641038 0.00641035 0.00641029 0.00641045 0.00641036 0.00641032 0.82654123]
草堂雅舍	#东方财富##股票#【李克强：随着疫情防控优化调整措施落实 中国经济增速将会持续回升】守护人民生命安全，维护好正常生产生活秩序。O李克强：随着疫情防控优化调整措施落实 中国经济增速将会持续回升 (来自@东方财富网) ?	2022年12月08日 21:58	普通用户	男	0	0	0	广东	20221208	财富 股票 优化 调整 措施 经济 人民 生命安全 生产 生活 秩序 优化 调整 措施 经济 财富网	Topic #10	[0.00555561 0.00555561 0.00555582 0.18171104 0.00555602 0.00555556 0.00555562 0.00555572 0.08810442 0.00555557 0.68018327 0.00555573]
東井十四ilusm	#我们正式迈向结束疫情生活的道路#只是不防控 ?	2022年12月08日 21:58	普通用户	女	0	0	0	海外	20221208	疫情 生活 道路 防控	Topic #4	[0.01666671 0.01666691 0.0166668 0.01666669 0.81666524 0.0166667 0.01666676 0.01666668 0.01666669 0.01666669 0.01666695 0.01666718]
gyzghf	#疫情防控政策的不断调整与优化#想问机关事业单位的工作人员跨地市流动（比如回家）是否还需要履行干部外出备案？一级一级审批？想问机关事业单位是否还需要履行“两点一线”？三年了，今年春节希望所有人能够过年回家，回家过年！ ?	2022年12月08日 21:58	普通用户	男	0	0	5	河北	20221208	政策 调整 优化 机关 事业单位 工作人员 跨地 流动 回家 干部 备案 机关 事业单位 所有人 回家 回家	Topic #9	[0.00641028 0.0064103 0.00641058 0.0064109 0.00641097 0.0064103 0.00641057 0.00641029 0.00641037 0.50802471 0.22489092 0.20938981]
ngbvng	#告别健康码#中国幅员辽阔，每个省疫情情况不一样，比如某省，已经将疫情传播控制之前做好了，现在突然撤销防控，不仅让之前的防疫前功尽弃，而且对人民的生命健康带来威胁，希望疫情防控以省为主，各生根据各省实际，制定策略。 ?	2022年12月08日 21:59	普通用户	男	0	2	0	山西	20221208	疫情 情况 疫情 传播 防控 防疫 人民 生命 威胁 实际 策略	Topic #11	[0.00694463 0.00694454 0.0069445 0.0069445 0.00694493 0.00694477 0.0069445 0.00694452 0.09869488 0.00694453 0.00694455 0.83185915]
导演小二郭宏伟	【白岩松：#我们正式迈向结束疫情生活的道路#】#迈向结束疫情生活的道路不等于结束疫情# 白岩松：疫情防控新十条出台、防控措施的叠加优化，意味着我们正式迈向了结束疫情生活的道路。但是，迈向结束疫情生活的道路和结束疫情并不是一回事。想要真正结束疫情，无论社会还是个体都还要做很多事。比如医疗机构的相关准备，个人防护措施，科普的重要性、让人们减少内心的恐慌。其中还有非常重要的一点，就是老年人的疫苗接种。#告别健康码# L央视网的微博视频	2022年12月08日 21:59	名人	男	0	0	1	北京	20221208	疫情 生活 道路 疫情 生活 道路 疫情 防控 措施 优化 疫情 生活 道路 疫情 生活 道路 疫情 疫情 社会 个体 医疗机构 措施 重要性 人们 内心 老年人 疫苗 视频	Topic #4	[0.00297631 0.00297624 0.00297632 0.0029762 0.73382585 0.00297628 0.00297623 0.0029762 0.0029762 0.0029762 0.23641163 0.00297633]
雨菲芳香	人人都是防线，战“疫”有你有我。让我们加强自身防护，积极主动配合疫情防控工作，以实际行动为防疫贡献力量，共同迎接疫情散去、春暖花开的明天。 ?	2022年12月08日 21:59	普通用户	男	0	0	0	湖北	20221208	防线 积极主动 工作 实际行动 防疫 贡献力量 疫情	Topic #4	[0.01666697 0.01666674 0.01666694 0.01666705 0.81666427 0.01666673 0.01666674 0.01666682 0.0166667 0.01666708 0.016667 0.01666698]
易轩铭	【白岩松：#我们正式迈向结束疫情生活的道路#】#迈向结束疫情生活的道路不等于结束疫情# 白岩松：疫情防控新十条出台、防控措施的叠加优化，意味着我们正式迈向了结束疫情生活的道路。但是，迈向结束疫情生活的道路和结束疫情并不是一回事。想要真正结束疫情，无论社会还是个体都还要做很多事。比如医疗机构的相关准备，个人防护措施，科普的重要性、让人们减少内心的恐慌。其中还有非常重要的一点，就是老年人的疫苗接种。#告别健康码# L央视网的微博视频	2022年12月08日 21:59	名人	男	0	0	0	山西	20221208	疫情 生活 道路 疫情 生活 道路 疫情 防控 措施 优化 疫情 生活 道路 疫情 生活 道路 疫情 疫情 社会 个体 医疗机构 措施 重要性 人们 内心 老年人 疫苗 视频	Topic #4	[0.00297631 0.00297624 0.00297632 0.0029762 0.73382585 0.00297628 0.00297623 0.0029762 0.0029762 0.0029762 0.23641163 0.00297633]
雪凉了xl	《四十九——情绪酝酿》今晚的情绪酝酿，始终没憋出一个字来。按照惯例，我该写年终总结了，想到马上就是而立之年的年纪，以及这一年，甚至是这三年的兵荒马乱，这些天的思考都化成一缕青烟。#疫情防控##抗疫行动##年终总结##打工人# ?	2022年12月08日 21:59	普通用户	男	0	1	0	其他	20221208	情绪 情绪 惯例 年终总结 青烟 抗疫 行动 年终总结 工人	Topic #11	[0.01388889 0.01388889 0.01388889 0.01388896 0.42380612 0.01388906 0.01388889 0.01388889 0.01388939 0.01388889 0.01388891 0.43730422]
雨菲芳香	作为普通干部，我们要理性面对疫情发展，认真学习，积极普及防控知识，科学地做好自身防护，健康饮食，根据工作安排，制定作息时间表，适当休息，提高自身免疫力，唯有如此，才能有更多的精力、更好的状态肩负起抗疫使命。长风破浪会有时，直挂云帆济沧海，请相信，黑夜翻面之后，会是新的白昼，战疫终将取得胜利!	2022年12月08日 21:59	普通用户	男	0	0	0	湖北	20221208	普通干部 理性 疫情 发展 认真学习 防控 科学 饮食 工作 作息时间 免疫力 精力 状态 抗疫 黑夜 翻面 战疫	Topic #4	[0.0069445 0.00694456 0.00694456 0.10388551 0.63517906 0.19843459 0.00694445 0.00694451 0.00694452 0.00694451 0.00694457 0.00694466]
明天我会想好名字	没想到最早到来的年终总结是防疫的，说真的看到这些天广州每天一场不落的疫情防控新闻发布会撤掉的时候始终还是有点动容。三年抗疫我最辛苦的时刻也不过是支援核酸到凌晨三点，比我辛苦的工作人员和群众多了太多，收到的理解和困惑也曾让心情变得沉重。希望生活早日恢复正常，希望往后再也不用面对这么大型的公共卫生事件，希望不会再有“为什么是我们这一代人去承受这些”的时刻。	2022年12月08日 21:59	普通用户	女	0	2	5	广东	20221208	年终总结 防疫 新闻 发布会 有点 动容 抗疫 时刻 核酸 工作人员 群众 心情 生活 公共卫生 事件 一代人 时刻	Topic #11	[0.15801674 0.00555559 0.00555575 0.00555557 0.37628098 0.00555573 0.00555632 0.00555563 0.00555561 0.00555567 0.00555565 0.41570076]
雨菲芳香	感谢奋战在前线的每一个医生，感谢现在还坚守在自己岗位的每一个人，希望大家都能好好保护自己，一切都会好起来的！让我们心相连、情相拥、爱相通，不胆怯、不退缩，肩并肩、手挽手，筑起抗疫的钢铁长城，一起来打赢这场疫情防控阻击战，相信中国，必将迎来美好的春天！ ???	2022年12月08日 21:59	普通用户	男	0	0	1	湖北	20221208	前线 医生 岗位 抗疫 钢铁长城 阻击战	Topic #4	[0.0166671 0.01666667 0.01666667 0.01666668 0.81666338 0.01666887 0.01666672 0.01666667 0.01666667 0.0166669 0.01666689 0.01666679]
虾仁芝麻卷·	健康码真正告别我们的生活的那一天，不是在因为疫情防控变化而彻底停用的那一天，而是在管理健康码的有关部门删除保存的个人信息的那一天。如果健康码停用，那就意味着健康码处理个人信息的目的已经实现，管理健康码的有关部门作为个人信息处理者停止提供服务，符合《个人信息保护法》47条规定的删除个人信息的情形，除非存在“法定保存期限未届满”或“删除个人信息从技术上难以实现”等特殊情形，否则有关部门应当主动删除个人信息。想完全恢复到疫情前的生活，就应当在方方面面向疫情前看齐。如果认定健康码完成了它的历史使命，就应该让它体面地退出历史舞台。#告别健康码##我们正式迈向结束疫情生活的道路##微博新知博主#	2022年12月08日 21:59	名人	男	0	2	10	北京	20221208	生活 变化 管理 部门 个人信息 个人信息 目的 管理 部门 信息处理 服务 个人信息 保护法 规定 个人信息 情形 法定 期限 个人信息 情形 部门 个人信息 疫情 生活 方方面面 疫情 历史使命 体面地 历史舞台 疫情 生活 道路 新知 博主	Topic #2	[0.00362326 0.00362331 0.37840235 0.00362326 0.24947005 0.00362321 0.00362325 0.00362325 0.00362322 0.00362331 0.33951815 0.00362338]
順意牌芝士-	#陕西省进一步优化调整疫情防控措施#真绝了 一个每天都新增小阳人的小县城 学校要求我们必须同意复课 不同意的直接电话问候 任由走读生和老师及其它工作人员出入 然后出了什么问题不承担任何责任 我们是陕西特种兵 ?	2022年12月09日 00:52	普通用户	女	0	0	1	陕西	20221209	优化 调整 措施 县城 学校 电话 问候 任由 走读生 老师 工作人员 问题 责任 特种兵	Topic #9	[0.00833343 0.00833347 0.25664568 0.00833354 0.00833421 0.00833344 0.00833374 0.00833362 0.00833341 0.66001814 0.00833382 0.00833351]
S月漫长	#元旦春节将使疫情形势达到高峰#疫情防控没有折中的路，只能严防严控严格隔离，这种状态下催生的，就是高楼失火逃不出去，因救医困难导致的生命逝去，跳楼，大、白强制抓人等，放开后也不要过度恐慌，可以参考一下别的国家开放后因新冠导致的各年龄段的死亡率，同时和流感的死亡率进行对比，就会发现其实也没有那么可怕	2022年12月09日 00:52	普通用户	女	0	0	0	天津	20221209	疫情 形势 状态 高楼 生命 过度 国家 年龄段 死亡率 流感 死亡率	Topic #11	[0.00833339 0.0083334 0.00833341 0.0083334 0.00833378 0.00833372 0.00833334 0.00833336 0.00833336 0.00833338 0.00833343 0.90833204]
世贸人才培训中心	【#如何区别和预防今冬新冠和流感#？吴尊友发文介绍】中国疾控中心流行病学首席专家吴尊友12月7日在微博发文，介绍新冠和流感的异同，以及在今冬新冠和流感同流行的形势下如何预防。全文如下：1. 新冠与流感，有很多相同之处。首先，两者都是病毒引起，传播方式类似。两者都可以在人们近距离接触时传播。当然周围环境空气流通不好时，比如密闭空间，远距离传播也是有可能的。感染的人在讲话、打喷嚏、咳嗽等时，如果没有戴口罩或遮挡，产生的气雾或飞沫颗粒，落在近距离健康者的嘴或鼻，或被近距离健康者吸入，均可造成传播。也可以通过手接触被病毒污染的物体表面后，未清洗或消毒，又触摸口、鼻、眼等，造成接触传播。新冠与流感有很多相似的临床症状，包括：发热、咳嗽、气短或气急、乏力、咽喉疼痛、流鼻涕、肌肉酸痛、头痛，儿童还可能出现恶心呕吐。两者的主要症状表现，可以是无症状、轻症、重症，少数病人会演变为危重症，甚至出现死亡。由于…	2022年12月09日 00:52	普通用户	男	0	0	0	其他	20221209	区别 流感 发文 流行病学 发文 流感 流感 形势 流感 病毒 传播方式 人们 传播 空气流通 空间 远距离 传播 讲话 产生 气雾 飞沫 颗粒 传播 病毒 污染 物体 表面 消毒 流感 临床 症状 气短 咽喉 疼痛 流鼻涕 肌肉 酸痛 头痛 儿童 恶心 主要症状 轻症 重症 病人 危重症 症状 症状 区分 流感 实验室 流感 流感 病例 轻症 病例 多饮水 医疗 服务 人群 老人 功能 基础 疾病 流感 肺炎 器官 心脏 脑水肿 心梗 群体 流感 重症 医院 流感 不同点 病原体 综合症 家族 速度快 传染性 致病性 变异 流感 流感病毒 类型 人间 季节性 乙型 流感病毒 变异 变异 速度 病毒 流感 症状 时间 流感 症状 时间 症状 变异 毒株 流感 流感 传染期 时间 传播速度 感染者 比例 味觉 嗅觉 重症 比例 流感 历史 流感 数据 基础性 疾病 成人 感染者 住院 流感…	Topic #5	[3.66234524e-02 4.20905305e-04 4.20894991e-04 4.20888915e-04 1.82074966e-02 7.67849875e-01 4.20893186e-04 4.20887163e-04 4.20899889e-04 4.20891840e-04 4.20898868e-04 1.73952016e-01]
Lao金的微博	【#2023年放假安排出炉# 中秋国庆连休8天】财联社12月8日电，经国务院批准，现将2023年元旦、春节、清明节、劳动节、端午节、中秋节和国庆节放假调休日期的具体安排通知如下。一、元旦：2022年12月31日至2023年1月2日放假调休，共3天。二、春节：1月21日至27日放假调休，共7天。1月28日（星期六）、1月29日（星期日）上班。三、清明节：4月5日放假，共1天。四、劳动节：4月29日至5月3日放假调休，共5天。4月23日（星期日）、5月6日（星期六）上班。五、端午节：6月22日至24日放假调休，共3天。6月25日（星期日）上班。六、中秋节、国庆节：9月29日至10月6日放假调休，共8天。10月7日（星期六）、10月8日（星期日）上班。节假日期间，各地区、各部门要妥善安排好值班和安全、保卫、疫情防控等工作，遇有重大突发事件，要按规定及时报告并妥善处置，确保人民群众祥和平安度过节…	2022年12月09日 00:53	普通用户	男	0	0	0	浙江	20221209	联社 劳动节 调休 具体安排 调休 调休 劳动节 调休 调休 调休 地区 部门 工作 突发事件 报告 人民 群众	Topic #4	[0.18049109 0.00595247 0.00595253 0.00595259 0.7599837 0.00595239 0.00595251 0.0059525 0.00595254 0.00595259 0.00595266 0.00595243]
圆子的猪猪棒	2022.12.8?嗨咯～乖乖 今天见面啦 好开心?发现宝宝你好像又瘦了呢 平时要多吃点 照顾好自己 最近对于疫情防控已经开始全面放开了 你更要注意安全了 不要懈怠了 平时也要乖乖戴好口罩 多喝点热水 注意保暖哦 我学校这边今天开始解封啦 而且已经开始让学生收拾东西回家啦 这个忙碌的学期仿佛才刚刚开始 却又在不知不觉中离去了 过两天我就要回家啦 可以给你分享家那边的风景啦 可以期待一下哦宝贝 还有还有 可不可以申请跟你多见面 真的很想很想很想你呢……“唯一纯白的的茉莉花，盛开在琥珀色月牙。”想给你分享一首歌 是张韶涵老师的《梦里花》故事在干净纯粹的声音中娓娓道来 洁白如玉的花朵盛开在悬崖峭壁之上 在皎洁月光的照耀下洁白动人 如同白月光般的美好 看到月亮就会想起心中那一朵独一无二的茉莉花……晚安啦乖乖?@时代少年团-张真源	2022年12月09日 00:53	名人	女	0	26	44	广东	20221209	见面 全面 注意安全 口罩 热水 学校 学生 回家 学期 回家 风景 见面 茉莉花 琥珀色 月牙 老师 故事 声音 花朵 月光 动人 月亮 茉莉花 晚安 时代	Topic #9	[0.00757576 0.00757576 0.00757587 0.00757618 0.00757622 0.0075759 0.00757585 0.00757585 0.0075759 0.91666446 0.00757576 0.0075765 ]
Liz1221	平安的所有人让我们携起手来，打赢疫情防控的阻击战，静待春暖花开的日子早日到来，希望如期而至的不只春天，还有疫情过后平安的所有人。 ?	2022年12月09日 00:53	普通用户	女	0	0	0	新疆	20221209	所有人 阻击战 日子 疫情 所有人	Topic #11	[0.0138889 0.01388893 0.01388889 0.01388889 0.25127642 0.01388891 0.01388889 0.01388889 0.01388891 0.0138889 0.01388892 0.60983455]
KAnjou	香港第五波新冠疫情死亡率#总结香港第五波疫情##新冠疫情##香港疫情##新冠疫情防控# ?	2022年12月09日 00:53	普通用户	女	1	0	4	其他	20221209	疫情 死亡率 总结 疫情 疫情 疫情	Topic #11	[0.01190479 0.01190489 0.01190478 0.01190494 0.01190539 0.01190483 0.01190478 0.01190476 0.01190481 0.01190479 0.01190485 0.86904639]
耶嘿L小丸子	自从疫防控措施改变以后，面对身边那些到处乱窜，寻欢作乐，巴不得赶紧被感染的人，我该以怎么态度？#如何面对无力改变的事##疫情防控措施# ?	2022年12月09日 00:53	普通用户	女	0	0	0	河南	20221209	防控 措施 态度 无力 措施	Topic #2	[0.01666673 0.01666712 0.47439992 0.01666708 0.01666722 0.01666667 0.01666682 0.0166667 0.01666672 0.0166669 0.01666736 0.35893077]
社会监察员一乐阳	中华医学会呼吸病学年会-2022（第二十三次全国呼吸病学学术会议）于12月8日至11日在线上召开。12月8日晚，钟南山院士在开幕式上致辞。“现在新冠疫情还没有停，在我们中国不同的地方还是出现。现在如何正确看待奥密克戎引起的情况，我们不能用两年前的一些方法。因为现在（病毒）传染性极强，但是致病率大大减弱。如何顺应当前的形势，能够更好地优化我们的防控政策，使得我们国家真正地做到疫情要防住、经济要稳住、发展要安全，我们呼吸人应该有这个责任。”钟南山说。 L社会监察员一乐阳的微博视频	2022年12月09日 00:53	普通用户	男	0	0	0	北京	20221209	学年 全国 病学 学术会议 院士 开幕式 疫情 地方 情况 方法 病毒 传染性 形势 优化 防控 政策 国家 疫情 经济 发展 责任 社会 监察员 视频	Topic #11	[0.00416673 0.00416679 0.00416693 0.00416703 0.16177455 0.00416693 0.00416675 0.00416673 0.00416674 0.00416682 0.00416683 0.79655717]
超爱麻酱O_O	#我们正式迈向结束疫情生活的道路#今天在高速路口看到了来拉走核酸检查闸口的牌子，桌子，那个写着“核酸检测”的牌子就那样倒放在三轮车上，同事们唏嘘说吁县里面这动作真快~我准备拍照，车很快开过，我甚至没来得及拿手机出来结束了结束得很突然戛然而止我一时间竟然觉得有些空内心五味杂陈时间长度是三年又像大梦初醒我还在19年的晚上为李文亮医生的逝世感到痛心难过三年了这场仗也不知道谁赢了到底新冠带来了什么，又带走了什么？怎么计算呢？有很多人失去了生命，有很多人白了头发拼了全力大家都前仆后继了国家也尽力了从任何角度看，都有的说又好像很没有必要再说因为结束了尽管我这几年里常常觉得疫情防控工作有很多诟病之处我还是很期待能回到以前时间是线性的，还是在循环呢又回到那个吃饱了没事干的话题“这个世界会变好么？”我一直期待着的我们终究还是选择了“算了”因为身处时间的河流所以无法知道选择的对错亦或是没有对错如果那代价太沉…	2022年12月09日 00:54	普通用户	女	0	0	0	贵州	20221209	疫情 生活 道路 核酸 检查 闸口 牌子 桌子 牌子 三轮车 同事 动作 手机 内心 时间 医生 生命 头发 国家 工作 诟病 时间 线性 循环 话题 世界 时间 河流 无法 代价 风景	Topic #11	[0.00396836 0.00396827 0.00396831 0.07727584 0.00396855 0.00396857 0.14500616 0.00396833 0.00396828 0.00396845 0.00396831 0.74200254]
刘延治	2023年部分节假日安排出炉！春节休7天，中秋国庆连休8天据中国政府网8日消息，国务院办公厅印发《关于2023年部分节假日安排的通知》。各省、自治区、直辖市人民政府，国务院各部委、各直属机构：经国务院批准，现将2023年元旦、春节、清明节、劳动节、端午节、中秋节和国庆节放假调休日期的具体安排通知如下。一、元旦：2022年12月31日至2023年1月2日放假调休，共3天。二、春节：1月21日至27日放假调休，共7天。1月28日（星期六）、1月29日（星期日）上班。三、清明节：4月5日放假，共1天。四、劳动节：4月29日至5月3日放假调休，共5天。4月23日（星期日）、5月6日（星期六）上班。五、端午节：6月22日至24日放假调休，共3天。6月25日（星期日）上班。六、中秋节、国庆节：9月29日至10月6日放假调休，共8天。10月7日（星期六）、10月8日（星期日）上班。节假日期间，各地区、…	2022年12月09日 00:54	普通用户	男	0	0	2	甘肃	20221209	部分 天据 消息 印发 部分 自治区 直辖市 直属机构 劳动节 调休 具体安排 调休 调休 劳动节 调休 调休 调休 地区 部门 工作 突发事件 报告 人民 群众	Topic #4	[0.00462991 0.00462971 0.00462967 0.00462973 0.66269436 0.00462969 0.29100782 0.00462984 0.00462983 0.00462988 0.00462985 0.0046297 ]
Liz1221	舍我其谁的精神在疫情常态化的情形下，许许多多抗疫英雄怀抱舍我其谁的精神，为打赢疫情防控战，用他们的实际行动践行初心，为疫情准确把脉，为人民群众筑牢疫情防控安全线，一次次冲锋在“疫”线前沿。切勿我行我素擅自四处活动，切不要成为流动的病毒。 ?	2022年12月09日 00:55	普通用户	女	0	0	0	新疆	20221209	精神 疫情 常态 情形 抗疫 精神 实际行动 初心 疫情 把脉 人民 群众 安全线 冲锋 我行我素 流动 病毒	Topic #4	[0.00757581 0.00757577 0.00757576 0.00757589 0.91666448 0.00757613 0.00757612 0.0075758 0.00757578 0.00757586 0.00757604 0.00757655]
Bright	准备好了资料，今天（周五）一早要去韩国签证中心递交韩国签证申请。五年多次 韩国签证，每次最多停留日期不超过90天的 C-3-9 一般观光多次往返签证。就是突然间全国疫情防控放开了。可能下一步可以自由的出入境去国外了。可是这3年的疫情防控后，我觉得我再也不能恢复到以前的那种生活状态了。现在的工作和生活是一团糟，但似乎只能把所有的东西都理顺畅了才能出国去吧。但一时之间觉得，就算现在出国，我又能干嘛呢？解封了，我也没有做好准备。我没有想好未来的人生要如何走下去。。。	2022年12月09日 00:55	中高级达人	男	0	0	1	上海	20221209	资料 中心 观光 全国 生活 状态 工作 生活 干嘛 人生	Topic #11	[0.00925946 0.00925935 0.00925945 0.0092595 0.00925979 0.00925941 0.00925946 0.00925939 0.00925941 0.29512945 0.0092595 0.61227582]
不恋爱的蜜糖	《从今天起，请保护好自己和身边的人》12月7日，国务院联防联控机制发布了优化疫情防控新十条，对风险区划定和管理、核酸检测、隔离方式、保障群众就医购药需求等方面的举措进一步优化。O网页链接 ?	2022年12月09日 00:55	普通用户	女	0	0	0	北京	20221209	机制 优化 风险 区划 管理 方式 群众 购药 方面 优化 网页 链接	Topic #10	[0.00641046 0.20949339 0.30536633 0.00641034 0.00641037 0.00641031 0.00641032 0.00641044 0.00641038 0.00641041 0.4274469 0.00641035]
小心崇仁路	#告别健康码#三年大家都累了疫情没有结束只是疫情防控结束了以后大家都保护好自己吧 ?	2022年12月09日 00:56	普通用户	女	0	0	1	其他	20221209	疫情	Topic #4	[0.04166681 0.04166733 0.04166675 0.04166668 0.54166255 0.04166693 0.04166675 0.04166667 0.0416669 0.04166681 0.0416671 0.04166871]
Liz1221	人人做好自己想想他们的坚守，恳请大家受点暂时的委屈，多些理解多点包容，自觉遵守疫情防控的各项规定，同心同德、群防群控、人人做好自己，把生命安全和身体健康放在第一位，坚信一定能早日胜利。 ?	2022年12月09日 00:57	普通用户	女	0	0	0	新疆	20221209	群防群 生命安全 胜利	Topic #4	[0.02777796 0.02777778 0.02777778 0.02777794 0.69444374 0.02777778 0.02777778 0.02777779 0.02777778 0.02777778 0.02777808 0.02777781]
巨丰财经	晚间要闻：11月新能源乘用车零售销量同比增58.2%热点聚焦1、高层：随着疫情防控优化调整措施落实 中国经济增速将会持续回升高层指出，中国实现稳就业稳物价、稳住了宏观经济大盘，经济运行保持在合理区间，这在疫情冲击背景下实属不易。中方根据疫情形势变化，公布了进一步优化落实防控的十条措施。随着优化调整措施的落实，中国经济增速将会持续回升。中方将更好统筹疫情防控和经济社会发展，守护人民生命安全，维护好正常生产生活秩序。2、国家卫健委印发新冠病毒感染者居家治疗指南国务院疫情联防联控机制综合组印发《新冠病毒感染者居家治疗指南》。其中提出，家居环境要求在条件允许情况下，居家治疗人员尽可能在家庭相对独立的房间居住，使用单独卫生间；家庭应当配备体温计(感染者专用)、纸巾、口罩、一次性手套、消毒剂等个人防护用品和消毒产品及带盖的垃圾桶。3、国务院联防联控机制印发新冠病毒抗原检测应用方案为进一步优化新冠病毒…	2022年12月09日 00:57	企业	男	0	0	0	陕西	20221209	要闻 新能源 乘用车 零售 销量 热点 高层 优化 调整 措施 经济 高层 物价 宏观经济 大盘 经济运行 合理 区间 疫情 冲击 背景 实属 疫情 形势 变化 优化 防控 措施 优化 调整 措施 经济 经济社会 发展 人民 生命安全 生产 生活 秩序 印发 病毒感染者 居家 指南 疫情 机制 综合 印发 病毒感染者 居家 指南 条件 情况 居家 人员 家庭 房间 卫生间 家庭 体温计 感染者 专用 纸巾 口罩 消毒剂 防护用品 消毒 产品 垃圾桶 机制 印发 病毒 方案 优化 病毒检测 策略 防控 工作 肺炎 疫情 机制 综合 病毒 方案 方案 人员 所在地 基层 医疗 卫生机构 报告 阳性 症状 症状 人员 用药 药物 症状 辖区 基层 医疗 卫生机构 医疗 卫生机构 诊室 机制 优化 患者 流程 机制 优化 患者 流程 优化 患者 流程 症状 居民 核酸 检测 居民 医疗机构 诊室…	Topic #8	[2.40463502e-01 1.88126720e-04 1.69007830e-02 1.23243153e-01 1.88119768e-04 2.70335793e-02 4.33160838e-02 1.43628278e-02 4.03027157e-01 1.66512519e-02 1.14437296e-01 1.88119224e-04]
芸伯隆叔	【疫情防控措施进一步优化，迎接交运行业全面复苏（附股）】事件：12月7日，联防联控机制发布《关于进一步优化落实新冠肺炎疫情防控措施的通知》，对风险区划分、核酸检测、隔离方式等方面调整优化，同时明确“不再对跨地区流动人员查验核酸检测阴性证明和健康码，不再开展落地检”。评论：我们认为交运物流行业将从两条主线受益于防疫措施优化。主线一：跨地区人员流动限制放松，或利好航空、铁路客运、公路等出行相关行业。航空：看好疫后行业供需差带来的票价弹性，业绩与市场存在较大预期差，看好航空板块、中航信公铁（客运）：看好核心资产京沪高铁；公路优选今年受疫情影响大且股价未上涨的宁沪高速（H股优于A股）机场：国内跨区域出行政策优化或为国际出行进一步恢复打下基础，看好白云机场、首都机场（H股）和上海机场。主线二：防疫政策优化，降低了疫情对于经济的负面影响，利好物流相关行业。To B 物流：看好与制造业同步恢复的大宗供…	2022年12月09日 00:57	普通用户	女	0	0	0	广东	20221209	措施 优化 交运 行业 全面 附股 事件 机制 优化 肺炎 措施 风险 方式 方面 调整 优化 跨地区 流动 人员 阴性 证明 评论 交运 物流 行业 主线 防疫 措施 优化 主线 跨地区 人员 流动 航空 铁路 客运 公路 行业 航空 疫后 行业 供需 票价 弹性 业绩 市场 预期 航空 板块 公铁 客运 核心 资产 高铁 公路 疫情 影响 股价 宁沪高速 机场 区域 政策 优化 国际 白云机场 首都机场 机场 主线 防疫 政策 优化 疫情 经济 负面影响 物流 行业 物流 制造业 供应链 行业 头部 趋势 海晨 股份 服务 电子信息 新能源 汽车 集团 城际 公路 货运 平台 龙头 化工 航运 板块 股份 股份 边境 关口 管控 优化 嘉友 国际 股份 物流 龙头 圆通 顺丰 物流 风险 政策 预期 经济 预期	Topic #8	[0.00088654 0.00088655 0.05185428 0.00088655 0.00088655 0.00088653 0.35144075 0.00088654 0.58872605 0.00088653 0.00088657 0.00088656]
[truncated: 4,079 more rows]
