# Supplementary material for: How online public opinion evolves before and after policy adjustments in response to major public health emergencies
Source: Front Public Health. 2025 Jun 9;13:1438854. doi: 10.3389/fpubh.2025.1438854 (PMC12183273; doi:10.3389/fpubh.2025.1438854)
Supplement: Supplementary file 5 [file Table_5.xlsx]

## Sheet: Sheet1
content	type	content_cutted	概率最大的主题序号	每个主题对应概率
【疫情正能量：欢迎邻居河北雪中送炭!】#内蒙古疫情速报##呼和浩特防控疫情第一线# @网信河北 L岱青山人的微博视频 ?	评论	疫情 能量 雪中送炭 疫情 速报 防控 疫情 网信 视频	Topic #6	[0.01234588 0.01234594 0.01234983 0.0123457 0.01234977 0.01234704 0.87653176 0.01234622 0.01234624 0.01234569 0.01234593]
抗疫是场人民战争卷土重来的疫情，让我们的城市按下了暂停键。面对着更为复杂的疫情，更为严峻的形势，没有任何人能置身事外，每一个人都是疫情防控的生力军，是平安健康的守卫者。抗疫是场人民战争，抗击疫情是为了人民。人民立场是中国国共产党的根本政治立场，人民至上，生命至上始终是我党的坚守。党和政府不计成本投入大量人力物力财力于这场没有硝烟的战争中，医护人员、公安干警、基层干部、志愿者不惧危险，逆行而上，尽心竭力斗争在抗疫一线上，无不是为了守护一方百姓，一地安宁。每一份岁月静好安居乐业背后都是强大的，负责任的祖国对人民坚持不懈的守护。抗疫是场人民战争，抗击疫情离不开人民。这场疫情阻击战中，每一个人都是一道防线，任何一个人的失守都可能引发不可估量的风险，因此，必须要群防群控才能严防死守。我们每一个人都责无旁贷的成为疫情防控中的一员，我们有责任，也有义务参与到这场战争中。我们必须坚定信心、团结一心、坚持…	评论	抗疫 人民战争 疫情 疫情 形势 生力军 守卫者 抗疫 人民战争 抗击 疫情 立场 政治立场 生命 人力物力 财力 硝烟 战争 医护人员 公安干警 基层干部 志愿者 斗争 抗疫 百姓 安居乐业 祖国 抗疫 人民战争 抗击 疫情 疫情 阻击战 防线 风险 群防群 责任 义务 战争 同心 战疫 共克 时艰 力量 硝烟 战争	Topic #6	[0.00284915 0.00284903 0.00285001 0.002849 0.00284916 0.00285151 0.97150319 0.00285002 0.00284999 0.00284917 0.00284977]
好久好久没去现场看比赛没领应援了，大概得三年零三四个月了。我宝宝应援站都关两年多了吧?真的有点恨这个世界恨这个疫情，虽然知道防控是为了我们好但是很难不恨啊啊啊啊啊啊长沙是很安全可是有的地方已经封控得出事了?我开始粉我花那年他在中国，是我最能去亲眼看到他的机会，因为这个比疫情再加上我自己学业方面出了点问题，19年之后我就没去过现场真想给这个世界一拳	评论	现场 比赛 世界 疫情 防控 地方 机会 疫情 学业 现场 世界	Topic #2	[0.00901168 0.31859385 0.38536684 0.00900901 0.22395735 0.00900975 0.00901031 0.00901119 0.00900923 0.00901147 0.00900931]
好想看演出活不下去了一切我所期待的事情都会因为这个**疫情防控而取消 ?	评论	事情	Topic #4	[0.04761905 0.04761905 0.04761905 0.04761905 0.52380952 0.04761905 0.04761905 0.04761905 0.04761905 0.04761905 0.04761905]
时刻紧绷疫情防控这根弦近日，疆内一些地区新冠肺炎病例报告数增多，病毒隐匿传播扩散风险增大。这再次警示我们，疫情防控形势严峻复杂，我们要时刻紧绷疫情防控这根弦，绝不能有任何麻痹思想、厌战情绪、侥幸心理、松劲心态。疫情防控是没有硝烟的战场，事关人民生命健康，事关社会大局稳定。我们要自觉站在讲政治、顾大局的高度，充分认识做好疫情防控工作的重要性、紧迫性，增强责任感、使命感，强化病毒就在身边、风险就在眼前的危机意识，坚持“外防输入、内防反弹”，在做好疫情防控工作中坚定信心、保持耐性，担当使命、严防死守，一如既往理解、支持疫情防控工作，以实际行动参与疫情防控工作。党员干部要带头发挥先锋模范作用和示范引领作用，组织服务好群众按要求参加核酸检测，规范戴口罩，日常非必要不出门，勤洗手、常通风、不串门、科学消毒，做好个人防护和常态化健康监测，积极配合政府职能部门、基层组织和市场主体细化落实各项防控措施，全…	评论	时刻 地区 肺炎 病例 报告 病毒 传播 风险 时刻 厌战情绪 侥幸心理 心态 硝烟 战场 事关 生命 事关 社会 大局 政治 高度 工作 重要性 紧迫性 责任感 使命感 病毒 风险 危机意识 外防 内防 工作 耐性 工作 实际行动 工作 党员干部 要带头 先锋 模范作用 服务 群众 规范 勤洗手 通风 串门 科学 消毒 常态 政府 职能部门 基层组织 市场主体 细化 防控 措施 全民 动员 全员 环节 步骤 密织 防控 屏障 聚力 人民战争 总体战 阻击战 实际行动 胜利	Topic #6	[0.03843477 0.00191966 0.30281737 0.02892037 0.00191953 0.00192007 0.51702383 0.00191994 0.10128514 0.0019198 0.00191952]
昨晩我们一行买了50个N95口罩，应住了十天的酒店要求去做了核酸。今天去督导疫情防控工作。兴义来的若不能劝返，否则便3+4隔离。我只是想记录一下。 ?	评论	酒店 核酸 督导 工作 兴义 记录	Topic #1	[0.01639908 0.48999159 0.01639378 0.01639351 0.01639744 0.01639427 0.01639477 0.01640157 0.36244593 0.01639411 0.01639394]
【长沙市在集中隔离人员中发现1例新冠病毒无症状感染者】长沙市新型冠状病毒肺炎防控指挥部办公室发布疫情通报，全文如下：感染者1：陈某某，女，41岁，为外市10月7日某确诊病例的密切接触者，10月10日在集中隔离例行核酸检测中初筛阳性，经复核确认阳性，诊断为无症状感染者。目前该感染者已闭环转运至定点医院。经初步流调，感染者主要活动轨迹如下：感染者1：10月5日12：00 自外地自驾来长，入住长沙林之源商务酒店（伍家岭店）；19:00 步行至芙蓉中路新时代广场参加活动；22:00 步行返回林之源酒店后未外出。10月6日13:00 步行至新时代广场参加活动；15:19 步行至华创国际广场采样点进行核酸检测（结果阴性）；18:00 步行至品滋品味生态土菜馆（芙蓉路一段190号）就餐；19:20 步行返回酒店后未外出。10月7日9:38 步行至华创国际广场核酸检测点采样（核酸检测阴性），后步行至上园…	评论	人员 病毒 肺炎 防控 指挥部 办公室 疫情 通报 感染者 外市 初筛 阳性 阳性 感染者 闭环 定点医院 感染者 活动 轨迹 感染者 外地 步行 芙蓉 时代广场 活动 步行 酒店 步行 时代广场 活动 步行 至华 国际 广场 阴性 步行 品滋 品味 生态 菜馆 步行 酒店 步行 至华 国际 广场 阴性 步行 小区 朋友家 出租车 金苹果 市场 购物 出租车 酒店 芙蓉 步行 酒店 步行 药房 朋友 购药 出租车 国际 酒店 出租车 酒店 步行 至华 国际 广场 阴性 步行 芙蓉 华创 购物广场 奶茶 步行 霸碗 盖码 创店 步行 酒店 闭环 排查 感染者 活动 轨迹 人员 情况 风险 人员 管控 检测 风险 人员 排查 感染者 活动 轨迹 时间 机构 报告 医学观察 管理工作 疫情 外防 内防 压力 市民 人员 意识 责任人 防疫 义务 防疫 外省 人员 防疫 小时 核酸 阴性 证明 …	Topic #8	[6.44850823e-04 6.44780433e-04 6.44876304e-04 6.44946514e-04 6.44828471e-04 6.44880511e-04 6.44837653e-04 6.51336357e-02 9.29062324e-01 6.44791894e-04 6.45247260e-04]
【长沙市在集中隔离人员中发现1例新冠病毒无症状感染者】长沙市新型冠状病毒肺炎防控指挥部办公室发布疫情通报，全文如下：感染者1：陈某某，女，41岁，为外市10月7日某确诊病例的密切接触者，10月10日在集中隔离例行核酸检测中初筛阳性，经复核确认阳性，诊断为无症状感染者。目前该感染者已闭环转运至定点医院。经初步流调，感染者主要活动轨迹如下：感染者1：10月5日12：00 自外地自驾来长，入住长沙林之源商务酒店（伍家岭店）；19:00 步行至芙蓉中路新时代广场参加活动；22:00 步行返回林之源酒店后未外出。10月6日13:00 步行至新时代广场参加活动；15:19 步行至华创国际广场采样点进行核酸检测（结果阴性）；18:00 步行至品滋品味生态土菜馆（芙蓉路一段190号）就餐；19:20 步行返回酒店后未外出。10月7日9:38 步行至华创国际广场核酸检测点采样（核酸检测阴性），后步行至上园…	评论	人员 病毒 肺炎 防控 指挥部 办公室 疫情 通报 感染者 外市 初筛 阳性 阳性 感染者 闭环 定点医院 感染者 活动 轨迹 感染者 外地 步行 芙蓉 时代广场 活动 步行 酒店 步行 时代广场 活动 步行 至华 国际 广场 阴性 步行 品滋 品味 生态 菜馆 步行 酒店 步行 至华 国际 广场 阴性 步行 小区 朋友家 出租车 金苹果 市场 购物 出租车 酒店 芙蓉 步行 酒店 步行 药房 朋友 购药 出租车 国际 酒店 出租车 酒店 步行 至华 国际 广场 阴性 步行 芙蓉 华创 购物广场 奶茶 步行 霸碗 盖码 创店 步行 酒店 闭环 排查 感染者 活动 轨迹 人员 情况 风险 人员 管控 检测 风险 人员 排查 感染者 活动 轨迹 时间 机构 报告 医学观察 管理工作 疫情 外防 内防 压力 市民 人员 意识 责任人 防疫 义务 防疫 外省 人员 防疫 小时 核酸 阴性 证明 …	Topic #8	[6.44850823e-04 6.44780433e-04 6.44876304e-04 6.44946514e-04 6.44828471e-04 6.44880511e-04 6.44837653e-04 6.51336357e-02 9.29062324e-01 6.44791894e-04 6.45247260e-04]
想想plog（二）被小柏记录的一些片刻陪小柏#疫情防控不放松##动物奇遇记# ?	评论	记录 动物 奇遇记	Topic #1	[0.047636 0.52378028 0.04761905 0.04761905 0.04763119 0.04761905 0.04761905 0.04761905 0.04761905 0.0476192 0.04761905]
共同努力，打赢疫情防控战疫情再次来袭，作为老百姓的我们，虽然面临着很多困难，但是我们也要平复心情。疫情来了，也要坦然接受，积极配合做好疫情防护工作，不抱怨疫情带来的负面影响，用积极向上的态度对待疫情。目前，我们要做的就是不要外出，配合社区工作人员做好核酸检测工作，在核酸采集的过程中要做好自我防护，严格、规范佩戴口罩、保持安全距离，不插队、不交谈、不聚集。我们在家中做好静态管理，只要能够保证基本的生活需求，尽量不要给工作人员增添麻烦。我们要严格遵守防疫各项规定，以实际行动共同守护健康家园，巩固来之不易的防控成果，统筹好疫情防控和经济社会发展，以实际行动迎接党的二十大胜利召开。	评论	疫情 老百姓 心情 疫情 疫情 工作 疫情 负面影响 态度 疫情 社区 工作人员 工作 核酸 过程 规范 口罩 距离 插队 生活 工作人员 防疫 实际行动 家园 防控 成果 经济社会 发展 实际行动 胜利	Topic #6	[0.16272255 0.00343679 0.20935618 0.00343648 0.09070407 0.00343694 0.51315789 0.00343691 0.0034374 0.00343734 0.00343746]
【长沙市在集中隔离人员中发现1例新冠病毒无症状感染者】长沙市新型冠状病毒肺炎防控指挥部办公室发布疫情通报，全文如下：感染者1：陈某某，女，41岁，为外市10月7日某确诊病例的密切接触者，10月10日在集中隔离例行核酸检测中初筛阳性，经复核确认阳性，诊断为无症状感染者。目前该感染者已闭环转运至定点医院。经初步流调，感染者主要活动轨迹如下：感染者1：10月5日12：00 自外地自驾来长，入住长沙林之源商务酒店（伍家岭店）；19:00 步行至芙蓉中路新时代广场参加活动；22:00 步行返回林之源酒店后未外出。10月6日13:00 步行至新时代广场参加活动；15:19 步行至华创国际广场采样点进行核酸检测（结果阴性）；18:00 步行至品滋品味生态土菜馆（芙蓉路一段190号）就餐；19:20 步行返回酒店后未外出。10月7日9:38 步行至华创国际广场核酸检测点采样（核酸检测阴性），后步行至上园…	评论	人员 病毒 肺炎 防控 指挥部 办公室 疫情 通报 感染者 外市 初筛 阳性 阳性 感染者 闭环 定点医院 感染者 活动 轨迹 感染者 外地 步行 芙蓉 时代广场 活动 步行 酒店 步行 时代广场 活动 步行 至华 国际 广场 阴性 步行 品滋 品味 生态 菜馆 步行 酒店 步行 至华 国际 广场 阴性 步行 小区 朋友家 出租车 金苹果 市场 购物 出租车 酒店 芙蓉 步行 酒店 步行 药房 朋友 购药 出租车 国际 酒店 出租车 酒店 步行 至华 国际 广场 阴性 步行 芙蓉 华创 购物广场 奶茶 步行 霸碗 盖码 创店 步行 酒店 闭环 排查 感染者 活动 轨迹 人员 情况 风险 人员 管控 检测 风险 人员 排查 感染者 活动 轨迹 时间 机构 报告 医学观察 管理工作 疫情 外防 内防 压力 市民 人员 意识 责任人 防疫 义务 防疫 外省 人员 防疫 小时 核酸 阴性 证明 …	Topic #8	[6.44850823e-04 6.44780433e-04 6.44876304e-04 6.44946514e-04 6.44828471e-04 6.44880511e-04 6.44837653e-04 6.51336357e-02 9.29062324e-01 6.44791894e-04 6.45247260e-04]
齐心协力 共同抗疫疫苗免费打，核酸免费做，确诊免费诊治，蔬菜免费送达，连生活垃圾都有人上门清理，你有可能觉得这些都平淡无奇，甚至不如意时，还有些不耐烦，还要时不时地宣泄一下自己的情绪，但这些在别的国家却遥不可及，如梦幻一般。面对偶尔的不周全，请多一份理解和支持，少一些抱怨与指责，我们可能还会迎来不知多少次的核酸检测，抗原自测，不要有情绪，更不要抱怨，因为辛苦的不是我们，是奋斗在一线的工作人员和志愿者们。他们不计得失，不计报酬，不惧危险，不分昼夜，他们都是娃娃的爸爸妈妈，他们也是爹妈的乖娃，工作中饿了不能吃，渴了不能喝，累了不能歇，防护服下的衣服湿了一层又一层，他们在为居民们拼命奋斗时，家里也有无人照顾的孩子，也有需要他们关爱的爹妈，他们舍小家为大家，他们何尝不愿意被封闭在家中，陪在亲人身边？何尝不愿意想吃就吃，想睡就睡？我们想出门而出不去门，可是他们想回家却回不了。我们扪心自问，我们为抵…	评论	抗疫 疫苗 免费打 核酸 免费 免费 蔬菜 免费 生活 垃圾 情绪 国家 梦幻 抗原 自测 情绪 工作人员 志愿者 不计报酬 娃娃 爹妈 乖娃 工作 防护服 衣服 居民 无人 孩子 爹妈 舍小家 亲人 回家 抵抗 疫情 政府 抗疫 居家 传谣 家人 志愿者 社区 工作 防疫 工作 贡献 公民 义务 硝烟 战争 战士 目标 硬仗 工作 常态 防控 工作 工作 党员干部 要带头 事情 工作 抗疫	Topic #6	[0.07051641 0.00191978 0.00192 0.00191941 0.24964307 0.00191956 0.66448326 0.00191961 0.00191968 0.00191969 0.00191952]
谨以此博，纪念2022年10月10日，这个永生难忘的日子。第一次真正体会到什么叫做绝望。上午突然看到消息，说我家那边有几个小区成了高风险地区，疫情防控指挥部打来了好几个电话问我旅居史。最后给我说三天两检就可以，我也没太当回事。下午两点多，突然接到一个电话，给我说因为我7天内有高风险地区的旅居史，需要集中隔离，让我赶紧回宿舍，一会来接你去隔离点，防护服等已经放到宿舍门口了。我也没说啥，本来也有这个心理准备了，立马就回宿舍开始收拾东西。穿戴好防护服，收拾完东西，一直等到晚上六点多。本来说好一会就来接我，结果等了三个多小时也没来。我有点饿了，于是给相关人员打了个电话，那边告诉我估计得到八九点钟才会来接你，让我正常吃饭、生活。好吧，我心想我穿着这身衣服也没法出去吃啊，那就点外卖呗。我赶紧下了单。七点多，我看着外卖员离我只有1km了，我就在想晚上吃饭看点啥呢。结果正好接到司机师傅的电话，让我现在立…	评论	纪念 日子 体会 消息 小区 指挥部 电话 旅居 电话 旅居 宿舍 防护服 宿舍 心理准备 宿舍 防护服 小时 人员 打了个 电话 生活 心想 衣服 员离 看点 司机 电话 无语 办法 室友 泡面 大巴车 司机 司机 手机 服从安排 小时 集装箱 房子 天气 空调 司机 小时 总算 行李 小屋 小屋 设施 空调 电视 桌子 卫生间 卫生间 热水器 屋子里 集装箱 房子 漏风 空调 遥控器 工作人员 厕所 卫生间 卫生间 电闸 电闸 管理 电话 管理 手机 手电 卫生间 厕所 马桶 马桶 屋子里 电脑 鼠标 游戏 探究 屋子 距离 小时 管理 电话 管理 外套 被子 热水 手机 旅程 总算 文字 给你个 建议 时期 疫情 核酸	Topic #4	[0.22328918 0.00195715 0.00195703 0.00195695 0.51339231 0.00195746 0.00195724 0.22375884 0.00195738 0.00195709 0.02585938]
#泸州疫情# 从外地回来报备怎么了？配合一下当地防疫要求怎么了？在这么严峻的疫情形势下，大家能好好配合防控要求吗？有时候我们认为孩子的叛逆是不可原谅的，那大人又何尝不是呢？看到这样的数字，我都不敢相信这是真的！叙永你能不能好好配合呀，泸州的所有大学生都被你困在家中，看到你们这样我真的很想哭 ，你们有看到白衣天使的付出与辛苦吗？你们考虑到全泸州的人民吗？大家控制一下好吗？孩子想去学校呀??泸州加油	评论	疫情 外地 防疫 疫情 形势 防控 孩子 大人 数字 大学生 孩子 学校	Topic #4	[0.00826523 0.00826501 0.44856902 0.00826446 0.47704346 0.00826666 0.00826593 0.00826463 0.00826501 0.00826603 0.00826456]
#决不做抗击疫情的旁观者# 决不做抗击疫情的旁观者 从发生新冠肺炎疫情以来，对所有人的生活、学习、工作、出行，对社会发展影响极大，人们的生活方式都有很大变化。在这过程中，在各媒体上，在工作单位上班时和社区工作人员也为我们宣传疫情防控个人防护有关知识，我们对新冠肺炎疫情的危险有了一定的认识，个人防护方面也都有了一定的经验。比如说做核酸时怎么做、平时上班的和在家里的预防措施、日常出行等有很多我们需要注意的事项。但还是有些人，为了私人利益或者认识不足的原因，出现疫情。 每一次我们周围发生疫情时，我们就居家一段时间。但是在此期间，我们应该想想总是有很多人为我们的健康付出，在疫情防控的一线日夜奋斗。尤其是医护人员、警察、社区工作人员、志愿者和其他一线的所有人员，他们也有家庭，有孩子。他们在一线工作期间有多辛苦我们应该都可以看到眼前的情况，应该思考思考。 有人就在这么辛苦为我们的健康付出的时候，我们…	评论	抗击 疫情 旁观者 抗击 疫情 旁观者 肺炎 疫情 所有人 生活 工作 社会 发展 影响 生活 方式 变化 过程 媒体 工作 单位 社区 工作人员 宣传 肺炎 疫情 经验 核酸 预防措施 事项 私人 利益 原因 疫情 疫情 居家 人为 医护人员 社区 工作人员 志愿者 人员 家庭 孩子 工作 情况 服从安排 措施 所有人 同心 措施 法规 医护人员 事情 全民 措施 责任意识 意识 疫情 战胜 疫情	Topic #6	[0.0813256 0.00181513 0.11942948 0.00181546 0.20063336 0.14060948 0.4471102 0.00181531 0.00181537 0.00181532 0.00181528]
【沈阳市疾控中心发布紧急提醒】#沈阳疫情# 10月10日，我市于洪区报告在对域外返沈人员开展落地即检核酸检测时发现1人核酸检测结果异常。 相关活动轨迹如下： 1、10月9日14：26-10日2：30乘坐Z236（3车10号中铺）（邯郸市火车站西站-沈阳北站） 2、10月10日2：43北站南广场出站口核酸检测点 3、10月10日3：40-7:36建材招待所南山东堡路店（沈河区团结路60-2号） 4、10月10日7:54-8:41，236公交车（沈阳北站-北行） 5、10月10日8：41中国烟草岐山中路店（皇姑区岐山中路62号） 6、10月10日8:43-9:29，397公交车（大渡河街-平罗市场） 7、10月10日9：39平罗镇上三家村德泰服装厂 市疾控中心紧急提醒广大市民朋友，请与以上活动轨迹相关的人员，立即向所在社区（村屯）和工作单位报备，如与上述核酸检测结果异常人员有过直接接触的请配…	评论	疾控中心 疫情 报告 人员 落地 活动 轨迹 火车站 广场 出站口 建材 招待所 公交车 中国烟草 皇姑区 公交车 市场 德泰 服装厂 疾控中心 市民 朋友 活动 轨迹 人员 社区 村屯 工作 单位 人员 辖区 政府 医学观察 措施 地铁 环境 人员 症状 急救车 私家车 医院 全程 口罩 医学观察 虚报 行程 疫情 传播 依法 追究责任	Topic #8	[0.00249483 0.00249425 0.00249546 0.00249438 0.00249502 0.00249425 0.002495 0.05406079 0.92348748 0.0024945 0.00249403]
发布了头条文章：《在全市安全维稳和疫情防控工作会议上的讲话》 #领导讲话稿# O在全市安全维稳和疫情防控工作会议上的讲话 ?	评论	头条 文章 全市 工作 会议 讲话 领导 讲话稿 全市 工作 会议 讲话	Topic #1	[0.00990167 0.68595216 0.00990143 0.00990159 0.0099037 0.22492936 0.00990336 0.00990111 0.00990114 0.0099035 0.00990099]
最新消息 | 名山区发现1例新冠肺炎无症状感染者 为省外返名人员 #雅安城市服务台# #雅安疫情防控# ?	评论	最新消息 肺炎 人员 服务台	Topic #3	[0.02439916 0.02439486 0.02439299 0.75605242 0.02439024 0.02439158 0.02439073 0.02440473 0.02440247 0.02439025 0.02439057]
“果然时代变了，以前换季的时候在衣服口袋里能摸到现金，现在只能摸到去年用过的口罩。”#疫情防控不放松# ?	评论	时代 换季 衣服 口袋 现金 口罩	Topic #4	[0.02439868 0.02439047 0.02439095 0.02439024 0.51217606 0.02439024 0.02439677 0.02439024 0.02439616 0.26828922 0.02439097]
#一手抗“疫”一手抗“谣”# 一手抗“疫”一手抗“谣”近期，新型冠状病毒感染的肺炎疫情牵动着全国人民的心，加之立秋临近，人们更加担忧。“疫情现状如何、怎样控制、如何预防”等成为社会关切的焦点问题。有效防控疫情，既需要医务工作者有效的诊断、治疗，相关部门在信息发布、公共卫生管理等方面的有力措施，同时也需要每一个人的态度和行为来应对。有了近年来日益建立、健全的突发急性传染病防控体系和公共卫生突发事件应急机制，各方面在应对这次肺炎疫情时更有能力、经验和底气。心有定而不慌，行有循而不乱。要坚定疫情可防可控的信心，做到不造谣、不信谣、不传谣，一个良好舆论环境和社会氛围有利于科学有效做好疫情防控。保持一个良好的习惯。疫情面前，人人不可置身事外。公共卫生环境是疫情防控的重要环节，良好的个人卫生习惯有利于保持公共卫生。每个人都要切实做好个人卫生防护，做防范链条上的主动积极行动者，如勤洗手、戴口罩、保持距…	评论	肺炎 疫情 牵动 全国 疫情 现状 社会 焦点 防控 疫情 医务 工作者 部门 信息 公共卫生 管理 措施 态度 急性 传染病 防控 体系 公共卫生 突发事件 应急 机制 肺炎 疫情 能力 经验 底气 疫情 信心 传谣 舆论 环境 社会 氛围 科学 习惯 疫情 公共卫生 环境 卫生习惯 公共卫生 卫生防护 链条 行动者 勤洗手 距离 措施 同心 共力 战胜 疫情 手段 公民	Topic #2	[0.0020372 0.00203693 0.5367523 0.0020381 0.00203728 0.00203754 0.22813598 0.0020368 0.21881353 0.0020375 0.00203685]
只是一眨眼的功夫深秋就已经说再见了因为疫情防控的原因好几天没有出门悄悄出来觅菜的一霎那冬天就这样悄悄的来了吗PS最近呢还是有一丢丢的颓废原因不言而喻了接下来怎么办呢接受的另一种方式 就是主动接受=改变哈哈哈说起来容易 做起来难啊 ?	评论	功夫 原因 原因 方式	Topic #4	[0.02439649 0.02439553 0.02439302 0.02439024 0.75607375 0.02439165 0.02439188 0.02439069 0.02439024 0.02439625 0.02439024]
疫情防控没有局外人，人人都是“主力军”，坚持做到戴口罩、勤洗手、一米线、不聚集，自防自控，人人起而行之保小家为大家。 ?	评论	局外人 主力军 勤洗手 米线 自控 小家	Topic #8	[0.03226335 0.03225806 0.03225806 0.03225806 0.03225806 0.03225878 0.03225852 0.03225806 0.6774129 0.03225806 0.03225806]
电诈方式层出不穷，现在有人假借疫情防控链接进行诈骗，千万不要轻信，谨防上当。 LXWJ668yx的微博视频 ?	评论	电诈 方式 链接 诈骗 视频	Topic #1	[0.02439477 0.47958749 0.02439297 0.0243903 0.30088422 0.02439154 0.02439334 0.02439069 0.0243904 0.02439405 0.02439024]
#杭州疫情防控#请问了机场把人扣在机场，做了两次核酸，等了好几个小时，没车接不通知街道防疫站，问工作人员答：“别问我，我什么都不知道。”工作是怎么协调的？ 半夜街道电话也打不通，中午饭吃到现在晚饭也没得吃！低血糖马上就犯了 ?	评论	机场 人扣 机场 核酸 小时 街道 防疫站 工作人员 工作 街道 电话 中午饭 晚饭 低血糖	Topic #0	[0.36540809 0.00990332 0.00990134 0.00990107 0.00990203 0.00990193 0.00990282 0.3535063 0.00990185 0.00990151 0.20186975]
深入贯彻落实省委省政府会议精神，坚决打赢这场疫情遭遇战阻击战歼灭战，坚决守牢疫情防控山西阵地。 #跟新浪看热点# O网页链接 ?	评论	省政府 会议 精神 疫情 遭遇战 阻击战 阵地 新浪 热点 网页 链接	Topic #1	[0.01098903 0.36752903 0.32222551 0.01098901 0.01098957 0.01098941 0.22232966 0.01098921 0.01098918 0.01099135 0.01098903]
#月亮#再圆有什么用，八月十五不能回家，国庆节不能回家，现在还不能回家！这该死的疫情防控没有我们搞不定！ ?	评论	月亮 回家 回家 回家	Topic #4	[0.02439024 0.02439024 0.02439024 0.02439024 0.75609654 0.02439024 0.02439024 0.02439024 0.02439127 0.02439024 0.02439024]
#医生建议成人每天睡够7小时#10月11日中午12时起，乘坐地铁出示当核酸贴纸或采样证明西安地铁因疫情防控工作需要，10月11日中午12时至当日运营结束，乘坐地铁须出示当天核酸采样贴纸或24小时内的核酸采样证明。L西安广播电视台的微博视频 ?	评论	医生 建议 成人 小时 地铁 核酸 证明 地铁 工作 运营 地铁 核酸 小时 核酸 证明 广播 电视台 视频	Topic #7	[0.00552726 0.32145227 0.00552541 0.00552488 0.2636379 0.00552503 0.00552515 0.37070648 0.00552532 0.00552544 0.00552486]
#疫情防控不放松# 疫情既已突发而至，我们就要从容面对，积极配合和支持防疫工作，做好个人防护，不聚集，做好核酸检测，做好隔离观察，相信最终的胜利一定属于我们，我们也一定能挺过去，同时致敬一线所有医护和工作人员你们辛苦了。希望接下来听到的都是好消息。抗击疫情我们一起努力，愿疫情早日结束。加油！	评论	疫情 防疫 工作 胜利 医护 工作人员 好消息 抗击 疫情 疫情	Topic #6	[0.00990233 0.0099017 0.00990287 0.00990101 0.009902 0.00990174 0.90098332 0.00990133 0.00990147 0.00990114 0.00990109]
疫情之下 我对国家的感情快要消耗殆尽 真正为了你好的人会为你的需求和困难想办法 而不是说“这都是为了你好”想当初嘲笑英国群体免疫，现在觉得自己好笑，生活变得一团乱麻，回不了学校的大学生，被迫自费隔离的游客，“谨遵”疫情防控的校园，现在的想法就是好像润，我渴望新鲜自由的空气 ?	评论	疫情 国家 感情 消耗 人会 办法 群体 生活 学校 大学生 自费 游客 校园 空气	Topic #4	[0.12950189 0.10365136 0.14146472 0.00900901 0.56231544 0.00900959 0.00900997 0.00900917 0.00900911 0.0090107 0.00900904]
《运动日记》D017?小区疫情防控封闭管理第2天。依然准进不准出。不过活动范围不局限于家中，可以在小区院内打扑克、下棋和利用健身器材锻炼。显得外紧内松。午后一时许，太阳出来了，我下楼绕小区内路沐浴着温暖的阳光“万步行”——绕一圈800余步，走到第五圈的时候，微汗出，止步……回寓读写一阵，再去“百草园”里完成“万步行”基本指数。?（2022年10月10日乐寓）	评论	运动 日记 小区 管理 活动 局限于 小区 打扑克 利用 健身器材 内松 步行 微汗 百草园 步行 指数	Topic #8	[0.00901031 0.0090104 0.00900938 0.00900912 0.15764496 0.0090106 0.00900969 0.00900929 0.36238793 0.22886334 0.18803499]
【关于盘锦市大洼区核酸异常人员轨迹公告】 10月10日19时，我市大洼区在对集中隔离场所密接人员核酸检测时，发现1人核酸检测结果异常，系10月10日外市确诊病例的密切接触者； 现将活动轨迹公布如下：异常人员：男，盘锦市大洼区人10月9日19：45 丹锡高速（G16）盘锦站进行落地核酸检测，结果阴性20：00 兴隆台区光明小区小田烧烤店就餐21：30 兴隆台区美的城2期别墅区送同行人员22：00 大洼区田家街道泰安里小区2号楼家中10月10日上 午 居家，未外出12：00 被确定为密切接触者转运至集中隔离点 市疾控中心紧急提醒广大市民朋友，请与以上活动轨迹相关人员，第一时间进行报备（电话：0427-2939333），并按照疫情防控指挥部要求落实相应管控措施； 密切关注官方发布的权威信息，不信谣、不传谣、不造谣，积极配合定期核酸检测，自觉遵守疫情防控相关规定。	评论	大洼 核酸 人员 轨迹 公告 大洼 场所 人员 外市 活动 轨迹 人员 大洼 区人 落地 阴性 光明 小区 烧烤店 别墅区 人员 大洼 街道 小区 居家 疾控中心 市民 朋友 活动 轨迹 人员 时间 电话 指挥部 管控 措施 官方 信息 传谣 定期	Topic #8	[0.00302234 0.00302214 0.00302126 0.00302122 0.00302175 0.00302201 0.00302124 0.06650354 0.78331072 0.00302141 0.12601237]
如何正确使用新冠抗原体测试（视频教学版）#新疆罗跑跑#疫情防控人人有责 2阿克苏·库车市 L冒烟的抓饭xj坦克的微博视频 ?	评论	抗原体 测试 视频 教学版 库车 坦克 视频	Topic #4	[0.0322582 0.03225908 0.0322606 0.03225814 0.67741324 0.03225806 0.03226041 0.03225806 0.03225806 0.03225806 0.03225806]
啊啊啊啊啊为什么明天就是小张离开长沙半个月了想想就好心痛什么时候能再来录节目啊你走了之后，长沙的天气升温又降温疫情防控时好时坏仿佛很多幸运，都跟着你一起，被带走了 ?	评论	小张 心痛 节目 天气 降温	Topic #4	[0.04761928 0.04762026 0.04761905 0.04761905 0.52378971 0.04761905 0.0476212 0.04761928 0.0476307 0.04762338 0.04761905]
疫情防控3年，就防控成了这。2度的天气。#太原# 2太原·太原南站 ?	评论	防控 天气	Topic #4	[0.03225822 0.03225887 0.35000016 0.03225806 0.35964102 0.03226461 0.03226636 0.03225889 0.03227242 0.03226095 0.03226043]
刚刚突然发现我已经被疫情防控磨平了棱角之前多少会愤怒不平、感慨悲叹、心系时局现在只会磕着瓜子平静得像打了镇静剂一般 ?	评论	磨平 棱角 不平 心系 时局 瓜子 镇静剂	Topic #0	[0.09090909 0.09090909 0.09090909 0.09090909 0.09090909 0.09090909 0.09090909 0.09090909 0.09090909 0.09090909 0.09090909]
#南京疫情防控#uu们谁知道 兰州去南京 是否要隔离哇 ?	评论		Topic #0	[0.09090909 0.09090909 0.09090909 0.09090909 0.09090909 0.09090909 0.09090909 0.09090909 0.09090909 0.09090909 0.09090909]
成都纺专好恶心啊，做法跟安排极其无语，开学当天通知德阳先不来，票都买好了，然后过一会问又说可以来，然后进去就被领一个大厅里坐着一直坐到晚上12点多有些早上来就一直坐到 晚上12点又冷又饿，然后被带大通铺隔离，整个体育馆全是床，问就是响应政策我们这些一例都没有的地区也被一杆打死，德阳有两例什邡一例都没有……就不能人性化一点，学校安排也是垃圾到了极点，没有洗漱的地方近百人就三个厕所洗漱什么都三个厕所还是冷水！冻一晚上了就洗冷水没病都折腾出病了！沿途老师都很好吐槽单指学校！真的恶心还要住五天！没有洗澡洗脚的地方不把学生当人吗？#成都纺专疫情防控#	评论	恶心 开学 大厅 通铺 体育馆 政策 地区 人性化 学校 垃圾 地方 厕所 厕所 冷水 冷水 老师 单指 学校 恶心 地方 学生 纺专	Topic #4	[0.00763364 0.09024512 0.00763624 0.00763359 0.76226965 0.00763397 0.00763405 0.08641019 0.00763558 0.00763412 0.00763384]
#抚顺疫情防控#。疫情这几年抚顺一直都没有，但这次终究还是没逃过去。希望能够快点好起来。想念我的亲人 ?	评论	疫情 亲人	Topic #2	[0.04761943 0.04761905 0.52376053 0.0476191 0.04763008 0.04762681 0.04764145 0.04762363 0.04762125 0.04761911 0.04761957]
#疫情防控 从我做起# 疫情就是命令，防控就是责任。面对再度袭来的新冠肺炎疫情，全村疫情防控工作人员第一时间响应号召，坚持人民至上、生命至上，忠诚履职、攻坚克难，忘我奋斗、甘于奉献，持续奋战在疫情防控一线，为战胜疫情做出积极贡献。英雄不独疆场出，闪光尽在细微处。 我虽然每天都在家里，但是我们村的村干部、网格员们十分热心，每天都会在群里询问家中是否还有蔬菜、家中是否有困难，我每天都能吃上新鲜的蔬菜，可以做上好吃的面条等，都是他们冲在前面，才有了我们的安心居家！每一份蔬菜上，都有你们的汗水；每一份拉面里，都饱含你们的关怀。现在正是疫情最艰难的时刻，医护人员、民警、网格员、志愿者们凝聚起了万众一心、共克时艰的磅礴力量。是你们，白天黑夜连轴转，顾不上家里老小，忙不得吃饭休息；是你们，舍小家为大家，融小我于大我，以无言大爱诠释无悔担当，我为你们而自豪! 纸短情长，短短几百字不足以道尽我对你们的感谢…	评论	疫情 命令 防控 责任 肺炎 疫情 全村 工作人员 时间 响应号召 生命 攻坚克难 战胜 疫情 贡献 疆场 闪光 细微处 村干部 网格 员们 热心 群里 蔬菜 蔬菜 面条 居家 蔬菜 汗水 拉面 疫情 时刻 医护人员 民警 网格 志愿者 共克 时艰 力量 老小 舍小家 自豪 成绩 居家 疫情 力量	Topic #6	[0.10316934 0.03779425 0.00302158 0.03022933 0.0030219 0.00302177 0.807656 0.00302127 0.00302153 0.00302159 0.00302144]
喜迎二十大 奋进新征程拼搏奋进，正当其时，从2017到2022，是艰苦的五年，是关键的五年，是辉煌的五年。这五年我们在习近平总书记为核心的党中央的领导下，坚持中国特色社会主义道路，在2021年打赢了脱贫攻坚战，2020年以来打响了疫情防控阻击战，相信随着二十大的来临，我们即将迈向新的征程。回望过去，我们艰苦奋斗。近代以来，帝国主义倚仗船坚炮利，一举洞开我国门，清政府腐败的封建统治遇到了毁灭式的冲击。山河呜咽，生灵涂炭，中华民族处于风雨飘摇之中，无数仁人志士开始了为国救民的尝试和探索。从洋务运动到戊戌维新，从清末新政到起自社会下层的义和团运动再到辛亥革命，我们用马克思主义将中华民族拯救于危难之中，建立了新中国。立足当前，我们砥砺前行。这五年来我国各项事业长足发展，正是数不清的平凡人，默默奋斗的结果。有让十多万山区人民摆脱世代贫困的“太行山上的新愚公”李保国，也有挑战油田开发极限，宁肯把心血…	评论	征程 关键 总书记 核心 领导 特色 道路 打响 阻击战 征程 帝国主义 船坚炮利 冲击 生灵涂炭 中华民族 救民 尝试 洋务运动 戊戌维新 新政 社会 下层 义和团运动 辛亥革命 马克思主义 中华民族 挑战 油田 心血 油田 稳产 高产 时期 铁人 形势 静态 管理 学校 衣物 阻击战 实干 责任 苦干 成果 前途 光明 世纪 马克思主义 经济 发展 初级阶段 中华民族 前途 光明 时代 时代 时代 时代 萤火虫 火炬 热血 时代	Topic #9	[0.00293294 0.00293291 0.00293328 0.00293255 0.03968474 0.04958133 0.12750398 0.00293258 0.00293281 0.76269991 0.00293297]
#韶关疫情# 据广东省韶关市新冠肺炎疫情防控指挥部办公室通报，10月10日12时—24时，韶关市新增4例新冠肺炎确诊病例，均在集中隔离观察人员筛查中发现。情况如下：确诊病例1：许某某，女，37岁，系10月4日确诊病例核心密接，在集中隔离观察人员筛查中发现。确诊病例2：许某某，男，63岁，系10月4日确诊病例核心密接，在集中隔离观察人员筛查中发现。确诊病例3：陈某某，男，72岁，系10月4日确诊病例核心密接，在集中隔离观察人员筛查中发现。确诊病例4：许某某，女，3岁，系10月4日确诊病例核心密接，在集中隔离观察人员筛查中发现。上述人员已转送至粤北二院隔离治疗，情况稳定。	评论	疫情 肺炎 指挥部 办公室 通报 肺炎 人员 筛查 情况 核心 人员 筛查 核心 人员 筛查 核心 人员 筛查 核心 人员 筛查 人员 二院 情况	Topic #8	[0.00415048 0.00414957 0.00415109 0.22694789 0.00415016 0.00415076 0.00415015 0.00415018 0.55847799 0.1813722 0.00414954]
实时播报：【广东韶关市新增4例新冠肺炎确诊病例】据广东省韶关市新冠肺炎疫情防控指挥部办公室通报，10月10日12时—24时，韶关市新增4例新冠肺炎确诊病例，均在集中隔离观察人员筛查中发现。（央视） ?	评论	肺炎 肺炎 指挥部 办公室 通报 肺炎 人员 筛查	Topic #3	[0.01099156 0.0109893 0.01099107 0.48007226 0.01099065 0.26816754 0.01098905 0.01099089 0.16383912 0.01098903 0.01098954]
关于疫情防控，核酸和封控是当下最主要的手段，也就是说，所有的阳性病人是在核酸检测中发现的，而没有一例是因为个体自己难受到医院检查发现的；而在疫情期间，诸如一些感冒药无法销售，其主要理由是患者如果患上新冠而误认自己感冒而购药导致疫情扩散；但其中一个疑问在于，在所有城市疫情封控过程中，只有如何核酸、如何整个街区整个城市封控，阳性病患进方舱隔离；但在封控解除之后，没有一座城市把新冠变异后的奥米克戎病毒对人类危害的程度清晰呈现出来，用数据和事实说话； 也没有一个阳性患者可以面对镜头开诚布公的说出现在时期的新冠轻重程度；我们只看到的是，媒体在进一步加深对该病的严重程度的描写；而各地的封控措施又侧面印证了这些媒体的信息；然后我们看向其它国家，与病毒共存，即所谓躺平的时候；有媒体称某西方国家每天患病多少，死亡多少；我们总以为不出三月这些躺平之国人口锐减的时候，却见他们迈开大步往前飞奔，无惧于所谓的新冠…	评论	核酸 手段 阳性 病人 个体 医院 检查 疫情 感冒药 销售 理由 患者 患上 疫情 疫情 过程 核酸 阳性 病患 方舱 变异 病毒 人类 危害 程度 数据 事实 阳性 患者 镜头 开诚布公 时期 程度 媒体 程度 封控 措施 媒体 信息 国家 病毒 躺平 媒体 国家 患病 躺平 人口 媒体 总用 语气 躺平 口罩 核酸 小时 小时 证明 时时 证明 科学 眼光 态度 疫情 脚步 距离 核酸 数据 时期 危害 程度 科学 态度 视角	Topic #2	[0.20082609 0.001664 0.55809929 0.05283282 0.07251453 0.00166397 0.00166417 0.07367749 0.00166424 0.03372949 0.00166391]
#杭州疫情防控#又冷又饿又扣人又不联系车接 ?	评论		Topic #0	[0.09090909 0.09090909 0.09090909 0.09090909 0.09090909 0.09090909 0.09090909 0.09090909 0.09090909 0.09090909 0.09090909]
疫情防控居家一天，吃了三顿外卖，脑门儿起了好几颗闭口。 ?	评论	居家 脑门儿 闭口	Topic #4	[0.04762513 0.04761905 0.04761905 0.04761905 0.52378229 0.04762413 0.04762391 0.04762223 0.04762707 0.04761905 0.04761905]
“临时收入 临时生活”跟疫情防控话题里的长文好符合啊（听完整专怎么还睡不着啊 再听一遍 ?	评论	生活 话题 长文	Topic #4	[0.03225869 0.03225829 0.0322596 0.03225806 0.67741097 0.03226083 0.03226023 0.03225837 0.03225835 0.03225837 0.03225824]
我又抑郁了，文理学院的情况好像与我无关，但是我看的很痛心。学生是国家的希望，民族的未来，不应该是手无缚鸡之力的牺牲品任人宰割。可不可以不要这样啊。兰州疫情防控可以人性化一点不 ?	评论	情况 学生 国家 民族 缚鸡之力 牺牲品 人性化	Topic #9	[0.01961246 0.01960965 0.01961499 0.01960896 0.35624011 0.01960875 0.01961086 0.01960784 0.01960951 0.46726862 0.01960825]
真的就一直这样搞下去吗 这疫情防控手段 ?	评论	手段	Topic #2	[0.04762232 0.04761905 0.52380136 0.04761905 0.04761905 0.04761905 0.04761905 0.04761905 0.04761905 0.04762394 0.04761905]
普通人中的英雄一场突如其来的疫情就像一面镜子照出了许多普通人不普通的灵魂检测点、交通卡口、物资储备库……哪里需要，哪里就有他们各行各业的普通人在疫情防控需要的时候“变身”成了一位位英雄抗疫志愿先锋队动员群众做核酸检测的干部耐心地登记核酸采样信息的工作人员提醒居民戴口罩、保持一米距离的民警对家中行动不便的居民做进一步登记以备入户检测的专业人员耐心解答居民疑惑的社区干部...等等都是普通人中的英雄。	评论	普通人 疫情 一面镜子 普通人 灵魂 检测点 交通卡 物资 储备库 普通人 抗疫 志愿 先锋队 动员群众 干部 核酸 信息 工作人员 居民 距离 民警 居民 入户 检测 专业 人员 居民 社区 干部 普通人	Topic #6	[0.41952092 0.05017352 0.00432927 0.00432908 0.00432993 0.00432921 0.49567026 0.00432958 0.00432967 0.00432923 0.00432932]
【#10月10日浙江温岭市新增1例阳性人员#，轨迹公布】2022年10月10日18时36分，温岭市在动车站“落地检”人员中发现1例初筛阳性感染者，经复核结果为阳性，该阳性感染者系省外返回人员。台州、温岭两级立即启动应急响应机制，迅速开展流调溯源、隔离管控、核酸检测等工作。经初步流调，该阳性感染者主要活动轨迹如下：10月10日9:31从杭州东站乘坐D3201列车3车厢于11:34到达温岭动车站，随后接受核酸“落地检”；11:58乘坐浙J39225滴滴车从动车站前往横峰街道西塘村向阳小区宿舍，未外出；15时左右从宿舍步行至温岭宝龙广场钱小奴炭烤自助料理、张亮麻辣烫店、4楼古茗奶茶店；15:59从温岭宝龙广场步行返回向阳小区宿舍，未外出；18:16从宿舍步行至温岭宝龙广场核酸采样点，采样后步行至胜邱加油站附近绿地，直至被管控。目前，该感染者已闭环转运至定点医院，相关密接、次密接人员正在排查管控…	评论	阳性 人员 轨迹 车站 人员 阳性 人员 启动 应急 机制 迅速开展 管控 工作 活动 轨迹 东站 列车 车厢 车站 核酸 滴滴 车站 街道 小区 宿舍 宿舍 步行 广场 小奴 奶茶 广场 步行 小区 宿舍 宿舍 步行 广场 核酸 步行 绿地 管控 感染者 闭环 定点医院 人员 排查 管控 行程 轨迹 时空 人员 单位 属地 街道 社区 住宿 宾馆 酒店 民宿 报告 管理 措施 市民 工作 法律法规 传谣 措施 勤洗手 通风 检测 共筑 防疫 屏障 应急 指挥部	Topic #8	[0.00144742 0.00144762 0.00144731 0.00144735 0.00144729 0.00144753 0.00144731 0.00144759 0.87668782 0.00144728 0.11028549]
【#10月10日浙江嘉兴市发现1例阳性感染者#】10月10日晚，嘉兴市发现1例新冠肺炎阳性感染者，现将该人员的主要活动轨迹通报如下：10月9日7时-10日9时：嘉兴星雅汇（百汇大厦），位于嘉兴市第一医院北通道与清华路交叉口。请在上述时间段、地点与该人员有接触或有轨迹交集的人员，第一时间主动向所在社区（村）、单位或入住宾馆报告，并配合做好流调及相应健康管理措施，如瞒报、迟报、谎报等将依法依规追究相关责任。鉴于当前疫情防控形势，请广大市民主动加强个人防护，戴口罩、勤洗手、少集聚，积极进行核酸检测，主动接种新冠疫苗，共同筑牢疫情防控屏障。嘉兴市新型冠状病毒肺炎疫情防控工作领导小组办公室2022年10月10日	评论	肺炎 人员 活动 轨迹 通报 星雅汇 百汇 大厦 医院 清华 交叉口 时间段 地点 人员 轨迹 人员 时间 社区 单位 宾馆 报告 管理 措施 谎报 依法 责任 形势 市民 勤洗手 疫苗 屏障 肺炎 工作 领导小组 办公室	Topic #8	[0.00302244 0.00302164 0.00302153 0.00302222 0.00302128 0.09632829 0.00302155 0.00302137 0.87647679 0.00302129 0.00302161]
居家隔离第11天，确诊和无症状仍然还在上升中，方舱应该很冷吧，太可怜了，家里已经来暖了，至少居家隔离的我们能温暖的吃饭，舒服的睡着。静静等待解封之日。三年的疫情防控已经很成熟了，如果不是，呼和浩特很可能就是当年的武汉。这次疫情给我最大的两个感触就是，一个是一定要保持身体的健康，保持运动强身健体，拥有强大的免疫力，二是一定要多存钱，这个时候有再多的固定资产也没用，变现不了，??越多的现金流在面对突如其来的变故才会不那么慌张。	评论	方舱 疫情 身体 运动 免疫力 现金流 变故	Topic #4	[0.01960835 0.01960844 0.01961128 0.01960785 0.80391118 0.01960898 0.01961064 0.01960851 0.01960876 0.01960808 0.01960792]
【#陕西汉中略阳县划定新冠肺炎疫情风险区#】按照国务院应对新型冠状病毒肺炎疫情联防联控机制综合组《新型冠状病毒肺炎防控方案（第九版）》有关规定，经专家组会商研判，决定自2022年10月10日起，将略阳县部分区域划定为高风险区、中风险区。具体为： 一、高风险区（7个） 略阳县横现河街道办事处红英面馆区域（青年路以西，民主路以北，市场路以东，345国道以南范围内的区域）。 略阳县横现河街道办事处横现河村寺湾组。 略阳县横现河街道办事处毛坝村王家院组。 略阳县兴州街道办事处中学路秦凤小区（含一、二楼商业区）。 略阳县兴州街道办事处付家坝区域（东起黄茂山下围墙，西以秦凤二区楼下的中学路为界，南至付家坝2号楼，北至退役军人事务局围墙）。 略阳县兴州街道办事处象山宾馆后河滨路餐饮一条街区域（包括武兴桥至八渡河桥之间区域的河滨路餐饮一条街和建安小区整栋楼）。 略阳县兴州街道办事处高台A区。 二、中风险…	评论	肺炎 疫情 风险 肺炎 疫情 机制 综合 肺炎 防控 方案 第九版 专家组 会商 研判 区域 街道 办事处 面馆 区域 民主 市场 国道 区域 街道 办事处 街道 办事处 王家 院组 街道 办事处 中学 小区 二楼 商业区 街道 办事处 区域 围墙 中学 事务局 围墙 街道 办事处 宾馆 餐饮 一条街 区域 区域 餐饮 一条街 建安 小区 街道 办事处 高台 街道 办事处 民主 区域 民主 区域 街道 办事处 毛坝 街道 办事处 东盛 市场 街道 办事处 中学 中学 运司 汽修厂 小区 区域 措施 错峰 管控 措施 防范措施 市民 意识 防疫 措施 勤洗手 通风 肺炎 应急 指挥部	Topic #10	[0.00138705 0.00138714 0.00138725 0.0013874 0.00138706 0.43440811 0.00138723 0.00138706 0.00138738 0.00138712 0.5531072 ]
#长沙疫情防控#【#10月10日湖南长沙市发现1例无症状感染者#】感染者1：陈某某，女，41岁，为外市10月7日某确诊病例的密切接触者，10月10日在集中隔离例行核酸检测中初筛阳性，经复核确认阳性，诊断为无症状感染者。目前该感染者已闭环转运至定点医院。经初步流调，感染者主要活动轨迹如下：感染者1：10月5日12：00 自外地自驾来长，入住长沙林之源商务酒店（伍家岭店）；19:00 步行至芙蓉中路新时代广场参加活动；22:00 步行返回林之源酒店后未外出。10月6日13:00 步行至新时代广场参加活动；15:19 步行至华创国际广场采样点进行核酸检测（结果阴性）；18:00 步行至品滋品味生态土菜馆（芙蓉路一段190号）就餐；19:20 步行返回酒店后未外出。10月7日9:38 步行至华创国际广场核酸检测点采样（核酸检测阴性），后步行至上园小区某朋友家吃饭；15:00 乘坐出租车至金苹果市…	评论	感染者 外市 初筛 阳性 阳性 感染者 闭环 定点医院 感染者 活动 轨迹 感染者 外地 步行 芙蓉 时代广场 活动 步行 酒店 步行 时代广场 活动 步行 至华 国际 广场 阴性 步行 品滋 品味 生态 菜馆 步行 酒店 步行 至华 国际 广场 阴性 步行 小区 朋友家 出租车 金苹果 市场 购物 出租车 酒店 芙蓉 步行 酒店 步行 药房 朋友 购药 出租车 国际 酒店 出租车 酒店 步行 至华 国际 广场 阴性 步行 芙蓉 华创 购物广场 奶茶 步行 霸碗 盖码 创店 步行 酒店 闭环 排查 感染者 活动 轨迹 人员 情况 风险 人员 管控 检测 风险 人员 排查 感染者 活动 轨迹 时间 机构 报告 医学观察 管理工作	Topic #8	[0.00128054 0.00128046 0.00128044 0.00128059 0.00128047 0.0012805 0.00128042 0.00128061 0.97772674 0.00128053 0.01074871]
Woc真的，坐牢，坐牢，哪里也不敢去，网上的疫情防控条例，繁琐，复杂，精细，精致，太用心了只能说还不知道当地会不会按所说的去执行真 考验人的内心还是好好思考，坐牢的时候，做哪些事情，会相对，让什么快乐一点，不会觉虚度看书，运动，做饭，吃饭，写字行！！！！！好像面对坐牢这件事，又稍微心态好了那么一点儿呐	评论	条例 用心 考验 内心 事情 虚度 运动 写字 心态	Topic #4	[0.01408451 0.0140847 0.01408545 0.01408451 0.61345211 0.01408453 0.25978398 0.01408451 0.01408477 0.01408643 0.01408451]
熟悉的酒店，曾经因为疫情防控在这里住了一个月，现在又来了。打卡十天没有回家了。 ?	评论	酒店 回家	Topic #4	[0.03225806 0.03225806 0.03225806 0.03225806 0.43950669 0.03225815 0.03225806 0.0322607 0.27016517 0.03225806 0.03226091]
好家伙都这点儿了，居然接到派出所的防控电话。要不是查了下是真的电话，我都怀疑是不是遇上诈骗的了。不过就算是骗子这会儿也应该下班了，还是哥们儿更累。这个b疫情赶快过去吧 ?	评论	派出所 防控 电话 电话 诈骗 骗子 哥们儿 疫情	Topic #0	[0.51279482 0.01639406 0.33965047 0.01639345 0.01639727 0.01639585 0.01639699 0.01639421 0.01639471 0.01639345 0.01639471]
【#辽宁朝阳9人核酸检测结果异常# 部分区域继续实行静态管理】10月10日6时开始，辽宁朝阳市防指在朝阳县、双塔区、龙城区内组织开展了静态管理期间的第二轮区域全员核酸检测工作。截至10月10日19时，检测工作全部完成，累计检测57.9万人，结果均为阴性。另外，在隔离管控人员中，发现9例核酸检测结果异常，目前正在复核，朝阳市防指将及时向社会公布复核结果。根据当前疫情防控工作需要，现通告如下：10月11日，继续在朝阳县、双塔区、龙城区部分区域实行静态管理。请广大市民非必要不出门、不到公共场所，尽量做到足不出户，高中风险区人员要严格按要求落实管控措施。市防指将尽快组织开展生活必需品保供工作。10月11日6时开始，进行第三轮区域全员核酸检测，筛查范围、采样地点、注意事项与第二轮区域全员核酸检测保持一致。检测完成后，市防指将第一时间向社会公布检测结果。（央视）	评论	区域 区域 全员 工作 检测 工作 检测 阴性 社会 工作 通告 区域 市民 人员 管控 措施 市防指 工作 区域 全员 筛查 地点 注意事项 区域 全员 保持一致 检测 市防指 时间 社会 检测	Topic #0	[0.50400188 0.0034369 0.00343677 0.00343673 0.00343661 0.46506669 0.00343685 0.00343713 0.00343725 0.00343662 0.00343657]
疫情防控：今天乘坐火车，在网上买的硬座，本想上车补买卧铺，结果到车上，确因为疫情期间不许补票，真的很无语，为什么在网上12306都没有提醒呢？上车不许补票？既然是疫情期间不许人员在车上乱走，那售货员确推着小车来回在车厢内售卖食品，这就不怕疫情在车厢内传播吗？做为一个普通百姓真的很难理解??????	评论	火车 硬座 上车 卧铺 疫情 补票 上车 补票 疫情 人员 小车 车厢 食品 疫情 车厢 传播 普通百姓	Topic #2	[0.01234696 0.01234596 0.45002151 0.01234596 0.01234906 0.01234736 0.01234807 0.01234893 0.4388509 0.01234925 0.01234604]
『【稳步发展】统筹抓好疫情防控和经济发展 轮台工业园区经济运行实现稳中向好』O【稳步发展】统筹抓好疫情防控和经济发展 轮台工业园区经济运行实现稳中向好 ?	评论	经济 发展 轮台 工业园区 经济运行 经济 发展 轮台 工业园区 经济运行	Topic #9	[0.01408451 0.01408451 0.01408607 0.01408451 0.01408451 0.20155731 0.01408451 0.01408451 0.01408453 0.67168006 0.01408498]
疫情就是命令，防控就是责任！咱就是说真的静音了，可能是受到了某种召唤，在通知来的那一刻突然就醒了 ?	评论	疫情 命令 防控 责任 静音	Topic #6	[0.01960814 0.01960798 0.01961368 0.01960785 0.01960903 0.0196105 0.80390889 0.01960847 0.01960906 0.01960793 0.01960846]
#隔离工作小记录# Day39七点被闹钟吵醒洗漱做核酸一刻不敢耽误吃完早餐七点四十躺床上看电视到八点开始补觉八点一十睡着八点二十疫情防控指挥部AI电话九点我爸又给我打电话九点四十组长敲门说检查要来了赶紧爬起来九点五十下楼迎检十点两个领导两个专家就来了先开会后检查各种吹毛求疵鸡蛋里挑骨头一直搞到十二点半才走大家都累的不行烦的不行十二点四十五吃饭吃完讨论检查的相关问题两点开始工作到两点半玩到三点开始睡午觉睡醒四点四点半开始工作五点负责人打电话让我对接上午检查的人电话沟通后给她们发数据发资料搞到六点多才吃饭六点四十吃完接着工作找上岗证 八点半参加视频培训会到九点半聊会儿天又去搬采样管就十点了写督导的整改报告刚把昨天视频督导的写完了今天专家检查的又来了边看长津湖边工作效率的确很低监控也没时间看看完电影一点了洗完澡一点半躺床上两点睡觉明天又又又要迎检要连着检查好几天羊要被薅秃了	评论	工作 记录 闹钟 核酸 早餐 床上 补觉 指挥部 电话 检查 领导 专家 检查 鸡蛋里挑 骨头 检查 工作 睡午觉 工作 负责人 检查 电话 数据 资料 工作 视频 培训 会儿 督导 报告 视频 督导 专家 检查 工作效率 监控 时间 电影 床上 检查	Topic #1	[0.15417115 0.56940145 0.00311635 0.03326237 0.13129699 0.00311646 0.00311559 0.00311564 0.0031161 0.0031163 0.09317158]
这两天的兰州好冷，温度相当于川渝的冬天，还没有开始供暖，今天是生理期第一天，我在屋里穿了三层睡衣，两层加绒厚睡衣。睡觉的时候必须开空调，上床前一定要洗澡不然身体根本暖和不起来。床上铺了三层的褥子，被子也换上了厚的。就算是自己在家里一个人生病了，我也能够自己照顾好自己，我好幸运。但是看到兰州疫情防控，我好难过	评论	温度 生理期 睡衣 睡衣 空调 身体 床上 褥子 被子 生病	Topic #6	[0.03225886 0.0322617 0.0322609 0.03225806 0.03227948 0.03225806 0.67738823 0.03225806 0.03226051 0.03225806 0.03225806]
根据当前我区疫情防控工作需要，按照国务院应对新型冠状病毒肺炎疫情联防联控机制综合组《新型冠状病毒肺炎疫情防控方案（第九版）》相关规定，经专家组研判，自2022年10月10日起，南山区在南山街道划定高风险区、中风险区和低风险区。一、高风险区南山区南山街道深华园C座。实行7天封控措施，期间“足不出户、上门服务”。高风险区域内连续7天无新增感染者，且第7天区域内所有人员完成一轮核酸筛查均为阴性，降为中风险区；连续3天无新增感染者降为低风险区。二、中风险区南山区南山街道深华园（除高风险区外）。实行7天管控措施，期间“人不出区，错峰取物”。中风险区域内连续7天无新增感染者，且第7天区域内所有人员完成一轮核酸筛查均为阴性，降为低风险区。三、低风险区南山区南山街道（除中、高风险区外）。采取“个人防护、避免聚集”防范措施。	评论	工作 肺炎 疫情 机制 综合 肺炎 方案 第九版 专家组 研判 街道 街道 措施 高风险 区域 感染者 区域 人员 核酸 筛查 阴性 感染者 街道 管控 措施 错峰 风险 区域 感染者 区域 人员 核酸 筛查 阴性 街道 防范措施	Topic #5	[0.00269581 0.00269554 0.00269574 0.04377341 0.00269555 0.47924273 0.00269556 0.11639614 0.19597668 0.00269548 0.14843735]
【阜阳市疫情防控应急指挥部最新提示】当前疫情防控形势严峻复杂，为严防疫情输入和传播，切实保障广大市民身体健康，现发出最新提示如下：一、广大市民近期非紧要不离阜，积极配合落实我市疫情防控措施，这既是对自己和家人的健康负责，更是为家乡的防疫大局出力。二、近期非必要不来（返）阜，确需来（返）阜人员，必须持48小时核酸检测阴性证明，并第一时间向所在社区（村）和单位、入住的宾馆酒店主动报备行程。三、所有来（返）阜人员须在抵阜后立即进行1次核酸检测，省外来（返）阜人员和省内有疫情发生城市来（返）阜人员要进行“3天2检”。对未按要求落实核酸检测人员，将进行短信或安康码弹窗提醒，进而赋码管理。四、广大市民乘坐公交、出租车（网约车）等公共交通工具，进入商场、超市、宾馆、景区景点、博物馆、图书馆等人员密集或密闭场所需扫验场所码、查验行程卡及48小时核酸检测阴性证明。五、倡导来（返）阜人员7日内不聚餐、不聚会…	评论	应急 指挥部 疫情 传播 市民 市民 措施 家人 家乡 防疫 大局 出力 人员 小时 阴性 证明 时间 社区 单位 宾馆酒店 行程 人员 抵阜 人员 疫情 人员 人员 短信 弹窗 赋码 管理 市民 公交 出租车 网约 商场 宾馆 景区 景点 博物馆 图书馆 人员 密集 场所 场所 行程 小时 阴性 证明 人员 聚餐 聚会 人员 密集 场所 宴会 属地 社区 时报 疫情 传播 法律责任 措施 形势 动态 调整 肺炎 应急 指挥部	Topic #8	[0.21506853 0.00161068 0.00161075 0.00161045 0.02408748 0.169117 0.00161091 0.205519 0.37654424 0.00161048 0.00161048]
高度重视提高防疫防控疫情各项工作认真落实这项工作坚决认真查处严肃查处《在工作态度责任不到位蹭蹭不拔管责任监督松弛责任观念态度不诚恳不重视希望各级领导在防疫防控疫情政策面前高度重视杜绝不拔管，不负责任的干部不管是谁依法行政处罚在法律面前人人平等，更有的干部脑袋松弛在防疫防控面前放松防控防疫疫情政策放松马屁思想职责监督履行不到位蹭蹭不监督履行不拔管想这些干部作风素质工作效率也能好吗？不管在什么条件环境下防疫防控疫情政策面前我们都是能打能控更能高效科学精准果断有序处置更能高效精准主动统一防疫防控疫情政策面前统一指挥，要高度重视严肃当前防控防疫疫情政策任然是我们主要的一项重中之重主要工作，在防控防疫疫情政策面前我们的干部队伍不能有半点马糊思想上高度重视工作态度责任上坚决杜绝松弛，防疫防控疫情政策面前工作没有做到位更要追究各级领导一级一级监督干部队伍法律法规干部职责中华人民共和国传染病防疫法。	评论	防疫 防控 疫情 工作 工作 工作 态度 责任 责任 监督 责任 观念 态度 领导 防疫 防控 疫情 政策 干部 依法 行政处罚 法律 干部 脑袋 防疫 防控 防控 防疫 疫情 政策 思想 职责 监督 监督 干部作风 素质 工作效率 条件 环境 防疫 防控 疫情 政策 科学 精准 有序 精准 统一 防疫 防控 疫情 政策 防控 防疫 疫情 政策 工作 防控 防疫 疫情 政策 干部队伍 思想 工作 态度 责任 防疫 防控 疫情 政策 工作 领导 监督 干部队伍 法律法规 干部 职责 传染病 防疫	Topic #2	[0.00138752 0.00138723 0.50553582 0.00138697 0.00138721 0.00138721 0.48197943 0.00138707 0.00138713 0.00138745 0.00138698]
赵一德：坚持以快制快 全面扎紧防线 牢牢掌握疫情防控主动权 O赵一德：坚持以快制快 全面扎紧防线 牢牢掌握疫情防控主动权 ?	评论	防线 主动权 防线 主动权	Topic #6	[0.032259 0.03225806 0.03225806 0.03225827 0.03225806 0.03226342 0.67741285 0.03225806 0.03225806 0.03225806 0.03225806]
据央视新闻消息，10月10日，新疆维吾尔自治区人民政府新闻办公室召开疫情防控新闻发布会。新疆卫健委副主任伊尔扎提?扎达在会上介绍，目前全区疫情每日新增阳性感染者报告数仍然处于高位，社区传播风险高，防输入、防反弹、防扩散、防外溢压力依然艰巨。新疆坚持把防外溢工作作为当前疫情防控的重中之重，严格做好离疆人员风险评估和审核工作，严管离疆交通场站，加强对货运司乘人员的全程闭环管理，守好进出疆大通道，切实防控疫情外溢风险。根据国家有关数据统计，自10月5日起，每日报告的外溢人数大幅减少，防疫情外溢工作取得明显成效。新疆疾控中心副主任陈涛在会上介绍，实行闭环管理本身就是为防止某些高风险工作岗位的一线工作人员因意外暴露感染后，将疫情带入社区而采取的措施。做好这项工作需要在做好闭环管理防止“破环”和做好个人防护两个方面下功夫。做好闭环管理，最重要的是要根据工作实际建立相应的制度和规范，在硬件设施建设上，…	评论	新闻 消息 新闻 办公室 新闻 发布会 全区 疫情 报告 高位 社区 传播 风险 压力 工作 人员 风险 评估 工作 交通 场站 货运 司乘人员 全程 大通道 防控 疫情 风险 数据 报告 人数 疫情 工作 疾控中心 高风险 工作岗位 工作人员 疫情 社区 措施 工作 下功夫 工作 制度 规范 硬件 设施 建设 监督 工作人员 违规 现象 原因 风险 因素 工作人员 培训 工作人员 工作 制度 工作 规范 装备	Topic #2	[0.31271952 0.00169249 0.33012927 0.02434792 0.00169227 0.13786984 0.00169238 0.08487605 0.00169251 0.10159545 0.00169229]
#阜阳疫情#阜阳市疫情防控应急指挥部最新提示当前疫情防控形势严峻复杂，为严防疫情输入和传播，切实保障广大市民身体健康，现发出最新提示如下：一、广大市民近期非紧要不离阜，积极配合落实我市疫情防控措施，这既是对自己和家人的健康负责，更是为家乡的防疫大局出力。二、近期非必要不来（返）阜，确需来（返）阜人员，必须持48小时核酸检测阴性证明，并第一时间向所在社区（村）和单位、入住的宾馆酒店主动报备行程。三、所有来（返）阜人员须在抵阜后立即进行1次核酸检测，省外来（返）阜人员和省内有疫情发生城市来（返）阜人员要进行“3天2检”。对未按要求落实核酸检测人员，将进行短信或安康码弹窗提醒，进而赋码管理。四、广大市民乘坐公交、出租车（网约车）等公共交通工具，进入商场、超市、宾馆、景区景点、博物馆、图书馆等人员密集或密闭场所需扫验场所码、查验行程卡及48小时核酸检测阴性证明。五、倡导来（返）阜人员7日内不聚餐…	评论	疫情 应急 指挥部 疫情 传播 市民 市民 措施 家人 家乡 防疫 大局 出力 人员 小时 阴性 证明 时间 社区 单位 宾馆酒店 行程 人员 抵阜 人员 疫情 人员 人员 短信 弹窗 赋码 管理 市民 公交 出租车 网约 商场 宾馆 景区 景点 博物馆 图书馆 人员 密集 场所 场所 行程 小时 阴性 证明 人员 聚餐 聚会 人员 密集 场所 宴会 属地 社区 时报 疫情 传播 法律责任 措施 形势 动态 调整 肺炎 应急 指挥部	Topic #8	[0.20655686 0.00158514 0.00158526 0.00158492 0.02489493 0.17851575 0.00158541 0.20877526 0.37174656 0.00158496 0.00158495]
#新疆疫情#【新疆：新增阳性感染者报告数仍处于高位，防外溢工作取得明显成效】10月10日，新疆维吾尔自治区人民政府新闻办公室召开疫情防控工作新闻发布会，自治区卫健委副主任伊尔扎提·扎达通报疫情防控工作情况。L海客新闻的微博视频 ?	评论	疫情 报告 高位 工作 新闻 办公室 工作 新闻 发布会 自治区 通报 工作 情况 海客 新闻 视频	Topic #2	[0.00621246 0.14941371 0.63989386 0.07700841 0.0062125 0.09019918 0.00621291 0.00621131 0.00621258 0.00621192 0.00621118]
从出夜班开始，只睡了一个小时，被憋憋阿康疯狂敲门直到我起来（不留情面），还想要我帮他们做面膜来着，然后去吃了顿便饭，哈哈，下午三个小时的k歌不要太爽。康哥唱歌好听了一百倍。康记提吃的，憋憋提包，我负责美丽就很被照顾晚上啤客走廊喝酒喝一半，被坡子街派出所通知因疫情防控要关闭场所，全款退了酒钱，（这个经历妥妥的第一次，特意在门口照了张相片，疫情估计没有头了，真悲哀）。意犹未尽，准备回家爬楼到21楼继续喝，意外的一个电梯修好了，开心的像个傻子一样。 不过都做好了爬楼的准备@PM的微博i ，兄弟们还是很运动??。第二次玩ung的牌，居然没赢一把，大家都太机灵了，呜呜呜，哈哈可真好玩啊。又是和憋憋哥@H先生来了呀 畅聊的一晚呢，太像了！但是并不妨碍睡沙发的待遇，哈哈阿康能在我两激动的聊天下，睡的像个?一样，真的羡慕嫉妒他的入睡和睡眠质量。好了 不说了，明早六点起来送走那只康?@winandlose…	评论	夜班 小时 面膜 小时 唱歌 康记 啤客 走廊 坡子 派出所 场所 全款 酒钱 经历 相片 疫情 回家 爬楼 电梯 傻子 爬楼 兄弟 运动 机灵 沙发 待遇 聊天 质量	Topic #4	[0.16368146 0.00900911 0.00900994 0.00900901 0.55991305 0.00901057 0.00900959 0.20432442 0.00901126 0.00901179 0.00900979]
奇异的是 较之于上学期的我 此刻的我竟然没有哭 没有眼泪 甚至没有气血翻涌。我对这里失去一切信任 信心（信念这种东西早就没了），我现在什么都不相信，这里的妖魔鬼怪做出任何事我都不会觉得出乎意料。这是否是一种成长？成熟？此刻我只觉得脑袋很清醒，但身体有些疲惫，我没有想哭，只是心上的灰又添了几层重了几分。唯一担心的是如果醒来继续封控乃至全校封楼，我是否还能拿到那个因疫情防控滞留了一周终于在四个小时前入库获得取件码的快递，这可能关乎我这个学期的心理健康。	评论	学期 眼泪 气血 信任 信心 信念 脑袋 身体 全校 小时 入库 学期 心理健康	Topic #6	[0.0243945 0.02439299 0.02439293 0.02439024 0.02440554 0.02439032 0.51217171 0.26828761 0.02439282 0.02439108 0.02439024]
好不容易狠下心买的iPad保护套，因为疫情防控被退回了。没办法，我的破iPad不配穿新衣服。 ?	评论	保护套 办法 衣服	Topic #4	[0.03225857 0.03225822 0.03225982 0.03225806 0.67741679 0.03225806 0.03225806 0.03225806 0.03225806 0.03225821 0.03225806]
越想越恐怖 那个广州疫情防控的不会是骗子吧 我还报了sf证 ?	评论	骗子	Topic #0	[0.09090909 0.09090909 0.09090909 0.09090909 0.09090909 0.09090909 0.09090909 0.09090909 0.09090909 0.09090909 0.09090909]
#九瑞路况# 截止3时，G56杭瑞高速九瑞段 1、瑞昌、南阳收费站出口疫情检测点防控措施：（1）入境人员：7天集中隔离医学观察+3天居家健康监测；在集中隔离第1.2.3.5.7天各开展一次核酸检测，在居家健康监测第3天开展一次核酸检测；（2）国内新增高风险区：7天集中隔离医学观察；在第1.2.3.5.7天各开展一次核酸检测；（3）国内新增中风险区：7天居家隔离医学观察；在第1.4.7天各开展一次核酸检测；（4）国内低风险区：3天内应完成两次核酸检测，做好健康监测；2、狮子收费站出口疫情检测点防控措施：（1）入境人员、密接者及治愈病例出舱按“7+3”管控：即7天集中隔离加3天居家健康监测，在集中隔离第1.2.3.5.7 天各开展一次核酸检测，在居家健康监测第3天开展一次核酸检测。（2）7天内有高风险旅居史者按“7天集中”管控：即实行7天集中隔离管控措施，在第1.2.3.5.7天各开展一次核…	评论	九瑞 路况 九瑞 收费站 出口 疫情 检测点 防控 措施 入境 人员 医学观察 医学观察 医学观察 内应 狮子 收费站 出口 疫情 检测点 防控 措施 入境 人员 病例 出舱 管控 高风险 旅居 史者 管控 管控 措施 管理 期限 风险 区算 小时 旅居 史者 管控 医学观察 条件 医学观察 管理 期限 风险 区算 小时 旅居 史者 居家 管控 措施 管控 原则 路况	Topic #7	[0.00216939 0.00216934 0.00216993 0.00216942 0.00216939 0.00216997 0.00216954 0.78908574 0.1913887 0.00216929 0.0021693 ]
3.我的原创编舞《我的中国风街舞三》在疫情中坚守初心，在防控中担当使命。 LCherr智慧与善良的微博视频 ?	评论	原创 编舞 街舞 疫情 防控 视频	Topic #2	[0.02439044 0.02439136 0.75607109 0.02439034 0.02440529 0.02439246 0.02439609 0.02439095 0.02439097 0.02439025 0.02439075]
三河市发现3例新冠肺炎无症状感染者 2022年10月10日，三河市在隔离点发现3例新冠肺炎无症状感染者，系10月6日23:21外地返回燕郊阳性人员的密接，三人均于10月9日14:30前转运至集中隔离点，10月6日、8日、9日和10日上午进行核酸检测，结果均为阴性。10月10日晚初筛阳性，23:40确诊为无症状感染者，已转入定点医院治疗。 在此提醒广大居民，关注官方信息发布，不信谣、不传谣；主动接种新冠疫苗，增强个人防护意识，做到“戴口罩、一米线、勤通风、常洗手、不聚集”，进入公共场所主动测温、扫码、配合查验72小时核酸阴性证明；近期有本土疫情频发地区旅行史人员，要主动向所在单位、社区、入住酒店和疾控机构报备，积极支持和配合落实相关疫情防控措施。三河市疾病预防控制中心联系电话：0316-715534316631607215 三河市疾病预防控制中心2022年10月10日来源：健康三河人	评论	肺炎 肺炎 外地 阳性 人员 阴性 初筛 阳性 定点医院 居民 官方 信息 传谣 疫苗 意识 米线 通风 测温 小时 核酸 阴性 证明 本土 疫情 地区 旅行 人员 所在单位 社区 酒店 疾控 机构 措施 疾病 疾病 来源	Topic #8	[0.00285042 0.00284922 0.00284963 0.09232613 0.00284937 0.00284982 0.00284953 0.15915587 0.72572159 0.00284908 0.00284933]
没人敢说，我说，这火车上传染源哪来的。#疫情防控 #社会热点 #百姓生活 @对口型 @快手创作者中心 ##快手# @快手 L彬哥在奋斗的快手视频 ?	评论	火车 传染源 社会 热点 对口型 创作者 中心 视频	Topic #4	[0.01639836 0.01639638 0.27844727 0.01639346 0.38445606 0.01639458 0.016396 0.01639522 0.01640009 0.20592862 0.01639396]
#原始传奇# 十年经典，再续传奇！一起获取丰厚游戏礼包吧！O网页链接每日一诗#(>_<)（760）瘟神疫情防控长，鳏寡孤独捱天光。五卦山间白云寺，沐浴斋戒去烧香。（陈英志 祈祷日）? ?	评论	传奇 经典 传奇 游戏 礼包 网页 链接 瘟神 天光 山间 斋戒 烧香	Topic #1	[0.03225806 0.67741893 0.03225806 0.03225806 0.03225806 0.03225806 0.03225806 0.0322581 0.03225845 0.03225806 0.03225806]
半夜三点好不容易抢的菜才送到 小城市的疫情比大城市的防控更严格 不知道封几天才能出去 在沈阳封四十多天都有了阴影 ?	评论	疫情 防控 阴影	Topic #2	[0.03225817 0.03225806 0.67739709 0.03225808 0.03226115 0.0322628 0.03226823 0.03225958 0.03225961 0.03225808 0.03225915]
【关于全面加强颍泉区部分区域疫情防控的通告】10月10日，我区在重点人群例行核酸检测中发现2例太和县关联疫情阳性感染者，轨迹较为复杂，传播风险高。为切实保障人民群众生命安全和身体健康，减少人员流动，防止疫情外溢，有效阻断疫情传播，快速扑灭疫情，经省、市专家会商研判，颍泉区新冠肺炎疫情防控应急指挥部决定，自10月11日5时起，对中市街道（泉河以北区域）、周棚街道、宁老庄镇、伍明镇、行流镇、闻集镇、阜阳循环经济园区、区城乡统筹试验区实施疫情防控临时管控措施。现将有关事项通告如下：一、临时管控期间，以上管控区域内所有小区（自然庄）等一律实行封闭管理，每个小区（自然庄）原则上保留1个出入口，每户每天可指定1人外出1次购买必需的生活物资（中高风险地区除外）。二、管控区域内居民非必要不外出，确有必要的，需提供48小时核酸检测阴性证明和所在社区（村）同意外出证明。倡导管控区域外人员非必要不前往管控区域…	评论	区域 通告 我区 重点 人群 疫情 轨迹 传播 风险 群众 生命安全 人员 流动 疫情 疫情 传播 疫情 经省 专家 会商 研判 肺炎 应急 指挥部 街道 区域 周棚 街道 行流 集镇 循环 经济 园区 城乡 试验区 管控 措施 事项 通告 管控 小区 管理 小区 生活 物资 居民 小时 阴性 证明 社区 证明 人员 居民 区域 社区 地点 核酸 检测 弹窗 赋码 管理 疫情 传播 法律责任 社区 群众 服务 服务 热线电话 老人 孕产妇 残疾人 慢性病 患者 特殊人群 用药 服务 交通 管控 供应 民生 生产 车辆 凭证 客运 班车 公交车 出租车 网约 私家车 车辆 培训 机构 服务 中职 院校 寄宿制 学校 管理 公众 娱乐 场所 网吧 酒吧 棋牌室 中心 茶馆 人员 经营性 场所 健身房 体育馆 瑜伽 培训 中介机构 文化 活动场所 景点 景区 文化馆 暂停营业 宴会 监所 机构…	Topic #5	[0.27496792 0.00050237 0.0278691 0.0005023 0.00050234 0.38397649 0.08820872 0.05809444 0.09413978 0.04703212 0.02420443]
深夜收到接二连三的防控消息，真的睡不着了这几天还想的回个家，这下是回不去了，为什么是在平城区，为什么疫情还没死！！！有点儿小崩溃，要是20号之前还回不去我那二百多的体检就白体检了希望大家会没事的，都平平安安的，感谢工作人员大半夜还都在工作。这个贱疫情啥时候能被消灭，快让大家回归正常生活吧！紧急通知：10月10日，我市在平城区社会面发现一例有内蒙古旅居史的初筛阳性人员，为彻底阻断疫情传播途径，大同市疫情防控领导小组决定：从10月11日6时起，在平城区、云冈区、新荣区、云州区“四区”实施全域静默管理，辖区内所有居民原地不动，等待社区人员通知，有序进行核酸检测。具体解除时间和其他后续事宜另行通知。 大同市疫情防控办	评论	接二连三 防控 消息 个家 城区 疫情 工作人员 工作 疫情 生活 城区 社会 旅居 初筛 阳性 人员 疫情 传播 途径 大同市 领导小组 城区 辖区 居民 社区 人员 有序 时间 事宜 大同市	Topic #5	[0.19395891 0.00343696 0.00343759 0.00343808 0.00343738 0.41535389 0.00343735 0.24717143 0.11945489 0.0034366 0.00343692]
#阜阳身边事# 10月11日5时起，对中市街道（泉河以北区域）、周棚街道、宁老庄镇、伍明镇、行流镇、闻集镇、阜阳循环经济园区、区城乡统筹试验区实施疫情防控临时管控措施。 ?	评论	街道 区域 周棚 街道 行流 集镇 循环 经济 园区 城乡 试验区 管控 措施	Topic #5	[0.01099085 0.01099241 0.01099025 0.0109891 0.01098901 0.39645299 0.01099219 0.01099022 0.0109901 0.22119393 0.29442896]
# 腾讯新闻 # 麒零工作室：刘波：在疫疫情防控期间~自已要顾大局，听指揮。勤洗手.戴口罩.核酸检测.社交1米距离，没有紧急事情就家里蹲着，不要给国家添麻烦了~相信在政府严防死守，群众的自律配合下，疫情会很快控制住的。 O腾讯新闻# 来自@腾讯新闻 ?	评论	腾讯 新闻 麒零 工作室 勤洗手 社交 距离 事情 国家 政府 群众 自律 疫情 腾讯 新闻 腾讯 新闻	Topic #2	[0.0082661 0.00826458 0.56818873 0.00826446 0.11901183 0.00826553 0.00826727 0.00826454 0.24667743 0.00826506 0.00826447]
# 腾讯新闻 # 麒零工作室：刘波：在疫疫情防控期间~自已要顾大局，听指揮。勤洗手.戴口罩.核酸检测.社交1米距离，没有紧急事情就家里蹲着，不要给国家添麻烦了~相信在政府严防死守，群众的自律配合下，疫情会很快控制住的。 O腾讯新闻# 来自@腾讯新闻 ?	评论	腾讯 新闻 麒零 工作室 勤洗手 社交 距离 事情 国家 政府 群众 自律 疫情 腾讯 新闻 腾讯 新闻	Topic #2	[0.0082661 0.00826458 0.56818873 0.00826446 0.11901183 0.00826553 0.00826727 0.00826454 0.24667743 0.00826506 0.00826447]
●2020年高考作文题?新高考卷I（山东）阅读下面的材料，根据要求写作。（60分） 面对突发的新冠肺炎疫情，国家坚持人民至上、生命至上，果断采取防控措施，全国人民紧急行动。 人们居家隔离，取消出访和聚会；娱乐、体育场所关闭；政务服务网上办理；学校开学有序推迟；公共服务场所设置安全“一米线”。防疫拉开了人们的距离。 城乡社区干部、志愿者站岗值守，防疫消杀，送菜购药，缓解燃眉之急；医学专家实时在线，科学指导，增强抗疫信心；快递员顶风冒雨，在城市乡村奔波；司机夜以继日，保障物资运输；教师坚守岗位，网上传道授业；新闻工作者深入一线，传递温情和力量。抗疫密切了人们的联系。 请综合以上材料，以“疫情中的距离与联系”为主题，写一篇文章。 要求：选准角度，确定立意，明确文体，自拟标题；不要套作，不得抄袭；不得泄露个人信息；不少于800字。?新高考卷Ⅱ（海南）阅读下面的材料，根据要求写作。（60分） 读万…	评论	作文题 材料 肺炎 疫情 国家 生命 防控 措施 全国 聚会 娱乐 体育场 政务 服务 办理 学校 开学 有序 公共服务 场所 设置 米线 防疫 距离 城乡 社区 干部 志愿者 防疫 消杀 购药 医学专家 科学 指导 抗疫 信心 乡村 司机 物资 运输 教师 坚守岗位 新闻 工作者 温情 力量 抗疫 综合 材料 疫情 距离 主题 文章 角度 文体 标题 套作 个人信息 材料 读万卷书 行万里路 读书 行路 地名 地名 地方 特征 风土民情 历史 文化 人物 地名 记忆 情感 故事 意义 电视台 客串 中华 地名 主持人 为题 地名 题目 主持词 材料 角度 文体 身份 套作 个人信息 全国 材料 公子 君位 射中 衣带 成就 霸王 霸业 后人 五霸 兵车 知人 班级 计划 读书会 材料 展开讨论 发言稿 材料 角度 文体 标题 套作 个人信息 全国 材料 墨子 视人 视人 视人 诗人 孤…	Topic #9	[0.00118946 0.20159049 0.12655454 0.00118958 0.11756996 0.00118942 0.19857484 0.00118935 0.09595253 0.25381055 0.00118927]
抗击疫情勇争先！中国电信广东东凤营服中心火速支援疫情防控第一线 链接:O网页链接 ?	评论	抗击 疫情 争先 中心 火速 链接 网页 链接	Topic #1	[0.01408639 0.55807033 0.01408797 0.01408451 0.01408618 0.01408578 0.31515557 0.01408522 0.01408646 0.0140868 0.0140848 ]
气还没喘匀乎呢！来一个自驾游不管你啥游得向社区报备和疾控中心报备，要不然疫情防控又白做了不是 ?	评论	社区 疾控中心	Topic #8	[0.03226371 0.03225806 0.03226026 0.03226016 0.03225806 0.03225806 0.03225997 0.03225873 0.41179078 0.03225806 0.29787413]
就我个人来说，我对兰州市的疫情防控工作是持非常肯定的态度的，确诊病例长时间保持在零新增的状态，疫情防控下一切都很好，唯一美中不足的是我人在兰州。 ?	评论	工作 态度 状态	Topic #4	[0.02440537 0.02442312 0.02439858 0.02439152 0.75598042 0.02440526 0.02441912 0.02439098 0.02439632 0.02439906 0.02439024]
#杭州疫情防控#无尽的等待…… L7YoRoll-W的微博视频 ?	评论	视频	Topic #4	[0.0476193 0.04762091 0.04762367 0.04761919 0.52379837 0.04761905 0.04762332 0.04761905 0.04761905 0.04761905 0.04761905]
6.我的原创编舞《我的中国风街舞六》强化责任担当，形成大合力，坚决抗击疫情防控攻坚战。 LCherr智慧与善良的微博视频 ?	评论	原创 编舞 街舞 责任 合力 抗击 视频	Topic #6	[0.01960811 0.01960869 0.01960965 0.0196079 0.0196172 0.01960815 0.80390814 0.01960784 0.01960828 0.01960821 0.01960784]
#上海疫情防控#家人们，说实话你们囤货了吗，好慌啊 ?	评论		Topic #0	[0.09090909 0.09090909 0.09090909 0.09090909 0.09090909 0.09090909 0.09090909 0.09090909 0.09090909 0.09090909 0.09090909]
#凤凰新闻#【上海：来沪返沪人员抵沪后需“三天三检” 否则将赋黄码】今天（10月10日）下午5:00，上海市政府新闻办公室组织召开上海市新冠肺炎疫情防控工作第244场新闻发布会。上海市大数据中心主任邵军介绍，为进一步加强上海疫情...O上海：来沪返沪人员抵沪后需“三天三检” 否则将赋黄码来自@凤凰新闻客户端 ?	评论	新闻 人员 新闻 办公室 肺炎 工作 新闻 发布会 数据中心 疫情 人员 新闻 客户端	Topic #2	[0.0076356 0.00763494 0.59302908 0.00763846 0.00763382 0.11629679 0.00763462 0.00763566 0.229593 0.00763392 0.00763411]
#抚顺疫情防控#退退退烦死了，什么时候是个头呀，超市市场都关了家里要没水果了 ?	评论	个头 市场 水果	Topic #4	[0.02439024 0.02439024 0.02439024 0.02439024 0.45112323 0.02439024 0.02439124 0.02439049 0.02439567 0.32935603 0.02439213]
为满足广大读者的阅读需求，结合近期新冠肺炎疫情防控形势，济宁市图书馆于2022年10月12日（周三）起有序恢复开放。 O济宁市图书馆关于闭馆期间读者无法按时归还图书逾期免责的公告 ?	评论	广大读者 肺炎 形势 图书馆 有序 图书馆 闭馆 读者 图书 公告	Topic #5	[0.01408512 0.01408832 0.01408491 0.01408902 0.01408616 0.53718192 0.01408492 0.3360449 0.01408504 0.01408467 0.01408503]
#秦皇岛疫情防控#我就想看一眼封城公告 ?	评论	公告	Topic #1	[0.0476201 0.52379877 0.04761905 0.04761905 0.04761905 0.04762756 0.04761905 0.04761905 0.04762024 0.04761905 0.04761905]
十天的隔离终于结束隔离虽然寂寞，但正好独处可以思考人生，可以修身养性感谢郑州梅河芳邻关爱中心感谢每一位工作人员他们的工作枯燥而繁重每天都穿着厚厚的防护服但他们不辞辛劳，任劳任怨，兢兢业业每天饭菜不重样，物资配送及时有求必应，一丝不苟，服务到位抗疫防疫是国家大事疫情防控丝毫不能松懈有人说秋天是美丽多姿的但有时候隔离也是一种美的享受在乐观积极的人眼中每一天似乎都预示着新的希望隔离是为了自己，也为了大家我们应该保持一份平和而积极的心态享受每时每刻带给我们的别样感觉欣赏每一处的风景也许这就是人生#郑州##遇见美好##蔡徐坤##生活的模样##抗疫行动##愿你遇到的人都是温暖的##带着微博去旅行##健康养生##致自己##旅拍##早安心语##人生感悟##周末去哪儿# 2郑州·梅河芳邻关爱中心 L桑元营的微博视频	评论	人生 修身养性 芳邻 中心 工作人员 工作 防护服 饭菜 物资 服务到位 抗疫 防疫 国家 多姿 心态 感觉 风景 人生 生活 模样 抗疫 旅行 人生 芳邻 中心 视频	Topic #6	[0.00523796 0.00523696 0.00523738 0.00523561 0.40589205 0.00523594 0.54697638 0.00523572 0.00523726 0.00523894 0.00523581]
#阜阳身边事#【关于颍泉区部分区域疫情防控的通告】10月11日5时起，对中市街道（泉河以北区域）、周棚街道、宁老庄镇、伍明镇、行流镇、闻集镇、阜阳循环经济园区、区城乡统筹试验区实施疫情防控临时管控措施。现将有关事项通告如下：一、临时管控期间，以上管控区域内所有小区（自然庄）等一律实行封闭管理，每个小区（自然庄）原则上保留1个出入口，每户每天可指定1人外出1次购买必需的生活物资（中高风险地区除外）。二、管控区域内居民非必要不外出，确有必要的，需提供48小时核酸检测阴性证明和所在社区（村）同意外出证明。倡导管控区域外人员非必要不前往管控区域。三、管控区域内居民要主动配合区域核酸检测，根据社区（村）通知，按时前往指定地点完成核酸采样，确保应检尽检、一个不漏。对未按要求检测的，将进行弹窗提醒、赋码管理。如造成疫情传播的，将追究法律责任。四、管控区域内社区（村）要加强群众日常生活保障服务，公布服务…	评论	区域 通告 街道 区域 周棚 街道 行流 集镇 循环 经济 园区 城乡 试验区 管控 措施 事项 通告 管控 小区 管理 小区 生活 物资 居民 小时 阴性 证明 社区 证明 人员 居民 区域 社区 地点 核酸 检测 弹窗 赋码 管理 疫情 传播 法律责任 社区 群众 服务 服务 热线电话 老人 孕产妇 残疾人 慢性病 患者 特殊人群 用药 服务 交通 管控 供应 民生 生产 车辆 凭证 客运 班车 公交车 出租车 网约 私家车 车辆 培训 机构 服务 中职 院校 寄宿制 学校 管理 公众 娱乐 场所 网吧 酒吧 棋牌室 中心 茶馆 人员 经营性 场所 健身房 体育馆 瑜伽 培训 中介机构 文化 活动场所 景点 景区 文化馆 暂停营业 宴会 监所 机构 场所 管理 制度 企业 重点 企业 重点项目 建筑工地 企业 主体 责任 员工 管理 员工 管理 措施 前提 闭环 生产 经营 活动 施…	Topic #5	[0.30043107 0.00056799 0.02618372 0.00056788 0.00056795 0.33225876 0.09536931 0.06802749 0.08836891 0.06054506 0.02711187]
好容易出来一趟 却被疫情防控连夜吓得连滚带爬跑回岳阳。这都哪的事啊 ?	评论		Topic #0	[0.09090909 0.09090909 0.09090909 0.09090909 0.09090909 0.09090909 0.09090909 0.09090909 0.09090909 0.09090909 0.09090909]
撰文|余晖今天政知君关注的，是疫情防控。据“韶关发布”10月... O网页链接 ?	评论	撰文 政知 网页 链接	Topic #1	[0.03225806 0.67741893 0.03225806 0.03225806 0.03225806 0.03225806 0.03225806 0.0322581 0.03225845 0.03225806 0.03225806]
2022年10月10日：由于疫情防控封城各种原因，所以月报表推迟几天上传。 ?	评论	原因 报表	Topic #4	[0.04762526 0.04762463 0.04762561 0.04761905 0.52378376 0.04761905 0.04761905 0.04761905 0.04761905 0.04762646 0.04761905]
#我要上同城精选#【#吉林省抗疫日记# 吉林长春新增4例无症状感染者，活动轨迹涉公交地铁等！】10月9日0-24时，长春市报告新增4例无症状感染者。根据流调结果，现将其活动轨迹涉及场所发布如下：无症状感染者1：自龙嘉机场闭环转运至集中隔离点，无自行活动轨迹。无症状感染者2：现住宽城区春铁大厦C2座。无症状感染者3：现住朝阳区邮局宿舍楼。无症状感染者4：现住经开区欢乐颂小区4栋。以下为无症状感染者2-4活动轨迹：10月4日7:10-7:30乘坐轨道交通3号线（长春站-伪满皇宫站）7:20-8:20乘坐130路公交车（市政府站-经纬路站）7:30-次日8:00伪满皇宫地铁站16:10-16:20乘坐G301路公交车（福州街站-苏州北街站）16:30-17:10乘坐130路公交车（苏州北街站-雕塑公园站）18:30-次日5:45英俊镇快递转运中心（英康路与英腾街交汇）10月5日5:45-5:5…	评论	抗疫 日记 活动 轨迹 公交 地铁 报告 活动 轨迹 场所 机场 闭环 活动 轨迹 春铁 大厦 邮局 小区 活动 轨迹 轨道交通 号线 皇宫 公交车 市政府 经纬 路站 皇宫 地铁站 公交车 街站 公交车 雕塑公园 中心 康路 交汇 公交车 世纪 百胜 生鲜 小区 轨道交通 号线 皇宫 地铁 号线 中学 地铁 号线 市场 公交车 路站 环城路 地铁 号线 市政府 地铁 号线 市政府 公交车 街站 公交车 市政府 邮区 中心 轨道交通 号线 皇宫 皇宫 地铁站 二道区 东盛 交汇 劳动 公园 传统 牛肉 拉面 马路 马路 新天地 皇宫 地铁站 邮区 中心 轨道交通 号线 皇宫 地铁 号线 中学 公交车 市政府 联谊 医院 公交车 街站 街站 公交车 市政府 经纬 路站 百胜 生鲜 小区 新天地 小区 公交车 街站 家常菜 小区 公交车 广场 新天地 广场 地铁 号线 居民 意识 工作 感染…	Topic #8	[0.00106291 0.25694353 0.00106274 0.00106282 0.00106319 0.00106286 0.01696201 0.00106319 0.64272823 0.00106279 0.07592572]
#携手抗疫共护海口# “疫”线有我 | 违反疫情防控规定 文昌一女子被处罚疫情防控有你有我 积极参与核酸检测 L陳忠勇Yoyo的微博视频 ?	评论	抗疫 女子 视频	Topic #4	[0.02439029 0.02439062 0.02439199 0.02439027 0.49110993 0.02439024 0.28937568 0.02439024 0.02439024 0.02439024 0.02439024]
#晋城头条# 最新发布! 晋城城区疫情防控调整! 疫情防控城区最新发布为进一步加强当前疫情防控工作，严防疫情输入风险，现就进一步做好省外来返城区人员疫情防控工作，公告如下：一、有省外非涉疫地市旅居史的来返城区人员，要第一时间主动向社区、法人单位报备，做好3天自我健康监测，除在第一落点免费进行1次核酸检测外，分别间隔24小时开展2次核酸检测。健康监测期间非必要不外出，在有限范围内活动，无接触购物，不得举办或参加婚礼、丧事，不得聚集、聚餐、聚会，不得到公共场所活动。二、有涉疫地市其他无疫情风险县(市、区)旅居史的来返城区人员，严格落实3天居家健康监测，除在第一落点免费进行1次核酸检测外，分别间隔24小时再开展2次核酸检测。居家健康监测期间，严格落实“足不出户、上门服务”措施;对因就医等确需外出人员，经所在社区管理人员批准后方可，安排专人专车，全程做好个人防护，落实闭环管理。三、其他有省外高中…	评论	头条 城区 调整 城区 工作 疫情 风险 城区 人员 工作 公告 涉疫 地市 旅居 城区 人员 时间 社区 法人 单位 落点 免费 间隔 小时 活动 购物 婚礼 聚餐 聚会 活动 地市 疫情 风险 旅居 城区 人员 落点 免费 间隔 小时 措施 人员 社区 管理人员 专人 专车 全程 疫情报告 调整 风险 风险 旅居 城区 人员 防控 政策 分类 管控 措施 医学观察 人员 主体 社区 医学观察 条件 场所 驿站 管控 措施 城区 肺炎 工作 领导小组 办公室	Topic #7	[0.00142694 0.04372167 0.00142679 0.00142674 0.00142663 0.19222196 0.00142676 0.5984692 0.15559967 0.00142663 0.001427 ]
↓# 這裡是北京！溫馨提示 # 生活從來不會刻意虧欠誰，它給了你一塊陰影，也許就在不遠的地方為你撒下陽光。 疫情防控，人人有責。注意加強健康防護，盡量少出門、戴口罩、勤洗手、多開窗、少扎堆、不聚集！? ... ...???? 今天（2022年10月11日 星期二 農曆九月十六）升旗時間：06：20，降旗時間：17:41；機動車尾號 2和7 限行。 天氣狀況：夜間 晴，北風一二級，最低氣溫 03℃；最大相對濕度 35%。白天 晴，北轉南風二三級，最高氣溫 19℃，最小相對濕度 25%。空氣質量一般，未來两天本市以晴到多雲為主，氣溫略低，體感較涼，適宜朋友們開窗通風換氣及户外活動。注意用電、用火、用氣安全，謹防火災。早晚溫差大，注意調整著裝，致敏花粉濃度很高，需注意防護；氣溫低，注意添衣保暖，謹防感冒和心脑血管疾病；空氣亁燥，需注意補水保濕，請朋友們關注臨近氣象預報。 從希望到失望，從失望到…	评论	生活 陰影 地方 陽光 勤洗手 升旗 時間 降旗 時間 機動車 尾號 天氣 狀況 氣溫 濕度 氣溫 濕度 空氣 質量 本市 氣溫 體感 朋友 活動 溫差 調整 花粉 濃度 需注意 氣溫 添衣 心脑血管 疾病 需注意 補水 朋友 氣象 預報 結果 心神 交匯 影子 套路 套路 作繭 自食 惡果 時光 道路 風景 晚安 晚安 親人 朋友	Topic #4	[0.00826505 0.00826465 0.00826646 0.00826446 0.56362348 0.008266 0.00826487 0.00826461 0.36198944 0.0082665 0.00826447]
#杭州疫情防控#被扣在机场的第9个小时 ?	评论	被扣 机场 小时	Topic #7	[0.03226001 0.03225806 0.03225806 0.03225806 0.03225839 0.03225811 0.03225806 0.67741644 0.03225851 0.03225812 0.03225817]
#原来这些电影的原型是他们# 电影#中国医生# 根据新冠肺炎疫情防控斗争的真实事件改编，影片中的张竞予院长的原型就是金银潭医院原院长张定宇。他同时也是一名罕见病患者，他身患渐冻症，当时腿部已经出现萎缩，走路有些不便，但依然乐观向上，坚守在抗疫第一线，带领全院人员马不停蹄地救治病人#让爱不罕见#	评论	电影 原型 电影 医生 肺炎 斗争 事件 影片 院长 原型 金银 医院 院长 病患者 身患 腿部 走路 抗疫 全院 人员 病人	Topic #0	[0.22446162 0.18305306 0.00826502 0.07208722 0.14608165 0.00826565 0.18107198 0.0082653 0.15191821 0.00826533 0.00826494]
#运营公告# 最新通告！乘坐地铁需查验48小时核酸检测证明鉴于当前疫情防控形势依然严峻，外防输入压力依然较大，为织牢疫情防控网，根据省指挥部统一部署，自2022年10月11日24时起，全市各类公共场所、公共交通工具查验核酸检测证明时间调整为48小时。各类公共场所、公共交通工具要加强“单位码”、“车辆码”等场所码的扫码核验工作，严格执行逢进必扫，扫码必验，验码必严，严格落实“一测一扫三查验”，仔细核查48小时内核酸阴性证明。对未能严格落实扫码查验等要求的将责令整改，情节严重的将依法追究法律责任。请广大市民朋友积极配合疫情防控工作，进站后提前扫码，保持一米线间距，主动向查验人员出示健康码、行程码、48小时内核酸检测阴性证明，接受体温检测，并在乘车过程中全程规范佩戴口罩。感谢您的理解和配合！南昌轨道交通集团有限公司南昌中铁穗城轨道交通建设运营有限公司2022年10月10日	评论	运营 公告 通告 地铁 小时 证明 形势 外防 压力 指挥部 统一 部署 全市 证明 时间 调整 小时 单位 车辆 场所 核验 工作 必验 验码 测一 核查 小时 核酸 阴性 证明 责令 情节严重 法律责任 市民 朋友 工作 进站 米线 间距 人员 小时 阴性 证明 乘车 过程 全程 规范 轨道交通 集团 有限公司 中铁 穗城 轨道交通 建设 运营 有限公司	Topic #7	[0.17980032 0.24548626 0.00226851 0.0022676 0.00226789 0.1676016 0.00226782 0.30430859 0.00226837 0.08919526 0.00226777]
【#11日起郑州地铁查验24小时核酸阴性证明#】根据《郑州市新冠肺炎疫情防控指挥部办公室关于开展全市新冠病毒核酸筛查的通告》(2022年141号)，自10月11日起，在郑州市乘坐公共交通工具、出入公共场所时须查验24小时核酸检测阴性证明，检测结果超期不得乘坐或进入。乘坐地铁时请配合地铁工作人员的引导，全程佩戴口罩、主动扫码核验、进行体温测量，共筑免疫屏障。（郑州地铁）	评论	地铁 小时 核酸 阴性 证明 肺炎 指挥部 办公室 全市 病毒 核酸 筛查 通告 小时 阴性 证明 检测 地铁 地铁 工作人员 全程 核验 体温 测量 共筑 屏障 地铁	Topic #0	[0.35432809 0.19426403 0.00398514 0.00398559 0.00398417 0.1756956 0.0039848 0.2478189 0.00398535 0.00398413 0.00398421]
#秦皇岛疫情防控#请问各位小伙伴，抚宁去北戴河火车站或者秦皇岛山海关车站能去吗？如果可以什么途径呢？求好心人告知，急切的想走 ?	评论	小伙伴 火车站 车站 途径 好心人	Topic #1	[0.02440342 0.51217589 0.0243944 0.02439024 0.02439024 0.02439047 0.02439075 0.0243931 0.02439471 0.02439094 0.26828582]
9.我的原创编舞《我的中国风街舞*精忠报国*九》祥和安康千万条，疫情防控第一条。 LCherr智慧与善良的微博视频 ?	评论	原创 编舞 街舞 视频	Topic #4	[0.0476193 0.04762091 0.04762367 0.04761919 0.52379837 0.04761905 0.04762332 0.04761905 0.04761905 0.04761905 0.04761905]
仲音：增强对当前疫情防控政策的信心和耐心O网页链接 ?	评论	政策 信心 网页 链接	Topic #1	[0.01960854 0.57554385 0.01962447 0.01960784 0.01961104 0.01960816 0.24795696 0.01960939 0.01960833 0.01961357 0.01960784]
专栏介绍：为进一步提升北京地区金融、产业等相关政策的惠及面与协同性，强化金融支持疫情防控和首都经济社会发展的质效，中国人民银行营业管理部通过 O网页链接 ?	评论	专栏 金融 产业 政策 协同 金融 经济社会 发展 质效 营业 管理部 网页 链接	Topic #9	[0.00990106 0.21864314 0.00990315 0.00990099 0.0099016 0.00990288 0.0099011 0.00990117 0.00990113 0.69224279 0.00990099]
『新华时评：增强定力耐力 疫情防控绝不能“躺平”-新华网』O新华时评：增强定力耐力 疫情防控绝不能“躺平” ?	评论	新华 时评 定力 耐力 躺平 新华网 新华 时评 定力 耐力 躺平	Topic #2	[0.01408451 0.01408591 0.85915113 0.01408451 0.01408451 0.01408451 0.01408482 0.01408451 0.01408496 0.01408476 0.01408589]
突然通知今天不上课了，不知道是啥情况？？#心情日记##西安疫情##疫情防控# 2西安 ?	评论	情况 心情 日记 疫情	Topic #4	[0.01961066 0.01960859 0.0196149 0.01960849 0.80390375 0.01960939 0.01961022 0.01960852 0.01960913 0.01960845 0.01960792]
#安阳疫情防控# 【内黄县10月10日至12日开展区域核酸检测：倡导足不出户】#安阳生活# 2022年10月9日，内黄县疫情防控指挥部发布《内黄县疫情防控指挥部关于开展全员核酸检测的通告（2022年第36号）》，全文如下：根据当前疫情形势，为主动筛查风险，严防疫情输入扩散，切实巩固防控成果，保障广大人民群众身体健康和生命安全，经县新冠肺炎疫情防控指挥部研究决定，2022年10月10日至10月12日在全县范围内开展全员核酸检测，现将有关事项通告如下：一、检测范围：内黄县全域。二、全体居民按照“应检必检”要求，自觉履行公民防疫义务，每日完成1轮全员核酸检测。请市民密切关注本辖区通知的核酸检测时间，分时段有序参加核酸检测并做好个人防护，检测完毕立即返回居所。重点区域按有关要求配合做好采样，自10月10日0时起，倡导全体居民居家，足不出户。三、各镇、街道和社区（村）要建立专门队伍，及时服务保障市…	评论	区域 生活 指挥部 指挥部 全员 通告 疫情 形势 筛查 风险 疫情 防控 成果 群众 生命安全 经县 肺炎 指挥部 研究 全县 全员 事项 通告 检测 全域 居民 公民 防疫 义务 全员 市民 辖区 时间 时段 有序 检测 居所 重点 区域 居民 居家 街道 社区 队伍 服务 市民 老人 残疾人 孕产妇 特殊人群 关心 市民 工作 责任人 通告 疫情 进展 防控 动态 调整 服务 电话 来源 内黄	Topic #5	[0.38514644 0.00166405 0.00166419 0.00166404 0.00166415 0.53531714 0.06622253 0.00166423 0.00166409 0.00166401 0.00166512]
#秦皇岛疫情防控#有没有拼车回山东的脑壳痛 ?	评论	拼车 脑壳	Topic #0	[0.09090909 0.09090909 0.09090909 0.09090909 0.09090909 0.09090909 0.09090909 0.09090909 0.09090909 0.09090909 0.09090909]
【即日起#来沪返沪人员抵沪后需三天三检#，24小时内必须进行一次核酸检测】即日起来沪返沪人员抵沪后需三天三检，24小时内必须进行一次核酸检测，未按上述要求完成核酸检测者，其“随申码”将被赋黄码。 今天（10月10日）下午5:00，上海市政府新闻办公室组织召开上海市新冠肺炎疫情防控工作第244场新闻发布会。市卫生健康委副主任虞涛、市交通委副主任刘斌、市大数据中心主任邵军、闵行区副区长李锐出席介绍有关情况，并回答记者提问。市大数据中心主任邵军介绍：为进一步加强我市疫情防控工作，严防疫情输入，按照市防控办有关要求，自即日起，所有来沪返沪人员抵沪后需实行“三天三检”，且24小时内必须进行一次核酸检测；未按上述要求完成核酸检测者，其“随申码”将被赋黄码。后续将根据疫情形势，市防控办将动态调整相关防控要求。（上观新闻） @SMGNEWS LSMGNEWS的微博视频	评论	人员 小时 人员 小时 新闻 办公室 肺炎 工作 新闻 发布会 市大 数据中心 副区长 情况 记者 市大 数据中心 工作 疫情 防控 人员 小时 疫情 形势 防控 办将 动态 调整 防控 上观 新闻 视频	Topic #2	[0.00383237 0.00383217 0.51591065 0.00383234 0.00383209 0.21160156 0.00383212 0.24183115 0.00383227 0.00383168 0.0038316 ]
#秦皇岛疫情防控# 咱们大秦能学学兄弟吗？无症状也发一下行动轨迹 ?	评论	学学 兄弟 轨迹	Topic #8	[0.04761905 0.04761905 0.04761905 0.04762305 0.04761905 0.04761905 0.04761905 0.04761905 0.52380491 0.04761905 0.04761966]
#抚宁疫情##秦皇岛疫情防控# 抚宁解封了怎么从抚宁去北戴河火车站啊？有没有成功的亲们，求告知 ?	评论	疫情 火车站 亲们	Topic #10	[0.03225832 0.03225806 0.34673353 0.0322581 0.03226558 0.03226335 0.03226878 0.03226484 0.03226468 0.03225811 0.36290664]
#济宁疫情防控#所以是真好了啊整天被骗来骗去的突然不用核酸了还有点不相信 ?	评论	骗来骗去 核酸	Topic #7	[0.04763201 0.04761905 0.04761916 0.04761905 0.04762539 0.04761905 0.04761905 0.5237818 0.04762736 0.04761905 0.04761905]
疫情防控严格管理 ?	评论		Topic #0	[0.09090909 0.09090909 0.09090909 0.09090909 0.09090909 0.09090909 0.09090909 0.09090909 0.09090909 0.09090909 0.09090909]
广州市花都区关于隔离酒店1名在管密切接触者核酸检测阳性情况的通报：10月9日，花都区在对隔离酒店在管密切接触者例行核酸检测中发现1例阳性。现将有关情况通报如下：病例，男，46岁，系10月8日17时花都区通报病例的密切接触者，已闭环转运至广州医科大学附属市八医院隔离治疗，诊断为新冠肺炎确诊病例（轻型）。疫情防控形势依然严峻，请广大居民群众进一步提高防范意识，做好个人日常防护，科学佩戴口罩，勤洗手，常通风，保持社交距离。如有发热等不适症状，在做好个人防护的情况下，尽量避免乘坐公共交通工具，及时到医疗机构发热门诊就诊，按相关要求做好核酸检测。花都区新型冠状病毒肺炎疫情防控指挥部办公室2022年10月10日来源：广州市花都区新型冠状病毒肺炎疫情防控指挥部办公室编辑：梦圆	评论	酒店 阳性 情况 通报 酒店 阳性 情况通报 病例 通报 病例 闭环 医科大学 市八 医院 肺炎 形势 居民 群众 意识 科学 勤洗手 通风 社交 距离 症状 情况 医疗机构 肺炎 指挥部 办公室 来源 肺炎 指挥部 办公室 编辑	Topic #8	[0.00293345 0.00293273 0.00293356 0.08955738 0.00293287 0.22474166 0.00293308 0.00293262 0.66223714 0.00293271 0.00293279]
齐齐哈尔：富裕县应对新型冠状病毒感染肺炎疫情工作领导小组指挥部公告 第73号2022年10月10日，富裕县在接收的密接协查函涉及人员核酸检测中，发现1例初筛结果阳性人员。为快速阻断疫情传播，依据《中华人民共和国传染病防治法》《中华人民共和国突发事件应对法》等法律规定，经富裕县新冠肺炎疫情防控指挥部研究决定，暂定自10月11日7时起富裕县域内实行临时性管控措施，现将有关事项公告如下：一、严格人员流动管理1.请广大居民群众非必要不离富，确需离富的，自10月11日7时起，须持24小时内核酸检测阴性证明，报县疫情防控指挥部同意后，凭“龙江健康码”绿码通行，并全程做好个人防护，抵达目的地后第一时间向所在村屯、社区、单位报告。2.如出现发热、干咳、乏力、咽痛、嗅（味）觉减退、腹泻等症状，请勿自行服药，及时就医并配合落实相关管控措施。对故意隐瞒行程不报备、不配合管控工作的人员，将依法依规追究责任，严肃…	评论	肺炎 疫情 工作 领导小组 指挥部 公告 协查 人员 初筛 阳性 人员 疫情 传播 传染病 防治法 突发事件 法律 肺炎 指挥部 研究 县域 管控 措施 事项 公告 人员 流动 管理 居民 群众 小时 阴性 证明 指挥部 全程 目的地 时间 村屯 社区 单位 报告 咽痛 症状 服药 管控 措施 行程 管控 工作 人员 依法 追究责任 电话 绿色通道 社区 村屯 证明 证明 人员 时间 目的地 信息 居民 群众 红事 白事 宴会 卫生习惯 生活 方式 交通 管理 交警部门 社区 城乡 交通 管制 全县 机动车 疫情 工作 车辆 指挥部 通行证 时间 公交车 出租车 客运 班线 运营 重点 场所 管理 医院 妇幼保健 医院 住院 患者 管理 个体 暂停营业 机构 服务 机构 监所 管理 人员 全县 学校 培训 机构 方式 小区 村屯 管理 阳性 小区 村屯 整体 服务上门 小区 村屯 整体 …	Topic #5	[0.35053847 0.0004672 0.00046714 0.00046728 0.00046714 0.41378667 0.01304528 0.09838955 0.09438931 0.00046726 0.02751471]
不知道多少人昨晚住在了办公室？只是今天的信息还不知道啥时候能出来？隐约觉得有点严重……#心情日记##就这一刻##西安疫情##疫情防控# 2西安 ?	评论	办公室 信息 心情 日记 疫情	Topic #4	[0.01640035 0.01639589 0.01639612 0.01639345 0.64964316 0.20279565 0.01639544 0.01639473 0.01639768 0.01639403 0.0163935 ]
幸福来得太突然各位家长：因疫情防控需要，根据上级通知，从今天开始，转为线上教学，暂定时间为一周，解除时间另行通知，望各位家长理解配合！ ?	评论	家长 时间 时间 家长	Topic #4	[0.01961256 0.01961536 0.01960859 0.01960784 0.80390198 0.01960946 0.01960907 0.01960969 0.0196095 0.0196081 0.01960784]
上班第六天有感上辈子杀人放火，这辈子做疫情防控 ?	评论		Topic #0	[0.09090909 0.09090909 0.09090909 0.09090909 0.09090909 0.09090909 0.09090909 0.09090909 0.09090909 0.09090909 0.09090909]
#《凉山纪》出版一周年# 西昌再次静默第二天。【西昌市疫情防控指挥部】研究决定于2022年10月11日（星期二）在城区7个街道办（7：00—13：00）统筹设置349个核酸检测采样点开展城区第十七轮和18个乡镇（12：00—18：00）根据实际设置固定和机动核酸检测采样点开展第九轮区域全员核酸检测。#读书# 请分批次、分时段有序前往采样点完成核酸检测采样。O关于开展城区第十七轮、乡镇第九轮区域全员核酸检测的通告 2凉山彝族自治州	评论	指挥部 研究 城区 街道办 设置 城区 乡镇 设置 机动 区域 全员 读书 时段 有序 城区 乡镇 区域 全员 通告	Topic #5	[0.43247164 0.00552513 0.0055249 0.00552486 0.00552487 0.45326642 0.00552492 0.00552582 0.00552503 0.00552501 0.07006139]
【三河市疾病预防控制中心关于我市发现3例新冠肺炎无症状感染者的通告】2022年10月10日，我市在隔离点发现3例新冠肺炎无症状感染者，系10月6日23:21外地返回燕郊阳性人员的密接，三人均于10月9日14:30前转运至集中隔离点，10月6日、8日、9日和10日上午进行核酸检测，结果均为阴性。10月10日晚初筛阳性，23:40确诊为无症状感染者，已转入定点医院治疗。在此提醒广大居民，关注官方信息发布，不信谣、不传谣；主动接种新冠疫苗，增强个人防护意识，做到“戴口罩、一米线、勤通风、常洗手、不聚集”，进入公共场所主动测温、扫码、配合查验72小时核酸阴性证明；近期有本土疫情频发地区旅行史人员，要主动向所在单位、社区、入住酒店和疾控机构报备，积极支持和配合落实相关疫情防控措施。三河市疾病预防控制中心联系电话：0316-715534316631607215 三河市疾病预防控制中心 2022年10…	评论	疾病 肺炎 通告 肺炎 外地 阳性 人员 阴性 初筛 阳性 定点医院 居民 官方 信息 传谣 疫苗 意识 米线 通风 测温 小时 核酸 阴性 证明 本土 疫情 地区 旅行 人员 所在单位 社区 酒店 疾控 机构 措施 疾病 疾病 来源	Topic #8	[0.00269667 0.00269562 0.00269604 0.08154672 0.00269575 0.00269667 0.00269588 0.14115404 0.75573142 0.00269548 0.00269571]
#地铁微提醒# 【重要提醒｜10月11日起，乘坐郑州地铁同步查验24小时核酸检测阴性证明】根据《郑州市新冠肺炎疫情防控指挥部办公室关于开展全市新冠病毒核酸筛查的通告》（2022年141号），自10月11日起，在我市乘坐公共交通工具、出入公共场所时须查验24小时核酸检测阴性证明，检测结果超期不得乘坐或进入。乘坐地铁时请配合地铁工作人员的引导，全程佩戴口罩、主动扫码核验、进行体温测量，共筑免疫屏障。（郑州地铁）	评论	地铁 地铁 小时 阴性 证明 肺炎 指挥部 办公室 全市 病毒 核酸 筛查 通告 小时 阴性 证明 检测 地铁 地铁 工作人员 全程 核验 体温 测量 共筑 屏障 地铁	Topic #0	[0.33427447 0.24214996 0.00398521 0.0039856 0.00398414 0.17784682 0.00398485 0.21783527 0.00398536 0.00398413 0.00398421]
通告：佳应指布〔2022〕21号佳木斯政务?2022-10-10 23:51?发表于黑龙江??疫情发生以来，全市人民顾全大局、守望相助、共同努力，我市疫情防控工作取得了阶段性成效。为统筹疫情防控和经济社会发展，逐步恢复生产生活秩序，经专家综合研判，决定自10月11日0时至13日24时，进一步调整市城区疫情防控措施。现将有关事宜通告如下：一、居民恢复有序流动。“无疫小区”居民可每天每户一人（儿童或老人可1人随同）凭出入证进出小区，原则上应在2小时内返回；其他小区居民可自由有序在小区内固定区域内活动，足不出小区；小区内超市开放，实行无接触购物、指定地点错峰取物。农村地区居民非必要不出村、不进城，保持家庭、田间“两点一线”。出院（出舱）、解除集中隔离后居家管控人员严格按规定落实防控措施。二、恢复民生保障业态。在行业管理部门指导下，有序恢复超市、便利店、药店、粮油店、母婴店、水果店营业。餐饮服务…	评论	通告 政务 疫情 全市 工作 阶段性 经济社会 发展 生产 生活 秩序 专家 综合 研判 调整 城区 措施 事宜 通告 居民 有序 流动 小区 居民 儿童 老人 小区 小时 小区 居民 有序 区域 活动 小区 购物 地点 错峰 农村 地区 居民 家庭 田间 出院 居家 防控 措施 民生 业态 行业 管理 部门 指导 有序 便利店 药店 粮油 母婴 水果店 营业 餐饮 服务 场所 服务 堂食 业态 行业 管理 部门 防疫 评估 防疫 应急 救援 医疗 车辆 公路 客运 公交车 出租车 车辆 运营 私家车 社会 车辆 主城区 社区 街道 乡镇 目的地 社区 小时 核酸 阴性 证明 分类 管控 人员 人员 天向 社区 单位 小时 核酸 阴性 证明 分类 管控 措施 主体 责任 运营 场所 错峰 限流 通风 消毒 防疫 措施 场所 人数 人数 市民 场所 行程 核酸 阴性 证明 规范 聚餐 责任…	Topic #5	[0.17097492 0.03242102 0.02440373 0.00076874 0.00076878 0.48568534 0.00076881 0.17362387 0.06300401 0.00076886 0.04681192]
莫名其妙六点宿管进来狂敲门说紧急核酸几千个人被叫起来在操场排排站 疫情的杀伤力来自于防控别发疯啊 ?	评论	宿管 核酸 操场 排排站 疫情 杀伤力 防控	Topic #2	[0.02439476 0.02439024 0.48613379 0.02439025 0.02439526 0.02439386 0.02439552 0.29433001 0.02439495 0.02439026 0.0243911 ]
O网页链接 - 最新！太原市疫情防控办10月10日健康提示 - 今日头条 ?	评论	网页 链接 头条	Topic #1	[0.02439024 0.75609735 0.02439024 0.02439024 0.02439024 0.02439024 0.02439024 0.02439026 0.02439043 0.02439026 0.02439024]
#秦皇岛疫情防控##秦皇岛疫情防控#请问各位小伙伴，抚宁去北戴河火车站或者秦皇岛山海关车站能去吗？如果可以什么途径呢？求好心人告知，急切的想走 ?	评论	小伙伴 火车站 车站 途径 好心人	Topic #1	[0.02440342 0.51217589 0.0243944 0.02439024 0.02439024 0.02439047 0.02439075 0.0243931 0.02439471 0.02439094 0.26828582]
O网页链接 - 上海社会面新增1例本土无症状感染者丨疫情防控新闻发布会 - 今日头条 ?	评论	网页 链接 社会 本土 新闻 发布会 头条	Topic #1	[0.01234598 0.3839488 0.38147916 0.1358024 0.01234636 0.01234631 0.0123466 0.01234569 0.01234668 0.01234634 0.01234568]
省外来贵州感染病例，每天都有新增。这些感染病例大多是开车下高速即被管控，社会活动轨迹很少，但对于贵州的疫情防控压力会很大。对此，对省外来贵州的人员，贵州确定从今天零时起，省外到贵州的，一律实行“三天两检（分别在第1天和第3天）”。而来自省外疫情重点地区和中高风险区的，仍按照我省现行防控措施进行管控。对于未按要求完成核酸检测的“三天两检”人员，“贵州健康码”将被赋“黄码”。对于黄码人员，居家不能外出，在酒店居住的，黄码要与其他居住人员分层。公交地铁不准黄码人员乘坐，只能坐公交。近期，贵州周边省市的疫情防控形势有些严峻，新增的感染病例都是外省持续输入。	评论	病例 病例 管控 轨迹 压力 人员 天和 疫情 重点 地区 现行 防控 措施 管控 人员 人员 居家 酒店 人员 分层 公交 地铁 人员 公交 省市 形势 病例 外省	Topic #8	[0.00383175 0.00383301 0.00383277 0.00383166 0.00383187 0.18495057 0.00383198 0.00383373 0.7805589 0.00383222 0.00383154]
O网页链接 - 山西新增25+14！山西多地发布最新疫情防控情况通报 - 今日头条 ?	评论	网页 链接 情况通报 头条	Topic #1	[0.01961191 0.60458554 0.01960784 0.01961082 0.01960784 0.01960784 0.01960784 0.01960786 0.2189368 0.01960785 0.01960784]
10月10日，据广州市花都区新型冠状病毒肺炎疫情防控指挥部办公室通报，10月9日，花都区在对隔离酒店在管密切接触者例行核酸检测中发现1例阳性。现将有关情况通报如下： 病例，男，46岁，系10月8日17时花都区通报病例的密切接触者，已闭环转运至广州医科大学附属市八医院隔离治疗，诊断为新冠肺炎确诊病例（轻型）。O广州市花都区新增1例新冠肺炎确诊病例	评论	肺炎 指挥部 办公室 通报 酒店 阳性 情况通报 病例 通报 病例 闭环 医科大学 市八 医院 肺炎 肺炎	Topic #8	[0.00662359 0.00662255 0.00662324 0.255952 0.00662298 0.00662466 0.00662253 0.00662279 0.68444018 0.00662253 0.00662295]
【10月11日，滨海新区关于调降部分风险区等级的通告】#防控疫情 天津在行动# 根据当前疫情防控形势，依据相关法律法规和疫情防控有关规定，经专家组综合研判，现将滨海新区疫情防控指挥部关于调降部分风险区等级事宜通告如下：一、10月11日起，解除新北街道贻成尚北（1号楼、4号楼、8号楼、13号楼、16号楼、17号楼）、盛星东海岸小区（6号楼、17号楼）、堰宾里小区（1号楼、5号楼、6号楼、16号楼、21号楼）、首创国际城（4号楼、33号楼）、贻成豪庭3号楼、万通上北新新家园62号楼、迎年里10号楼、诺德名苑20号楼、迎宾园（8号楼、9号楼）、蓝山花园东区2号楼、紫荆花园1号楼、贻正嘉合16号楼、晓镇家园（3号楼、19号楼）、晴景家园9号楼、裕川家园（1号楼、3号楼）、融科心贻湾3号楼、河北路70号、天津中建万里石石材有限公司宿舍楼，经开区鸿发公寓B栋中风险区管控。二、新北街道全域无高中风险区…	评论	风险 通告 防控 疫情 形势 法律法规 专家组 综合 研判 指挥部 风险 事宜 通告 街道 小区 小区 首创 国际 豪庭 万通 名苑 花园 花园 家园 晴景 家园 裕川 家园 石材 有限公司 公寓 管控 街道 全域 常态 防控 调整 形势 居民 传染病 防治法 公民 法定 义务 社区 工作人员 风险 人员 协查 管控 工作 依法 传染病 调查 样本 检测 控制措施 情况 症状 时间 社区 报告 医院 漏报 措施 依法 法律责任 疫情 形势 管控 措施 居民 官方 信息 传谣 官方 通报 工作 指挥部	Topic #5	[0.37630003 0.00142668 0.00142686 0.02201682 0.00142672 0.39070722 0.00142674 0.00142666 0.00142694 0.00142664 0.20098869]
【扬州疫情防控指挥部】市新冠肺炎疫情防控指挥部温馨提示：省外来（返）扬人员请及时通过“扬城E健行”小程序主动申报来扬信息，同时向所在社区（村）和单位（或所住宾馆）报备，并在抵扬时立即就近就地接受一次核酸“落地检”，并落实“三天三检”，同时加强个人健康监测，不扎堆、不聚集，配合核酸查验，规范佩戴口罩。7天内有中高风险区、静默管理地区或其他中高风险区所在县（市、区、旗）旅居史人员要按规定配合做好集中隔离医学观察、居家隔离医学观察、“7天5检”、“四个不得”等疫情防控措施。故意隐瞒或未及时报备，导致疫情传播扩散的，将依法依规严肃追究法律责任。#疫情防控##关注新冠肺炎##风雨无阻护扬州#	评论	指挥部 肺炎 指挥部 人员 程序 申报 信息 社区 单位 宾馆 核酸 核酸 规范 地区 旅居 人员 医学观察 医学观察 措施 时报 疫情 传播 依法 法律责任 肺炎	Topic #0	[0.49895528 0.00398433 0.00398486 0.08243405 0.00398441 0.10751129 0.0039845 0.28320675 0.00398559 0.00398418 0.00398477]
10月10日）下午举行的市疫情防控工作新闻发布会上，上海市卫生健康委副主任虞涛通报：今天，我市社会面新增1例本土无症状感染者。 感染者：女性，22岁，近日从外省返沪，居住于闵行区漕宝路1555号，在常态化核酸检测中发现异常，经疾控部门复核为阳性，被诊断为无症状感染者。O上海新增社会面1例本土无症状感染者	评论	工作 新闻 发布会 通报 社会 本土 感染者 女性 外省 漕宝路 检测 经疾 部门 阳性 社会 本土	Topic #8	[0.00709486 0.00709371 0.31597752 0.21529372 0.0070929 0.00709306 0.00709355 0.00709224 0.41198307 0.00709317 0.0070922 ]
#实时路况#许平南高速全线畅通。各收费站下道按照当地政府疫情防控要求执行。 ?	评论	路况 全线 收费站 当地政府	Topic #7	[0.02439024 0.02439124 0.02439024 0.02439024 0.02439024 0.02439024 0.02439024 0.44746474 0.33302153 0.02439078 0.02439024]
#沈阳疫情防控# 从内蒙回沈的经历：从火车下来会有专属内蒙的通道，报备码，行程码和辽事通场所码后再做一次核酸，然后转车的分走，留在沈阳的要联系社区隔离，如果社区符合条件可免费隔离（需沈阳户口），自费隔离费用是400每天，隔离7天。 2沈阳·沈阳火车站 LThelittlePeng的微博视频 ?	评论	经历 火车 专属 场所 核酸 社区 社区 符合条件 免费 户口 自费 费用 火车站 视频	Topic #0	[0.40515112 0.00826564 0.00826465 0.00826467 0.34889116 0.00826541 0.00826481 0.00826726 0.00826697 0.00826518 0.17983314]
#内江疫情防控# 核酸，第二十六次。听见阿姨在猛喊：xx单元还有人做核酸没得，下楼了。以为没人了，赶紧拿上钥匙，冲出了家门。呃，看这长长的队伍。排吧，排吧！ ?	评论	核酸 单元 核酸 钥匙 家门 队伍	Topic #7	[0.01961124 0.01960784 0.01960788 0.01960784 0.01961063 0.01960784 0.2156827 0.41175651 0.01961051 0.01961072 0.21568627]
什么意思？难道疫情防控还要持续两年？疯了！ ?	评论		Topic #0	[0.09090909 0.09090909 0.09090909 0.09090909 0.09090909 0.09090909 0.09090909 0.09090909 0.09090909 0.09090909 0.09090909]
山东1地公布1名核酸阳性人员轨迹，去过核酸采样点、洗手间等！东营经济技术开发区广大居民朋友:10月10日，荣乌高速东营服务区（东区）一管20混1样本新冠病毒核酸检测阳性。20人均已不在我市，接外地单采复核信息反馈，确认阳性人员1人，现将该阳性人员在我区主要活动轨迹通告如下:10月9日，16:40 到达荣乌高速东营服务区（东区），期间到核酸采样点采样，采样后去过洗手间，18:02离开高速服务区。请在上述时间段及后续2小时内到过该服务区的人员，立即向属地乡镇街道、社区或工作单位报告，并配合落实各项疫情防控措施。如隐瞒相关接触情况，造成疫情传播扩散的，将依法追究相关人员法律责任。请广大群众不造谣、不信谣、不传谣，主动支持和配合疫情防控工作，积极主动接种新冠疫苗，落实好个人健康防护措施，保持安全社交距离，勤洗手、戴口罩、常通风、不扎堆、少聚集。东营经济技术开发区 疫情防控领导小组（指挥部）办公室…	评论	核酸 阳性 人员 轨迹 核酸 洗手间 经济 技术开发区 居民 朋友 服务区 样本 病毒 阳性 外地 信息反馈 阳性 人员 阳性 人员 我区 活动 轨迹 通告 服务区 核酸 洗手间 服务区 时间段 小时 服务区 人员 属地 乡镇 街道 社区 工作 单位 报告 措施 情况 疫情 传播 人员 法律责任 传谣 工作 积极主动 疫苗 措施 社交 距离 勤洗手 通风 经济 技术开发区 领导小组 指挥部 办公室	Topic #8	[0.14897936 0.00175143 0.00175214 0.00175172 0.00175146 0.06243605 0.0017515 0.00175168 0.77456906 0.00175265 0.00175294]
来源：央视新闻客户端10月10日，乌鲁木齐市人民政府新闻办公室召开新冠肺炎疫情防控工作新闻发布会。会上通报，10月10日0—21时，乌鲁木齐市新增本土确诊病例17例；新增本土无症状感染者192例，其中：天山区38例、沙依巴克区51例、高新区（新市区）34例、经济技术开发区（头屯河区）25例、米东区44例。（总台记者 李航 阿尔曼）	评论	来源 新闻 客户端 新闻 办公室 肺炎 工作 新闻 发布会 通报 本土 本土 经济 技术开发区 总台 记者	Topic #2	[0.0062124 0.00621217 0.55925539 0.19151782 0.00621142 0.19953214 0.00621187 0.00621121 0.0062122 0.00621212 0.00621128]
转发：今天出版的人民日报发表署名重音的文章，题目是，增强对当前疫情防控政策的信心和耐心。文章指出，我国当前疫情防控政策符合国情、符合科学，是行之有效的，必须继续保持对疫情传播的警惕，克服麻痹思想、厌战情绪、侥幸心理，松劲心态，抓实抓细疫情防控各项工作。文章强调，高效统筹疫情防控和经济社会发展。落实好疫情要防住，经济要稳住，发展要安全的要求，精准是道必答题，不断提高科学精准防控水平，不断优化疫情防控举措，进一步提高防控措施的科学性，精准性，有效性，才能尽可能减轻对经济发展和群众正常生活的影响，增强对当前疫情防控政策的信心和耐心。	评论	人民日报 重音 文章 题目 政策 信心 文章 政策 符合国情 科学 疫情 传播 厌战情绪 侥幸心理 心态 工作 文章 经济社会 发展 疫情 经济 发展 精准 必答题 科学 精准 防控 水平 优化 防控 措施 科学性 精准 有效性 经济 发展 群众 生活 影响 政策 信心	Topic #2	[0.00293272 0.00293323 0.97067121 0.00293256 0.00293302 0.00293293 0.00293329 0.00293265 0.00293265 0.00293316 0.00293258]
朝阳市9人核酸检测结果异常，部分区域继续实行静态管理10月10日6时开始，辽宁朝阳市防指在朝阳县、双塔区、龙城区内组织开展了静态管理期间的第二轮区域全员核酸检测工作。截至10月10日19时，检测工作全部完成，累计检测57.9万人，结果均为阴性。另外，在隔离管控人员中，发现9例核酸检测结果异常，目前正在复核，朝阳市防指将及时向社会公布复核结果。根据当前疫情防控工作需要，现通告如下：10月11日，继续在朝阳县、双塔区、龙城区部分区域实行静态管理。请广大市民非必要不出门、不到公共场所，尽量做到足不出户，高中风险区人员要严格按要求落实管控措施。市防指将尽快组织开展生活必需品保供工作。10月11日6时开始，进行第三轮区域全员核酸检测，筛查范围、采样地点、注意事项与第二轮区域全员核酸检测保持一致。检测完成后，市防指将第一时间向社会公布检测结果。	评论	区域 区域 全员 工作 检测 工作 检测 阴性 社会 工作 通告 区域 市民 人员 管控 措施 市防指 工作 区域 全员 筛查 地点 注意事项 区域 全员 保持一致 检测 市防指 时间 社会 检测	Topic #0	[0.50400188 0.0034369 0.00343677 0.00343673 0.00343661 0.46506669 0.00343685 0.00343713 0.00343725 0.00343662 0.00343657]
文字：今天出版的人民日报发表署名重音的文章，题目是，增强对当前疫情防控政策的信心和耐心。文章指出，我国当前疫情防控政策符合国情、符合科学，是行之有效的，必须继续保持对疫情传播的警惕，克服麻痹思想、厌战情绪、侥幸心理，松劲心态，抓实抓细疫情防控各项工作。文章强调，高效统筹疫情防控和经济社会发展。落实好疫情要防住，经济要稳住，发展要安全的要求，精准是道必答题，不断提高科学精准防控水平，不断优化疫情防控举措，进一步提高防控措施的科学性，精准性，有效性，才能尽可能减轻对经济发展和群众正常生活的影响，增强对当前疫情防控政策的信心和耐心。	评论	文字 人民日报 重音 文章 题目 政策 信心 文章 政策 符合国情 科学 疫情 传播 厌战情绪 侥幸心理 心态 工作 文章 经济社会 发展 疫情 经济 发展 精准 必答题 科学 精准 防控 水平 优化 防控 措施 科学性 精准 有效性 经济 发展 群众 生活 影响 政策 信心	Topic #2	[0.00293272 0.00293323 0.97067121 0.00293256 0.00293302 0.00293293 0.00293329 0.00293265 0.00293265 0.00293316 0.00293258]
上海6个区域划为疫情中风险区】财联社10月11日电，上海市新冠肺炎疫情防控工作领导小组办公室发布消息：根据《新型冠状病毒肺炎防控方案（第九版）》要求，经研究决定，调整本市以下区域风险等级（具体时间根据相关区域按照国家要求落实相应管控措施起计算）。一、疫情中风险区（6个）闵行区七宝镇漕宝路1555弄大上海国际花园9区、13区、17区（10月10日已发布）虹口区嘉兴路街道瑞虹路233弄小区宝山区大场镇场中路3658弄美好家小区宝山区庙行镇场北路399弄宝山区淞南镇长江南路99弄3号同济公寓宝山区杨行镇友谊路1000弄二、疫情低风险区（6个）下列街道、镇除中、高风险区之外的其他地区：闵行区七宝镇（10月10日已发布）虹口区嘉兴路街道宝山区大场镇宝山区庙行镇宝山区淞南镇宝山区杨行镇	评论	区域 疫情 联社 肺炎 工作 领导小组 办公室 消息 肺炎 防控 方案 第九版 研究 调整 本市 区域 风险 时间 区域 国家 管控 措施 疫情 七宝 漕宝路 国际 花园 街道 小区 大场 镇场 小区 庙行 镇场 同济 公寓 疫情 街道 地区 七宝 街道 大场	Topic #5	[0.00293273 0.00293291 0.00293385 0.00293279 0.00293302 0.6757753 0.00293296 0.0029331 0.00293286 0.00293349 0.29782699]
【西咸新区寻人！一名新冠肺炎确诊病例在三桥宜家家居有活动轨迹】10月10日，西咸新区沣东新城疫情防控指挥部办公室发布寻人通告：一名新冠肺炎确诊病例2022年10月6日下午在三桥宜家家居有活动轨迹。请在当天14:00至19:00去过宜家家居的人员，自即日起及时向所在社区（村）报备，进行居家健康监测，落实三天两检措施，配合做好疫情防控工作。西咸新区沣东新城疫情防控指挥部办公室2022年10月10日	评论	肺炎 家居 活动 轨迹 指挥部 办公室 通告 肺炎 家居 活动 轨迹 家居 人员 社区 措施 工作 指挥部 办公室	Topic #5	[0.00621241 0.00621173 0.00621132 0.0062132 0.00621126 0.47578208 0.00621178 0.00621169 0.46830964 0.00621136 0.00621353]
辽宁省抚顺市发现3例域外返抚人员核酸检测异常轨迹公布2022年10月9日，抚顺市在对10月6日乘坐K7377列车的确诊病例的密切接触者进行排查，发现3人结果异常。现将活动轨迹公布如下： 异常人员1：男，沈阳市皇姑区人，系病例1的外孙 1.10月6日18：39乘坐K7377次列车8车厢17号座位从沈阳站出发，于21:40左右到达清原站，“落地检”结果为阴性，21:50左右步行回家(金成合苑小区)，居家未外出。 2.10月7日居家未外出。 3.10月8日上午居家未外出，15:00到卧龙泉洗浴，18:00回家后居家未外出。 4.10月9日16:00核酸检测结果异常，闭环转运至定点救治医院。 异常人员2：女，抚顺市清原县人，系病例1的姐姐 1.10月7日居家未外出。 2.10月8日上午居家未外出，15:00到卧龙泉洗浴，18:00步行到达病例1家中，19:00步行返回家中。 3.10月9日居家未…	评论	人员 轨迹 列车 排查 活动 轨迹 人员 皇姑区 病例 外孙 次列车 车厢 座位 阴性 步行 回家 合苑 小区 居家 居家 居家 龙泉 回家 居家 闭环 定点 医院 人员 病例 姐姐 居家 居家 龙泉 步行 病例 步行 居家 人员 营口市 鲅鱼圈区 次列车 车厢 阴性 网约 宾馆 步行 红菇坊 火锅店 步行 宾馆 宾馆 步行 医院 步行 宾馆 步行 步行 故事 文化馆 步行 宾馆 宾馆 网约 万达 广场 万达 广场 一楼 二楼 购物 网约 宾馆 宾馆 行程 轨迹 人员 时间 属地 社区 工作 单位 疾控中心 报告 管控 措施 市民 防疫 责任 风险 地区 旅居 人员 人员 管控 措施 官方 信息 传谣 定期 肺炎 指挥部 办公室	Topic #8	[0.00120357 0.00120349 0.00120344 0.00120355 0.02313927 0.00120359 0.00120355 0.00120396 0.95666249 0.00120344 0.01056964]
#济宁疫情防控#【#济宁#人 今天您做核酸了吗？】您有没有感觉人很多呢？您感觉这样做核酸符合防疫政策符合防疫要求吗？ 2济宁 L济宁新鲜事的微博视频 ?	评论	核酸 感觉 感觉 核酸 防疫 政策 防疫 新鲜事 视频	Topic #4	[0.01099138 0.01098977 0.01099503 0.01098901 0.89009139 0.01098928 0.01099196 0.01099227 0.01099128 0.0109896 0.01098901]
【#济宁# 济宁市图书馆关于闭馆期间读者无法按时归还图书逾期免责的公告】各位读者，大家好！为满足广大读者的阅读需求，结合近期新冠肺炎疫情防控形势，济宁市图书馆于2022年10月12日（周三）起有序恢复开放。读者须知如下：（请仔细阅读）一、开馆时间8：30——17：30（周一闭馆）。二、开放区域市图书馆主馆正常开放。24小时自助图书馆暂不开放。三、逾期免责结合实际情况，我馆针对逾期或将要逾期的读者借阅的图书进行了续期（延期）60日处理，闭馆期间，由于读者无法按时归还图书产生的逾期责任将予以免除。四、活动奖励领取闭馆期间，由于读者无法按时领取的线上活动奖品，我馆将于2022年10月12日——2022年10月20日统一发放，请获奖人员到图书馆前台领取。领取规则：打开获奖相关证明页面或向前台工作人员核对获奖手机号码和身份信息领取。	评论	图书馆 闭馆 读者 图书 公告 读者 广大读者 肺炎 形势 图书馆 有序 读者 仔细阅读 开馆 时间 闭馆 区域 市图书馆 主馆 小时 图书馆 情况 读者 图书 续期 闭馆 读者 图书 责任 活动 奖励 闭馆 读者 活动 奖品 统一 人员 图书馆 前台 规则 证明 页面 工作人员 手机号码 身份 信息	Topic #1	[0.00433092 0.40291289 0.00432948 0.00433028 0.00432983 0.20553584 0.00433046 0.35691074 0.00433083 0.0043295 0.00432923]
#洛阳生活# 根据《洛阳市新冠肺炎疫情防控指挥部关于开展全市域核酸检测的通告》要求，为配合核酸检测工作，定于10月11日6:30至12:00，暂停洛阳地铁全线运营服务，此时间段外地铁正常运营。 ?	评论	生活 肺炎 指挥部 全市 通告 工作 地铁 全线 运营 服务 时间段 地铁 运营	Topic #1	[0.00709294 0.48035772 0.00709247 0.0070937 0.00709314 0.37483356 0.00709305 0.00709425 0.08806388 0.00709283 0.00709247]
#河南疫情##郑州疫情# 今明两天郑州市新冠肺炎疫情防控指挥部办公室关于开展全市新冠病毒核酸筛查的通告。消息来自微信公众号郑州发布。O郑州市新冠肺炎疫情防控指挥部办公室关于开展全市新冠病毒核酸筛查的通告 ?	评论	疫情 疫情 肺炎 指挥部 办公室 全市 病毒 核酸 筛查 通告 消息 微信 公众 肺炎 指挥部 办公室 全市 病毒 核酸 筛查 通告	Topic #5	[0.26589718 0.00452588 0.12023051 0.00452709 0.00452592 0.57766558 0.00452547 0.00452604 0.00452623 0.00452504 0.00452506]
【#济宁# 济宁市图书馆关于有序恢复开放的公告】各位读者，大家好！为满足广大读者的阅读需求，结合近期新冠肺炎疫情防控形势，济宁市图书馆于2022年10月12日（周三）起有序恢复开放。读者须知如下：（请仔细阅读）一、开馆时间8：30——17：30（周一闭馆）。二、开放区域市图书馆主馆正常开放。24小时自助图书馆暂不开放。三、预约进馆、入馆人数采取预约、限量入馆方法，限量预约750人，入馆人数额满暂停入馆。※特别提示：仅归还图书，不进馆阅览及借书无需预约。四、预约方法：方法一关注“济宁市图书馆”微信公众号→“常用服务”菜单→“预约入馆”菜单，进入预约页面。五、其他事项：1.入馆读者请携带本人身份证（社保卡/户口本/驾驶证）等有效身份证件，按照1米间隔标识有序排队，配合工作人员完成场馆码扫码，当天核酸查验，体温检测，安全检查后，方可入馆。老年人和少年儿童不方便扫码验证读者可携带有效期内的纸质版…	评论	图书馆 有序 公告 读者 广大读者 肺炎 形势 图书馆 有序 读者 仔细阅读 开馆 时间 闭馆 区域 市图书馆 主馆 小时 图书馆 进馆 人数 限量 方法 限量 数额 图书 借书 方法 方法 图书馆 微信 公众 服务 菜单 菜单 页面 事项 读者 身份证 社保卡 户口本 驾驶证 身份证件 间隔 标识 有序 排队 工作人员 场馆 核酸 方可 老年人 读者 有效期 纸质 图书馆 体温 症状 重点 疫情 地区 旅居 读者 行程 卡带 人员 广大读者 全程 距离 区域 桌限 对角 长条形 桌隔 人员 读者 时间 营造 有序 环境 闭馆 读者 图书 责任 读者 进馆 权限 读者 朋友 进馆 二维码 系统 信息 错误 信息	Topic #0	[0.34763269 0.18369496 0.00188382 0.00188363 0.1022655 0.09853151 0.00188361 0.25657357 0.00188363 0.00188372 0.00188335]
#哈尔滨疫情防控#我在南岗区，我现在很犹豫，不提前买机票怕呆的时间越来越长，买了眼看他快复课如果10.12改签还来得及。。到底应该要怎么选 ?	评论	机票 时间	Topic #1	[0.04763274 0.52376505 0.04762122 0.04761905 0.04762845 0.04762374 0.04762263 0.04762441 0.04762386 0.0476198 0.04761905]
#西安疫情防控# 白果已捡够，?还没捡到！急呐 ?	评论	白果	Topic #0	[0.09090909 0.09090909 0.09090909 0.09090909 0.09090909 0.09090909 0.09090909 0.09090909 0.09090909 0.09090909 0.09090909]
#抚顺疫情防控#九号眼睛被自家狗踢伤了，本想着10号去眼病医院看看就因为过不来卡没去上结果11号就静默了，希望眼睛能赶紧恢复，要不我可咋整啊 2抚顺·沈阳工学院 ?	评论	眼睛 眼病 医院 眼睛 工学院	Topic #0	[0.52379823 0.04761905 0.04761905 0.04761905 0.04762108 0.04761905 0.04761905 0.04761905 0.04762831 0.04761905 0.04761905]
#西安全市暂停线下教学#【即日起，西安市多所学校非中学毕业年级暂停线下教学】#西安全市暂停线下教学# 10月11日凌晨，西安多地教育局发布最新停课通知：各直属学校、幼儿园（含民办），各街道中心学校，各全日制培训学校：按照市、区指挥部紧急调度会安排，现就除初中、高中毕业年级外其他年级暂停线下教学工作紧急通知如下：一、停课时间10月11日起，复课时间另行通知。二、停课范围1.除初中、高中毕业年级外，中小学、幼儿园其他年级一律暂停线下教学；2.全日制培训学校、职业学校非毕业年级一律暂停线下教学，非全日制培训学校一律暂停线下教学活动；3.青少年活动中心及基层活动站一律暂停线下教学活动。三、工作要求1.各中小学、幼儿园务必在今日学生到校前，将停课安排通知到每位学生家长，并督促家长带领学生按时在小区（村）参加全员核酸检测，确保不漏一人；初中、高中毕业年级要做好今日校内师生全员核酸检测，确保不漏一人。…	评论	全市 学校 中学毕业 全市 教育局 学校 民办 中心 学校 全日制 培训 学校 指挥部 调度会 工作 时间 时间 全日制 培训 学校 职业 学校 毕业 非全日制 培训 学校 活动 基层 活动 活动 工作 学生 学生家长 家长 学生 小区 全员 全员 保健所 人数 居住地 学生 学校 管理 学生 管理 生活 服务 工作 领导 教师 坚守岗位 毕业 教育 教学 管理 毕业 学生 心理 工作 指导 家长 居家 学生 管理工作 全日制 培训 学校 校园 排查 重点 场所 消杀 全员 病假 证明 工作 校园 屏障 全市 中学毕业	Topic #4	[0.14606033 0.2846678 0.00151301 0.00151293 0.36477464 0.14942266 0.03406934 0.00151314 0.0015134 0.00151319 0.01343956]
疫情防控指南 L集贤融媒的微博视频 ?	评论	指南 集贤 融媒 视频	Topic #4	[0.0476193 0.04762091 0.04762367 0.04761919 0.52379837 0.04761905 0.04762332 0.04761905 0.04761905 0.04761905 0.04761905]
#头条新闻# 【上海：即日起#所有来沪返沪人员需实行三天三检# 未完成将赋黄码】为进一步加强上海市疫情防控工作，严防疫情输入，按照市防控办有关要求，自即日起，所有来沪返沪人员抵沪后需实行“三天三检”，且24小时内必须进行一次核酸检测；未按上述要求完成核酸检测者，其“随申码”将被赋黄码。后续将根据疫情形势，市防控办将动态调整相关防控要求。#西安学生暂上网课一周##因代做核酸上海80余人被行政处罚# LSTV新闻透视的微博视频	评论	头条新闻 人员 工作 疫情 防控 人员 小时 疫情 形势 防控 办将 动态 调整 防控 学生 因代 核酸 行政处罚 新闻 视频	Topic #2	[0.00584923 0.00584946 0.57126321 0.00584816 0.11639605 0.00585049 0.00584939 0.26554823 0.00584916 0.00584832 0.00584828]
#上海疫情防控# 【上海6个区域划为疫情中风险区】上海市新冠肺炎疫情防控工作领导小组办公室发布消息：根据《新型冠状病毒肺炎防控方案（第九版）》要求，经研究决定，调整本市以下区域风险等级（具体时间根据相关区域按照国家要求落实相应管控措施起计算）。一、疫情中风险区（6个）闵行区七宝镇漕宝路1555弄大上海国际花园9区、13区、17区（10月10日已发布）虹口区嘉兴路街道瑞虹路233弄小区宝山区大场镇场中路3658弄美好家小区宝山区庙行镇场北路399弄宝山区淞南镇长江南路99弄3号同济公寓宝山区杨行镇友谊路1000弄二、疫情低风险区（6个）下列街道、镇除中、高风险区之外的其他地区：闵行区七宝镇（10月10日已发布）虹口区嘉兴路街道宝山区大场镇宝山区庙行镇宝山区淞南镇宝山区杨行镇	评论	区域 疫情 肺炎 工作 领导小组 办公室 消息 肺炎 防控 方案 第九版 研究 调整 本市 区域 风险 时间 区域 国家 管控 措施 疫情 七宝 漕宝路 国际 花园 街道 小区 大场 镇场 小区 庙行 镇场 同济 公寓 疫情 街道 地区 七宝 街道 大场	Topic #5	[0.00302134 0.00302153 0.00302255 0.00302141 0.00302165 0.6624791 0.00302159 0.00302174 0.00302148 0.00302196 0.31032566]
#石家庄疫情防控#当尽量变成强制老老实实在家 ?	评论		Topic #0	[0.09090909 0.09090909 0.09090909 0.09090909 0.09090909 0.09090909 0.09090909 0.09090909 0.09090909 0.09090909 0.09090909]
#宁夏疫情防控#【#10月10日宁夏新增本土确诊10例和无症状39例#】 10月10日0—24时，宁夏全区新增确诊病例10例（中宁县8例、利通区1例，兴庆区1例为无症状感染者转为确诊病例）；新增无症状感染者39例，银川市19例（兴庆区11例、永宁县3例、贺兰县2例、金凤区1例，灵武市2例为自治区外输入），中卫市9例（中宁县8例、沙坡头区1例），石嘴山市6例（平罗县6例为自治区外输入），吴忠市5例（青铜峡市3例、利通区2例）。其中46例在管控状态发现，无新增疑似病例。新增出院确诊病例4例，解除无症状感染者191例。 自2022年9月20日以来，截至10月10日24时，全区现有确诊病例18例，无症状感染者457例。（宁夏卫生健康委员会发布）	评论	本土 全区 利通区 自治区 自治区 利通区 管控 状态 疑似病例 出院 全区 委员会	Topic #3	[0.00901159 0.23910507 0.0090109 0.42026992 0.00901427 0.26853819 0.00901136 0.00900944 0.00900999 0.00901026 0.00900901]
10月10日下午，集团总经理杜波到招标采购中心调研，了解疫情防控、供应保障和今年以来的经营运转情况，强调要高度重视疫情防控工作，超前谋划、畅通渠道，确保生产应急物资不受影响。要坚持与先进企业对标，加快智采平台的推广应用，充分发挥集中采购规模优势，有效降低采购成本、提高采购效率，为集团“强实优”战略稳步实施作出积极贡献。集团副总经理刘信业以及有关部门负责人陪同调研。O杜波到招标采购中心调研时强调 降低成本 提高效率 确保集采平台高效运行	评论	集团 总经理 招标 中心 调研 供应 经营 运转 情况 工作 谋划 渠道 生产 应急 物资 影响 企业 平台 充分发挥 规模 优势 成本 效率 集团 战略 贡献 集团 副总经理 信业 部门 负责人 调研 招标 中心 调研 降低成本 提高效率 平台	Topic #9	[0.00321603 0.0032166 0.0032157 0.00321548 0.00321562 0.00321574 0.00321616 0.00321546 0.00321563 0.96784215 0.00321544]
#秦皇岛疫情防控# 今天被封第五天 ?	评论		Topic #0	[0.09090909 0.09090909 0.09090909 0.09090909 0.09090909 0.09090909 0.09090909 0.09090909 0.09090909 0.09090909 0.09090909]
#西安疫情防控#我真tm谢谢隐瞒行程的狗 ?	评论	行程	Topic #7	[0.04762599 0.04762451 0.04761905 0.04761905 0.04761905 0.04761905 0.04761905 0.52378548 0.04763069 0.04761905 0.04761905]
新华时评丨增强定力耐力 疫情防控绝不能“躺平”O网页链接 ?	评论	新华 时评 定力 耐力 躺平 网页 链接	Topic #2	[0.01639344 0.41494599 0.43751061 0.01639344 0.01639344 0.01639344 0.01639391 0.01639346 0.01639399 0.01639382 0.01639446]
桑植县新型冠状病毒感染肺炎疫情防控工作指挥部关于设立桑植县至张家界市区定点接送专线的通告O网页链接桑植县新型冠状病毒感染肺炎疫情防控工作指挥部关于设立桑植县至张家界市区定点接送专线的通告 ?	评论	肺炎 工作 指挥部 市区 定点 专线 通告 网页 链接 肺炎 工作 指挥部 市区 定点 专线 通告	Topic #5	[0.00662311 0.25750948 0.00662263 0.2207444 0.00662283 0.46876365 0.00662297 0.00662253 0.00662301 0.00662267 0.00662272]
坚持科学精准落实疫情防控措施O网页链接 ?	评论	科学 精准 措施 网页 链接	Topic #2	[0.0163935 0.34426208 0.50818067 0.01639344 0.01639344 0.01640059 0.01639406 0.01639794 0.01639657 0.01639386 0.01639385]
#陕西环保集团# 党建引领聚合力，揭榜挂帅当先锋。今年8月份以来，水环境公司紧紧围绕集团公司党委党建工作提质增效专项行动部署，深入开展“揭榜挂帅”“赛马”活动，进一步推动党建和生产经营深度融合，充分发挥基层党组织战斗堡垒作用和党员在急、难、险、重任务冲锋在前的先锋模范作用，激励引导广大党员干部敢于攻坚克难，勇挑重担，团结一心，竭力破解公司改革发展“卡脖子”问题。提高政治站位，注重凝聚合力“揭榜就要受命，挂帅就要出征”，水环境公司瞄准公司高质量发展急需解决的关键核心技术难题，组建以党员为主体的“揭榜挂帅”攻关团队，进一步推动难题突破和成果转化，持续促进党建工作与生产经营的深度融合，激励和引导基层党组织和广大党员在破解难题中坚定理想信念，锤炼过硬本领，为公司高质量发展作出更大贡献。先后设立“党员责任区”8个；遴选出“党员示范岗”19个，组建“党员突击队”4支，创建“党员先锋工程项目”3个。坚…	评论	集团 聚合力 挂帅 先锋 月份 环境 公司 集团公司 工作 提质 专项 部署 挂帅 赛马 活动 生产 经营 融合 充分发挥 基层 堡垒作用 党员 先锋 模范作用 广大党员 干部 攻坚克难 公司 改革 发展 卡脖子 政治 站位 合力 挂帅 环境 公司 公司 高质量 发展 关键 核心 技术难题 党员 主体 挂帅 团队 难题 突破 成果 工作 生产 经营 融合 基层 广大党员 难题 理想信念 过硬本领 公司 高质量 发展 贡献 党员 责任区 遴选出 党员 示范岗 党员 突击队 党员 先锋 工程项目 精准 发力 党员 责任区 建设 环境 公司 工作 生产 经营 全过程 针对性 党员 责任 舞台 部门 班组 岗位 责任区 责任 党员 党员 责任区 关键 生产 环节 责任区 设置 责任区 标识 责任人 责任 内容 党员 示范岗 建设 环境 公司 身份 业绩 贡献 活动 党员 示范岗 广大党员 创先争…	Topic #9	[0.00068452 0.00068454 0.00068456 0.00068448 0.0006846 0.00068456 0.48183133 0.00068448 0.00068457 0.51200787 0.00068449]
#西安疫情防控#我发现西安每次疫情都要大规模停课、暂停堂食。有些人已经开始居家办公了不是说精准防控吗？最大限度减少疫情对生活带来的影响吗？可是我觉得每次疫情不这样就控制不住 ?	评论	疫情 堂食 居家 办公 精准 防控 限度 疫情 生活 影响 疫情	Topic #2	[0.00826507 0.00826478 0.50323476 0.00826447 0.42237888 0.00826739 0.0082656 0.00826478 0.00826486 0.00826484 0.00826457]
#西安疫情防控#这个疫情防控措施看起来升级了，热搜里面也有说要停工什么的，估计有些个体户会受到不小的影响吧，能居家办公的倒是还好说。主要是比较大的城市，一旦搞封控肯定挺多公司都会受到影响，尤其是那些在西安有办事处或者分公司的公司。居家办公是能办公，但是效率肯定没有在公司办公那么高。希望这波疫情也能快点过去吧。	评论	措施 升级 个体户 影响 居家 办公 公司 影响 办事处 分公司 公司 居家 办公 办公 效率 公司 办公 疫情	Topic #4	[0.00552565 0.0055259 0.0055262 0.00552486 0.42361845 0.06708522 0.00552564 0.0055262 0.00552591 0.39721803 0.07339791]
#西安疫情防控#西安现在什么情况？ 海口出发的时候哪里都好好的，到了内蒙古屁股都没坐热就被各种防控措施搞的一团糟，好不容易到了陕西隔离中都在担心西安 ?	评论	情况 屁股 防控 措施	Topic #2	[0.02439413 0.02439133 0.756061 0.02439117 0.02439263 0.02440221 0.02439219 0.02439703 0.02439628 0.02439134 0.02439069]
#西安全市暂停线下教学#感觉第一年第二年也没今年这么严重啊。到底是怎么啦。西安是有开始了吗。#西安疫情防控# 2苏州 ?	评论	全市 感觉	Topic #4	[0.03225957 0.03225827 0.03225806 0.03226071 0.35483871 0.35482846 0.03225995 0.03225806 0.03225806 0.03226207 0.03225806]
#动态清零可持续而且必须坚持#【人民日报仲音：#动态清零可持续而且必须坚持#】国家卫生健康委员会10月10日通报，9日，31个省（区、市）和新疆生产建设兵团报告新增新冠肺炎确诊病例434例，其中本土病例373例。当前，全国疫情仍然呈现出“点多、面广”的特点，国内还有一批中高风险区，防控任务艰巨繁重。越是这样的时候，越要深刻认识到“动态清零”可持续而且必须坚持，继续科学精准抓好疫情防控工作。疫情是一场大考。疫情防得住，经济才能稳得住，人民生活才能平平安安，经济社会发展才能平稳健康。必须清醒看到，我国是一个有着14亿多人口的大国，加上地区发展不平衡，医疗资源总量不足，放松防控势必令易感人群感染风险加大，一旦形成规模性反弹，疫情蔓延势必会对经济社会发展造成严重冲击，最终付出的代价会更高，损失会更大。坚持动态清零，较好地平衡了疫情防控和经济社会发展之间的关系，能够让我们用最小的代价实现最大的防控…	评论	人民日报 通报 报告 肺炎 本土 病例 全国 疫情 防控 科学 精准 工作 疫情 疫情 经济 生活 经济社会 发展 人口 地区 发展 医疗 资源 总量 防控 风险 规模性 疫情 势必会 经济社会 发展 冲击 代价 损失 经济社会 发展 关系 代价 防控 效果 限度 疫情 经济社会 发展 影响 发病率 死亡率 住院 社会 经济 算总账 防疫 措施 经济 效果 充分证明 成本 效益 综合 社会 成本 抗疫 策略 疫情 病毒 传播 指标 传播 流感 病毒 毒株 变异 分支 能力 老年人 人群 威胁 人口 老年人 群体 数量 躺平 疫情 生命 财产 公共卫生 风险 估量 生命 理念 防控 成果 病毒 疫情 病毒传播 区域 防控 过度 防疫 层层加码 现象 科学 防控 精准 防控 水平 过程 地方 优化 布局 核酸 电子地图 群众 地方 科学 管控 风险 人群 地方 群众 平台 专班 工作 机制 …	Topic #2	[7.24342259e-04 7.24202309e-04 9.58903351e-01 2.01181411e-02 7.24262680e-04 1.51841866e-02 7.24267213e-04 7.24482508e-04 7.24288165e-04 7.24292540e-04 7.24183388e-04]
#西安疫情防控# 我和我的顶流城市 ?	评论	顶流	Topic #0	[0.09090909 0.09090909 0.09090909 0.09090909 0.09090909 0.09090909 0.09090909 0.09090909 0.09090909 0.09090909 0.09090909]
根据新冠疫情防控需要，自2022年10月11日起，合肥轨道4号线陶冲湖东站暂停运营服务，具体恢复时间待另行通知。请市民乘客提前做好出行安排。 ?	评论	合肥 轨道 东站 运营 服务 时间 市民 乘客	Topic #1	[0.01234879 0.87651953 0.0123479 0.01234568 0.01234606 0.01234921 0.0123463 0.01235578 0.01234897 0.0123461 0.01234568]
#西安疫情防控#我和我的顶流城市西安＝流量密码长延堡：军书十二卷 卷卷有爷名 ?	评论	顶流 流量 密码	Topic #0	[0.09090909 0.09090909 0.09090909 0.09090909 0.09090909 0.09090909 0.09090909 0.09090909 0.09090909 0.09090909 0.09090909]
#济宁# 任城区关于调整核酸检测时间和频次的通告2022-10-11广大市民朋友： 鉴于我区疫情防控形势整体平稳，经研究决定： 1、即日起，区域核酸检测频次改为2天一检，10月11日、13日暂停区域核酸检测，10月12日、14日进行区域核酸检测。 2、10月11日、13日，全区每个村居、社区采样点全部正常开放，现场设置学生采样台，学生及其共同居住人、教职工可根据指引快速采样。 3、全区愿检尽检采样点每日正常开放，优先保障学生及其共同居住人、教职工核酸采样。 4、已入校（园）和当日开学的学生不需在小区（村）采样，医务人员将入校（园）进行采样。 5、针对复学工作和区域核酸检测设置的采样点及采样时间，请及时关注社区（村居）微信群。? ? ?为了您和家人的健康，请加强个人防护，遵守采样秩序，避免人员聚集。感谢您的支持配合！任城区委统筹疫情防控和经济运行工作领导小组（指挥部）办公室2022年10月…	评论	任城区 调整 时间 通告 市民 朋友 形势 整体 研究 区域 区域 区域 全区 村居 社区 现场 设置 学生 学生 教职工 全区 优先 学生 教职工 核酸 入校 开学 学生 小区 医务人员 入校 复学 工作 区域 设置 时间 社区 村居 微信 家人 秩序 人员 任城区 经济运行 工作 领导小组 指挥部 办公室	Topic #5	[0.3732083 0.00237567 0.00237554 0.00237535 0.1606867 0.4186288 0.00237552 0.00237554 0.00237575 0.00237659 0.03084623]
#西安疫情防控#希望西安赶快好起来，加油? ?	评论		Topic #0	[0.09090909 0.09090909 0.09090909 0.09090909 0.09090909 0.09090909 0.09090909 0.09090909 0.09090909 0.09090909 0.09090909]
【10月11日早间新闻精选】1、商务部新闻发言人就美商务部升级半导体等领域对华出口管制并调整出口管制“未经验证清单”应询答记者问，称该行为是典型的科技霸凌，影响中国企业的正当合法权益，也损害美国出口企业正当商业利益，美方应立即停止错误做法，给予包括中国企业在内的各国企业公平待遇。2、上海10日举行的疫情防控工作新闻发布会，要求10日起所有来沪返沪人员需实行“三天三检” 违者将赋黄码。3、上海市公安局10日举行新闻发布会，9月以来，全市公安机关依法查处代做核酸、涉疫诈骗、制售假劣防疫物资等涉疫案件80余起，依法追究120余人相应法律责任。4、贵州设定白酒发展目标，持续抓好中小酒企规范发展，新培育一批规上白酒企业，四季度白酒增加值增长15%以上。5、北向资金10日净买入14.31亿元，牧原股份净买入额居首。6、截至10月9日，生猪价格报26.57元/公斤，生猪价格创17个月新高，猪肉股10日…	评论	新闻 新闻 升级 半导体 领域 对华 出口 管制 调整 出口 管制 应询 典型 科技 影响 企业 合法权益 出口 企业 商业利益 企业 企业 公平 待遇 工作 新闻 发布会 人员 违者 新闻 发布会 全市 公安机关 核酸 诈骗 制售 假劣 案件 法律责任 白酒 发展 目标 规范 发展 培育 规上 白酒 企业 白酒 增加值 资金 牧原 股份 居首 生猪 价格 生猪 价格 猪肉 数据 全球 总计 传统 市场 降温 供应 台积 三星 全球 半导体 销售 公司 联会 数据 全国 乘用车 市场 零售 时代 公告 预计 净利 公告 预计 净利 汽车 业绩 汽车 乘用车 商用车 事业 板块 月销量 成品油 国际 市场 油价 现行 成品油 价格 机制 测算 成品油 价格 调整 总统 联邦 会议 讲话 证实 基础设施 远程 导弹 股市 热门 概股 全线 纳斯达克 指数 摩根 大通 公司 首席 执行官 警告…	Topic #9	[0.0479227 0.03733968 0.10049458 0.00146845 0.00146847 0.00146889 0.00146848 0.05128901 0.00146886 0.75414238 0.0014685 ]
魔怔化的中国疫情防控 ?	评论		Topic #0	[0.09090909 0.09090909 0.09090909 0.09090909 0.09090909 0.09090909 0.09090909 0.09090909 0.09090909 0.09090909 0.09090909]
#西安疫情防控#又来了又来了，我闺蜜和我住一起，昨天公司有一例阳性，晚上都没回家直接集中隔离，还有上了3天班才周二我人都麻了 ?	评论	闺蜜 公司 阳性 回家 天班	Topic #4	[0.02439024 0.02439094 0.02439024 0.26829035 0.26829171 0.02439024 0.02439093 0.02439044 0.02439456 0.26828564 0.02439469]
#西安疫情防控#微博离不开西安，我的顶流城市。 ?	评论	顶流	Topic #0	[0.09090909 0.09090909 0.09090909 0.09090909 0.09090909 0.09090909 0.09090909 0.09090909 0.09090909 0.09090909 0.09090909]
#早安中南林涉外# 只有启程，才能到达理想的目的地早安 #防控疫情我们在一起# ?	评论	早安 启程 理想 目的地 早安 防控 疫情	Topic #2	[0.01960788 0.01960832 0.59427155 0.01960785 0.01960897 0.01960962 0.01961138 0.22924245 0.01960842 0.0196136 0.01960996]
#西安疫情防控#早起做核酸已经不能彰显我大西安的存在感了……必须给你整点别的……麻了都…… ?	评论	核酸 整点	Topic #7	[0.04763201 0.04761905 0.04761916 0.04761905 0.04762539 0.04761905 0.04761905 0.5237818 0.04762736 0.04761905 0.04761905]
#西安疫情防控##西安疫情防控# ?	评论		Topic #0	[0.09090909 0.09090909 0.09090909 0.09090909 0.09090909 0.09090909 0.09090909 0.09090909 0.09090909 0.09090909 0.09090909]
【会“变脸”的监委会主任】疫情就是命令，防控就是责任。为保障人民群众身体健康和生命安全，海东市民和回族土族自治县中川乡红崖村监委会主任张海山以大局为重，视疫情如命令，视一线如战场，在这场没有硝烟的战场上充分展现了一名纪检干部的坚守与奉献，更诠释了一名共产党员的初心和使命。“各位父老乡亲，目前，我乡疫情形势严峻、防控任务艰巨。战‘疫’当前，我们每个人都是战斗员！请大家严格遵守疫情防控要求，按时参加核酸检测，非必要居家不外出，勤洗手常通风……”张海山手持大喇叭从村头喊到巷尾。自民和县出现新冠肺炎疫情后，全乡紧急通知各村设立疫情防控卡点，张海山作为监委会主任，发挥表率作用，组织党员群众在红崖村交通要道设置卡点，要求24小时值班值守，劝返巷道逗留人员，第一时间排查官亭及其他中高风险区返回人员，同时告知村民足不出户，严格落实好静态管控措施。在值班期间，对村民及爱心人士捐赠的物资做好监督登记及使用，…	评论	监委 疫情 命令 防控 责任 群众 生命安全 市民 回族 土族 红崖 监委 大局 疫情 命令 战场 硝烟 战场 干部 共产党员 初心 父老乡亲 疫情 防控 战斗员 居家 勤洗手 通风 喇叭 村头 肺炎 疫情 全乡 卡点 监委 表率作用 党员 群众 红崖 设置 卡点 小时 巷道 人员 时间 排查 人员 村民 静态 管控 措施 村民 爱心 人士 物资 监督 监督 防控 防控 监督 卡点 村口 黑脸 工作 村民 防火墙 人员 排查 卡点 群众 红脸 卡点 中午饭 村民 碗筷 工作 村民 生活 物资 情况 村民 统一 蔬菜 物资 村民 后勤保障 工作 孩子 村民 抗疫 工作 广场 布置 核酸 现场 村民 村民 老人 小孩 核酸 志愿者 秩序 现场 消毒 信息 工作 消毒液 生活 物资 医护人员 人员 核酸 注意事项 方式 村民 核酸 烈火 真金 精神 宣传 动员 信息 秩序 卡点 冷风 骄阳 责…	Topic #6	[0.28928119 0.00095157 0.00095163 0.00095178 0.00095222 0.00095182 0.62679104 0.00095171 0.07631389 0.0009516 0.00095157]
#疫情防控##驴一样的人##防止乱跑# 疫情就是雷区，防驴就是防阳，这话没毛病！ L云南速报的微博视频 ?	评论	疫情 雷区 防驴 毛病 速报 视频	Topic #6	[0.02439112 0.02439157 0.02439711 0.02439035 0.02440647 0.02439162 0.75606883 0.02439105 0.0243913 0.02439026 0.02439034]
关于进一步做好近期疫情防控工作的通告O关于进一步做好近期疫情防控工作的通告 ?	评论	工作 通告 工作 通告	Topic #5	[0.0196109 0.01961849 0.01960904 0.01960812 0.01960844 0.80389718 0.01961313 0.019608 0.01960926 0.01960958 0.01960784]
#今起全国铁路运行图调整#【#全国铁路今起实行第四季度运行图#】10月11日零时起，全国铁路实行第四季度列车运行图。调图后，全路开行旅客列车5286对，较现图增加21对；开行货物列车10829对，较现图增加41.5对，铁路客货运输能力进一步提升，为国民经济平稳运行提供有力运输保障。一是京唐、京滨城际铁路开通运营，为京津冀协同发展提供更好服务。京唐城际铁路燕郊至唐山段、京滨城际铁路宝坻至北辰段年内开通运营后，北京至唐山、秦皇岛、北辰间运行时间进一步压缩优化；增开经由京九铁路、霸州至徐水铁路运行，北京至雄安新区至保定的时速160公里复兴号动车组列车。新图实施后，京津冀地区共安排旅客列车运行线865对，更好助力京津冀协同发展。二是合杭高铁湖杭段、兴泉铁路建成投产，长三角及海峡西岸运力进一步提高。合杭高铁湖州至杭州西至桐庐东段（简称合杭高铁湖杭段）开通运营后，共安排开行动车组列车52对。利用杭州…	评论	全国 铁路 运行图 调整 全国 铁路 运行图 全国 铁路 调图 全路 旅客列车 货物 列车 铁路 能力 国民经济 运输 城际 铁路 运营 京津冀 协同 发展 服务 京唐 城际 铁路 城际 铁路 运营 时间 优化 京九铁路 铁路 时速 复兴号 动车组 列车 新图 京津冀 地区 旅客列车 助力 京津冀 协同 发展 高铁 兴泉 铁路 运力 合杭 高铁 东段 合杭 高铁 运营 动车组 列车 利用 投用 能力 优化 枢纽 客运 车站 分工 东站 旅客列车 调整 东站 方向 客车 调整 枢纽 旅客列车 铁路 清流 运营 兴泉 铁路 全线贯通 旅客列车 货物 列车 地区 能力 优质 运输 资源 旅客列车 旅行 时间 充分利用 京广 高铁 武段 时速 高标 运营 投用 复兴号 智能 动车组 资源 时速 高品质 标杆 列车 优化 列车 停站 列车 时间 小时 时速 高品质 标杆 列车 旅客 优化 银川 高…	Topic #7	[0.00060215 0.30108617 0.00060219 0.00060205 0.00997879 0.00060214 0.00060217 0.37351079 0.00060209 0.31120938 0.00060209]
【#国博10月11日起临时闭馆#】国家博物馆发布通知，根据市疫情防控工作要求，中国国家博物馆自10月11日起临时闭馆，何时开放另行通知。给您带来不便，敬请谅解。（北京日报）L北京日报都视频的微博视频 ?	评论	闭馆 工作 闭馆 北京日报 北京日报 视频 视频	Topic #8	[0.01639718 0.0164038 0.01639748 0.01639381 0.39062777 0.01639735 0.01640084 0.01639363 0.46179916 0.01639553 0.01639344]
#西安疫情防控#军书十二卷，卷卷有爷名 ?	评论	军书	Topic #0	[0.09090909 0.09090909 0.09090909 0.09090909 0.09090909 0.09090909 0.09090909 0.09090909 0.09090909 0.09090909 0.09090909]
#西安疫情防控#咋天出差到西安，今天早上全员核酸，配合疫情防控从我做起！做完核酸检测发放的贴纸还挺好看？ ?	评论	全员 核酸	Topic #0	[0.67739582 0.03225806 0.03225813 0.03225806 0.03226186 0.03225973 0.03225806 0.03227138 0.03226276 0.03225806 0.03225806]
#疫情防控 甘肃在行动##天水播报# 【10月10日甘肃新增本土无症状55例】现将10月10日0—24时甘肃省新冠肺炎疫情信息公布如下：本地疫情：10月10日0—24时，甘肃省无新增确诊病例；新增无症状感染者55例，其中兰州市城关区51例、酒泉市瓜州县4例。以上新增感染者均为外省来甘返甘阳性人员及其密切接触者，在落地即管控检测、集中隔离点检测和高风险区检测中发现。轨迹信息由相关市或县（区）进行发布。截至10月10日24时，“0909”疫情累计报告确诊病例4例、无症状感染者469例。新增解除隔离无症状感染者4例。累计治愈出院确诊病例3例，解除隔离无症状感染者180例。现有确诊病例1例、无症状感染者289例，均在定点医疗机构隔离治疗或隔离医学观察。境外输入疫情：10月10日0—24时，无新增输入确诊病例、无症状感染者。（来源：甘肃省卫生健康委员会网站）	评论	天水 本土 肺炎 疫情 信息 疫情 感染者 外省 阳性 人员 落地 管控 检测 检测 检测 轨迹 信息 疫情 报告 出院 定点 医疗机构 医学观察 疫情 来源 委员会 网站	Topic #3	[0.1523341 0.0511526 0.13317009 0.35027002 0.00369068 0.00369083 0.0036909 0.06363727 0.23098318 0.00369025 0.00369008]
记者从市疫情防控指挥部获悉，2022年10月10日0时至24时，我市疾控部门报告新增7例本土新冠病毒核酸检测阳性感染者，均为无症状感染者。详情如下：感染者1、2，均系外省人员，10月10日乘坐火车途经天津时，接到外省密接协查通知，按防控要求就近落地管控，从天津站闭环转运至隔离酒店。10月10日采集鼻咽拭子，经检测中心检测，结果呈阳性，均为新冠病毒无症状感染者。感染者3，外省自驾返津人员，居住于天津市东丽区新立街，系管控人员筛查发现，10月10日采集鼻咽拭子，经检测中心检测，结果呈阳性，为新冠病毒无症状感染者。感染者4至6，均系闭环管理的重点行业从业人员定期筛查发现，10月10日采集咽拭子，经检测中心检测，结果呈阳性，均为新冠病毒无症状感染者。感染者7，为10月8日通报的感染者4的密接，居住于天津市静海区大邱庄镇，系管控人员筛查发现，10月10日采集咽拭子，经检测中心检测，结果呈阳性，为新…	评论	记者 指挥部 部门 报告 本土 病毒 感染者 外省 人员 火车 途经 外省 协查 防控 落地 管控 天津站 闭环 酒店 中心 检测 阳性 病毒 感染者 外省 人员 筛查 中心 检测 阳性 病毒 感染者 重点 行业 定期 筛查 中心 检测 阳性 病毒 感染者 通报 感染者 海区 筛查 中心 检测 阳性 病毒 疫情	Topic #8	[0.00199652 0.00199614 0.00199658 0.05207819 0.00199612 0.00199634 0.00199623 0.00199756 0.92995379 0.00199648 0.00199606]
【产业到户资金暖到监测户心坎上】“监测户产业到户资金真是‘及时雨’，有了这笔钱，我在原来养殖牛、猪、兔、鸡的基础上又买了两头牛，筹集资金翻新了棚圈，想要建立家庭牧场的愿望正在一步步实现。”日前，海东市民和回族土族自治县西沟乡大滩村监测户李如义拿到了政府发放的1.5万元监测户到户产业资金。“我媳妇有先天性心脏病，两个儿子刚刚大学毕业在外务工，作为一个地地道道的农民，唯一的专长就是养殖、种地，多亏了党和政府的好政策，让我能踏踏实实在家门口靠养殖产业增收致富。”李如义感慨道，党和政府出钱扶持监测户发展产业真是“扶”到了他们的心坎上。今年以来，因疫情及强降雨影响，监测户增收面临较大压力。为拓宽监测户增收渠道，扶持产业发展，稳定农民收入，进一步筑牢防返贫致贫底线，按照监测户自主申请、乡村审核、农户自行发展产业后报销的原则，西沟乡对有劳动力、有意愿发展产业的监测户给予产业资金扶持。截至目前，西沟乡共…	评论	产业 资金 监测 心坎 监测 产业 资金 养殖 基础 筹集资金 棚圈 家庭 牧场 市民 回族 土族 大滩 监测 政府 监测 产业 资金 媳妇 先天性 心脏病 儿子 大学毕业 地地道道 农民 专长 养殖 种地 政策 养殖 产业 监测 发展 产业 心坎 疫情 影响 监测 压力 监测 渠道 产业 发展 农民收入 底线 监测 乡村 农户 发展 产业 原则 劳动力 意愿 发展 产业 监测 产业 资金 监测 发展 养殖 面条 产业 项目 产业 资金 有序 乡长 限度 监测 产业 发展 成果 监测 产业 资金 红利 产业 分户 施策 监测 产业 内生 动力 能力 监测 对象 群众 记者 通讯员	Topic #9	[0.0509215 0.00153622 0.00153685 0.0015361 0.03663932 0.00153663 0.00153662 0.00153626 0.00153635 0.90014804 0.00153611]
#西安疫情防控#堂食??了？ ?	评论	堂食	Topic #5	[0.04761905 0.04761905 0.04761905 0.04761905 0.04762595 0.52380262 0.04761905 0.04761905 0.04761905 0.04761905 0.04761905]
宣化区新增2例无症状感染者行程轨迹公布 2022年10月10日，张家口市宣化区新增2例新冠肺炎无症状感染者，均为隔离点检出。无症状感染者6系10月7日公布的无症状感染者2的密接人员。无症状感染者7系无症状感染者6的密接。 无症状感染者6： 10月1日，9：36到钟楼东街买早点；9:45到安踏店（南大街步行街西侧）；13:05到义圣宫巷旋转小火锅；13:45返回安踏店（南大街步行街西侧）；18:25到区医院核酸采集点采集核酸，随后返回家中。 10月2日，7:54到钟楼东街买早点；7:57到安踏店（南大街步行街西侧）；12:20到东二道巷面馆；14:25到安踏店（南大街步行街西侧）；18:20到区医院核酸采集点采集核酸，随后返回家中。 10月3日，7:55到安踏店（南大街步行街西侧）；16:45到区医院核酸采集点采集核酸；17:00返回安踏店（南大街步行街西侧）；18:00到后府街老三菜店，…	评论	宣化区 行程 轨迹 宣化区 肺炎 人员 步行街 小火锅 步行街 医院 核酸 核酸 步行街 面馆 步行街 医院 核酸 核酸 步行街 医院 核酸 核酸 步行街 后府 菜店 皇城 家园 小兵 驿站 皇城 家园 核酸 核酸 步行街 零食 步行街 步行街 鼓楼 底商 后府 菜店 主食 后府 菜店 皇城 家园 核酸 核酸 小区 小区 核酸 核酸 胜利路 号院 小区 核酸 核酸 宣钢 设备 能源部 气化 作业区 小区 小区 鼓楼 底商 市场 小区 核酸 核酸 小区 核酸 核酸 宣钢 设备 能源部 气化 作业区 居民 传谣 行程 人员 宣化区 防疫 报告 市民 小时 核酸 阴性 证明 核酸 凭证 情况 核酸 凭证 交通卡 核酸 目的地 社区 所在地 政策 宣化区 咨询 热线电话 宣化区 肺炎 疫情 工作 领导小组 办公室	Topic #7	[0.20300503 0.00151314 0.00151313 0.0015135 0.00151304 0.00151332 0.00151305 0.38812275 0.16282783 0.04068647 0.19627874]
#西安疫情防控#真的服了是不是甩客的甩过来的，还是国庆出去玩从哪带回来的，我们就该被祸祸是么 ?	评论	出去玩	Topic #0	[0.09090909 0.09090909 0.09090909 0.09090909 0.09090909 0.09090909 0.09090909 0.09090909 0.09090909 0.09090909 0.09090909]
#疫情防控# 疫情一天不解除，全民宁愿守孤独！ ?	评论	疫情 全民	Topic #6	[0.03225892 0.03225806 0.03226793 0.03225808 0.03226222 0.03226099 0.67739876 0.03225979 0.03225889 0.03225809 0.03225826]
#西安疫情防控#该说不说 我因为李佳琦 屯了六箱满小饱、还有年糕 还有....哈哈哈哈哈两箱牛奶 ?	评论	年糕 牛奶	Topic #0	[0.09090909 0.09090909 0.09090909 0.09090909 0.09090909 0.09090909 0.09090909 0.09090909 0.09090909 0.09090909 0.09090909]
#北京9月29日以来报告54例感染者#【北京通报几起返京后未严格遵守防疫规定、瞒报行程、造成疫情传播案例】#北京通报几起未遵守防疫规定案例# 北京市疾控中心通报：9月29日以来，本市累计报告54例新冠肺炎病毒感染者，涉及10个区，其中，朝阳区19例，东城区、昌平区、大兴区各6例，丰台区5例，西城区、通州区各4例，房山区2例，怀柔区、延庆区各1例。#北京目前存在15条传播链#经流行病学调查及实验室基因测序分析，目前存在15条传播链，其中13条传播链感染来源为京外输入，部分传播链仍有零星关联病例。其主要原因是多名感染者未主动报备、瞒报行程、未遵守抵京后7日内不聚餐、不聚会、不前往人员密集场所等防疫规定，造成疫情传播。比如，感染者1返京后直接到单位上班，24小时内未进行核酸检测，出现症状后也未主动向社区或单位报告，自行服药未就诊，延误了早发现、早治疗的时机，增加了防控成本；感染者3为健康宝弹窗…	评论	报告 感染者 通报 防疫 行程 疫情 传播 案例 通报 防疫 案例 疾控中心 通报 本市 报告 肺炎 病毒感染者 个区 传播 实验室 基因 测序 分析 传播 传播 来源 传播 零星 病例 原因 感染者 行程 聚餐 聚会 人员 密集 场所 防疫 疫情 传播 感染者 单位 小时 症状 社区 单位 报告 服药 时机 防控 成本 感染者 弹窗 新发 市场 引导员 司机 代驾 感染者 市场 报告 活动 轨迹 病例 感染者 探亲 家人 菜市场 烤鸭店 剧院 火锅店 人员 密集 场所 感染者 物流 公司 货车 司机 风险 地区 货物 餐馆 物流 公司 责任 员工 监督管理 责任 病例 感染者 餐馆 剧本 人员 密集 场所 病例 病例 防疫 责任 侥幸心理 防控 成本 疫情 传播 头条	Topic #8	[0.00112252 0.01380963 0.20668008 0.02551974 0.00112248 0.00112251 0.00112312 0.06627033 0.68098436 0.00112276 0.00112249]
党旗在疫情防控一线高高飘扬——各县（市）组织动员党组织和党员干部下沉基层一线参加疫情防控工作（五）O党旗在疫情防控一线高高飘扬——各县（市）组织动员党组织和党员干部下沉基层一线参加疫情防控工作（五） ?	评论	党旗 动员 党员干部 基层 工作 党旗 动员 党员干部 基层 工作	Topic #6	[0.01098968 0.01099013 0.01098934 0.01098906 0.01098911 0.01098954 0.89010605 0.01098904 0.01098921 0.01098983 0.01098901]
#西安疫情防控#现在是个啥情况嘛，会不会封控小区啊，这阿姨们咋都开始抢菜了 ?	评论	情况 小区	Topic #10	[0.3547957 0.03226227 0.03227312 0.03226165 0.03226727 0.03226056 0.03225806 0.03225806 0.03226345 0.03226141 0.35483845]
#天津疫情# 10月10日0时至24时，天津新增7例本土阳性感染者2022年10月10日0时至24时，我市疾控部门报告新增7例本土新冠病毒核酸检测阳性感染者，均为无症状感染者。详情如下：感染者1、2，均系外省人员，10月10日乘坐火车途经天津时，接到外省密接协查通知，按防控要求就近落地管控，从天津站闭环转运至隔离酒店。10月10日采集鼻咽拭子，经检测中心检测，结果呈阳性，均为新冠病毒无症状感染者。感染者3，外省自驾返津人员，居住于天津市东丽区新立街，系管控人员筛查发现，10月10日采集鼻咽拭子，经检测中心检测，结果呈阳性，为新冠病毒无症状感染者。感染者4至6，均系闭环管理的重点行业从业人员定期筛查发现，10月10日采集咽拭子，经检测中心检测，结果呈阳性，均为新冠病毒无症状感染者。感染者7，为10月8日通报的感染者4的密接，居住于天津市静海区大邱庄镇，系管控人员筛查发现，10月10日采集咽…	评论	疫情 本土 部门 报告 本土 病毒 感染者 外省 人员 火车 途经 外省 协查 防控 落地 管控 天津站 闭环 酒店 中心 检测 阳性 病毒 感染者 外省 人员 筛查 中心 检测 阳性 病毒 感染者 重点 行业 定期 筛查 中心 检测 阳性 病毒 感染者 通报 感染者 海区 筛查 中心 检测 阳性 病毒	Topic #8	[0.00203718 0.00203677 0.0020372 0.10584583 0.00203678 0.00203693 0.00203689 0.00203837 0.87582026 0.0020371 0.00203669]
疫情防控动态截至10月10日24时新型冠状病毒肺炎疫情最新情况发布时间： 2022-10-11 来源: 卫生应急办公室10月10日0—24时，31个省（自治区、直辖市）和新疆生产建设兵团报告新增确诊病例491例。其中境外输入病例64例（广东27例，福建15例，江苏5例，北京3例，云南3例，天津2例，内蒙古2例，上海2例，山东2例，四川2例，浙江1例），含14例由无症状感染者转为确诊病例（广东6例，江苏3例，山东2例，四川2例，浙江1例）；本土病例427例（内蒙古145例，新疆82例，广东38例，重庆26例，四川18例，山西16例，北京13例，河南12例，辽宁11例，云南11例，宁夏10例，陕西9例，浙江7例，福建6例，湖南5例，上海4例，江苏4例，西藏4例，广西3例，安徽1例，山东1例，贵州1例），含100例由无症状感染者转为确诊病例（内蒙古47例，广东10例，四川7例，河南6例，浙江5…	评论	动态 肺炎 疫情 情况 时间 来源 应急 办公室 自治区 直辖市 报告 病例 本土 病例 病例 疑似病例 出院 病例 病例 本土 病例 重症 病例 重症 病例 疑似病例 出院 病例 病例 自治区 直辖市 报告 重症 病例 出院 病例 病例 报告 疑似病例 医学观察 自治区 直辖市 报告 本土 本土 医学观察 通报 出院 出院 出院 媒体 信息 官方网站	Topic #3	[0.00199667 0.00199675 0.22593593 0.61778674 0.00199631 0.00199673 0.0019963 0.00199629 0.14030605 0.00199619 0.00199604]
【德阳疫情防控重要提示】10月3日以来，我市中江县、广汉市在省外返德人员和主动筛查人员中发现新冠肺炎病毒阳性病例，市、县迅速启动防控应急响应，全力开展疫情处置工作，截至10月10日，广汉市、中江县本轮疫情累计报告本土确诊病例17例、无症状感染者14例，疫情来源清楚，病例轨迹清晰，9日全员核酸检测未发现社会面非管控病例，疫情形势持续向好。疫情发生后，广汉市、中江县强化社会面防控措施，有序开展各项处置工作，物资保障充足，生产有序恢复，社会大局稳定。目前德阳市全域无风险区。请广大网友关注官方信息，不造谣、不信谣、不传谣，主动做好个人防护，配合疫情防控。对编造发布涉疫不实信息和寻衅滋事言论，或者明知虚假信息还帮助散播、传播，扰乱疫情防控工作秩序的，将依法追究法律责任。（来源：健康德阳官微）O德阳疫情防控重要提示	评论	人员 筛查 人员 肺炎 病毒 阳性 病例 启动 防控 应急 疫情 工作 疫情 报告 本土 疫情 来源 病例 轨迹 全员 社会 管控 病例 疫情 形势 疫情 社会 防控 措施 有序 工作 物资 生产 有序 社会 大局 全域 网友 官方 信息 传谣 信息 言论 信息 散播 传播 工作 秩序 法律责任 来源	Topic #2	[0.21366122 0.002037 0.27222484 0.08365639 0.00203834 0.24791227 0.00203731 0.00203699 0.17032171 0.00203724 0.00203669]
#疫情防控# ?	评论		Topic #0	[0.09090909 0.09090909 0.09090909 0.09090909 0.09090909 0.09090909 0.09090909 0.09090909 0.09090909 0.09090909 0.09090909]
【中级会计资格延期考试（海南考区）定于12月3日至4日举行】海南省财政厅10月10日发布的信息透露，2022年12月组织一次中级会计资格延期考试。2022年度全国会计专业技术中级资格海南考区考试原定于9月3日至5日举行，因疫情形势严峻，省财政厅根据海口市疫情防控指挥部要求于8月27日作出停考决定。经财政部研究，中级会计资格延期考试于2022年12月3日至4日举行，采用无纸化方式，共2个批次。	评论	资格 考试 考区 信息 资格 考试 年度 全国 会计专业 技术 资格 考区 考试 疫情 指挥部 研究 资格 考试 无纸化 方式	Topic #1	[0.00523615 0.8282638 0.00523821 0.00523561 0.00523691 0.12460772 0.00523736 0.00523616 0.00523605 0.00523608 0.00523596]
#乌海防控疫情第一线##健康乌海# 【一条心！核酸检测现场，每个海勃湾人都了不起！】2022年10月10日为有效阻断疫情传播保障人民群众身体健康和生命安全在海勃湾区范围内开展大规模核酸检测确保不漏一人记者在林荫街道和海北街道的核酸检测点位看到，医护人员、社区工作者、志愿者等工作人员已到达指定岗位，按照任务分工开展工作。现场设置了等候区、登记区、采样区，工作人员有序引导待检人员出示健康码，受检群众依次接受采集。医护人员严格按照疫情防控要求，身着防护服、佩戴口罩、护目镜、一次性手套等，取管、消毒、采样、封存，认真细致地进行核酸采样工作。据了解，海勃湾区以小区为单位共设置采样点196个，采样台555个，方便老百姓就近采样。并且及时发布开展大规模区域核酸检测通知，通过微信群、公众号等方式广泛宣传，督促所有人员积极参与全员核酸检测，确保应检尽检。虽然前来进行核酸检测的居民众多，检测工作压力大、时间…	评论	防控 疫情 现场 疫情 传播 群众 生命安全 记者 街道 街道 点位 医护人员 社区 工作者 志愿者 工作人员 岗位 分工 工作 现场 设置 等候 工作人员 有序 人员 群众 医护人员 防护服 护目镜 消毒 核酸 工作 小区 单位 设置 老百姓 区域 微信 公众 方式 宣传 人员 全员 居民 检测 工作 压力 时间 社区 工作人员 医护人员 信息 录入员 网格 志愿者 岗位 家园 贡献 力量 关系 形势 媒体 中心 工作 社区 区域 助力 排查 风险 隐患 家园 环境 成果 工作人员 工作 样本 核酸 全程 间隔 距离	Topic #0	[0.52383427 0.00129726 0.00129742 0.00129703 0.00129736 0.00129754 0.37005197 0.0012972 0.00129739 0.00129726 0.0957353 ]
【#济宁# 能否协调91/92路特殊情况下的运营调整机制，官方回应】近日任城疫情，主城区绝大部分公交车停运，而兖州公交已经部分恢复（除91/92路外，兖州公交所有线路都在运营）。而4月兖州公交停运期间，92路全线停运，包括高新区部分。这对两区内部的乘客是很不友好的。一来二去，怕是还不如不进行一体化。交通局能否协调公交集团和兖州公交，在一方公交停运期间，由另一方代其开通未停运区间的线路？比如现在这种情况下，可以由兖州公交运营91兖州段（九一医院-华勤集团）、临时将92缩到济宁东站；兖州公交停运时，公交集团也可临时将91缩回长济驾校，并运营92高新段（人民东院-浩珂科技）。各企业人员车辆可以从被截断的线路抽调。这样可以最大化地方便群众出行。已受理市交通运输局您好，关于您关注的问题，处理部门：市交通运输局 [2022-10-11 10:53:40]回复如下：您好，感谢您对我市交通运输事业的关注…	评论	情况 运营 调整机制 官方 疫情 主城区 公交车 公交 公交 线路 运营 公交 全线 两区 乘客 公交 集团 公交 公交 区间 线路 情况 公交 运营 医院 集团 东站 公交 公交 集团 长济 驾校 运营 东院 科技 企业 人员 车辆 线路 地方 群众 部门 事业 疫情 表示歉意 建议 会同 公交 集团 公交 研究 路缩线 长济 驾校 运营 跨区 运营 条件 指挥部 运营 疫情 形势 客流量 公交 群众 生活	Topic #1	[0.04590507 0.62768591 0.07155047 0.00178256 0.00178299 0.11662273 0.001783 0.03456176 0.00178296 0.09475996 0.00178258]
#苏州疫情防控# 【苏州市疫情防控2022年第173号通告】10月10日0时至24时，苏州无新增新冠肺炎本土确诊病例，新增本土无症状感染者4例。3例在隔离中发现，系已通告的无症状感染者的密接；1例在“落地检”中发现。 ?	评论	通告 肺炎 本土 本土 通告	Topic #3	[0.0163935 0.01639364 0.01639345 0.48020037 0.01639344 0.37225764 0.01639344 0.01639344 0.01639399 0.01639344 0.01639364]
#张家口疫情防控#刚说啦，怀来十二号凌晨解封！快手官方号发的！希望平安解封???? ?	评论	官方	Topic #4	[0.04762792 0.04762911 0.04763028 0.04761905 0.52376628 0.04761964 0.04761905 0.04761905 0.04763153 0.04761905 0.04761905]
【权威路况】截止11点我省高速公路天气晴或多云。G69银百高速甜永段曲子收费站向北约1公里处发生交通事故，往庆阳方向道路半幅通行。另外，受疫情防控影响，G30连霍高速瓜星段马莲井服务区向西约2公里处往酒泉方向车流量大，车辆通行缓慢；G6京藏高速兰海段甘青交界处，往青海方向车流量大，车辆通行缓慢；G30连霍高速酒泉收费站出口、黄羊收费站出口均车流量大，车辆通行缓慢。其余路段车流量适中，通行秩序良好。路网内施工路段及服务区油品供应情况详见：O网页链接#甘肃路网实时路况#	评论	路况 高速公路 天气 永段 曲子 收费站 交通事故 方向 道路 影响 瓜星段 服务区 酒泉 方向 车流量 车辆通行 交界处 方向 车流量 车辆通行 酒泉 收费站 出口 收费站 出口 车流量 车辆通行 路段 车流量 秩序 路网 施工 路段 服务区 油品 供应 情况 网页 链接 路网 路况	Topic #8	[0.00269557 0.00269766 0.00269576 0.00269543 0.00269567 0.00269562 0.00269548 0.00269578 0.97304166 0.00269596 0.00269542]
#西安疫情防控# ?	评论		Topic #0	[0.09090909 0.09090909 0.09090909 0.09090909 0.09090909 0.09090909 0.09090909 0.09090909 0.09090909 0.09090909 0.09090909]
【苏州市最新通告【扬帆】】苏州市疫情防控2022年第173号通告10月10日0时至24时，苏州无新增新冠肺炎本土确诊病例，新增本土无症状感染者4例。 本土无症状感染者1：系10月... O网页链接 (分享自@扬帆手机频道) ?	评论	通告 扬帆 通告 肺炎 本土 本土 本土 网页 链接 扬帆 手机 频道	Topic #3	[0.00763437 0.21836244 0.00763359 0.2976479 0.00763504 0.16221943 0.00763394 0.00763359 0.00763385 0.0076336 0.26833224]
疫情防控，两大央媒齐发声！_动态_发展_人民 O网页链接 ?	评论	大央 动态 发展 网页 链接	Topic #1	[0.01960784 0.59790407 0.01961391 0.01960784 0.01961003 0.01961371 0.01960784 0.01960786 0.0196084 0.22561065 0.01960784]
#西安疫情防控#我和我的“网络首都” ?	评论	网络	Topic #4	[0.04762588 0.04762086 0.04761963 0.04761905 0.52378027 0.04761905 0.04762734 0.04761905 0.04761905 0.04763078 0.04761905]
#绵阳市政府##疫情防控##绵阳疫情##绵阳市卫建委# 恒大翡翠华庭小区位于绵阳市涪城区红桥西路18号，属于涪城区石塘街道红星社区管辖，小区于10月2日检测出1例新冠阳性（轻症），3号社区出具证明宣布小区为高风险小区，同天小区全体居民居家隔离至11日已有9天，已超过国家规定的“7+3”政策2天，全体居民向市卫健部门、石塘街道、社区反映，均为得到有效答复，且9天居家期间，所有生活物资一律由居民自行线上团购或外卖解决，除10日收到过一次中药包外，无任务额外生活物资，现有以下问题向上投诉，请有关部门调查核实后予以公开回复：1、恒大翡翠华庭小区是2号检测出新冠阳性病例（病例第43例），社区宣布3日由中风险区变为高风险区，全民居家隔离，而国家政府服务平台是4日才公布为高风险区，是否存在社区、街道、卫健部门懒政怠政延迟上报导致高风险区确定不及时的情况？2、按照高风险区封控9日以来，小区从未收到过政府…	评论	政府 疫情 恒大 翡翠 小区 街道 红星 社区 小区 检测 阳性 轻症 社区 证明 小区 高风险 小区 小区 居民 国家 政策 居民 市卫 部门 街道 社区 居家 生活 物资 居民 药包 生活 物资 部门 调查核实 恒大 翡翠 小区 检测 阳性 病例 病例 社区 全民 国家 政府 服务平台 社区 街道 部门 情况 小区 政府 生活 物资 物资 小区 居民 小区 政府 区别对待 小区 居民 复产 小区 居民 经济 工作 损失 风险 风险 工作 单位 事宜 单位 证明 居民 民生 部门 核实	Topic #0	[0.41660513 0.00142667 0.24618242 0.03316306 0.00142703 0.00142692 0.00142697 0.0014269 0.00142684 0.00142691 0.29406115]
[安宁市医共体有群病毒“侦察兵”]本报讯 首席记者李思凡 通讯员王星 武昱杉报道 昨日，记者从安宁市医共体区域医学检验中心获悉，截至10月9日，该中心已累计完成核酸检测超过404万人份。这是从9月25日7点起，安宁市部分区域实行临时性静态管理以来，区域内开展全员核酸检测完成的数据。 从安宁市部分区域实行临时性静态管理开始，核酸检测工作主要由安宁市医共体区域医学检验中心承担。中心检验人员每天都在与新冠病毒“亲密接触”，绝大多数人没见过这些工作人员，但却见过他们出具的核酸检测证明，他们是一群病毒“侦察兵”。 核酸检测是精准防控新冠肺炎疫情的有效手段。核酸采样只要几秒钟，核酸检测结果几小时后就能查到。但对病毒“侦察兵”来说，是标本接收核对、信息录入、配置试剂、提取核酸、上机扩增、查看结果、核对标本信息、结果发放、数据传输等一系列环节，是不分昼夜的工作。 安宁市医共体区域医学检验中心主任、安宁市…	评论	医共体 病毒 侦察兵 本报讯 首席记者 通讯员 记者 医共体 区域 医学 检验 中心 中心 人份 区域 区域 全员 数据 区域 工作 医共体 区域 医学 检验 中心 中心 检验 人员 病毒 工作人员 证明 病毒 侦察兵 精准 防控 肺炎 疫情 手段 核酸 几秒钟 病毒 侦察兵 标本 信息 试剂 核酸 上机 标本 信息 环节 工作 医共体 区域 医学 检验 中心 医院 医学 检验科 标本 中心 检验 人员 时间 试剂 检验 人员 手工 试剂 标本 标本 检验 人员 全自动 核酸 病毒 核糖核酸 样本 仪器 样本 病毒 试剂 产物 产物 地垒 电饭煲 荧光 定量 仪器 样本 检测 样本 仪里 仪里 样本 微量 数量 检测 检验 人员 分析 证明 核酸 样本 医共体 区域 医学 检验 中心 病毒 侦察兵 坚守岗位 实验室	Topic #0	[0.70441187 0.00134964 0.17335783 0.00135121 0.00134957 0.1114308 0.00134971 0.00134981 0.00134974 0.00135012 0.0013497 ]
坚持就是胜利，各位居民做好个人防护，戴好口罩，勤洗手，勤通风，注意卫生，按时做好核酸，积极配合社区疫情防控工作。 ?	评论	胜利 居民 口罩 勤洗手 通风 核酸 社区 工作	Topic #8	[0.29561013 0.01099022 0.01098949 0.01098938 0.01098991 0.01099049 0.22822325 0.01099066 0.38824498 0.01098953 0.01099196]
苏州市疫情防控2022年第173号通告10月10日0时至24时，苏州无新增新冠肺炎本土确诊病例，新增本土无症状感染者4例。3例在隔离中发现，系已通告的无症状感染者的密接；1例在“落地检”中发现。本土无症状感染者1：系10月10日第172号通告的无症状感染者5的密接（同住人员），在隔离中发现。住址为吴江区富士路7号（企业厂区内宿舍）。经流调，该人员10月7日-9日涉及的场所和点位：吴江区富士路7号、好滋味早点（同心村辽浜路）、沙县小吃店（富士路109号）、新一代超市（思本路与富士路交叉口）、九里湖村387号、叶泽湖小区、蟠龙路358号。本土无症状感染者2：系外省来（返）苏州人员，为10月8日第170号通告的无症状感染者6的密接（同住人员），住址为吴中区胥口镇东欣村方家桥小区。10月7日隔离管控，在隔离中发现。本土无症状感染者3：系外省来（返）苏州人员，为T118次列车15车厢感染者的密接，…	评论	通告 肺炎 本土 本土 通告 本土 通告 人员 住址 富士 企业 宿舍 人员 场所 点位 富士 滋味 同心 小吃店 富士 思本路 富士 交叉口 小区 蟠龙 本土 外省 人员 通告 人员 住址 口镇 方家 小区 管控 本土 外省 人员 次列车 车厢 感染者 住址 街道 小区 管控 本土 人员 核酸 住址 街道 花园 人员 外省 座位号 车厢 火车站 核酸 场所 点位 蛋饼 末利 烟酒 山路 花园 定点 医疗机构 医学观察 情况 场所 排查 人员 管控 措施 市民 时间段 地点 活动 轨迹 人员 协查 电话 信息 人员 属地 机构 报告 情况 排查 管理 措施 原地 等候 工作人员 防控 工作 报告 疫情 传播 法律责任 人员 人员 宾馆 酒店 民宿 浴场 住宿 单位 责任 人员 旅居 人员 时间 报告 市民 朋友 防疫 责任 区域 勤洗手 通风 公筷 良好习惯 疫苗 鼻塞 流涕 咽痛 嗅觉…	Topic #8	[0.00083291 0.00083272 0.00083276 0.09933984 0.00083273 0.0920468 0.01535139 0.00083287 0.72460057 0.0008329 0.0636645 ]
为了防止此次新疆疫情继续外溢，政府决定严防民航外溢风险。航空公司、机场按照属地疫情防控要求，做好旅客核酸检测、抗原检测、体温检测和健康码查验及落位要求告知工作。加大宣传力度，及时提醒旅客提前做好各项离乌准备。 ???	评论	疫情 政府 风险 航空公司 机场 属地 旅客 落位 工作 宣传 力度 旅客	Topic #7	[0.0090106 0.00901028 0.00901212 0.00900904 0.00901015 0.00901129 0.43635628 0.48254656 0.00901021 0.009014 0.00900945]
大家提高风险意识，增强责任感、紧迫感，坚定信心、保持耐性，一如既往理解、支持疫情防控工作，按要求参加核酸检测，规范戴好N95等密闭性强的口罩排队等候采样，现场不扎堆、不闲聊、不逗留、不接触公共物品。 ?	评论	风险意识 责任感 紧迫感 耐性 工作 规范 密闭性 口罩 排队 等候 现场 物品	Topic #0	[0.85914433 0.01408783 0.01408487 0.01408457 0.01408538 0.01408557 0.01408627 0.01408509 0.01408605 0.01408552 0.01408451]
哈密市召开疫情防控工作视频会议 凝心聚力做好“内防反弹”工作 坚决巩固来之不易的疫情防控成果 O哈密市召开疫情防控工作视频会议 凝心聚力做好“内防反弹”工作 坚决巩固来之不易的疫情防控成果 ?	评论	工作 视频会议 聚力 内防 工作 成果 工作 视频会议 聚力 内防 工作 成果	Topic #6	[0.01099048 0.01099226 0.33092462 0.01098914 0.01098929 0.01099138 0.57016399 0.01098909 0.0109902 0.01099054 0.01098901]
【重要提醒！#长沙部分公交线路实行跳站#】根据疫情防控形势，为有效阻断疫情传播扩散风险，依据疫情防控有关规定，长沙公交集团调度管控中心对行经雨花区永定小区、芙蓉区旺旺医院和开福区中风险区东风路街道精英路社区新时代广场、新河街道幸福桥社区名富公寓、四方坪街道四季美景社区四方商贸城A8栋等疫情较为严重的区域部分公交线路实行跳站的应急措施，具体情况如下：1、 雨花区永定小区区域（1）马王堆路上的【马王堆路人民路口】站（双向跳站）涉及线路：19路 ; 147路 ; 204路 ; 208路 ; 220路 ; 912路 ; 917路（7条）（2）人民路上的【德政园东】站（双向跳站）涉及线路：122路 ; 130路 ; 131路 ; 168路 ; 169路 ; 263路 ; 317路 ; 702路 ; 705路 ; 707路 ; 809路 ; 912路 ; 915路 ; 917路。（14条）2、 芙蓉…	评论	公交线路 形势 疫情 传播 风险 公交 集团 调度 管控 中心 行经 雨花区 小区 医院 东风路 街道 精英 社区 时代广场 街道 社区 名富 公寓 街道 美景 社区 商贸城 疫情 区域 公交线路 应急 措施 雨花区 小区 区域 双向 线路 园东 双向 线路 医院 区域 芙蓉 区政府 方向 线路 时代广场 名富 公寓 芙蓉 双向 线路 街道 美景 社区 商贸城 学堂 学堂 往西方 线路 线路 措施 时间 疫情 情况	Topic #1	[0.00207973 0.34155783 0.00207965 0.00207905 0.00207932 0.20860172 0.00207936 0.00207951 0.15605128 0.00207929 0.27923325]
#内蒙古疫情速报# 【疫情防控期间，如何接收快递？】疫情期间收到快递有哪些注意事项？本期防疫课堂内容，疫情防控期间，如何接收快递？敬请关注！ L内蒙古日报的微博视频 ?	评论	疫情 速报 疫情 注意事项 防疫 课堂 内容 日报 视频	Topic #6	[0.15146474 0.01099367 0.01099195 0.01098902 0.23222299 0.01099045 0.52838855 0.01098938 0.01098962 0.01099059 0.01098905]
合川也开始跟进核酸了。#重庆疫情防控##重庆疫情##重庆渝北疫情# ?	评论	核酸 疫情 疫情	Topic #2	[0.02439428 0.02439024 0.45800287 0.02439027 0.02439729 0.0243935 0.02439684 0.32245972 0.02439425 0.02439027 0.02439046]
疫情防控，两大央媒齐发声！疫情是一场大考。民日报仲音：“动态清零”可持续而且必须坚持国家卫生健康委员会10月10日通报，9日，31个省（区、市）和新疆生产建设兵团报告新增新冠肺炎确诊病例434例，其中本土病例373例。当前，全国疫情仍然呈现出“点多、面广”的特点，国内还有一批中高风险区，防控任务艰巨繁重。越是这样的时候，越要深刻认识到“动态清零”可持续而且必须坚持，继续科学精准抓好疫情防控工作。疫情是一场大考。疫情防得住，经济才能稳得住，人民生活才能平平安安，经济社会发展才能平稳健康。必须清醒看到，我国是一个有着14亿多人口的大国，加上地区发展不平衡，医疗资源总量不足，放松防控势必令易感人群感染风险加大，一旦形成规模性反弹，疫情蔓延势必会对经济社会发展造成严重冲击，最终付出的代价会更高，损失会更大。坚持动态清零，较好地平衡了疫情防控和经济社会发展之间的关系，能够让我们用最小的代价实现最大…	评论	大央 疫情 日报 通报 报告 肺炎 本土 病例 全国 疫情 防控 科学 精准 工作 疫情 疫情 经济 生活 经济社会 发展 人口 地区 发展 医疗 资源 总量 防控 风险 规模性 疫情 势必会 经济社会 发展 冲击 代价 损失 经济社会 发展 关系 代价 防控 效果 限度 疫情 经济社会 发展 影响 发病率 死亡率 住院 社会 经济 算总账 防疫 措施 经济 效果 充分证明 成本 效益 综合 社会 成本 抗疫 策略 疫情 病毒 传播 指标 传播 流感 病毒 毒株 变异 分支 能力 老年人 人群 威胁 人口 老年人 群体 数量 躺平 疫情 生命 财产 公共卫生 风险 估量 生命 理念 防控 成果 病毒 疫情 病毒传播 区域 防控 过度 防疫 层层加码 现象 科学 防控 精准 防控 水平 过程 地方 优化 布局 核酸 电子地图 群众 地方 科学 管控 风险 人群 地方 群众 平台 专班 工作…	Topic #2	[4.31000519e-04 4.30940688e-04 9.45147883e-01 1.58160595e-02 4.30934119e-04 3.55882108e-02 4.30983036e-04 4.31065527e-04 4.30980722e-04 4.31070477e-04 4.30871369e-04]
呼和浩特市调整部分地区风险等级 调整后现有高风险区435个中风险区116个 记者从10月11日召开的呼和浩特市疫情防控工作新闻发布会（第49场）了解到，为进一步有效阻断疫情传播风险，切实保障广大市民生命安全和身体健康，根据国务院《新型冠状病毒肺炎防控方案（第九版）》有关规定，在前期划定的基础上，自10月11日起，调整部分地区风险等级。 调整后，呼和浩特市现有新城区巨华世纪城和谐园、回民区新民街心月家园西区、玉泉区前八里庄村、赛罕区东达安苑小区、土默特左旗奇源济隆小区、和林县盛乐镇古力半村、武川县可镇荣金小区等高风险区435个；新城区凤凰新城小区(除12号楼)、回民区塔布板村(除塔布板住宅小区)、玉泉区五里营东小区、赛罕区丰泽园小区、土默特左旗金华学府小区、托克托县坤和家园等中风险区116个。	评论	调整 地区 风险 调整 记者 工作 新闻 发布会 疫情 传播 风险 市民 生命安全 肺炎 防控 方案 第九版 基础 调整 地区 风险 调整 巨华 世纪 回民区 新民 街心 家园 小区 奇源济隆 小区 古力 小区 小区 回民区 板村 住宅小区 营东 小区 小区 金华 学府 小区 家园	Topic #10	[0.00284921 0.00284925 0.17130227 0.00284917 0.00284907 0.34453272 0.00284925 0.00284992 0.00284924 0.00284938 0.46137052]
短短半小时 我和我姐从美甲聊到了山姆-焖羊肉-珠海粽子-疫情防控-脸色差-双11-烤肉-买车-吹风机 太喜欢这种效率很高的对话 把最近的大事小事、最近想吃想做的都聊了一遍 有种清内存的感觉 ?	评论	我姐 羊肉 粽子 脸色 烤肉 买车 吹风机 效率 对话 小事 内存 感觉	Topic #4	[0.03226536 0.03225806 0.03225806 0.03225806 0.35483871 0.03225806 0.03225841 0.03225806 0.03225806 0.35483107 0.03225806]
#携手抗疫共护海口# 为进一步巩固疫情防控成果，切实维护和保障市民群众生命安全和身体健康，我市将于10月12日开展全员核酸筛查，其中主城区（绕城高速公路以北，琼州海峡以南，南渡江以西，粤海大道以东的合围区域）采样时间为8时至20时，主城区外的乡镇区域采样时间为9时至20时，期间城市功能正常运行。已采核酸的市民朋友凭借当日统一发放的贴纸出入小区、单位、公共场所和乘坐公共交通工具。	评论	抗疫 成果 市民 群众 生命安全 全员 核酸 筛查 主城区 高速公路 大道 合围 区域 时间 主城区 乡镇 区域 时间 功能 核酸 市民 朋友 统一 小区 单位	Topic #0	[0.41435861 0.00383199 0.00383173 0.00383176 0.00383184 0.34987869 0.05657837 0.00383237 0.09030541 0.00383168 0.06588755]
【#勐海新增16例阳性感染者活动轨迹#】中共勐海县委 勐海县人民政府应对新型冠状病毒感染肺炎疫情工作领导小组指挥部通 告 第53号关于新增16例新冠肺炎阳性感染者活动轨迹的通报2022年10月10日，勐海县新增16例新冠肺炎阳性感染者（管控区3例，闭环管理6例，集中隔离区7例），其中：无症状感染者13例，确诊病例普通型1例、轻型2例，已闭环转运至定点医院隔离诊治。现将有关情况通报如下：一、活动轨迹病例198（确诊病例轻型）：居住于勐海县打洛镇曼夕村曼火景村民小组。10月3日至6日在打洛村城子村民小组，10月6日至9日在曼夕村曼火景村民小组，10月10日闭环转运至定点医院隔离诊治。病例199（确诊病例轻型）、病例200（确诊病例普通型）：居住于勐海县打洛镇曼夕村种植厂村民小组。10月3日至9日在曼夕村种植厂村民小组，10月10日闭环转运至定点医院隔离诊治。病例195、196、197、201…	评论	活动 轨迹 肺炎 疫情 工作 领导小组 指挥部 肺炎 活动 轨迹 通报 肺炎 普通型 闭环 定点医院 情况通报 活动 轨迹 病例 火景 村民 小组 城子 村民 小组 火景 村民 小组 闭环 定点医院 病例 病例 普通型 村民 小组 村民 小组 闭环 定点医院 病例 人员 社会 活动 轨迹 病例 社会 活动 轨迹 疫情 工作 有序 人员 场合 时段 人员 管控 措施 情况 咽痛 症状 措施 医疗机构 疫情 指挥部 单位 社区 生产队 报告 全程 口罩 场所 政府 防控 措施 官方 信息 传谣 官方 媒体 疫情 信息 县政府 肺炎 疫情 工作 领导小组 指挥部	Topic #8	[0.00121839 0.0012182 0.00121833 0.07860027 0.0012182 0.00121845 0.24616987 0.00121819 0.66548384 0.00121812 0.00121814]
#新闻速递# 10月8日上午，市委书记、防控工作领导小组组长蔡奇又主持召开北京新冠肺炎疫情防控工作领导小组第二百八十八次会议暨首都严格进京管理联防联控协调机制第二百三十七次会议，进一步调度疫情处置工作。 ?	评论	新闻 市委书记 防控 工作 领导小组 肺炎 工作 领导小组 会议 管理 机制 会议 调度 疫情 工作	Topic #5	[0.00662319 0.32877642 0.15854243 0.00662359 0.00662286 0.45969615 0.00662364 0.00662269 0.00662309 0.00662323 0.00662272]
从目前疫情防控来虽然取得了相应的成就，但国家财力的付出非常巨大！所以不是长久之计！应快速改革疫情防控机制！打好持久战的准备！ ?	评论	成就 国家 财力 改革 机制	Topic #9	[0.02439084 0.02439039 0.02440081 0.02439024 0.02439048 0.02439669 0.02439048 0.02439024 0.02439093 0.75607866 0.02439024]
手没停脚没停的一上午……老大网课，两个小的看的眼馋，非要和姐姐一起“学习”，我只能安排她俩照着图片画画。安静不过半小时便开始嘻嘻哈哈捣乱，姐姐毫不客气的把两个小家伙赶走这一上午，弄早餐、买菜、打扫卫生、洗衣服、调解矛盾，课还没上完呢，又该做午饭了……#西安疫情防控#	评论	网课 姐姐 图片 画画 姐姐 早餐 买菜 打扫卫生 洗衣服 午饭	Topic #4	[0.01960982 0.01960916 0.01960784 0.01960784 0.80391209 0.01960785 0.0196081 0.01960784 0.01961101 0.01961017 0.01960828]
【今日起，深圳这些公交站点恢复运营！】根据相关疫情防控工作要求，自10月11日0时起，以下站点恢复运营，途经线路恢复停靠~温馨提示● 由于近期公交线路临时调整较多，建议市民出行前先用实时公交软件，查询相关线路运营情况，以免耽误行程。● 乘车时请乘客自觉测温亮码，全程规范佩戴口罩。（来源：深圳交通、深圳市公共交通管理局）#深圳疫情防控#	评论	公交站点 运营 工作 站点 运营 途经 线路 公交线路 调整 建议 市民 公交 软件 线路 运营 情况 行程 乘车 乘客 测温 亮码 全程 规范 来源 交通 管理局	Topic #1	[0.00415029 0.95850169 0.0041498 0.00414951 0.00414951 0.00415025 0.00414947 0.00414982 0.0041503 0.00414987 0.00414947]
#北京疫情#安可新温馨提示:疫情防控不松懈，目前各项防控措施有序进行，广大朋友们继续加强自我防护，进一步提高防范意识，做到“戴口罩、勤洗手、一米线、多通风、常消杀、不聚集、” ?	评论	疫情 防控 措施 有序 朋友 继续加强 意识 勤洗手 米线 通风	Topic #8	[0.00990232 0.00990129 0.00990424 0.00990099 0.00990318 0.37041864 0.00990351 0.00990238 0.54046109 0.00990112 0.00990124]
【张家界有序解除永定城区街道、武陵源区全域临时性静态管理】根据《新型冠状病毒肺炎防控方案（第九版）》相关规定，结合区域4轮核酸检测结果和省、市专家组综合研判意见，经研究决定，自2022年10月11日14时起，有序解除永定区10个街道、武陵源区全域实行的临时性静态管理措施，恢复正常生产生活秩序。现将有关事项通告如下：一、经流调风险评估，病例活动区域等重点风险场所继续实施临时封闭管控，具体区域以区县疫情防控指挥部通知为准。二、电影院、棋牌室、洗浴店、KTV、网吧等室内密闭文体娱乐康养场所继续暂停开放，恢复开放时间另行通告。三、室外景区景点实行“错峰、预约、限流”开放。四、全市中小学、幼儿园、托幼机构自10月14日起复课复园。线下培训机构暂缓运营，恢复运营时间以教育部门通知为准。实施临时性静态管理措施以来，广大市民、游客朋友识大体顾大局，积极配合落实各项防控措施，共同守护美好家园，特此向大家表…	评论	有序 城区 街道 全域 肺炎 防控 方案 第九版 区域 专家组 综合 研判 意见 研究 有序 街道 全域 措施 生产 生活 秩序 事项 通告 风险 评估 病例 活动 区域 重点 风险 场所 管控 区域 区县 指挥部 电影院 棋牌室 网吧 文体 娱乐 场所 时间 通告 景区 景点 错峰 限流 全市 机构 复园 线下 培训 机构 运营 运营 时间 教育部门 措施 市民 游客 朋友 防控 措施 家园 衷心 肺炎 指挥部	Topic #5	[0.00161053 0.11891716 0.00161089 0.00161091 0.00161045 0.80288183 0.00161037 0.00161082 0.01832101 0.00161042 0.04860561]
最近事情应该怎么搞，英语要选题presentation，现代汉语要实践报告，更要选题，第一节课的老师上了一次文字版的课，真的是大不了自己学。吐槽一下我们学校的疫情防控，我们学校都有小阳人了还不控制流动？做完一次核酸就恢复食堂堂食？你真的很逗？真的挺危险的这样? ?	评论	事情 英语 选题 现代汉语 报告 选题 老师 文字版 学校 学校 流动 核酸 堂堂	Topic #4	[0.0123473 0.01234612 0.01234606 0.13041358 0.5687442 0.01234754 0.01234568 0.20207076 0.01234714 0.01234593 0.01234568]
刚刚，苏州吴江划定疫情风险区域！ 苏州发布最新疫情通告刚刚，吴江划定了新冠肺炎疫情风险区域具体如下吴江区新冠肺炎疫情防控指挥部关于划定疫情风险区域的通告根据当前疫情防控需要，按照国务院应对新型冠状病毒肺炎疫情联防联控机制综合组《新型冠状病毒肺炎防控方案（第九版）》相关规定，自2022年10月9日起，划定相关风险区域如下:一、中风险区江陵街道富士路7号（鼎泰精密模具厂所在厂区）。二、低风险区江陵街道（中风险区除外）。吴江区新冠肺炎疫情防控指挥部2022年10月10日今天上午苏州发布172号通告10月9日0时至24时苏州无新增新冠肺炎本土确诊病例新增本土无症状感染者5例具体如下苏州市疫情防控2022年第172号通告10月9日0时至24时，苏州无新增新冠肺炎本土确诊病例，新增本土无症状感染者5例。均系外省（区）来（返）苏州人员，2例“落地检”发现，2例在隔离中发现，1例在重点人员筛查中发现。本…	评论	疫情 风险 区域 疫情 通告 肺炎 疫情 风险 区域 肺炎 指挥部 疫情 风险 区域 通告 肺炎 疫情 机制 综合 肺炎 防控 方案 第九版 风险 区域 街道 富士 鼎泰 模具厂 厂区 街道 肺炎 指挥部 通告 肺炎 本土 本土 通告 肺炎 本土 本土 外省 人员 重点 人员 筛查 本土 均系 省区 人员 核酸 换乘 航班 座位号 国际机场 车牌号 核酸 闭环 场所 点位 假日酒店 美食 烧烤店 本土 外省 人员 母子 关系 次列车 车厢 感染者 母子 火车站 座位号 车厢 下铺 火车站 核酸 阴性 协查 管控 场所 点位 街道 小区 招商 公园 小区 本土 外省 人员 重点 人员 筛查 住址 富士 企业 宿舍 人员 座位号 车厢 火车站 核酸 阴性 活动 轨迹 重点 区域 场所 定点 医疗机构 医学观察 情况 场所 排查 人员 管控 措施 市民 时间段 地点 活动 轨迹 人员 属地 机…	Topic #8	[0.00064908 0.00064905 0.00064922 0.18880603 0.00064908 0.26547677 0.01460708 0.06166858 0.4197584 0.00064917 0.04643755]
【#人民日报刊文动态清零可持续而且必须坚持#】疫情是一场大考。疫情防得住，经济才能稳得住，人民生活才能平平安安，经济社会发展才能平稳健康。必须清醒看到，我国是一个有着14亿多人口的大国，加上地区发展不平衡，医疗资源总量不足，放松防控势必令易感人群感染风险加大，一旦形成规模性反弹，疫情蔓延势必会对经济社会发展造成严重冲击，最终付出的代价会更高，损失会更大。坚持动态清零，较好地平衡了疫情防控和经济社会发展之间的关系，能够让我们用最小的代价实现最大的防控效果，最大限度减少疫情对经济社会发展的影响，全文↓↓↓ O人民日报：动态清零可持续而且必须坚持	评论	人民日报 刊文 疫情 疫情 经济 生活 经济社会 发展 人口 地区 发展 医疗 资源 总量 防控 风险 规模性 疫情 势必会 经济社会 发展 冲击 代价 损失 经济社会 发展 关系 代价 防控 效果 限度 疫情 经济社会 发展 影响 全文 人民日报	Topic #2	[0.00293269 0.00293256 0.97067233 0.00293255 0.0029328 0.00293283 0.00293272 0.00293293 0.00293262 0.00293335 0.00293261]
#四川疫情#2022年10月9日0到24时，四川省新增外省返川感染者27例，其中闭环转运20例（确诊病例3例，无症状感染者17例）；非闭环管理7例（确诊病例2例，成都1例，凉山1例；无症状感染者5例，成都2例，南充2例，达州1例）。新增省内感染者58例，其中确诊病例4例（泸州1例，德阳2例，凉山1例），无症状感染者54例（成都1例，泸州42例，德阳5例，广元2例，宜宾3例，资阳1例）。新增境外输入感染者14例（均在成都），其中确诊病例3例，无症状感染者11例。另有既往无症状感染者转为确诊病例10例，境外输入1例（在成都）；外省返川6例（闭环转运5例；非闭环转运1例，在泸州）；省内3例（成都1例，德阳2例）。新增治愈出院病例35例，无新增疑似病例，无新增死亡病例。#疫情防控##关注新冠肺炎##四川疫情最新通报##四川疫情防控##关注四川疫情##四川新型肺炎疫情##成都疫情##成都疫情防控#…	评论	疫情 外省 感染者 闭环 感染者 广元 资阳 感染者 外省 闭环 闭环 出院 病例 疑似病例 病例 肺炎 疫情 通报 疫情 肺炎 疫情 疫情 疫情 情况 视频	Topic #8	[0.00398431 0.00398417 0.33400966 0.23360801 0.00398529 0.00398449 0.0039848 0.00398439 0.40050665 0.0039841 0.00398414]
【#张家界这些区域解除静态管理##待春暖花开再来览三千奇峰# 】10月11日，张家界市新冠肺炎疫情防控指挥部发布通告表示，自2022年10月11日14时起，有序解除永定区10个街道、武陵源区全域实行的临时性静态管理措施，恢复正常生产生活秩序。感谢广大市民、游客朋友识大体顾大局，积极配合落实各项防控措施，共同守护美好家园。 通告称，经流调风险评估，病例活动区域等重点风险场所继续实施临时封闭管控，具体区域以区县疫情防控指挥部通知为准。电影院、棋牌室、洗浴店、KTV、网吧等室内密闭文体娱乐康养场所继续暂停开放，恢复开放时间另行通告。室外景区景点实行“错峰、预约、限流”开放。全市中小学、幼儿园、托幼机构自10月14日起复课复园。线下培训机构暂缓运营，恢复运营时间以教育部门通知为准。省直宣传文化单位支持旅发大会前方工作队 丁鹏志） #张家界邀请旅居游客重游武陵源#	评论	区域 奇峰 肺炎 指挥部 通告 有序 街道 全域 措施 生产 生活 秩序 市民 游客 朋友 防控 措施 家园 通告 风险 评估 病例 活动 区域 重点 风险 场所 管控 区域 区县 指挥部 电影院 棋牌室 网吧 文体 娱乐 场所 时间 通告 景区 景点 错峰 限流 全市 机构 复园 线下 培训 机构 运营 运营 时间 教育部门 宣传 文化 单位 旅发 大会 工作队 旅居 游客 重游	Topic #5	[0.00184863 0.16581028 0.00184879 0.00184871 0.00184856 0.70524918 0.00184865 0.05403797 0.0018491 0.03684513 0.02696501]
#人民日报谈动态清零##疫情要防住经济要稳住发展要安全# 《人民日报》10月10日发表了题为 “增强对当前疫情防控政策的信心和耐心” 的文章。在肯定了国庆假期期间“常态化疫情防控举措”为广大群众“度过一个健康平安的国庆假期提供了有力保障”之后，文章表态称：“这再次说明，我国当前疫情防控政策符合国情、符合科学，是行之有效的。”文章写道：行百里者半九十，只要没抵达胜利的终点，就不能轻言成功、歇脚停步。目前在中国境内发现的奥密克戎变异株的多个不同亚分支与此前流行的奥密克戎毒株相比，传播力和致病力并未减弱，对老年人和基础病人群仍具较大威胁。作者呼吁：“正因此，我们必须继续保持对疫情传播的警惕，增强对我国疫情防控政策的信心和耐心，克服麻痹思想、厌战情绪、侥幸心理、松劲心态，抓实抓细疫情防控各项工作。”……	评论	人民日报 疫情 经济 发展 人民日报 政策 信心 文章 文章 表态 政策 符合国情 科学 文章 胜利 轻言 变异 分支 毒株 传播 老年人 人群 威胁 作者 疫情 传播 政策 信心 厌战情绪 侥幸心理 心态 工作	Topic #2	[0.00383164 0.00383257 0.96168139 0.00383144 0.00383199 0.00383167 0.00383283 0.00383146 0.00383153 0.00383196 0.00383152]
【关于从严做好近期疫情防控工作的通告】关于从严做好近期疫情防控工作的通告合防〔2022〕44号因“十一”假期间及假期后，来（返）肥人员大量增加，疫情防控风险增大，当前全市疫情防控形势复杂，但总体可控。为坚决落实“疫情要防住”的要求，现就有关事项通告如下：一、从即日起，5天左右，全市每天开展一次区域核酸检测。之后视情及时动态调整。敬请广大市民和来（返）肥人员主动就近错峰参加，务必做到应检尽检早检。等待采样期间，做好个人防护，全程正确佩戴口罩，服从工作人员安排，保持安全距离，有序排队，避免聚集。对无故不按规定频次参加核酸检测者，将弹窗提醒、赋码管理乃至依法处置。二、全市各类公共场所、公共交通和机关企事业单位，严格查验“两码”和48小时核酸检测阴性证明，不符合防疫要求人员一律不允许进入。三、倡导广大市民尽量不聚餐、不聚会，不前往人员密集场所，非紧要不离肥。四、敬请广大市民继续积极支持并监督全市…	评论	工作 通告 工作 通告 人员 风险 全市 形势 总体 疫情 事项 通告 全市 区域 视情 动态 调整 市民 人员 错峰 全程 工作人员 距离 有序 排队 无故 弹窗 赋码 管理 依法 全市 机关 企事业 单位 两码 小时 阴性 证明 防疫 人员 市民 聚餐 聚会 人员 密集 场所 市民 监督 全市 工作 市民 疫情 地区 旅居 人员 人员 热线 社区 市民 人员 全市 防疫 工作 传谣 管理 疫情 传播 风险 单位 依法 应急 指挥部	Topic #5	[0.34572349 0.00140662 0.0014068 0.00140651 0.00140657 0.44302923 0.00140669 0.08422552 0.11717539 0.00140665 0.00140654]
学校真的别把我笑到无语了前几天还是疫情防控不能堂食 然后昨天学生会那些学生干部把饭堂桌椅全部封死 然后今天就出通知可以堂食了饭堂阿姨们又把桌椅全部还原挺好笑的 我说学校。 ?	评论	学校 无语 堂食 学生会 学生 干部 饭堂 桌椅 饭堂 桌椅 学校	Topic #4	[0.01408451 0.01408495 0.01408451 0.01408451 0.71830517 0.0140887 0.15492951 0.01408451 0.01408456 0.01408457 0.01408451]
#天水城事#【秦州区创城办召开创建全国文明城市工作安排会】 10月8日，秦州区创城指挥部召开创城工作安排会，对全国文明城市创建工作再安排、再部署。区委常委、宣传部部长、区创建全国文明城市工作指挥部办公室主任胡小云主持会议，并做工作安排。创城指挥部办公室全体成员和巡查组各组长参加会议。会上，办公室各部门、各巡查组组长汇报了近期各自工作开展情况，提出了存在的困难和问题，会议对反馈的问题逐项进行了梳理汇总，按照难易程度、问题症结提出了解决办法和途径。会议指出，我区创城工作已进入攻坚阶段，各部门、各巡查组要在前期工作的基础上，紧盯存在的问题，继续保持攻坚冲刺的势头，凝心聚力推动各项指标达标提标。思想认识要再提升、再重视，进一步强化攻坚意识，坚持问题导向，盯紧重点领域，让市民群众拥有更多实打实的获得感，共享文明创建的最新成果。工作举措要再强化，聚焦各类市场、老旧小区、背街小巷等短板弱项和重点领域全…	评论	水城 创城 全国 工作 区创 指挥部 创城 工作 全国 工作 部署 区委 部长 全国 工作 指挥部 办公室 主持会议 工作 创城 指挥部 办公室 全体成员 巡查 会议 办公室 部门 巡查 组组长 汇报 工作 情况 会议 汇总 程度 症结 解决办法 途径 会议 我区 创城 工作 攻坚 阶段 部门 巡查 基础 攻坚 冲刺 势头 聚力 指标 攻坚 意识 导向 重点 领域 市民 群众 成果 工作 市场 小区 背街 小巷 短板 弱项 重点 领域 攻坚 环境卫生 交通秩序 市容 市貌 整治 城市形象 实干 实绩 市民 群众 变化 责任 压实 责任制 指导 属地 责任 服务 工作 整体 街道社区 动员群众 志愿 服务 创城 工作 全民 局面 会议 创城 全体成员 工作 目标 政策 创城 创城 工作 氛围 营造 专责 部门 特色 亮点 工作 部署 天水 天水 来源 客户端	Topic #9	[0.00134987 0.10359733 0.00135012 0.00134957 0.00134961 0.24052616 0.20240245 0.0013496 0.00134976 0.44402443 0.00135111]
299例阳性！此地已启用方舱医院！10月9日，山西省运城市召开疫情防控新闻发布会，通报当前全市疫情防控形势。副市长杨彦康出席会议并通报全市疫情防控整体安排部署情况。市卫健委主任高萍通报全市新冠肺炎病毒感染和医疗救治情况，盐湖区区委书记张建军通报盐湖区疫情防控整体情况。国庆假期以来，运城市连续发生多起疫情，呈现出多点发生、局部暴发的态势。截至10月9日19时，运城市有6个县（市、区）共报告新冠病毒阳性感染者299例，其中盐湖区236例，万荣县50 例，绛县3例，芮城县7例，河津市1例，平陆县2例。初步在盐湖区、万荣县划定23个高风险区、63个中风险区，一律实施管控措施。疫情发生以来，省委、省政府高度重视，周密部署，第一时间派出工作组提级处置疫情。市委、市政府迅速行动，坚决贯彻落实习近平总书记“疫情要防住、经济要稳住、发展要安全”的重大要求，团结带领全市广大党员干部群众，闻令赴战、昼夜坚守、…	评论	阳性 新闻 发布会 通报 全市 形势 市长 通报 全市 整体 部署 情况 市卫健委 通报 全市 肺炎 病毒感染 医疗 情况 区委书记 通报 整体 情况 疫情 局部 态势 报告 病毒 管控 措施 疫情 省政府 部署 时间 工作组 疫情 市委 市政府 迅速行动 总书记 疫情 经济 发展 全市 广大党员 干部群众 疫情 应急 工作 市级 领导 挂帅 人员 管控 医疗 物资 工作组 前线 指挥部 应急 启动 区域 市县 资源 调配 核酸 检测 力量 重点 区域 时间 落点 管控 落地 核酸 点对点 精准 赋码 链条 工作 机制 外防 防线 市场 大类 库存 社会 市委 市政府 专项 监督 检查组 防控 重点 排查 管控 货运 车辆 管控 大类 专项 督导 检查 床位 市级 轻症 患者 全市 储备 场所 梯次 机制	Topic #5	[0.09767126 0.04421231 0.2215813 0.05201896 0.00104072 0.24859042 0.06333197 0.08928252 0.00104085 0.18018907 0.00104061]
【权威路况】截止13点我省高速公路天气晴或多云。G22青兰高速谗柳段定远互通立交附近发生交通事故，处置期间，往兰州方向道路半幅通行，往西固方向的车辆暂需等待。另外，受疫情防控影响，G30连霍高速瓜星段马莲井服务区向西约2公里处往酒泉方向车流量大，车辆通行缓慢；G6京藏高速兰海段甘青交界处，往青海方向车流量大，车辆通行缓慢；G30连霍高速酒泉收费站出口、黑山湖收费站出口、黄羊收费站出口均车流量大，车辆通行缓慢。其余路段车流量适中，通行秩序良好。路网内施工路段及服务区油品供应情况详见：O网页链接#甘肃路网实时路况#	评论	路况 高速公路 天气 柳段 互通 交通事故 方向 道路 方向 车辆 影响 瓜星段 服务区 酒泉 方向 车流量 车辆通行 交界处 方向 车流量 车辆通行 酒泉 收费站 出口 收费站 出口 收费站 出口 车流量 车辆通行 路段 车流量 秩序 路网 施工 路段 服务区 油品 供应 情况 网页 链接 路网 路况	Topic #8	[0.00249426 0.00249504 0.00249406 0.00249378 0.00249398 0.00249394 0.00249382 0.00249612 0.97505699 0.00249425 0.00249377]
#今日安康##安康高速路况信息# 截至2022年10月10日15:09 安康市境内包茂高速公路、十天高速公路安康段、银百高速公路安岚段、安来高速公路平镇段天气晴，无事故、无拥堵，双向道路通畅。 京昆高速公路安康段天气晴。5月19日12时起至12月31日24时，(汉中至西安）方向禁止19座以上（不含19座）客车及货车通行；（西安至汉中）方向正常通行。 麻安高速公路安康段，天气晴，无事故无拥堵，因疫情防控需要对平利西收费站进行交通管制，所有从平利西收费站上、下站车辆从平利东收费站绕行，管制时间3小时(10月10日13时至16时)。 安康高速交警温馨提示：请司机朋友们谨慎驾驶，保持安全车速、车距，勿疲劳驾驶，勿占用应急车道，勿随意变更车道，文明出行；安康高速交警祝您一路平安！@安康警务 @安康交警 @陕西公安 @陕西交警	评论	路况 信息 高速公路 高速公路 高速公路 高速公路 天气 双向 道路 高速公路 天气 方向 客车 货车 方向 高速公路 天气 收费站 交通管制 收费站 车辆 收费站 管制 时间 小时 司机 朋友 车速 车距 应急 车道 车道 警务 公安	Topic #8	[0.05208548 0.00332269 0.00332229 0.00332226 0.00332291 0.00332259 0.00332244 0.37935425 0.5419802 0.00332263 0.00332226]
#秦皇岛疫情防控#现在哪能买生活用品和菜啊 广缘咋下单啊 看他那个e购都是卖电器的 没有菜什么的啊 ?	评论	生活用品 广缘 下单 电器	Topic #0	[0.09090909 0.09090909 0.09090909 0.09090909 0.09090909 0.09090909 0.09090909 0.09090909 0.09090909 0.09090909 0.09090909]
浦东新区现面向社会公开招聘从事社区防疫工作的社区防控专岗人员575名。社区防控专岗人员与招聘街镇社工事务所签订书面劳动合同，合同期限为2年。各招聘单位公告和简章详见“上海市浦东新区公共人力资源招聘平台”O网页链接#上海疫情# O浦东新区启动2022年社区防控专岗人员招聘 ?	评论	面向社会 社区 防疫 工作 社区 防控 专岗 人员 社区 防控 专岗 人员 街镇 社工 事务所 书面 期限 单位 公告 人力资源 平台 网页 链接 疫情 启动 社区 防控 专岗 人员	Topic #0	[0.45018529 0.288408 0.22348401 0.00473972 0.00473964 0.0047402 0.00474058 0.00474081 0.00474065 0.00473969 0.0047414 ]
省长2900字谈学习《习近平谈治国理政》第四卷——荐读任振鹤《深学细悟汲取智慧力量 笃信笃行开创发展新局》O省长2900字谈学习《习近平谈治国理政》第四卷——荐读任振鹤《深学细悟汲取智慧力量 笃信笃行开创发展新局》。第四卷专列“统筹疫情防控和经济社会发展”“统筹发展和安全”两个主题，为辩证地看清形与势、表与里、利与弊、危与机，妥善处理工作中各类问题，有效克难攻坚给予了科学指导。今年以来，在两难甚至多难的挑战面前，全省上下深入贯彻大大对甘肃重要指示要求和党中央决策部署，认真落实全国稳住经济大盘电视电话会议精神，巩固发展了下行压力之下的上行态势，经济发展呈现结构改善、韧性增强、速效兼取、量质齐升的良好态势。成绩固然可喜，但务必清醒看到，疫情冲击给全省发展造成了不小影响，经济增长支撑单一、后劲不足等问题仍然突出。要变压力为动力、善于化危为机，全力以赴保目标、稳态势，始终坚持两手抓、促恢复，坚持…	评论	省长 理政 深学 细悟 力量 发展 新局 省长 理政 深学 细悟 力量 发展 新局 经济社会 发展 发展 主题 形与势 利与弊 工作 攻坚 科学 指导 两难 挑战 全省 决策 部署 全国 经济 大盘 电视电话会议 精神 发展 压力 态势 经济 发展 结构 韧性 速效 量质 态势 成绩 疫情 冲击 全省 发展 影响 经济 压力 动力 目标 态势 项目 投资 结构 产业 消费 外贸 倾心 倾力 底线 基础 积蓄 动能 经济社会 发展 目标 经济社会 高质量 发展 课题 先例 生态 民生 事业 工作 脊梁 肩膀 浮云 望眼 理论素养 原著 原文 原理 原义 思想 定向 领航 思想 问道 省区市 笔试 真题 答案 解析 团队 公开课 视频 一览表 省区市 笔试 真题 答案 解析 团队 公开课 视频 一览表 中央 历年 真题 答案 解析 免费 视频 老师 中央 案例 分析 真题 答案 一题 一题 …	Topic #9	[0.00109775 0.05087693 0.00109806 0.00109771 0.11262061 0.00109776 0.00109795 0.00109775 0.00109771 0.82772005 0.00109772]
#师大发布# 【@ 2023届毕业生，“秋天的第一场招聘会”来了】为更好搭建用人单位和毕业生对接交流的平台，在疫情防控常态化背景下，促进我校2023届毕业生顺利就业，方便用人单位选拔优秀人才，我校拟定于2022年10月10日起正式启动2023届毕业生秋季线下校园招聘工作。详情请戳下图↓ ?	评论	毕业生 招聘会 用人单位 毕业生 交流 平台 常态 背景 毕业生 用人单位 优秀人才 启动 毕业生 线下 校园 工作	Topic #1	[0.00826498 0.69962547 0.00826648 0.00826447 0.2259859 0.0082665 0.00826536 0.00826447 0.00826553 0.00826639 0.00826446]
邮政真的yyds，在静态管理期间只有邮政可以送菜到家，在疫情防控期间所有快递都送不了只有邮政仍然可以。呜呜呜呜呜太感动了，幸好有邮政，不愧是中国邮政 ?	评论	邮政 邮政 邮政 邮政	Topic #9	[0.01960784 0.01960875 0.01960784 0.01960784 0.01960784 0.01960784 0.01960784 0.01960784 0.01960971 0.80391779 0.01960885]
【苍南2女1男居家隔离时，私自外出！罚！】2022年9月11日，望里镇的薛某（女，46岁）、薛某某（女，22岁）居家隔离期间，在疫情防控部门工作人员明确告知居家隔离期间不得外出的情况下，仍私自爬窗外出，至多地停留，违反居家隔离观察相关规定，并故意隐瞒事实，给疫情防控工作带来风险隐患，被苍南县公安局望里派出所第一时间查获，其行为违反了《中华人民共和国治安管理处罚法》第五十条的规定。目前，薛某、薛某某已被公安机关予以行政处罚。 O苍南2女1男居家隔离时，私自外出！罚！	评论	部门 工作人员 情况 工作 风险 隐患 派出所 时间 治安管理 处罚法 公安机关 行政处罚	Topic #0	[0.90988718 0.00901047 0.00901158 0.00900914 0.00900957 0.0090164 0.00900977 0.00901205 0.00901241 0.00901006 0.00901137]
【关于发布桂林航空涉及哈尔滨、兰州进出港航班客票特殊处理规定的通知】 为做好新型冠状病毒肺炎疫情防控工作，尽可能为旅客提供便利，体现民航真情服务，根据哈尔滨、兰州新冠疫情防控现状，经研究决定，现发布疫情防控期间桂林航空涉及哈尔滨、兰州进出港国内航班票务处理规定，具体如下：1 适用条件：（客票同时满足以下四点）1.1 适用出票日期：2022年10月9日（含）之前；1.2 适用航班日期：2022年10月9日（含）至2022年11月7日（含）；1.3 适用航班：由桂林航空实际承运的涉及哈尔滨、兰州国内进出港航班；1.4 适用票证：730国内票证以及使用非730票证互售的GT国内航班客票。2 客票处理规定：2.1 客票有效期内退票在航班计划出港时间前已取消订座的客票，在客票有效期内，旅客可至原购票地免费办理退票业务，不收取退票费。在航班计划出港时间前未取消订座的客票，依据原客票使用条件办理退票业…	评论	航空 进出港 航班 客票 肺炎 工作 旅客 真情 服务 现状 研究 航空 进出港 航班 票务 条件 客票 出票 航班 航班 航空 进出港 航班 票证 票证 票证 航班 客票 客票 客票 有效期 航班 计划 出港 时间 订座 客票 客票 有效期 旅客 购票 免费 办理 业务 退票费 航班 计划 出港 时间 订座 客票 客票 条件 办理 业务 客票 有效期 航班 计划 出港 时间 订座 记录 客票 客票 有效期 航司 航线 航班 手续费 票面 舱位 票价 票款 差额 原则 办理 客票 旅客 客票 客票 有效期 客票 条件 办理 航班 离站 订座 客票 客票 条件 办理 业务 客票 有效期 客票 条件 办理 办理 业务 客票 手续费 票款 差价 航段 客票 航段 联程 客票 回程 客票 客票 疫情 免费 条件 航段 办理 业务 航段 免费 办理 航段 办理 业务 疫情 条件 航段 办理 免费 …	Topic #7	[0.00105158 0.4520136 0.00105161 0.00105199 0.00105159 0.00105171 0.00105158 0.53852161 0.00105157 0.00105157 0.0010516 ]
【#许昌禹州市11日解除临时管控# 关于解除全市临时管控措施的公告（2022年第32号）】 我市区域核酸检测采样工作已圆满结束。经市疫情防控指挥部研究，决定10月11日13:00起，解除全市临时管控措施。当前，全国疫情仍然呈现“点多、面广”的特点，我市面临疫情“外防输入”压力倍增，且奥密克戎变异株传播隐匿性、传播能力强，病毒持续变异，要时刻绷紧疫情防控这根弦。请广大市民继续保持高度防护意识，科学精准落实常态化防控措施，坚持科学佩戴口罩，勤洗手、常通风、不聚集，保持安全社交距离，养成良好卫生习惯，严格落实公共场所扫场所码措施，定期开展核酸检测，及时接种新冠疫苗，当好自身健康第一责任人，齐心协力巩固来之不易的防控成果，守护全市百万人民生命安全和身体健康。2022年10月11日来源：禹州市新型冠状病毒感染的肺炎疫情防控指挥部办公室	评论	管控 全市 管控 措施 公告 区域 工作 圆满结束 经市 指挥部 研究 全市 管控 措施 全国 疫情 疫情 外防 压力 变异 传播 隐匿性 传播 能力 病毒 变异 时刻 市民 高度 意识 科学 精准 常态 防控 措施 科学 勤洗手 通风 社交 距离 卫生习惯 场所 措施 定期 疫苗 责任人 防控 成果 全市 生命安全 来源 肺炎 指挥部 办公室	Topic #5	[0.00184866 0.00184857 0.32760915 0.00184852 0.00184863 0.5060113 0.00184902 0.00184852 0.15159043 0.00184865 0.00184855]
【#许昌禹州市11日解除临时管控# 关于解除全市临时管控措施的公告（2022年第32号）】 我市区域核酸检测采样工作已圆满结束。经市疫情防控指挥部研究，决定10月11日13:00起，解除全市临时管控措施。当前，全国疫情仍然呈现“点多、面广”的特点，我市面临疫情“外防输入”压力倍增，且奥密克戎变异株传播隐匿性、传播能力强，病毒持续变异，要时刻绷紧疫情防控这根弦。请广大市民继续保持高度防护意识，科学精准落实常态化防控措施，坚持科学佩戴口罩，勤洗手、常通风、不聚集，保持安全社交距离，养成良好卫生习惯，严格落实公共场所扫场所码措施，定期开展核酸检测，及时接种新冠疫苗，当好自身健康第一责任人，齐心协力巩固来之不易的防控成果，守护全市百万人民生命安全和身体健康。2022年10月11日来源：禹州市新型冠状病毒感染的肺炎疫情防控指挥部办公室	评论	管控 全市 管控 措施 公告 区域 工作 圆满结束 经市 指挥部 研究 全市 管控 措施 全国 疫情 疫情 外防 压力 变异 传播 隐匿性 传播 能力 病毒 变异 时刻 市民 高度 意识 科学 精准 常态 防控 措施 科学 勤洗手 通风 社交 距离 卫生习惯 场所 措施 定期 疫苗 责任人 防控 成果 全市 生命安全 来源 肺炎 指挥部 办公室	Topic #5	[0.00184866 0.00184857 0.32760915 0.00184852 0.00184863 0.5060113 0.00184902 0.00184852 0.15159043 0.00184865 0.00184855]
#喜迎二十大 辽宁在行动##美好辽宁欢迎您# 全市机关党员干部积极投身疫情防控一线O全市机关党员干部积极投身疫情防控一线 ?	评论	全市 机关 党员干部 投身 全市 机关 党员干部 投身	Topic #6	[0.01099279 0.01098919 0.01098901 0.01098938 0.01098901 0.33571295 0.56537932 0.01098901 0.01098901 0.01099131 0.01098901]
#济宁# 我市将于2022年10月21日起有序恢复机动车驾驶人“两个教育”现场教育工作，现将有关事项公告如下:关于有序恢复我市“两个教育”现场教育工作的公告根据最新疫情形势，我市将于2022年10月21日起有序恢复机动车驾驶人“两个教育”现场教育工作，现将有关事项公告如下:一、请广大考生登录互联网交通安全综合服务平台(O网页链接)或“交管12123”手机 APP进行查询和学习预约。二、参加现场学习的学员须扫“场所码”，体温检测合格，凭“健康码”(绿码)、“行程卡”(绿色)及 48 小时内核酸检测阴性证明进入学习场所。外地入济返济学员须按疫情防控要求，提前利用“济宁报备”小程序完成入济返济报备，并按社区(村居)要求完成核酸检测、居家隔离等各项防控事项后，方可参加现场教育学习。三、按照疫情防控要求，为控制现场学习人员数量，确保安全空间距离，请勿提前抵达学习场所，按照预约场次时间进入，避免人员…	评论	有序 机动车 教育 现场 教育 工作 事项 公告 有序 教育 现场 教育 工作 公告 疫情 形势 有序 机动车 教育 现场 教育 工作 事项 公告 互联网 综合 服务平台 网页 链接 交管 手机 现场 学员 场所 合格 行程 绿色 小时 阴性 证明 场所 外地 入济 返济 学员 利用 程序 入济 返济 社区 村居 防控 事项 方可 现场 教育 现场 人员 数量 空间 距离 场所 场次 时间 人员 教育 学员 场所 工作人员 管理 措施 全程 距离 防疫 教室 教室 咨询电话 工作日 交通警察 支队	Topic #1	[0.13641804 0.50521724 0.00156077 0.00156008 0.0015603 0.00156065 0.00156045 0.23829676 0.10914487 0.00156061 0.00156023]
【戴口罩等原有防护措施依然有效 陕西控制一起奥密克戎BF.7变异毒株引发的输入性疫情】10月3日，陕西省报告一起家庭聚集性疫情，感染者为从外省探亲返陕人员，经基因测序为奥密克戎变异株BF.7进化分支。记者今天（10月11日）获悉，该起疫情处理及时，没有发生扩散蔓延。BF.7变异毒株更具传染力 感染者以无症状和轻症居多近期内蒙古自治区呼和浩特市报告的一本土新冠肺炎感染者，经过国家基因测序检测，该病例属于新冠病毒奥密克戎变异株BF.7进化分支，这是目前该分支首次在国内引起本土疫情。陕西省疾控中心传染病预防控制所所长张义介绍，BF.7变异毒株比现有的变异毒株更具有传染力，扩散性及逃逸性，极易造成大面积传播。而且BF.7的感染者以无症状患者和轻症患者居多，因此很容易“潜行”在人群中，难以发现。BF.7变异毒株感染后表现的症状主要有高烧、持续性咳嗽、身体疼痛、头痛、喉咙痛、嗅觉改变和食欲不振等。公…	评论	措施 变异 毒株 疫情 报告 家庭 疫情 感染者 外省 探亲 人员 基因 测序 变异 分支 记者 疫情 变异 毒株 传染 感染者 轻症 报告 本土 肺炎 感染者 国家 基因 测序 检测 病例 病毒 变异 分支 分支 本土 疫情 疾控中心 传染病 所长 变异 毒株 变异 毒株 传染 扩散性 大面积 传播 感染者 患者 轻症 患者 人群 变异 毒株 症状 持续性 身体 疼痛 头痛 喉咙痛 嗅觉 公众 措施 变异 毒株 变异 毒株 传染性 措施 公众 公众 变异 毒株 科学 手段 经济 防控 措施 科学 措施 勤洗手 通风 分餐制 公筷 米线 社交 距离 症状 医疗机构 视频	Topic #2	[0.00129739 0.0012971 0.67450234 0.06724079 0.00129714 0.00129716 0.00129708 0.00129711 0.24787979 0.00129706 0.00129703]
【10月10日陕西新增9例本土确诊病例 新增15例本土无症状感染者】10月10日0-24时，全省新增报告新冠病毒感染者24例（省外输入9例）。其中本土确诊病例9例（西安4例、渭南3例、安康1例、汉中1例）；本土无症状感染者15例（西安7例、渭南3例、宝鸡3例、延安2例）。出院2例、解除隔离医学观察5例。截至10月10日24时，现有在院隔离治疗本土确诊病例87例、隔离医学观察无症状感染者260例。本土确诊病例1：女，26岁，西安市报告。隔离期间核酸检测结果阳性，经市级专家组诊断为新冠肺炎确诊病例（轻型）。本土确诊病例2：男，6个月，西安市报告。隔离期间核酸检测结果阳性，经市级专家组诊断为新冠肺炎确诊病例（普通型）。本土确诊病例3：女，36岁，西安市报告。主动就诊，随后核酸检测结果阳性，经市级专家组诊断为新冠肺炎确诊病例（普通型）。本土确诊病例4：女，8岁，西安市报告。主动就诊，随后核酸检测…	评论	本土 本土 全省 报告 病毒感染者 本土 本土 宝鸡 出院 医学观察 本土 医学观察 本土 报告 阳性 市级 专家组 肺炎 本土 报告 阳性 市级 专家组 肺炎 普通型 本土 报告 阳性 市级 专家组 肺炎 普通型 本土 报告 阳性 市级 专家组 肺炎 本土 报告 阳性 市级 专家组 肺炎 本土 报告 阳性 市级 专家组 肺炎 本土 报告 阳性 市级 专家组 肺炎 本土 报告 阳性 市级 专家组 肺炎 本土 报告 人员 阳性 市级 专家组 肺炎 本土 报告 阳性 市级 专家组 肺炎 本土 报告 人员 途经 部门 管控 阳性 市级 专家组 肺炎 本土 报告 人员 途经 部门 管控 阳性 市级 专家组 肺炎 本土 报告 人员 阳性 市级 专家组 肺炎 本土 报告 阳性 市级 专家组 肺炎 本土 报告 人员 阳性 市级 专家组 肺炎 本土 报告 阳性 市级 专家组 肺炎 本土 报告 人员 阳性…	Topic #3	[5.17918289e-04 5.17905287e-04 5.17882064e-04 9.94820986e-01 5.17875106e-04 5.17906110e-04 5.17884596e-04 5.17916859e-04 5.17969730e-04 5.17887334e-04 5.17869000e-04]
『增强对当前疫情防控政策的信心和耐心』O网页链接 ?	评论	政策 信心 网页 链接	Topic #1	[0.01960854 0.57554385 0.01962447 0.01960784 0.01961104 0.01960816 0.24795696 0.01960939 0.01960833 0.01961357 0.01960784]
#重庆疫情防控##重庆疫情##重庆江北区部分商圈将暂停营业# 重庆江北区新增一例确诊和一例无症状，轨迹如图。主要集中在北城天街那边的东和城和中冶大厦。 ?	评论	疫情 商圈 暂停营业 轨迹 大厦	Topic #8	[0.01960799 0.01960963 0.01961654 0.01960843 0.01961224 0.35568736 0.0196141 0.01960967 0.46780659 0.01960787 0.01961958]
家乡疫情防控正火热进行中由于本月报道进修 不能为家乡疫情防控奉献力量 很遗憾 人生就是取舍之间 为了提高诊疗技术 就得按医院的要求时间来进修 待学成归来 回报社会 2北京·南锣鼓巷 ?	评论	家乡 火热 家乡 力量 人生 技术 医院 时间 社会	Topic #4	[0.01099701 0.15286084 0.01099024 0.01098901 0.59499607 0.01098971 0.16421293 0.01098926 0.01099265 0.01099327 0.01098901]
【海口发布关于10月12日开展全市全员核酸筛查的通告】为进一步巩固疫情防控成果，切实维护和保障市民群众生命安全和身体健康，海口市将于10月12日开展全员核酸筛查，其中主城区（绕城高速公路以北，琼州海峡以南，南渡江以西，粤海大道以东的合围区域）采样时间为8时至20时，主城区外的乡镇区域采样时间为9时至20时，期间城市功能正常运行。已采核酸的市民朋友凭借当日统一发放的贴纸出入小区、单位、公共场所和乘坐公共交通工具。我们将努力做好疫情防控相关工作，尽量减少对生活、工作的影响，如您遇到困难可随时拨打12345政府服务热线。衷心感谢您的大力支持和理解配合。海口市新型冠状病毒肺炎疫情防控工作指挥部2022年10月11日（来源：海南日报）	评论	全市 全员 核酸 筛查 通告 成果 市民 群众 生命安全 全员 核酸 筛查 主城区 高速公路 大道 合围 区域 时间 主城区 乡镇 区域 时间 功能 核酸 市民 朋友 统一 小区 单位 工作 生活 工作 影响 政府 服务 热线 衷心感谢 肺炎 工作 指挥部 来源 海南日报	Topic #0	[0.48097286 0.00243361 0.00243367 0.00243351 0.00243367 0.40848989 0.00243356 0.00243363 0.05831813 0.00243354 0.03518393]
【禹州关于解除全市临时管控措施的公告】（2022年第32号）我市区域核酸检测采样工作已圆满结束。经市疫情防控指挥部研究，决定10月11日13:00起，解除全市临时管控措施。当前，全国疫情仍然呈现“点多、面广”的特点，我市面临疫情“外防输入”压力倍增，且奥密克戎变异株传播隐匿性、传播能力强，病毒持续变异，要时刻绷紧疫情防控这根弦。请广大市民继续保持高度防护意识，科学精准落实常态化防控措施，坚持科学佩戴口罩，勤洗手、常通风、不聚集，保持安全社交距离，养成良好卫生习惯，严格落实公共场所扫场所码措施，定期开展核酸检测，及时接种新冠疫苗，当好自身健康第一责任人，齐心协力巩固来之不易的防控成果，守护全市百万人民生命安全和身体健康。禹州市新型冠状病毒感染的肺炎疫情防控指挥部办公室2022年10月11日（禹州发布）	评论	全市 管控 措施 公告 区域 工作 圆满结束 经市 指挥部 研究 全市 管控 措施 全国 疫情 疫情 外防 压力 变异 传播 隐匿性 传播 能力 病毒 变异 时刻 市民 高度 意识 科学 精准 常态 防控 措施 科学 勤洗手 通风 社交 距离 卫生习惯 场所 措施 定期 疫苗 责任人 防控 成果 全市 生命安全 肺炎 指挥部 办公室	Topic #5	[0.00191963 0.00191952 0.33821301 0.00191948 0.0019196 0.48876804 0.00191999 0.00191948 0.15766212 0.00191961 0.00191951]
#动态清零可持续而且必须坚持#千言万语汇成两句话：第一，抗疫政策听国家的，第二，我们听指挥守纪律。【人民日报仲音：#动态清零可持续而且必须坚持#】当前，全国疫情仍然呈现出“点多、面广”的特点，国内还有一批中高风险区，防控任务艰巨繁重。越是这样的时候，越要深刻认识到“动态清零”可持续而且必须坚持，继续科学精准抓好疫情防控工作。毫不动摇坚持“外防输入、内防反弹”总策略和“动态清零”总方针，因时因地因势不断优化防控政策措施，高效统筹疫情防控和经济社会发展，这既是秉承科学精神、科学态度的基本要求，也是遵循科学规律、保障人民根本利益的必然选择。 O人民日报仲音：“动态清零”可持续而且必须坚持	评论	抗疫 政策 国家 守纪律 人民日报 全国 疫情 防控 科学 精准 工作 外防 内防 策略 总方针 因势 优化 防控 政策措施 经济社会 发展 科学 精神 科学态度 科学 规律 根本利益 人民日报	Topic #2	[0.0039842 0.00398448 0.96015543 0.00398408 0.00398416 0.0039843 0.00398562 0.00398411 0.00398417 0.00398534 0.00398411]
青岛疫情防控中：秋叶高雅仙境范，顺意人生相知伴。惬意生活体健在，欢乐日月尽开颜。 ?	评论	仙境 人生 生活 体健	Topic #4	[0.03225826 0.03225806 0.03225939 0.03225806 0.67741084 0.03226084 0.03226122 0.03225837 0.03225835 0.03225837 0.03225824]
三个同步学党史，不忘初心开新局党史学习教育活动已经开展一年多的时间，全国范围内开展了形式多样的活动推动党史学习教育走深走实。如今，党的二十大召开在即，党员更应该深入学习中国共产党的历史，学懂弄通做实党的创新理论，发挥不怕苦、不怕累的精神，担负起党和人民赋予的新时代责任和使命，以奋发有为的良好精神风貌建功新时代。一、学习内容同步。深入学习党史，决不能简单的满足于对党的发展历史的学习，还要不断更新学习内容，及时跟进学习党的新的理论成果。坚持学习党史与学习新中国史、改革开放史、社会主义发展史相贯通。另外，还要结合自身爱好，结合自身所处地域，寻找一些贴近自身，有本土特色的参考教材。做到深学深悟、常学常新，不断深化对党的历史的理解把握。二、学习实践同步。古语云：“读万卷书，行万里路”，充分说明了实践的重要性。只有学习与实践同步，才能将学习内容内化为自身认识，指导工作，取得进步。因此要把党史学习教育…	评论	党史 党史 教育 活动 时间 全国 活动 党史 教育 党员 历史 实党 理论 精神 党和人民 时代 责任 建功 时代 内容 党史 对党 发展 历史 内容 理论 成果 党史 中国史 改革开放 地域 本土 特色 教材 深学 常学 历史 读万卷书 行万里路 重要性 内容 指导 工作 党史 教育 工作 民生 工作 经济社会 发展 紧密联系 谋划 理论 思想 工作 程度 所学 工作 干部 工作 群众 意见 感情 群众 基层 群众 实事 好事 成果 实际行动 历史 党员 事迹 党员 榜样 战争 战士 攻坚克难 科研 工作者 岗位 普通党员 榜样 党员 党史 过程 优秀党员 榜样 意识 差距 理想信念	Topic #9	[0.00178275 0.07896829 0.00178277 0.02030616 0.00178274 0.0017827 0.39501342 0.00178255 0.00178278 0.49323331 0.00178253]
【人民日报仲音：#动态清零可持续而且必须坚持#】当前，全国疫情仍然呈现出“点多、面广”的特点，国内还有一批中高风险区，防控任务艰巨繁重。越是这样的时候，越要深刻认识到“动态清零”可持续而且必须坚持，继续科学精准抓好疫情防控工作。毫不动摇坚持“外防输入、内防反弹”总策略和“动态清零”总方针，因时因地因势不断优化防控政策措施，高效统筹疫情防控和经济社会发展，这既是秉承科学精神、科学态度的基本要求，也是遵循科学规律、保障人民根本利益的必然选择。 O人民日报仲音：“动态清零”可持续而且必须坚持 2兰州·甘肃国际会展中心	评论	人民日报 全国 疫情 防控 科学 精准 工作 外防 内防 策略 总方针 因势 优化 防控 政策措施 经济社会 发展 科学 精神 科学态度 科学 规律 根本利益 人民日报 国际 会展中心	Topic #2	[0.00432917 0.00432949 0.95670542 0.00432902 0.00432911 0.00432928 0.00432987 0.00432905 0.00432936 0.00433067 0.00432956]
这个疫情到底什么时候能结束啊。疫情防控也是非常非常鸡肋和死板了。陪我妹去医院检查，因为没有48小时核酸被拒在门外。要求我在医院做核酸，核酸结果出来后才能进去。医院后面出具了核酸采集证明，守在医院门口检查的防疫工作人员依然不认可不放行。无奈只能在医院门口等结果。医院门口站满蹲满全都是因为核酸原因无法陪同家人进院的家属。其中一个阿姨是从江门过来的，持有江门24小时核酸检测，但还是一样被拒在医院门外，原因是核酸检测不是广州本市的，一样无效。挂着尿袋的病人、年事已高背都佝偻的奶奶蹲在角落，子女一遍又一遍帮老人扫人脸填核算信息。能理解防疫的心，但是这种过渡防疫，不灵活冷血的防疫真的是对百姓好吗？健康码什么时候能够统一标准互通！每去一个地方，都要申请健康码，每个省都有自己的健康码，而且不互认。甚至同省部分地区的健康码核酸检测结果也是不互通的。各地健康码不互认，数据不互通已经给百姓带来非常大的困扰。层…	评论	疫情 鸡肋 死板 医院 检查 小时 核酸 医院 核酸 核酸 医院 核酸 证明 医院 检查 防疫 工作人员 医院 医院 核酸 原因 家人 进院 家属 小时 医院 原因 本市 尿袋 病人 奶奶 角落 子女 老人 人脸 核算 信息 防疫 防疫 防疫 百姓 统一标准 互通 地方 地区 互通 数据 互通 百姓 层层加码 居民 工作 壁垒 地区 检测 浪费	Topic #0	[0.64404905 0.00237557 0.19125601 0.00237535 0.00237588 0.00237612 0.00237574 0.14568888 0.00237653 0.00237553 0.00237533]
【宁武县新冠肺炎疫情防控指挥部关于有序解除临时静态管理的通告（2022年第9号）】#山西宁武##疫情防控# 本次疫情发生以来，在忻州市委、市政府提级指挥和省市工作组的精准指导下，通过全县广大干部群众的艰辛努力和社会各界的鼎力支持，我县疫情得到有效遏制，取得了阶段性成果。在此，真诚感谢日夜奋战在抗疫一线的同志们，同时向居家静默、团结抗疫的全县人民致以崇高敬意。根据《新型冠状病毒肺炎防控方案（第九版）》规定和全县核酸检测结果，经综合分析研判，县新冠肺炎疫情防控指挥部决定，逐步有序恢复正常生产生活秩序，自2022年10月11日12时起，有序解除静态管理。现通告如下：一、调整风险区等级根据专家组综合研判，经县新冠肺炎疫情防控指挥部决定，对划定的高风险区，调整为中风险区，实行“人不出区、错峰取物”；对划定的中风险区调整为低风险区，实行“个人防护，避免聚集”。二、保障重点行业运转1、重点行业、重点企…	评论	肺炎 指挥部 有序 通告 疫情 市委 市政府 省市 工作组 精准 指导 全县 群众 疫情 阶段性 成果 抗疫 同志 居家 抗疫 全县 肺炎 防控 方案 第九版 全县 综合 分析 研判 肺炎 指挥部 有序 生产 生活 秩序 有序 通告 调整 风险 专家组 综合 研判 经县 肺炎 指挥部 调整 错峰 调整 重点 行业 运转 重点 行业 重点 企业 分类 防控 措施 有序 生产 企业 县委 县政府 一事 工作组 企业 生产 经营 事业单位 措施 有序 医疗机构 人员 经营性 场所 防控 措施 居民小区 管理 人员 测温 验码 防控 居民 串门 勤洗手 通风 人员 流动 管控 复学 探亲 返程 人员 小时 阴性 证明 社区 证明 有序 人员 乡镇 社区 严格控制 活动 严格控制 会议 活动 限度 人员 流动 婚事 宴会 管控 措施 形势 调整 微信 公众 电视台 县内 媒体 通告 肺炎 指挥部	Topic #5	[0.10395486 0.00092526 0.00092528 0.00092529 0.011802 0.77886685 0.04670816 0.05311644 0.00092531 0.00092532 0.00092524]
【权威路况】截止15点我省高速公路天气晴或多云。受疫情防控影响，G30连霍高速瓜星段马莲井服务区向西约2公里处往酒泉方向车流量大，车辆通行缓慢；G6京藏高速刘白段新墩收费站出口车流量大、兰海段海石湾收费站出口车流量大、甘青交界处往青海方向车流量大，车辆通行缓慢；G30连霍高速酒泉收费站出口、黑山湖收费站出口、黄羊收费站出口均车流量大，车辆通行缓慢。其余路段车流量适中，通行秩序良好。路网内施工路段及服务区油品供应情况详见：O网页链接#甘肃路网实时路况#	评论	路况 高速公路 天气 影响 瓜星段 服务区 酒泉 方向 车流量 车辆通行 收费站 出口 车流量 收费站 出口 车流量 交界处 方向 车流量 车辆通行 酒泉 收费站 出口 收费站 出口 收费站 出口 车流量 车辆通行 路段 车流量 秩序 路网 施工 路段 服务区 油品 供应 情况 网页 链接 路网 路况	Topic #8	[0.00237541 0.00237672 0.00237556 0.00237531 0.00237549 0.00237544 0.00237534 0.00237554 0.97624424 0.00237565 0.0023753 ]
#鄂尔多斯新闻权威发布# 【鄂尔多斯市秋粮收获已达5成！收获进度快于往年】据鄂尔多斯市农牧局农情统计，目前全市粮食作物已收获285.27万亩，占全市粮食作物播种面积的54.5%，其中小麦已收获6.8万亩，玉米已收获229.3万亩，水稻已收获2.8万亩，大豆已收获25.27万亩，马铃薯已收获16.1万亩，其他粮食作物已收获5万亩，相比上年同期增加20个百分点。目前，为有效缓解当前疫情带来的不利影响，保障粮食颗粒归仓，鄂尔多斯市农牧局联合市卫健委转发了《统筹新冠肺炎疫情防控和农业生产工作导则》，明确提出工作要求，在疫情防控时不得层层加码、不得阻止农牧民下地、不得贻误农时、不得前紧后松、不得拖延问题解决，影响秋收进度。鄂尔多斯市农牧局统筹疫情和秋收工作热线电话：0477-8581897	评论	新闻 秋粮 农情 全市 全市 播种面积 小麦 水稻 大豆 马铃薯 疫情 影响 粮食 颗粒归仓 市卫健委 肺炎 农业 生产 工作 导则 明确提出 工作 层层加码 农牧民 下地 贻误农时 影响 疫情 工作 热线电话	Topic #2	[0.00662335 0.00662421 0.39334046 0.00662396 0.00662326 0.39049839 0.00662423 0.00662272 0.00662297 0.16317378 0.00662268]
#疫情面前我们都是战斗员##郑州市人民医院复诊# 所有的困难都是暂时的，我们一起努力战胜疫情。在疫情面前，我们显得毫无力量，听到很多隔离的消息，看到很多封控的区域，这病毒一直在变异，我们也要变的更加坚强 ，保好防护，不聚集，不乱跑，听从指挥，让病毒消失，战胜疫情。。。#河南疫情防控#	评论	疫情 战斗员 医院 战胜 疫情 疫情 力量 消息 区域 病毒 变异 病毒 消失 战胜 疫情	Topic #2	[0.06222756 0.00662269 0.36879748 0.00662252 0.12235532 0.08533283 0.32154854 0.00662282 0.00662405 0.00662273 0.00662345]
【合肥高新区关于在密接人员筛查中发现1例核酸检测阳性情况通报↓↓↓】10月11日，高新区在密接人员核酸筛查中发现，朱某某（女，22岁，现住高新区新华学院宿舍）核酸检测初筛结果异常，经市疾控中心复核确认阳性，立即转运至定点医院隔离治疗。接报后，市、区立即启动应急处置机制，全面开展流行病学调查、采样检测和隔离管控，并严格落实相关场所管控及环境消杀等防疫措施。感染者社会面活动轨迹如下：10月5日9:13，自市外乘G7409次列车（04车20B座）返肥，落实核酸采样（与已通报感染者吴某同时段采样，结果阴性），11:08乘坐网约车(车牌：皖DT4156)前往天鹅湖万达逛街，21:30乘坐网约车(车牌：皖A8ZQ28)前往蜀山区杨家火锅用餐。10月6日11:09，在新华学院旁瑞幸咖啡店消费，12:23在新华学院旁新发线造型消费，14:40在高新区LIKINGFIT健身房消费，19:44在新华学院旁木…	评论	合肥 人员 筛查 阳性 情况通报 人员 核酸 筛查 新华 学院 宿舍 初筛 经市 疾控中心 阳性 定点医院 启动 应急 机制 检测 管控 场所 管控 环境 消杀 防疫 措施 感染者 社会 活动 轨迹 次列车 核酸 通报 感染者 阴性 网约 车牌 万达 网约 车牌 火锅 用餐 新华 学院 咖啡店 消费 新华 学院 发线 造型 消费 健身房 消费 新华 学院 木熙 造型 消费 环城 用餐 酒吧 便利店 购物 酒吧 消费 新华 学院 木熙 造型 消费 酒吧 消费 新华 学院 咖啡店 消费 新华 学院 阴性 新华 学院 木熙 造型 消费 新华 学院 便利店 购物 新华 学院 便利店 购物 电话 闭环 酒店 初筛 阳性 闭环 定点医院 活动 轨迹 时空 人员 社区 报告 措施 市民 途经 人员 社区 措施 行程 疫情 传播 传播 危害 依法 官方 信息 传谣 时刻 意识 勤洗手 通风 社交 距离 …	Topic #8	[0.00090027 0.00090032 0.00090037 0.0009002 0.00090048 0.04631484 0.00090015 0.0009002 0.85631882 0.0901641 0.00090025]
【陕西省图书馆暂停开放】记者今日（10月11日）从陕西省图书馆获悉，鉴于当前疫情防控形势，为了广大读者的健康安全，陕西省图书馆长安路馆区、高新馆区自2022年10月11日起暂停开放，恢复开放时间另行通知。若有任何疑问或需要帮助，请拨打咨询服务电话：029-85397162（长安路馆区）、029-88629100（高新馆区）。暂停开放期间，免除文献逾期费，免除预约今日座位所产生的违约记录。数字资源使用和线上服务照常。请关注陕西省图书馆门户网站、官方微博、微信公众号了解最新动态信息。（西安报业全媒体记者 曾世湘）	评论	图书馆 记者 图书馆 形势 广大读者 图书馆 路馆 新馆 时间 咨询服务 电话 路馆 新馆 文献 座位 记录 数字 资源 和线 服务 图书馆 门户网站 官方 微信 公众 动态 信息 报业 媒体 记者	Topic #1	[0.12908262 0.3144577 0.30453063 0.00497512 0.00497677 0.00497607 0.00497563 0.21709798 0.00497552 0.00497673 0.00497523]
#大庆疫情##大庆疫情防控# 第26号公告 就这？ ?	评论	疫情 公告	Topic #1	[0.03225903 0.35483149 0.35480997 0.0322581 0.0322655 0.03226922 0.03226866 0.03226115 0.03226035 0.03225811 0.03225841]
【#北京地铁病例轨迹所涉点位结果均阴性#】针对10月9日官方通报的北京新增确诊病例曾乘坐地铁5号线、7号线、亦庄线情况，地铁公司立即行动，在执行日常消杀标准基础上，重点针对涉及的车站和列车车厢进行全面消杀。同时，已聘请第三方检测机构对涉及的车站及列车共计1000个点位进行环境采样，检测结果均为阴性。地铁公司将持续做好疫情防控各项工作，保障乘客平安出行。（北京晚报）#北京疫情# L咖啡神油的微博视频	评论	病例 轨迹 点位 阴性 官方 通报 地铁 号线 号线 情况 地铁 公司 消杀 标准 基础 重点 车站 列车 车厢 消杀 检测 机构 车站 列车 点位 环境 检测 阴性 地铁 公司 工作 乘客 北京晚报 疫情 咖啡 神油 视频	Topic #8	[0.00293363 0.37498099 0.00293359 0.00293266 0.00293384 0.00293302 0.00293336 0.00293364 0.50794567 0.09360679 0.00293282]
张柯兵刘永革在宕昌县康县调研督导疫情防控工作『张柯兵刘永革在宕昌县康县调研督导疫情防控工作』O张柯兵刘永革在宕昌县康县调研督导疫情防控工作 ?	评论	调研 督导 工作 调研 督导 工作 调研 督导 工作	Topic #1	[0.00990144 0.90098721 0.00990117 0.00990103 0.00990108 0.00990147 0.00990178 0.00990101 0.00990118 0.00990163 0.00990099]
#居家隔离##疫情防控# 政策啥时候能调整啊，和确诊者隔了24小时的同时空次密接，也要居家7天关在家里，收入减少，开销却没少，什么时候是个头啊 ?	评论	政策 调整 小时 居家 个头	Topic #4	[0.01639508 0.01639703 0.01640202 0.01639344 0.45131377 0.01640586 0.01639443 0.4011105 0.01639444 0.01639631 0.01639711]
陕西城固：干部实绩档案亮实绩促赶超作者：吴建宏“我要去，我是医学专业的。” “我年初支援过略阳，我有经验。”“我年轻，我可以去交通卡点值守。”“请问人够了么，我想参与防控工作”……每当县上需要抽调干部参与疫情防控工作轮换的时候，在陕西城固组织部干部科总会接到全县各级干部打来这样的电话。今年以来，该县59名科级干部、142名优秀年轻干部主动到疫情防控一线建功立业。为进一步激励引导领导干部履职担当、创先争优，全面、准确、客观了解领导干部工作实绩，近年来，陕西城固县逐步建立完善科级领导干部工作实绩档案，通过全方位亮实绩，多维度评实绩，着力激发干部干事创业热情，推动全县经济社会高质量发展。该县将科级干部划分为单位主要领导和其他科级干部两类，建立实绩档案台账，主要对履行工作职责、完成年度目标任务、党的建设、党风廉政、安全生产、生态环境保护、社会治安、奖励惩处、干部日常现实表现等情况进行收集入档，实…	评论	干部 实绩 档案 实绩 作者 经验 交通卡 防控 工作 县上 干部 工作 组织部 干部科 总会 全县 干部 电话 科级 干部 年轻干部 建功立业 领导 干部 创先争优 客观 领导 干部 工作实绩 科级 领导 干部 工作实绩 档案 实绩 实绩 着力 干部 干事 创业 热情 全县 经济社会 高质量 发展 科级 干部 单位 领导 科级 干部 实绩 档案 台账 工作 职责 年度 目标 生产 生态 环境保护 奖励 干部 情况 干部 研判 党组 评价 意见 年度 考核 干部 实绩 档案 干部 工作实绩 客观 科学 综合 评价 实绩 干部 实绩 奖罚 实绩 管理 干部 综合 评价 干部 职级 后备干部 评先 干部 能上能下 机制 调整 工作实绩 干部 全市 目标 责任 考核 全国 建设 先进县 全省 县域 经济社会 发展 全省 攻坚 先进县 生态县	Topic #6	[0.0391828 0.00161077 0.00161074 0.00161041 0.00161061 0.08077288 0.5044585 0.00161035 0.00161043 0.36431209 0.00161042]
CBA官方发布公告，具体如下：由于广东宏远华南虎俱乐部东莞大益篮球队（简称“广东队”）目前正在依照属地疫情防控规定接受管理，未能按时抵达赛区参加2022年10月11日2022-2023赛季CBA联赛常规赛第一轮（场序5）与北京紫禁勇士俱乐部北京控股篮球队（简称“北控队”）的比赛。依据2022-2023赛季CBA联赛疫情防控管理相关规定，广东队因自身原因未能参加本场比赛，结果由广东队自行承担，其缺席场次被判负，北控队获胜，比分以20比0计。	评论	官方 发布公告 华南虎 俱乐部 大益 篮球队 属地 管理 赛区 联赛 常规赛 场序 勇士 俱乐部 篮球队 比赛 联赛 管理 原因 本场 比赛 缺席 场次	Topic #1	[0.01099206 0.65846374 0.01098978 0.01098901 0.24262203 0.01099236 0.01098931 0.01099133 0.01099165 0.01098973 0.01098901]
路边社据传坊间消息：预计新一版防控方案近期出台，可能会做出以下调整。1.调整新冠肺炎乙类传染病甲类管理为乙类传染病，加强哨点监测，2.调整入境人员及密接管理时间为4+3，3，不判定中高风险地区，4.只对入境人员、感染者、密接赋码，5.不判定次密接，密接判定只限于共同居住者及共同工作人员，同乘交通工具不再判定密接，6.阳性病例连续两次检测CT大于30即可出院再居家3天即可正常工作。7.不再有航班熔断，高速卡口，社区摸排及全员核酸检测等等，预测明年春节将是新冠疫情以来没有限制的第一个春节。你如何看？	评论	坊间 消息 预计 防控 方案 调整 调整 肺炎 甲类 管理 哨点 监测 调整 入境 人员 管理 时间 入境 人员 感染者 赋码 居住者 工作人员 阳性 病例 检测 出院 居家 工作 航班 社区 全员 预测 疫情	Topic #5	[0.28080328 0.0033229 0.00332345 0.13630829 0.00332311 0.3119805 0.00332279 0.11369327 0.09229922 0.04830039 0.0033228 ]
关于疫情和社会关系，不想再多说了。大家看看人民日报发文吧。我总结就几个字：“坚持动态清零毫不动摇”。下面是饿哦剪辑的主要内容和全文贴图：坚持动态清零，较好地平衡了疫情防控和经济社会发展之间的关系，能够让我们用最小的代价实现最大的防控效果，最大限度减少疫情对经济社会发展的影响。从实践来看，正是因为坚持动态清零，我们才保证了极低的发病率、死亡率和住院率，以及社会、经济的平稳运行。如果算总账，我们的防疫措施是最经济的、效果最好的。实践充分证明，我国疫情防控有良好的成本效益比，动态清零是综合社会成本最低的抗疫策略，是现阶段我国及时控制疫情的最佳选择。	评论	疫情 人民日报 发文 剪辑 内容 全文 经济社会 发展 关系 代价 防控 效果 限度 疫情 经济社会 发展 影响 发病率 死亡率 住院 社会 经济 算总账 防疫 措施 经济 效果 充分证明 成本 效益 综合 社会 成本 抗疫 策略 疫情	Topic #2	[0.00332247 0.00332275 0.96677335 0.00332226 0.00332276 0.00332316 0.00332288 0.00332237 0.00332243 0.00332326 0.00332232]
新华时评丨增强定力耐力 疫情防控绝不能“躺平”『新华时评丨增强定力耐力 疫情防控绝不能“躺平”』O新华时评丨增强定力耐力 疫情防控绝不能“躺平” ?	评论	新华 时评 定力 耐力 躺平 新华 时评 定力 耐力 躺平 新华 时评 定力 耐力 躺平	Topic #2	[0.00990099 0.00990182 0.90098774 0.00990099 0.00990099 0.00990099 0.00990121 0.00990099 0.0099013 0.00990116 0.00990181]
#大同疫情# 记者从山西大同市疫情防控领导小组办公室获悉，10月11日上午，大同市平城区发现3名核酸检测初筛阳性人员，其中阳性感染者15崔某某为朔州右玉阳性人员吴某某的妻子，在常态化核酸筛查中检出，另外2名阳性感染者16、17为崔某某的共同居住人。3人均已转运至定点医院救治。流调溯源、隔离管控、密接排查等疫情处置工作正有序开展。截至10月11日14:30，大同市共发现阳性感染者17人，其中1人已出院。	评论	疫情 记者 领导小组 办公室 大同市 城区 初筛 阳性 人员 右玉 阳性 人员 妻子 筛查 定点医院 管控 排查 疫情 工作 有序 大同市 出院	Topic #8	[0.00452619 0.00452562 0.00452658 0.13547019 0.06629857 0.18508706 0.00452605 0.21551838 0.37047061 0.00452571 0.00452504]
2022山西长治壶关县引进人才和招聘大学生到村(社区)工作面试延期公告根据当前疫情防控形势，为避免人员聚集，切实保障广大考生的身体健康，原定于2022年10月15日的面试延期进行，请各位考生随时关注壶关县人民政府网，具体时间及工作安排另行通知。 ?	评论	长治 大学生 社区 工作 公告 形势 人员 时间 工作	Topic #1	[0.25810569 0.52433106 0.01099046 0.01099013 0.12963025 0.01099394 0.01099145 0.01099133 0.01099176 0.01098964 0.01099429]
#合肥疫情防控#教资还能考吗 不想考了想延期 ?	评论	合肥 教资	Topic #1	[0.03225806 0.67740722 0.03226942 0.03225806 0.03225806 0.03225806 0.03225806 0.03225806 0.03225884 0.03225806 0.03225806]
【今日起，山东增开这些列车！】 10月10日，记者从中国铁路济南局集团有限公司（以下简称国铁济南局）获悉，2022年10月11日零时起，全国铁路将实施新的列车运行图，国铁济南局统筹疫情防控和客货运输需求，精准配置运力资源，优化列车开行结构，保障旅客安全健康出行和重点物资运输通畅，服务山东经济平稳运行。##奋进吧山东##东营##东营身边事##山东人最爱买考研课# O今日起，山东增开这些列车！ 2东营	评论	列车 记者 铁路 集团 有限公司 国铁 全国 铁路 国铁 精准 运力 资源 优化 列车 结构 旅客 重点 物资 运输 服务 经济 考研 列车	Topic #9	[0.00523645 0.00523696 0.00523753 0.00523569 0.00523569 0.00523582 0.00523668 0.15671299 0.00523588 0.79616045 0.00523587]
#无锡新闻#【无锡市疫情防控第162号通告】10月10日晚，我市梁溪区在集中隔离点管控人员核酸检测中，发现1人核酸初筛阳性。11日凌晨，市疾控中心复核为阳性，随即转运至市定点医院诊疗，涉及病例居所、工作场所、经停的重点区域已迅速落实管控措施。经流调，该名阳性人员与10月9日“应检尽检”核酸筛查发现的阳性感染者在地铁2号线梁溪大桥站有轨迹交集，其活动轨迹较为简单，每天从家中步行至地铁2号线梁溪大桥站，10月5日、6日、7日、8日、9日核酸检测均为阴性。请10月8日、9日、10日到过地铁2号线梁溪大桥站的人员，务必第一时间向所在社区（村）、单位或属地疾控部门报备，配合开展流调排查、核酸检测、健康监测等防疫措施。对拒不配合防疫工作及瞒报、谎报个人相关情况的，将严肃追究相应法律责任。对该名阳性感染者的时空伴随人员将进行“苏康码”赋黄码，请被赋黄码人员立即联系所在社区（村）登记，按要求实施居家健康…	评论	新闻 通告 核酸 初筛 阳性 疾控中心 阳性 定点医院 病例 居所 工作 场所 重点 区域 管控 措施 阳性 人员 核酸 筛查 地铁 轨迹 活动 轨迹 步行 地铁 阴性 地铁 人员 时间 社区 单位 属地 部门 排查 防疫 措施 防疫 工作 谎报 情况 法律责任 时空 人员 人员 社区 抗原 防疫 市民 家人 亲属 朋友 上述情况 防疫 措施 家人 大局 市民 保持良好 生活习惯 症状 活动 轨迹 全程 肺炎 疫情 指挥部 来源 责编	Topic #8	[0.14678897 0.00151323 0.03218508 0.0015132 0.00151305 0.04386932 0.00151336 0.00151368 0.766564 0.00151306 0.00151304]
【10月11日16时起，西安新增5个高风险区9个中风险区】根据《新型冠状病毒肺炎防控方案（第九版）》关于科学划分、精准管控等要求，经市、区（县）专家疫情分析研判，西安市新冠肺炎疫情防控指挥部研究决定：自2022年10月11日16时起，划定风险区域如下：将以下5地调整为高风险区:雁塔区漳浒寨街道紫薇西棠社区紫薇西棠小区4号楼1单元；灞桥区席王街道永丰社区辰宇世纪城小区南区8号楼1单元；高新区细柳街道乳驾庄44排1号胜利宾馆；高新区鱼化寨街道漳浒寨雷家寨安置小区1号楼4单元；浐灞生态区总部产业园旭辉荣华公园大道1号楼。将以下9地调整为中风险区:新城区解放门街道西六路社区尚德路西六路口以北至尚德路西七路口以南两侧住户及门面；雁塔区漳浒寨街道紫薇西棠社区紫薇西棠小区（除4号楼1单元）；灞桥区席王街道永丰社区辰宇世纪城小区南区（除8号楼1单元）；高新区细柳街道乳驾庄44排（除1号胜利宾馆）；高新区…	评论	肺炎 防控 方案 第九版 科学 经市 专家 疫情 分析 研判 肺炎 指挥部 研究 风险 区域 调整 漳浒寨 街道 社区 小区 单元 街道 永丰 社区 辰宇 世纪 小区 单元 细柳 街道 乳驾 胜利 宾馆 街道 漳浒寨 小区 单元 生态区 总部 产业园 公园 大道 调整 街道 社区 住户 门面 漳浒寨 街道 社区 小区 单元 街道 永丰 社区 辰宇 世纪 小区 单元 细柳 街道 乳驾 胜利 宾馆 街道 天谷 号院 商铺 街道 漳浒寨 小区 单元 丈八 街道 丈八 国际 商铺 丈八 街道 锦业路 号院 生态区 总部 产业园 公园 大道 调整 碑林区 生态区 疫情 社区 小区 街道 细柳 街道 商铺 细柳 街道 晨光 村组 高家 村组 生态区 大道 公园 大道 酒店 社区 小区 单元 街道 白家 社区 小区 街道 白家 社区 世纪 锦绣 单元 漳浒寨 街道 社区 小区 单元 街道 永丰 社区 …	Topic #10	[5.71113861e-04 5.71109801e-04 5.71202872e-04 5.71121488e-04 5.71151259e-04 5.71170878e-04 5.71187701e-04 5.71129102e-04 5.71148514e-04 5.71111217e-04 9.94288553e-01]
【安徽省疫情防控、安全生产工作视频调度会议召开】中安在线讯 10月10日上午，全省疫情防控、安全生产工作视频调度会议召开，副省长何树山出席会议并讲话。会议强调，要深入学习贯彻习近平总书记关于疫情防控、安全生产等重要讲话指示批示精神，按照省委、省政府部署要求，牢牢守住不发生规模性疫情和重特大安全事故底线，确保全省经济社会大局安全稳定。会议指出，各地、各有关部门要按照“疫情要防住、经济要稳住、发展要安全”的要求，保持高度警觉，切实增强“时时放心不下”的责任感，进一步抓实抓细疫情防控和安全生产工作。要筑牢外防输入屏障，落细落实早发现机制，确保局部地区聚集性疫情能够迅速有效处置。要聚焦道路交通、消防、煤矿和非煤矿山、危化品、建筑施工和城市安全等重点领域，持续开展隐患排查治理，加大违法违规行为查处力度，确保全省安全生产形势持续稳定。要高效统筹疫情防控和经济发展，加大调度和调节力度，着力稳定工业增长…	评论	生产 工作 视频 调度 会议 全省 生产 工作 视频 调度 会议 副省长 讲话 会议 总书记 生产 精神 省政府 部署 规模性 疫情 底线 全省 经济社会 大局 会议 部门 疫情 经济 发展 高度 警觉 时时 责任感 生产 工作 外防 屏障 机制 局部地区 疫情 道路交通 消防 煤矿 煤矿 危化品 建筑施工 重点 领域 隐患 排查 违法 力度 全省 生产 形势 经济 发展 调度 调节 力度 着力 工业 重点项目 建设 消费 经济 态势 请示报告 制度 工作 有序 实际行动 胜利	Topic #9	[0.00169245 0.10442267 0.1266492 0.00169213 0.00169242 0.00169245 0.13683721 0.00169222 0.0016926 0.62024459 0.00169206]
【10月11日0-15时，杭州新增2例新冠病毒无症状感染者，1例为集中隔离点检出，1例为卡口拦截发现】10月11日0-15时，杭州新增2例新冠病毒无症状感染者，1例为集中隔离点检出，1例为卡口拦截发现。无症状感染者1：10月7日无症状感染者1的密切接触者，集中隔离点检出。无症状感染者2：省外来杭人员，卡口拦截发现。目前以上人员已闭环转运至定点医院隔离，情况稳定。涉及我市范围内的公共场所轨迹如下：10月11日：绕城高速勾庄出口、南庄兜吴家浜中转站（杭州农副物流中心停车场）、杭州蔬菜批发交易市场及市场内厕所（余杭区港虹西路1号）、鹏瑞精品酒店（余杭区逸盛路79号）、杭州石欣大药房（行宫塘店）、快择站便利店（逸盛路店）、馄饨铺（余杭区逸盛路73号）。与上述活动轨迹有时空交集的人员请立即向所在社区（村）报告并配合落实相应疫情管控措施。希望广大市民积极配合疫情防控工作，进一步提高防范意识，持续做好…	评论	病毒 病毒 人员 人员 闭环 定点医院 情况 轨迹 出口 中转站 农副 物流 中心 停车场 蔬菜 交易市场 市场 厕所 港虹 精品 酒店 盛路 药房 行宫 便利店 馄饨 盛路 活动 轨迹 时空 人员 社区 报告 疫情 管控 措施 市民 工作 意识 检测 人员 社区 程序 申报 建议 小时 措施 疫情 旅居 人员 医学观察 疫情 旅居 人员 医学观察 具备条件 医学观察 旅居 人员 人员 管理 措施 基础 人员 检测 小时	Topic #8	[0.12401442 0.00181508 0.00181554 0.00181524 0.00181506 0.00181526 0.00181521 0.21308047 0.64838307 0.00181558 0.00181507]
画重点：《人民日报》第2版“要闻”发表署名仲音的文章《“动态清零”可持续而且必须坚持》。文中提到：『我国是一个有着14亿多人口的大国，加上地区发展不平衡，医疗资源总量不足，放松防控势必令易感人群感染风险加大，一旦形成规模性反弹，疫情蔓延势必会对经济社会发展造成严重冲击，最终付出的代价会更高，损失会更大。』『毫不动摇坚持“外防输入、内防反弹”总策略和“动态清零”总方针，因时因地因势不断优化防控政策措施，高效统筹疫情防控和经济社会发展』	评论	重点 人民日报 要闻 文章 人口 地区 发展 医疗 资源 总量 防控 风险 规模性 疫情 势必会 经济社会 发展 冲击 代价 损失 外防 内防 策略 总方针 因势 优化 防控 政策措施 经济社会 发展	Topic #2	[0.00369113 0.00369071 0.96309189 0.00369066 0.00369006 0.00369083 0.00369013 0.00369129 0.00369092 0.00369227 0.00369012]
【#济宁# 请问三甲医院儿童体检门诊什么时候开放】 你好，现在幼儿园陆续在开学，但是入院需要体检报告，请问我们三甲医院儿童体检门诊什么时候开放已受理市卫生健康委员会您好，关于您关注的问题，处理部门：市卫生健康委员会 [2022-10-11 16:41:12]回复如下：网友您好，目前我市疫情防控形势稳中向好，经专家组研判，目前我市主城区各医院诊疗业务正在有序恢复中，请知悉，具体开诊日期可咨询拟体检医院，感谢您的留言！	评论	医院 儿童 门诊 开学 入院 报告 医院 儿童 门诊 委员会 部门 委员会 网友 形势 专家组 研判 主城区 医院 业务 有序 咨询 医院	Topic #0	[0.37924414 0.00452754 0.00452524 0.16658639 0.10195307 0.13243243 0.00452504 0.00452508 0.00452541 0.19263049 0.00452517]
#西安疫情#【10月11日16时起，#陕西西安新增5个高风险区9个中风险区#】根据《新型冠状病毒肺炎防控方案（第九版）》关于科学划分、精准管控等要求，经市、区（县）专家疫情分析研判，西安市新冠肺炎疫情防控指挥部研究决定：自2022年10月11日16时起，划定风险区域如下：将以下5地调整为高风险区:雁塔区漳浒寨街道紫薇西棠社区紫薇西棠小区4号楼1单元；灞桥区席王街道永丰社区辰宇世纪城小区南区8号楼1单元；高新区细柳街道乳驾庄44排1号胜利宾馆；高新区鱼化寨街道漳浒寨雷家寨安置小区1号楼4单元；浐灞生态区总部产业园旭辉荣华公园大道1号楼。将以下9地调整为中风险区:新城区解放门街道西六路社区尚德路西六路口以北至尚德路西七路口以南两侧住户及门面；雁塔区漳浒寨街道紫薇西棠社区紫薇西棠小区（除4号楼1单元）；灞桥区席王街道永丰社区辰宇世纪城小区南区（除8号楼1单元）；高新区细柳街道乳驾庄44排（除1…	评论	疫情 肺炎 防控 方案 第九版 科学 经市 专家 疫情 分析 研判 肺炎 指挥部 研究 风险 区域 调整 漳浒寨 街道 社区 小区 单元 街道 永丰 社区 辰宇 世纪 小区 单元 细柳 街道 乳驾 胜利 宾馆 街道 漳浒寨 小区 单元 生态区 总部 产业园 公园 大道 调整 街道 社区 住户 门面 漳浒寨 街道 社区 小区 单元 街道 永丰 社区 辰宇 世纪 小区 单元 细柳 街道 乳驾 胜利 宾馆 街道 天谷 号院 商铺 街道 漳浒寨 小区 单元 丈八 街道 丈八 国际 商铺 丈八 街道 锦业路 号院 生态区 总部 产业园 公园 大道 调整 碑林区 生态区	Topic #10	[0.00136802 0.00136801 0.00136856 0.00136809 0.00136823 0.00136838 0.00136842 0.00136812 0.00136812 0.00136802 0.98631803]
照目前疫情这个形势和防控形势，演唱会多半是开不起来了 我期待的演唱会啊 早早放弃 ?	评论	疫情 形势 防控 形势 演唱会 演唱会	Topic #5	[0.01960792 0.01960849 0.01961707 0.01960785 0.01961019 0.80390058 0.0196134 0.01960896 0.0196089 0.0196081 0.01960854]
#南通爆料#【来崇返崇人员请注意！核酸检测要求有变化！】1.近7日内有高中低风险区或重点涉疫地区旅居史的来（返）崇人员，应配合做好集中隔离医学观察、居家隔离医学观察等相应健康监测。2.近7日内有省外非涉疫地区旅居史人员，抵达我区后须做好“12小时内落地检”+“3天3检”（即连续4天4次核酸检测），在此期间，落实“四不得”，即不得组织或参加线下会议，不得从事线下教学授课或其他集体活动，不得进入歌舞厅、浴室、电 影院、网吧等室内密闭场所，不得参加聚餐婚礼等聚集性活动，外出时全程佩戴口罩，不乘坐公共交通工具，与他人保持一米安全距离，避免前往人员密集场所和参加人员聚集性活动。3.近7日内有省内市外非涉疫地区旅居史人员，抵达我区后请主动做好“12小时内落地检”+“3天3检”（即连续4天4次核酸检测）。4.10月13日（周四）7:00-12:00将继续开展本轮常态化区域核酸检测的第十一次检测（每户一…	评论	南通 爆料 人员 变化 重点 地区 旅居 人员 医学观察 医学观察 涉疫 地区 旅居 人员 小时 线下 会议 集体 活动 歌舞厅 浴室 影院 网吧 场所 聚餐 婚礼 活动 全程 距离 人员 密集 场所 人员 活动 地区 旅居 人员 小时 常态 区域 检测 代表 市民 防控 措施 防线 来源 平台 南通	Topic #8	[0.00216967 0.0021703 0.00216946 0.0021694 0.00216955 0.17461004 0.00216967 0.3490265 0.38073569 0.08044046 0.00216926]
关于渭南高新区（南区）部分公共场所实行临时性管控的通告——为应对当前严峻复杂的新冠肺炎疫情形势，全面做好疫情防控工作，严控疫情风险扩散，切实保障人民群众生命安全和身体健康，根据疫情防控有关规定，经渭南高新区疫情防控工作领导小组研究决定，从2022年10月11日上午6时起，对渭南高新区（南区）部分公共场所实行2天临时性管控。 - 高新区 - 陕西网 O网页链接	评论	管控 通告 肺炎 疫情 形势 工作 疫情 风险 群众 生命安全 工作 领导小组 研究 管控 网页 链接	Topic #5	[0.00584836 0.16679064 0.00584903 0.00584847 0.00584837 0.78057288 0.00584924 0.00584831 0.00584839 0.00584812 0.00584817]
疫情防控是一场看不见硝烟但却生死攸关的激烈战斗，是一场只能打赢、必须打赢的决胜之战。其实，逆风而行的不仅仅是医务工作者，还有很多的人要么始终坚守在工作岗位上，要么毅然投身到战“疫”队伍中来。所有的努力基于人，所有的信心源于人，所有的成效来自人。从某种角度来说，医疗救治、媒体发布、交通管理、肉菜供应、物资保障......不管是抗击疫情的哪一个环节，正坚守在岗的人都是令人尊敬的“逆行者”。正是因为他们在自身岗位第一线的辛勤付出，抗击疫情才有了走向成功的基础。	评论	硝烟 医务 工作者 工作岗位 投身 队伍 信心 角度 医疗 媒体 交通管理 肉菜 供应 物资 抗击 疫情 环节 行者 岗位 抗击 疫情 基础	Topic #6	[0.00497587 0.00497534 0.00497726 0.00497513 0.0049754 0.00497534 0.73325899 0.00497519 0.00497521 0.22196111 0.00497516]
『防疫科普丨疫情防控不松懈，防疫知识再熟读！』O防疫科普丨疫情防控不松懈，防疫知识再熟读！ ?	评论	防疫 防疫 防疫 防疫	Topic #6	[0.01960997 0.01960893 0.01961452 0.01960784 0.0196099 0.01960838 0.80390618 0.01960805 0.01961054 0.01960784 0.01960784]
本想眯一会儿，突然想起今天是法定抠嗓子日，即使再懒，也得去，不然就哪也去不了了。疫情三年整出的操蛋事儿太多，将来一定会成为历史笑话。前几天发了个因中国联通基站信号问题，让客户行程码异常的跟客服电话沟通视频，被判为“含有扰乱治安的内容”。这特马的就是现代版的“只许州官放火 不许百姓点灯”的典型案例！正确的疫情防控我们老百姓都理解也支持，但你们相关部门技术或操作出现错误的情况没有任何监督惩处机制，反而处理发现问题、提出问题的人，这算啥事儿？真是崩溃了！#谁不是一边崩溃一边自愈#	评论	法定 嗓子 疫情 事儿 历史 笑话 基站 信号 客户 客服 电话 视频 扰乱治安 内容 特马 现代版 典型 案例 老百姓 部门 技术 错误 情况 监督 机制 事儿	Topic #4	[0.00584911 0.08916744 0.00584992 0.00584805 0.43400919 0.00584874 0.00584841 0.00584806 0.00584833 0.43003478 0.00584796]
#全民防疫##全员核酸##扬州# 10月11日，人民日报发文 “动态清零”可持续而且必须坚持 国家卫生健康委员会10月10日通报，9日，31个省（区、市）和新疆生产建设兵团报告新增新冠肺炎确诊病例434例，其中本土病例373例。当前，全国疫情仍然呈现出“点多、面广”的特点，国内还有一批中高风险区，防控任务艰巨繁重。越是这样的时候，越要深刻认识到“动态清零”可持续而且必须坚持，继续科学精准抓好疫情防控工作。 2扬州 L观见天下的微博视频	评论	全民 防疫 全员 核酸 人民日报 发文 通报 报告 肺炎 本土 病例 全国 疫情 防控 科学 精准 工作 视频	Topic #2	[0.13357512 0.00523627 0.6533282 0.17120448 0.00523692 0.00523634 0.00523698 0.00523729 0.0052367 0.00523595 0.00523577]
当前，疫情防控形势异常严峻复杂，防疫大考到了紧要关键时期，锡林郭勒分公司坚决扛起防疫保供责任。为进一步压实疫情防控措施，分公司将员工常态化核酸检测纳入到保护员工身体健康的重要举措来抓。考虑到加油站员工服务对象广、接触流动人员杂，属于服务性群体。为进一步降低员工感染风险，及时发现外来传染源，分公司主要领导拜访行业主管部门，汇报加油站在疫情防控、油品保供上所作的努力及员工面临的风险，取得了支持，给予安排常态化核酸检测，免费实行7天2检。10月11日，有序组织锡市团队加油站128人进行了核酸检测。	评论	形势 防疫 关键时期 分公司 防疫 责任 压实 措施 分公司 员工 检测 员工 员工 服务 对象 流动 人员 服务性 群体 员工 风险 传染源 分公司 领导 行业 主管部门 汇报 油品 员工 风险 检测 免费 有序 团队	Topic #6	[0.1976939 0.00311652 0.00311568 0.0031153 0.00311559 0.20416797 0.51789396 0.00311635 0.05843323 0.00311598 0.00311551]
发布了头条文章：《南阳职业学院疫情防控党员志愿者先进事迹展播（一）》 O南阳职业学院疫情防控党员志愿者先进事迹展播（一） ?	评论	头条 文章 职业 学院 党员 志愿者 先进事迹 展播 职业 学院 党员 志愿者 先进事迹 展播	Topic #1	[0.00900903 0.54364075 0.00900909 0.00900901 0.00901095 0.00900901 0.37527584 0.00900901 0.00900927 0.00900904 0.00900901]
『新华时评 | 增强定力耐力 疫情防控绝不能“躺平”』O新华时评 | 增强定力耐力 疫情防控绝不能“躺平” ?	评论	新华 时评 定力 耐力 躺平 新华 时评 定力 耐力 躺平	Topic #2	[0.01408451 0.01408591 0.85915113 0.01408451 0.01408451 0.01408451 0.01408482 0.01408451 0.01408496 0.01408476 0.01408589]
【2022年10月11日16时起，渭南市新增5个高风险区3个中风险区】根据当前新冠疫情防控需要，按照《新型冠状病毒肺炎防控方案（第九版）》相关规定，经综合分析研判，渭南市应对新型冠状病毒感染肺炎疫情工作领导小组办公室研究决定，自2022年10月11日16时起，划定风险区域如下：一、高风险区（5个）1.蒲城县奉先街道东城一品小区2.蒲城县紫荆街道双酒村6组3.蒲城县开元街中段2号4.蒲城县延安街西段58号5.蒲城县迎宾路西侧沿街商铺及楼上住宅（北至公园大境东门南至长乐街十字）二、中风险区（3个）1.蒲城县紫荆街道双酒村（除6组）2.蒲城县尚苑酒店门口薛记小笼包摊位3.蒲城县联手商城斜对面巷子里门朝北麻将馆（红旗路小十字3号）三、低风险区蒲城县除高中风险区外，其他区域均为低风险区。调整后，渭南市共有高风险区11个，中风险区10个。以上区域范围和管控要求将根据疫情防控形势变化适时调整。特此通告…	评论	肺炎 防控 方案 第九版 综合 分析 研判 肺炎 疫情 工作 领导小组 办公室 研究 风险 区域 街道 小区 街道 开元 中段 西段 商铺 住宅 公园 大境 十字 街道 酒店 小笼包 摊位 斜对面 巷子 十字 区域 调整 区域 管控 形势 变化 调整 通告 肺炎 疫情 工作 领导小组 办公室	Topic #5	[0.00277018 0.00277032 0.00277045 0.00277039 0.00277029 0.72198256 0.00277035 0.00277025 0.00277075 0.00277018 0.25308428]
#无锡疫情防控#14、15号想从苏州去无锡玩两天定话不会被隔离吧 ?	评论	定话	Topic #0	[0.09090909 0.09090909 0.09090909 0.09090909 0.09090909 0.09090909 0.09090909 0.09090909 0.09090909 0.09090909 0.09090909]
最疼我的姥姥去世了，可是我却回不了家，见不了她最后一面。因为疫情防控，在国内的时候也进不去养老院多看看姥姥。好担心妈妈啊 ?	评论	姥姥 姥姥 妈妈	Topic #4	[0.04761905 0.04761905 0.04761905 0.04761905 0.52380952 0.04761905 0.04761905 0.04761905 0.04761905 0.04761905 0.04761905]
我分享了【新华时评 | 增强定力耐力 疫情防控绝不能“躺平”】, 快来看吧！ | O新华时评 | 增强定力耐力 疫情防控绝不能“躺平” ?	评论	新华 时评 定力 耐力 躺平 新华 时评 定力 耐力 躺平	Topic #2	[0.01408451 0.01408591 0.85915113 0.01408451 0.01408451 0.01408451 0.01408482 0.01408451 0.01408496 0.01408476 0.01408589]
『新华时评 | 增强定力耐力 疫情防控绝不能“躺平”』O新华时评 | 增强定力耐力 疫情防控绝不能“躺平” ?	评论	新华 时评 定力 耐力 躺平 新华 时评 定力 耐力 躺平	Topic #2	[0.01408451 0.01408591 0.85915113 0.01408451 0.01408451 0.01408451 0.01408482 0.01408451 0.01408496 0.01408476 0.01408589]
#买房指导#【网上办 掌上办！自治区住建领域政务服务疫情期间“不打烊”】为严格落实疫情防控要求，自治区住房和城乡建设厅强化服务意识，多措并举确保疫情防控期间全区住建领域行政审批和工程项目审批制度改革相关工作平稳有序推进。O网页链接 ?	评论	买房 指导 自治区 领域 政务 服务 疫情 自治区 住房 城乡 服务 意识 全区 领域 行政 工程项目 制度 改革 工作 有序 网页 链接	Topic #1	[0.00497595 0.39377771 0.0049765 0.00497524 0.00497593 0.18117762 0.00497739 0.00497567 0.00497612 0.38523671 0.00497516]
『新华时评 | 增强定力耐力 疫情防控绝不能“躺平”』O新华时评 | 增强定力耐力 疫情防控绝不能“躺平” ?	评论	新华 时评 定力 耐力 躺平 新华 时评 定力 耐力 躺平	Topic #2	[0.01408451 0.01408591 0.85915113 0.01408451 0.01408451 0.01408451 0.01408482 0.01408451 0.01408496 0.01408476 0.01408589]
一米，是爱你的距离！ 一米，是守护的印记！“一米线”是安全线也是文明线 疫情防控不松懈 戴好口罩、不聚集 守护健康“一米线” 2广州·越秀山体育场 ?	评论	距离 印记 米线 安全线 文明线 口罩 米线 体育场	Topic #8	[0.01961474 0.01960791 0.01960805 0.01960784 0.01960941 0.01960784 0.01960931 0.01960784 0.80391136 0.01960784 0.01960784]
『徐鸿到仙女湖区调研督导疫情防控工作』O徐鸿到仙女湖区调研督导疫情防控工作 ?	评论	仙女 调研 督导 工作 仙女 调研 督导 工作	Topic #1	[0.01408517 0.85915032 0.01408477 0.01408457 0.01408464 0.01408521 0.01408572 0.01408454 0.01408478 0.01408578 0.01408451]
新华时评 | 增强定力耐力 疫情防控绝不能“躺平” O新华时评 | 增强定力耐力 疫情防控绝不能“躺平” ?	评论	新华 时评 定力 耐力 躺平 新华 时评 定力 耐力 躺平	Topic #2	[0.01408451 0.01408591 0.85915113 0.01408451 0.01408451 0.01408451 0.01408482 0.01408451 0.01408496 0.01408476 0.01408589]
『新华时评 | 增强定力耐力 疫情防控绝不能“躺平”』O新华时评 | 增强定力耐力 疫情防控绝不能“躺平” ?	评论	新华 时评 定力 耐力 躺平 新华 时评 定力 耐力 躺平	Topic #2	[0.01408451 0.01408591 0.85915113 0.01408451 0.01408451 0.01408451 0.01408482 0.01408451 0.01408496 0.01408476 0.01408589]
山西省委召开第110次疫情防控专题会 O山西省委召开第110次疫情防控专题会 ?	评论	专题 专题	Topic #0	[0.09090909 0.09090909 0.09090909 0.09090909 0.09090909 0.09090909 0.09090909 0.09090909 0.09090909 0.09090909 0.09090909]
#山西运城新增196名新冠阳性#疫情尚未结束，防控切莫大意！期待早日战胜疫情！ ?	评论	运城 阳性 疫情 防控 战胜 疫情	Topic #6	[0.01408456 0.01408451 0.01408993 0.15509863 0.01408618 0.24585591 0.48635625 0.01408823 0.01408636 0.01408452 0.01408493]
10月10日0-14时，广元市新增无症状感染者1例。#疫情防控 L一枝真秀的微博视频 ?	评论	视频	Topic #4	[0.0476193 0.04762091 0.04762367 0.04761919 0.52379837 0.04761905 0.04762332 0.04761905 0.04761905 0.04761905 0.04761905]
【10月11日16时起，西安新增5个高风险区9个中风险区】根据《新型冠状病毒肺炎防控方案（第九版）》关于科学划分、精准管控等要求，经市、区（县）专家疫情分析研判，西安市新冠肺炎疫情防控指挥部研究决定：自2022年10月11日16时起，划定风险区域如下：将以下5地调整为高风险区:雁塔区漳浒寨街道紫薇西棠社区紫薇西棠小区4号楼1单元；灞桥区席王街道永丰社区辰宇世纪城小区南区8号楼1单元；高新区细柳街道乳驾庄44排1号胜利宾馆；高新区鱼化寨街道漳浒寨雷家寨安置小区1号楼4单元；浐灞生态区总部产业园旭辉荣华公园大道1号楼。将以下9地调整为中风险区:新城区解放门街道西六路社区尚德路西六路口以北至尚德路西七路口以南两侧住户及门面；雁塔区漳浒寨街道紫薇西棠社区紫薇西棠小区（除4号楼1单元）；灞桥区席王街道永丰社区辰宇世纪城小区南区（除8号楼1单元）；高新区细柳街道乳驾庄44排（除1号胜利宾馆）；高新区…	评论	肺炎 防控 方案 第九版 科学 经市 专家 疫情 分析 研判 肺炎 指挥部 研究 风险 区域 调整 漳浒寨 街道 社区 小区 单元 街道 永丰 社区 辰宇 世纪 小区 单元 细柳 街道 乳驾 胜利 宾馆 街道 漳浒寨 小区 单元 生态区 总部 产业园 公园 大道 调整 街道 社区 住户 门面 漳浒寨 街道 社区 小区 单元 街道 永丰 社区 辰宇 世纪 小区 单元 细柳 街道 乳驾 胜利 宾馆 街道 天谷 号院 商铺 街道 漳浒寨 小区 单元 丈八 街道 丈八 国际 商铺 丈八 街道 锦业路 号院 生态区 总部 产业园 公园 大道 调整 碑林区 生态区 报业 媒体 记者	Topic #10	[0.00134958 0.00134956 0.00134993 0.00134963 0.00134967 0.00135001 0.00134979 0.0013496 0.00134963 0.00134961 0.98650298]
新华时评 | 增强定力耐力 疫情防控绝不能“躺平” O新华时评 | 增强定力耐力 疫情防控绝不能“躺平” ?	评论	新华 时评 定力 耐力 躺平 新华 时评 定力 耐力 躺平	Topic #2	[0.01408451 0.01408591 0.85915113 0.01408451 0.01408451 0.01408451 0.01408482 0.01408451 0.01408496 0.01408476 0.01408589]
隔壁映月大家小区不让我们进去做核酸，那我们就换个地方做吧。#成都疫情防控# PS：今日份到货，黎漾消毒液、樱之歌泡面碗、得宝抽纸和迪士尼湿纸巾。 2成都·映月大家 ?	评论	小区 核酸 地方 消毒液 泡面 湿纸巾	Topic #2	[0.02439544 0.02439024 0.26956705 0.02439024 0.02440092 0.02439041 0.02439055 0.26699704 0.0243944 0.0243912 0.26829249]
逼疫情 我每天收疫情防控的文都要收十几条 真的烦真的烦真的烦真的烦真的烦真的烦真的烦真的烦真的烦真的烦真的烦真的烦真的烦真的烦 ?	评论	疫情 文都	Topic #2	[0.04761943 0.04761905 0.52376053 0.0476191 0.04763008 0.04762681 0.04764145 0.04762363 0.04762125 0.04761911 0.04761957]
新华时评 | 增强定力耐力 疫情防控绝不能“躺平”@QQ浏览器 O新华时评 | 增强定力耐力 疫情防控绝不能“躺平” ?	评论	新华 时评 定力 耐力 躺平 浏览器 新华 时评 定力 耐力 躺平	Topic #2	[0.01408451 0.01408591 0.85915113 0.01408451 0.01408451 0.01408451 0.01408482 0.01408451 0.01408496 0.01408476 0.01408589]
#广汉疫情防控# 快点解封吧心累了 ?	评论		Topic #0	[0.09090909 0.09090909 0.09090909 0.09090909 0.09090909 0.09090909 0.09090909 0.09090909 0.09090909 0.09090909 0.09090909]
发布了头条文章：《樟木头镇委书记黄淦洪到樟洋社区调研疫情防控、安全生产、交通隐患工》 O樟木头镇委书记黄淦洪到樟洋社区调研疫情防控、安全生产、交通隐患工 ?	评论	头条 文章 樟木 镇委 书记 社区 调研 生产 交通 隐患 樟木 镇委 书记 社区 调研 生产 交通 隐患	Topic #9	[0.00662423 0.27576527 0.00662263 0.00662283 0.00662686 0.00662368 0.00662362 0.00662299 0.00662282 0.53217403 0.13907104]
【#陕西渭南蒲城县划定风险区域#】根据当前新冠疫情防控需要，按照《新型冠状病毒肺炎防控方案（第九版）》相关规定，经综合分析研判，渭南市应对新型冠状病毒感染肺炎疫情工作领导小组办公室研究决定，自2022年10月11日16时起，划定风险区域如下：一、高风险区（5个）1.蒲城县奉先街道东城一品小区2.蒲城县紫荆街道双酒村6组3.蒲城县开元街中段2号4.蒲城县延安街西段58号5.蒲城县迎宾路西侧沿街商铺及楼上住宅（北至公园大境东门南至长乐街十字）二、中风险区（3个）1.蒲城县紫荆街道双酒村（除6组）2.蒲城县尚苑酒店门口薛记小笼包摊位3.蒲城县联手商城斜对面巷子里门朝北麻将馆（红旗路小十字3号）三、低风险区蒲城县除高中风险区外，其他区域均为低风险区。调整后，渭南市共有高风险区11个，中风险区10个。以上区域范围和管控要求将根据疫情防控形势变化适时调整。特此通告。渭南市应对新型冠状病毒感染肺炎疫情…	评论	风险 区域 肺炎 防控 方案 第九版 综合 分析 研判 肺炎 疫情 工作 领导小组 办公室 研究 风险 区域 街道 小区 街道 开元 中段 西段 商铺 住宅 公园 大境 十字 街道 酒店 小笼包 摊位 斜对面 巷子 十字 区域 调整 区域 管控 形势 变化 调整 通告 肺炎 疫情 工作 领导小组 办公室	Topic #5	[0.00262476 0.00262489 0.002625 0.00262495 0.00262486 0.73453703 0.00262491 0.00262484 0.00262529 0.00262476 0.24183872]
#泸州疫情防控# 【叙永县关于调整高中风险区的通告（10月11日)】根据当前叙永疫情防控形势需要，按照国务院应对新型冠状病毒肺炎疫情联防联控机制综合组《新型冠状病毒肺炎防控方案（第九版）》的规定，经专家综合研判，叙永县新型冠状病毒肺炎疫情防控指挥部决定，对我县部分区域风险区进行调整，现通告如下：一、高风险区（6个）龙凤镇双桥村1社西临永宁河大桥至石膏滩段，北临头天路与粮储中心路相交段，东临厦蓉高速1861＋600至1862＋150段，南临头天路罗汪嘴大桥至双桥桥头区域；龙凤镇双桥村4社；龙凤镇龙凤社区3社；龙凤镇龙凤社区7社；龙凤镇龙凤社区8社；天池镇柏杨村七社。二、中风险区（1个）天池镇柏杨村除七社以外的其他区域。三、低风险区叙永县除高、中风险区以外的其他区域。此通告自发布之日起执行，以上区域范围和管控要求将根据疫情防控形势变化适时调整。叙永县新型冠状病毒肺炎疫情防控指挥部2022年1…	评论	调整 通告 形势 肺炎 疫情 机制 综合 肺炎 防控 方案 第九版 专家 综合 研判 肺炎 指挥部 区域 风险 调整 通告 双桥 石膏 滩段 天路 中心 双桥 桥头 区域 双桥 社区 社区 社区 区域 区域 通告 区域 管控 形势 变化 调整 肺炎 指挥部	Topic #5	[0.0027707 0.00277036 0.00277038 0.00277053 0.00277013 0.84804731 0.00277032 0.00277018 0.00277057 0.00277063 0.1270189 ]
#山西运城新增196名新冠阳性#今年的疫情非常的诡异，让人防不胜防。去年的时候，各地也有零星的病例和小范围的爆发，但是，只要经过严格的疫情防控措施，都能很快控制住，对于各地的经济发展影响相对有限。而今年的疫情就像草原上的野火一样，此起彼伏，有的地方甚至一年内出现多次疫情小范围爆发，对于经济的影响也更为严重。我觉得应该在全国层面做一个综合的调研，看看到底是什么原因导致国内各地如此频繁的爆发疫情。	评论	运城 阳性 疫情 零星 病例 措施 经济 发展 影响 疫情 草原 野火 地方 疫情 经济 影响 全国 层面 综合 调研 原因 疫情	Topic #2	[0.00523575 0.00523831 0.62111588 0.05993283 0.00523647 0.12478797 0.00523603 0.00523678 0.00523643 0.15750789 0.00523567]
#西安疫情防控#【疾控专家：陕西已出现奥密克戎变异毒株BF.7感染者，切记科学戴口罩】近期内蒙古自治区呼和浩特市报告的一本土新冠肺炎感染者，经过国家基因测序检测，该病例属于新冠病毒奥密克戎变异株BF.7进化分支，这是目前该分支首次在国内引起本土疫情。奥密克戎变异毒株BF.7有哪些传播特点，公众如何预防？10月11日，陕西省疾控中心传染病预防控制所所长张义对此进行了解读。奥密克戎变异毒株BF.7有哪些传播特点，感染后有哪些症状？张义说，BF.7变异毒株比现有的变异毒株更具有传染力，扩散性及逃逸性，极易造成大面积传播。而且BF.7的感染者以无症状患者和轻症患者居多，因此很容易“潜行”在人群中，难以发现。BF.7变异毒株感染后表现的症状主要有高烧、持续性咳嗽、身体疼痛、头痛、喉咙痛、嗅觉改变和食欲不振等。我省是否出现奥密克戎变异毒株BF.7感染者？张义说，10月3日我省报告一起家庭聚集性疫情，…	评论	专家 变异 毒株 感染者 科学 报告 本土 肺炎 感染者 国家 基因 测序 检测 病例 病毒 变异 分支 分支 本土 疫情 变异 毒株 传播 公众 疾控中心 传染病 所长 变异 毒株 传播 症状 变异 毒株 变异 毒株 传染 扩散性 大面积 传播 感染者 患者 轻症 患者 人群 变异 毒株 症状 持续性 身体 疼痛 头痛 喉咙痛 嗅觉 变异 毒株 感染者 报告 家庭 疫情 感染者 探亲 人员 基因 测序 变异 分支 疫情 变异 毒株 公众 变异 毒株 变异 毒株 传染性 措施 公众 公众 变异 毒株 科学 手段 起因 传播 案例 步行 公共场合 随地吐痰 传染 市民 路人 距离 交叉感染 人流 密集 人行道 路人 小区 活动 邻居们 交叉感染 案例 感染者 口罩 传播 交叉感染 科学 传播 风险 交叉感染 疫情 经济 防控 措施 科学 措施 勤洗手 通风 分餐制 公筷 米线 社交 距离 …	Topic #2	[0.06903221 0.00081906 0.61168849 0.03212209 0.0008191 0.00081908 0.00081907 0.0008191 0.2741923 0.00081905 0.00805045]
【#陕西渭南蒲城县划定风险区域#】根据当前新冠疫情防控需要，按照《新型冠状病毒肺炎防控方案（第九版）》相关规定，经综合分析研判，渭南市应对新型冠状病毒感染肺炎疫情工作领导小组办公室研究决定，自2022年10月11日16时起，划定风险区域如下：一、高风险区（5个）1.蒲城县奉先街道东城一品小区2.蒲城县紫荆街道双酒村6组3.蒲城县开元街中段2号4.蒲城县延安街西段58号5.蒲城县迎宾路西侧沿街商铺及楼上住宅（北至公园大境东门南至长乐街十字）二、中风险区（3个）1.蒲城县紫荆街道双酒村（除6组）2.蒲城县尚苑酒店门口薛记小笼包摊位3.蒲城县联手商城斜对面巷子里门朝北麻将馆（红旗路小十字3号）三、低风险区蒲城县除高中风险区外，其他区域均为低风险区。调整后，渭南市共有高风险区11个，中风险区10个。以上区域范围和管控要求将根据疫情防控形势变化适时调整。特此通告。渭南市应对新型冠状病毒感染肺炎疫情…	评论	风险 区域 肺炎 防控 方案 第九版 综合 分析 研判 肺炎 疫情 工作 领导小组 办公室 研究 风险 区域 街道 小区 街道 开元 中段 西段 商铺 住宅 公园 大境 十字 街道 酒店 小笼包 摊位 斜对面 巷子 十字 区域 调整 区域 管控 形势 变化 调整 通告 肺炎 疫情 工作 领导小组 办公室	Topic #5	[0.00262476 0.00262489 0.002625 0.00262495 0.00262486 0.73453703 0.00262491 0.00262484 0.00262529 0.00262476 0.24183872]
『新华时评 | 增强定力耐力 疫情防控绝不能“躺平”』O新华时评 | 增强定力耐力 疫情防控绝不能“躺平” ?	评论	新华 时评 定力 耐力 躺平 新华 时评 定力 耐力 躺平	Topic #2	[0.01408451 0.01408591 0.85915113 0.01408451 0.01408451 0.01408451 0.01408482 0.01408451 0.01408496 0.01408476 0.01408589]
『新华时评 | 增强定力耐力 疫情防控绝不能“躺平”』O新华时评 | 增强定力耐力 疫情防控绝不能“躺平” ?	评论	新华 时评 定力 耐力 躺平 新华 时评 定力 耐力 躺平	Topic #2	[0.01408451 0.01408591 0.85915113 0.01408451 0.01408451 0.01408451 0.01408482 0.01408451 0.01408496 0.01408476 0.01408589]
#张家口疫情防控#我把话放这了，只要不知道感染源头，不知道怎么避免这类感染源头，光封城，做核酸是解决不了问题的，张家口防疫部门还是懒 ?	评论	源头 源头 核酸 防疫 部门	Topic #0	[0.75605064 0.02439405 0.02439985 0.02439063 0.02439562 0.02439095 0.02439907 0.02439647 0.02439922 0.02439326 0.02439024]
新华时评 | 增强定力耐力 疫情防控绝不能“躺平” O新华时评 | 增强定力耐力 疫情防控绝不能“躺平” ?	评论	新华 时评 定力 耐力 躺平 新华 时评 定力 耐力 躺平	Topic #2	[0.01408451 0.01408591 0.85915113 0.01408451 0.01408451 0.01408451 0.01408482 0.01408451 0.01408496 0.01408476 0.01408589]
新华时评 | 增强定力耐力 疫情防控绝不能“躺平” O新华时评 | 增强定力耐力 疫情防控绝不能“躺平” ?	评论	新华 时评 定力 耐力 躺平 新华 时评 定力 耐力 躺平	Topic #2	[0.01408451 0.01408591 0.85915113 0.01408451 0.01408451 0.01408451 0.01408482 0.01408451 0.01408496 0.01408476 0.01408589]
#济宁疫情防控#想问问快递恢复了吗？可以寄东西吗？ ?	评论	问问	Topic #0	[0.09090909 0.09090909 0.09090909 0.09090909 0.09090909 0.09090909 0.09090909 0.09090909 0.09090909 0.09090909 0.09090909]
致敬奋斗一线的白衣使者[强]，心疼我的妈妈同时也很欣慰妈妈舍小家顾大家的奉献精神[合十]疫情防控是长期攻坚战，唯有像妈妈您这样的无私无畏每一天的坚守，才有我们幸福美好的家园[拥抱] 2乌鲁木齐 ?	评论	白衣 使者 妈妈 妈妈 舍小家 妈妈 家园	Topic #4	[0.01639344 0.01639344 0.01639344 0.01639344 0.50819672 0.01639417 0.20296929 0.01639344 0.01639473 0.01639344 0.15768443]
疫情防控常态化，对于胖东来好像影响不大，除了胖东来医药24h营业其它门店还是每周二闭店休息，听药店同行讲道：胖东来卖药从不推销，来买药的络绎不绝，我们不行啊，我们不推销绝对撑不过2年，疫情之下，又还有哪些这种特立于大多数的商家呢？ ??? 2许昌·胖东来时代广场 ?	评论	常态 影响 医药 营业 门店 二闭店 药店 卖药 买药 疫情 商家 时代广场	Topic #5	[0.01234599 0.01234627 0.01235114 0.01234569 0.01234892 0.50658713 0.012348 0.0123463 0.01234659 0.38228774 0.01234624]
《呼和浩特市2103-2799本土阳性感染者活动轨迹》 #呼和浩特防控疫情第一线# #内蒙古疫情速报# O呼和浩特市2103-2799本土阳性感染者活动轨迹 ?	评论	本土 活动 轨迹 防控 疫情 疫情 速报 本土 活动 轨迹	Topic #8	[0.00900922 0.00900924 0.00901267 0.20987424 0.00901028 0.00901065 0.28670502 0.00900955 0.4313406 0.00900921 0.00900932]
上了班后的第一次参加疫情防控 ?	评论		Topic #0	[0.09090909 0.09090909 0.09090909 0.09090909 0.09090909 0.09090909 0.09090909 0.09090909 0.09090909 0.09090909 0.09090909]
疫情防控期间，今日由第一书记为村委会办公楼放电暖气，让村干部度过温暖的冬天。给应聘人员讲使用方法。 2乌鲁木齐 ?	评论	第一书记 办公楼 暖气 村干部 人员 方法	Topic #4	[0.03226743 0.03225977 0.03226871 0.032261 0.35482472 0.03225865 0.03225835 0.35481092 0.03227078 0.03226159 0.03225806]
【疫情正能量：一束光亮 一点甜】从镜头里捕捉到的温暖瞬间，为深秋的青城带来一束光亮一点甜。#呼和浩特防控疫情第一线##内蒙古疫情速报# ????	评论	疫情 能量 镜头 防控 疫情 疫情 速报	Topic #6	[0.01408473 0.01408454 0.01408927 0.01408451 0.01408621 0.01408634 0.85914455 0.01408524 0.01408526 0.01408452 0.01408484]
【彭某英(女，46岁) 、罗某(女，26岁) ，被受案调查！】10月11日，湘西龙山县公安局通报：两名核酸检测阳性感染者未履行疫情防控相关责任被受案调查。彭某英，女，46岁，10月11日核酸检测结果为阳性，诊断为新冠肺炎无症状感染者。经调查，10月8日彭某英发现其健康码被赋红码后，未遵守疫情管控相关要求，涉嫌违反相关法律规定。罗某，女，26岁，10月11日核酸检测结果为阳性，诊断为新冠肺炎无症状感染者。经调查，10月5日罗某与来凤阳性感染者存在活动轨迹交集，10月6日《龙山县新冠肺炎疫情防控指挥部关于紧急寻找密接人员的公告》发布后，罗某仍于10月6日、7日连续两天在他人家中留宿并参加人情宴请，涉嫌违反相关法律规定。对彭某英、罗某涉嫌违法犯罪的行为，已由公安机关启动受案程序，并依法追究其法律责任。警方提示，当前疫情防控形势依然严峻复杂，请广大市民积极配合疫情防控工作，自觉遵守防疫政策，齐心…	评论	调查 通报 责任 调查 阳性 肺炎 调查 疫情 管控 法律 阳性 肺炎 调查 活动 轨迹 肺炎 指挥部 人员 公告 人情 法律 公安机关 启动 程序 法律责任 警方 形势 市民 工作 防疫 政策 抗击 疫情 家人 市民 社会 公安机关 依法	Topic #0	[0.51190154 0.00262523 0.00262585 0.10680937 0.00262536 0.15867283 0.09643395 0.00262492 0.11043113 0.00262507 0.00262475]
【#成都2家物业未严格落实疫情防控被通报#】#成都疫情防控# 当前，国内、省内疫情形势依然严峻复杂，我市面临外防输入的巨大压力，全市绝大多数物业服务机构能够坚持履行疫情防控主体责任，配合社区做好物业小区外地来（返）蓉人员防控管理工作，但在检查中发现，仍有个别企业及从业人员在物业小区门岗管控中存在履职不到位、执行措施不严格等问题，现将相关情况通报如下↓↓	评论	物业 通报 疫情 形势 外防 压力 全市 物业 服务 机构 主体 责任 社区 物业 小区 外地 人员 防控 管理工作 检查 企业 物业 小区 管控 措施 情况通报	Topic #5	[0.00383266 0.00383263 0.00383309 0.00383186 0.00383214 0.28864463 0.00383266 0.00383193 0.27434073 0.13634225 0.27384541]
#vlog# 内蒙古封校大学生日常???? 大四考研狗怕的是新冠吗 我们怕的是学不进去学不了在宿舍学不进去也得学的这个矛盾心理真的太难了 希望明早起来一切恢复到2019一样 疫情期间大家最好防控工作哟??? 2呼和浩特·内蒙古大学 LNichguud_Sodloo的微博视频 ?	评论	封校 大学生 考研 宿舍 心理 疫情 防控 工作 视频	Topic #4	[0.01098978 0.01099076 0.01099364 0.01098908 0.63656944 0.0109916 0.26451646 0.01098937 0.01099007 0.01098948 0.01099031]
好想出去走一走，看看这个大世界疫情防控、人人有责在家隔离 ?	评论	世界	Topic #4	[0.04761905 0.04761905 0.04762114 0.04761905 0.52378973 0.04761905 0.04762012 0.04761905 0.04761905 0.04763408 0.04762064]
国庆找导师请假回家，她没同意，说现在疫情形势还是很严峻，防控也很严格，说以后还有机会的。可是国庆前还能出校，现在连寝室都出不了了，昨天又有了一个新密接，又得重新3+4，这算什么啊 ?	评论	导师 回家 疫情 形势 防控 机会 出校 寝室	Topic #2	[0.01639346 0.01639571 0.65556916 0.01639345 0.19687466 0.0163996 0.01639603 0.01639377 0.01639435 0.01639612 0.01639369]
刚看完第一季生活大爆炸，很有趣。最近在玩一笔画、数独和2048，属于是返璞归真了。疫情防控又加强了，现在都不让出门了，关在寝室里了。今天下午很睡了一会儿，说明晚上睡觉的时间要提前了。 ?	评论	生活 笔画 寝室 时间	Topic #4	[0.03226672 0.03227389 0.03226076 0.03225806 0.67737408 0.03226379 0.03226248 0.03226174 0.03226138 0.03225885 0.03225824]
#深圳疫情防控#新安街道有人有物资吗？我看到的村里没有，我们这种小区也没有，高层也没有。呵呵。 ?	评论	街道 物资 小区 高层	Topic #10	[0.02439812 0.02439136 0.02439057 0.02439024 0.02439114 0.02439032 0.26828095 0.02439053 0.02439028 0.02439155 0.51219492]
【酒泉80后民警自创歌曲“声”援抗疫一线】“冰雪祁连的胡杨，激励着深夜坚守的灯塔，陇原大地的英雄，守护着孩子纯真的笑脸……”近日，一首“声”援抗疫一线的原创歌曲在酒泉人的朋友圈广为流传，走心写实的歌词和饱含深情的歌声，听完让人备受感动。歌曲出自酒泉市公安局肃州分局丰乐派出所所长郭旭东之手，从作词、作曲到弹唱都由他一人完成。“早在2020年年初新冠肺炎疫情发生时，我就有了创作这首歌曲的想法，之后开始写词并不断打磨。后来，全国各地及家乡酒泉也陆续发生了疫情，我也亲身参与了疫情防控工作，并目睹了很多同事在一线坚守的场景，有了切身体会后，最终在今年9月完成了《疫情不退 我们不退》这首歌曲的创作。”郭旭东说，在核酸检测现场、交通卡口、隔离宾馆等场所，到处都有警察的身影，他们奋不顾身，默默奉献，守护着城市的平安，令人动容。他想通过这样一种方式向坚守疫情防控一线的民警致敬，也为大家战胜疫情鼓舞士气，传…	评论	酒泉 民警 自创 歌曲 援抗 冰雪 灯塔 大地 孩子 笑脸 援抗 原创 歌曲 酒泉 朋友圈 歌词 深情 歌声 歌曲 分局 派出所 所长 作词 作曲 弹唱 肺炎 疫情 创作 首歌曲 全国 家乡 酒泉 疫情 工作 同事 场景 疫情 首歌曲 创作 现场 交通卡 宾馆 场所 身影 动容 方式 民警 战胜 疫情 鼓舞士气 能量 弹唱 书法 书法 诗歌 作品 公安 微信 公众 创作 疫情 首歌曲 创作 歌曲 铁警 酒泉 记者 责任编辑	Topic #0	[0.30740227 0.00302229 0.00302231 0.00302269 0.20788172 0.00302189 0.25400528 0.00302143 0.2095568 0.00302185 0.00302146]
相亲前只是不知道自己喜欢什么，但是相亲后是知道自己讨厌什么了。都是些什么奇葩小仙女。最近这段时间的经历可以说是体验极差，第一个公司里的人家介绍加微信后爱搭不理的态度打一开始就没看上我，你看不上不会第一时间说吗然后还找个是个人都看出来敷衍的理由。第二个开始聊的好好的，一段时间后说父母逼的压力大不想下去，这不是浪费时间。第三个见面后因为疫情管控咖啡厅没去成回去聊说着说着来一句没有谈对象打算，如果不是疫情防控我的咖啡就已经往她脸上泼了。人与人之间真的是什么奇葩都有，相亲介绍的是一个个的不靠谱，直接点看得上就谈看不上就回有什么。真以为这个岁数的男生会去无底线当个舔狗吗。	评论	奇葩 仙女 经历 体验 极差 公司 态度 时间 理由 父母 压力 浪费时间 见面 疫情 管控 咖啡厅 对象 咖啡 奇葩 岁数 男生 底线	Topic #4	[0.00763849 0.0076352 0.33676126 0.0076339 0.48778128 0.0076378 0.0076345 0.00763563 0.00763556 0.11437196 0.00763443]
越来越感觉，这样的疫情防控方式融入不了人们的正常生活，它与自由相违背，它时常打乱正常生活的连续性，三年时间被“切”的很零碎，随之被切碎的是过往三年的记忆，它太“抢镜”占据了很多记忆碎片的头版！ ?	评论	感觉 方式 生活 生活 连续性 时间 记忆 记忆 碎片 头版	Topic #4	[0.01639686 0.01639822 0.01639459 0.01639344 0.83604902 0.01639551 0.01639525 0.01639433 0.01639409 0.0163952 0.01639351]
这是对昨天人民日报文章的时评，晚了一天，失责不？还是通过气，你先我后？不过调门是一样的，歌词是统一的。你听不听不在于你，我唱不唱也不在于我。躺不躺平，本来就是个无聊又无据的词，硬是被抬高到党媒最高一级。请问总编们，你们还能抄袭点别的什么词儿吗？所谓“定力，耐力”，你有本事！你试试跟上百万因疫情封控而倒闭的小老板，失业人员说去？沿海发达省市财税骤减，交不上天朝公粮，机关事业单位减薪20-30%，你去说去？！#凤凰新闻#【新华时评：增强定力耐力 疫情防控绝不能“躺平”】新华社北京10月10日电题：增强定力耐力疫情防控绝不能“躺平”新华社记者刚过去的国庆假期里，全国多地在活跃文化和旅游消费市场的同时，严格落实疫情防控措施，多措并...O新华时评：增强定力耐力 疫情防控绝不能“躺平”来自@凤凰新闻客户端	评论	人民日报 文章 时评 歌词 统一 躺平 总编 词儿 定力 耐力 试试 疫情 封控 老板 失业 人员 省市 财税 公粮 机关 事业单位 新闻 新华 时评 定力 耐力 躺平 定力 耐力 躺平 记者 全国 活跃 文化 旅游 消费市场 措施 多措 新华 时评 定力 耐力 躺平 新闻 客户端	Topic #2	[0.00356206 0.00356047 0.86115367 0.00355942 0.00355951 0.00355951 0.00355913 0.00356249 0.00356191 0.10680301 0.00355882]
孩子学校又开始排查了#石家庄疫情防控# 2石家庄 ?	评论	孩子 学校 排查	Topic #4	[0.02439336 0.02439152 0.02439024 0.02439024 0.50925577 0.02439124 0.02439172 0.02439129 0.27122413 0.02439024 0.02439024]
#天水城事#【关于秦州区招聘城镇公益性岗位工作人员的公告】关于秦州区招聘城镇公益性岗位工作人员的公告（2022年第4号） 根据加强和规范公益性岗位开发管理等有关文件规定和要求，现就秦州区公开招聘城镇公益性岗位工作人员事宜公告如下： 一、招聘计划 本次计划公开招聘城镇公益性岗位68名。详见附件1。上期未完成招聘工作的用人单位，可以按照城镇公益性岗位招聘条件继续选聘，报名地点、联系人不变。 二、招聘条件 1.遵纪守法，品行良好，热心公益事业。 2.法定劳动年龄内，有就业愿望和就业能力，持有《就业创业证》或《就业失业登记证》，经社区和区人社部门认定的就业困难人员，包括： ①城镇大龄失业人员(男50周岁、女40周岁以上)； ②城镇零就业家庭成员中的失业人员； ③连续失业半年以上的城镇失业人员； ④享受城镇最低生活保障的失业人员； ⑤残疾失业人员； ⑥因失去土地落户在城镇的就业困难人员； ⑦抚养未…	评论	水城 公益性 岗位 工作人员 公告 公益性 岗位 工作人员 公告 规范 公益性 岗位 管理 文件 公益性 岗位 工作人员 事宜 公告 计划 计划 公益性 岗位 附件 工作 用人单位 公益性 岗位 条件 地点 联系人 条件 品行 热心 公益事业 法定 劳动 年龄 能力 创业 失业 登记证 社区 区人 部门 人员 大龄 失业 人员 家庭成员 失业 人员 失业 失业 人员 生活 失业 人员 残疾 失业 人员 土地 落户 人员 子女 失业 人员 政策 人员 用人单位 规章制度 用人单位 现场 用人单位 措施 有序 具体地址 附件 人员 单位 岗位 符合条件 人员 材料 身份证 原件 复印件 免冠 彩色照片 户口本 原件 复印件 创业 失业 登记证 原件 复印件 人员 申请表 样表 附件 原件 单位 证明 材料 原件 复印件 人员 个人信息 材料 人员 公益性 岗位 推荐表 样表 附件 复印件 岗…	Topic #1	[0.39456981 0.4439433 0.00081933 0.00081904 0.11676095 0.00081919 0.00081916 0.03899142 0.00081928 0.00081923 0.00081929]
想创死不配合疫情防控的人 ?	评论		Topic #0	[0.09090909 0.09090909 0.09090909 0.09090909 0.09090909 0.09090909 0.09090909 0.09090909 0.09090909 0.09090909 0.09090909]
【人民日报仲音：#动态清零可持续而且必须坚持#】当前，全国疫情仍然呈现出“点多、面广”的特点，国内还有一批中高风险区，防控任务艰巨繁重。越是这样的时候，越要深刻认识到“动态清零”可持续而且必须坚持，继续科学精准抓好疫情防控工作。毫不动摇坚持“外防输入、内防反弹”总策略和“动态清零”总方针，因时因地因势不断优化防控政策措施，高效统筹疫情防控和经济社会发展，这既是秉承科学精神、科学态度的基本要求，也是遵循科学规律、保障人民根本利益的必然选择。 O人民日报仲音：“动态清零”可持续而且必须坚持	评论	人民日报 全国 疫情 防控 科学 精准 工作 外防 内防 策略 总方针 因势 优化 防控 政策措施 经济社会 发展 科学 精神 科学态度 科学 规律 根本利益 人民日报	Topic #2	[0.00452506 0.00452542 0.95474753 0.0045249 0.004525 0.00452519 0.00452583 0.00452494 0.00452502 0.00452615 0.00452495]
【12日起！鞍山城区各级各类学校全部暂停线下教学】 11日，记者从鞍山市教育局获悉，鉴于当前严峻复杂的疫情防控形势，为确保广大师生安全和健康，12日（星期三）起，鞍山市城区各级各类学校全部暂停线下教学，调整为线上教学。幼儿园调整为家长居家育儿和看护指导。后续安排将视疫情情况变化，及时作出调整并通过“鞍山云”向社会公布。鞍山市教育局要求，各县（市）区教育行政部门和学校（幼儿园）要根据本学期教育教学开展情况，按照《鞍山市中小学（幼儿园）线上教育教学工作指导意见》，做好线上教学各项工作，科学合理制订线上教学工作方案，做到“停课不停学”。学校在组织开展线上教学的同时，要加强对新冠疫情防控常识的宣传教育，注重做好疫情期间中小学生心理健康辅导，引导中小学生做好居家体育锻炼，确保圆满完成本学期教育教学任务。在鞍各高校要严格按照省教育厅关于高校疫情防控有关规定执行。各级各类学校（幼儿园）要坚持24小时值…	评论	城区 学校 记者 教育局 形势 城区 学校 调整 调整 家长 居家 育儿 指导 疫情 情况 变化 调整 社会 教育局 教育 行政部门 学校 本学期 教育 教学 情况 教育 教学 工作 指导 意见 工作 科学合理 工作 方案 学校 常识 疫情 心理健康 辅导 居家 本学期 教育 教学 高校 教育厅 高校 学校 小时 校级 领导 工作 属地 指挥部 研究	Topic #1	[0.00216987 0.48087016 0.00216967 0.00216923 0.23486113 0.26691168 0.00216949 0.00217049 0.00216947 0.00216949 0.00216931]
疫情防控封小区，出不来，难受，嗯，地库在修路，我好家伙，帅不过3秒，唉 2铜陵·恒大绿洲 L夏明明不明白i的微博视频 ?	评论	小区 地库 修路 恒大 绿洲 视频	Topic #10	[0.03225823 0.03225933 0.0322612 0.03225816 0.35483115 0.03225828 0.03226096 0.03225806 0.03225811 0.03225806 0.35483845]
《关于疫情防控变化的幻想可以消失了》前阵子，网上有很多声音，认为疫情防控不久后将会有变化，这种声音甚至喜欢从一些细微的变化里寻找支持依据。O网页链接 ?	评论	变化 幻想 消失 阵子 声音 变化 声音 变化 网页 链接	Topic #4	[0.01098901 0.23665351 0.01099077 0.01098922 0.39039618 0.285035 0.01098922 0.01098902 0.01098914 0.01098992 0.01098901]
不能网购我会死的，怎么每次疫情防控期间我都缺东少西的 ?	评论	网购 我会	Topic #0	[0.09090909 0.09090909 0.09090909 0.09090909 0.09090909 0.09090909 0.09090909 0.09090909 0.09090909 0.09090909 0.09090909]
被封在家里的第N天，从来没想过曾经在新闻上看到的疫情防控，有一天也发生在我们身边。和每天都见面的邻居小伙伴如今只能在医护人员上门做核酸时远远的打声招呼；每天醒来的第一件事就是看看新闻报道有没有新增病例，还有看看自己的核酸检测结果；被不断有支援的医护人员到来而感动着，也谢谢站在自家房顶给我扔泡面、酸辣粉的邻居小伙伴和发微信让我照顾好自己的老友们……我爱这个世界，也爱这些可爱的人儿。	评论	新闻 见面 小伙伴 医护人员 核酸 新闻报道 病例 医护人员 房顶 泡面 酸辣粉 小伙伴 和发微信 老友 世界 人儿	Topic #6	[0.01408806 0.01408451 0.29493814 0.01408595 0.1437259 0.01408451 0.29965655 0.16307534 0.01408893 0.01408702 0.01408509]
#动态清零可持续而且必须坚持#【人民日报仲音：动态清零可持续而且必须坚持】当前，全国疫情仍然呈现出“点多、面广”的特点，国内还有一批中高风险区，防控任务艰巨繁重。越是这样的时候，越要深刻认识到“动态清零”可持续而且必须坚持，继续科学精准抓好疫情防控工作。（人民日报） 2广州#广州生活#	评论	人民日报 全国 疫情 防控 科学 精准 工作 人民日报 生活	Topic #2	[0.00990191 0.00990317 0.90097826 0.00990107 0.00990289 0.00990294 0.0099038 0.00990125 0.00990152 0.00990201 0.00990117]
疫情防控如同儿戏，人民日报代表的是谁？全部开启精选评论，实时话题发了也看不到，真是青草天！是因为某个人的一句话还是什么原因？失望透顶！ ?	评论	儿戏 人民日报 代表 评论 话题 青草 原因 失望透顶	Topic #4	[0.01639394 0.01639391 0.23577876 0.01639344 0.61666893 0.01639344 0.01639638 0.01639344 0.01639344 0.01640087 0.01639344]
#双龙寺社区# 工作日记：2022年10月11日，上午8时30分，何向阳、田金玲走访辖区内的ZD人员，了解其最近情况和思想动态，并做好记录。10时到四组入户走访，排查安全隐患，向居民宣传防范电信诈骗的知识，发放宣传单页，提醒居民警惕陌生来电，不贪小便宜，不轻易转账汇款，出门门窗反锁好。下午2时30分，到辖区内的商铺进行消防安全检查，查看其消防设施是否完好，有无存在安全隐患，对存在的问题指出并督促其尽快整改，同时提醒商家做好疫情防控工作。	评论	双龙 社区 工作 日记 辖区 人员 情况 记录 入户 排查 居民 宣传 电信 诈骗 居民 陌生 汇款 门窗 反锁 辖区 商铺 检查 消防设施 商家 工作	Topic #0	[0.71868451 0.00584932 0.00584822 0.00584824 0.00584984 0.00584879 0.16023864 0.00584839 0.00584913 0.00584862 0.07428632]
#大庆疫情防控#26号公告和25号公告都没提解不解除限号，是忘了么 ?	评论	公告 公告 限号	Topic #1	[0.03225864 0.67741373 0.03225806 0.03225806 0.03225806 0.03226246 0.03225806 0.03225806 0.03225871 0.03225806 0.03225806]
【疫情防控】疫情防控无小事，这些知识要牢记！O【疫情防控】疫情防控无小事，这些知识要牢记！ ?	评论	牢记 牢记	Topic #6	[0.03225806 0.03225806 0.03225806 0.03225806 0.03225806 0.03225806 0.67741516 0.03225806 0.03226003 0.03226029 0.03225806]
疫情防控是常态，核酸检测是义务。人在家中避风险，苏康黄码入门来。#南通疫情# ?	评论	常态 义务 风险 南通 疫情	Topic #8	[0.01639737 0.01639353 0.01640086 0.01639346 0.01639722 0.38279969 0.01640142 0.01639533 0.46963295 0.01639402 0.01639415]
疫情防控绝不能“躺平” O新华时评 | 增强定力耐力 疫情防控绝不能“躺平” ?	评论	躺平 新华 时评 定力 耐力 躺平	Topic #2	[0.01960784 0.01960915 0.80391786 0.01960784 0.01960784 0.01960784 0.01960818 0.01960784 0.01960834 0.01960811 0.01960914]
#天津疫情# 最新抵津后6小时内测一次核酸！为科学精准严防疫情反弹，来返津人员要严格执行各项防疫政策，提前做好行程规划，并向社区、单位或住宿宾馆等主动报备。来返津人员需持48小时内核酸阴性证明和“健康码”绿码，抵津后原则上应在设有核酸采样点的机场、火车站、长途客运站、高速路口等进行“落地检”，最晚应于“抵津后6小时内”进行一次核酸检测，严格落实“七天三不”防疫要求，即7日内不聚餐、不聚会、不前往人员密集场所，并要做好健康监测，出现发热、干咳等症状，及时主动向社区、单位或住宿宾馆报告，按规定就医。与官方公布的病例活动轨迹有交集人员、风险地区来返津人员，接到电话、短信、健康码黄码或红码提示风险人员，请务必立即主动向社区、单位、住宿宾馆等报告。因瞒报、虚报或未按规定落实防控措施，引发疫情传播风险或其他严重后果的，要承担相应法律责任。单位、部门要切实履行好监督管理、健康宣教等责任。	评论	疫情 小时 核酸 科学 精准 疫情 人员 防疫 政策 行程 规划 社区 单位 住宿 宾馆 人员 小时 核酸 阴性 证明 核酸 机场 火车站 客运站 小时 防疫 聚餐 聚会 人员 密集 场所 症状 社区 单位 住宿 宾馆 报告 官方 病例 活动 轨迹 人员 风险 地区 人员 电话 短信 风险 人员 社区 单位 住宿 宾馆 报告 虚报 防控 措施 疫情 传播 风险 法律责任 单位 部门 监督管理 责任	Topic #8	[0.00158535 0.00158522 0.11723928 0.00158506 0.00158499 0.00158499 0.00158501 0.23314929 0.63693047 0.00158521 0.00158512]
#东营抗疫日记# 【关于调整东营经济技术开发区区域核酸检测频次的公告】#爱在东营 抗疫必赢# 根据市指挥部统一安排，结合我区风险区域等级调整，确定东营经济技术开发区进入常态化疫情防控阶段，10月12日不再组织区域核酸检测，以后每周一、周五按照“七天两检”的频次，常规开展区域核酸检测。 ?	评论	抗疫 日记 调整 经济 技术开发区 区域 公告 抗疫 指挥部 风险 区域 调整 经济 技术开发区 阶段 区域 常规 区域	Topic #5	[0.00552534 0.00552534 0.00552663 0.00552486 0.06514465 0.75107457 0.13957521 0.005525 0.00552512 0.00552808 0.0055252 ]
#cba# CBA新赛季首轮比赛正在进行中，广东队目前正在依照属地疫情防控规定接受管理，未能出现在对阵北控的赛场上。 ?	评论	比赛 属地 管理 对阵 赛场	Topic #1	[0.02439974 0.75605465 0.02439041 0.02439024 0.02439097 0.02440237 0.02439055 0.02440039 0.02439928 0.02439116 0.02439024]
#阜阳身边事#【 关于从严从紧做好当前疫情防控工作的通告】当前，新冠肺炎疫情形势严峻复杂，为切实保障广大群众身体健康，现将有关事项通告如下：一、切实履行防疫责任。倡导中高风险地区或涉疫重点地区人员尽量不要来（返）颍州，确需来（返），应主动提前3天向目的地所在单位和社区（村）报备，配合做好集中隔离、居家健康监测、核酸检测等相应防控措施。二、加强风险人员排查。各乡镇街道要加大中高风险地区、涉疫重点地区以及有10月1日以来太和县、10月4日以来颍泉区伍明镇旅居史人员摸排力度，建立人员台账，依规落实健康管理措施。三、严格落实扫码查验。进入全区集贸市场、购物场所、景区景点、宾馆酒店等公共活动场所均需扫“场所码”，严格查验“两码”（健康码、行程码）和48小时核酸检测阴性证明。对老人、小孩等特殊群体无法提供相关证明的，进行人工登记。对有7天内中高风险区旅居史、无48小时核酸检测阴性证明以及“红黄码”等…	评论	工作 通告 肺炎 疫情 事项 通告 防疫 责任 重点 地区 人员 天向 目的地 所在单位 社区 防控 措施 风险 人员 排查 街道 重点 地区 旅居 人员 力度 人员 台账 管理 措施 全区 集贸市场 购物 场所 景区 景点 宾馆酒店 活动场所 场所 两码 小时 阴性 证明 老人 小孩 群体 证明 人工 旅居 小时 阴性 证明 人员 时间 行业 主管部门 属地 社区 全区 区域 居民 积极主动 无故 码先 弹窗 赋码 管理 妇女 自费 检方 弹窗 人员 宴会 社区 场所 小时 证明 措施 疫情 传播 依法 人员 责任 肺炎 应急 指挥部 办公室	Topic #0	[0.37532108 0.0013317 0.0013318 0.00133171 0.00133171 0.308758 0.00133184 0.30526606 0.00133193 0.00133173 0.00133243]
守门员老张 今天的疫情防控工作是五个小时的小区卡口值守老爸好有先见之明车上放了个电缆轴，使我不至于站一下午不过呢人类总是贪得无厌人心不足的，有的坐了，又觉得硌屁股 O绿洲 ?	评论	守门员 老张 工作 小时 小区 老爸 电缆 人类 人心 屁股 绿洲	Topic #6	[0.01639747 0.01639708 0.01639799 0.01639359 0.0163958 0.01639531 0.31793521 0.18219977 0.0163946 0.20476543 0.18032774]
#许昌生活# 【关于实行货车及司乘人员出（入）襄“双报告、双报备”制度的通告】〔2022〕72号广大货运车辆司乘朋友们：首先感谢您在疫情期间坚持运输生产一线，为经济社会发展作出的积极贡献！为统筹做好疫情防控、保通保畅和经济社会发展，确保货运领域疫情风险可防可控，守护好您和他人的生命安全和身体健康，现就实行货车及司乘人员出（入）襄“双报告、双报备”制度通告如下：一、县域内交通运输局管理货车出襄前，提前24小时进行“双报告”，即，（1）货车司乘人员向居住地所在地村（社区）报告；（2）企业或司乘人员向县交通运输局报告。入襄前，提前24小时进行“双报备”，即，（1）货车司乘人员向居住地所在地村（社区）报备。通过“支付宝”—“豫事办”—“来（返）豫报备”—“入豫货车司乘人员报备”—填写报备信息；（2）企业或司乘人员向县交通运输局报备。二、县域内开发区辖属企业货车出襄前，提前24小时进行“双报告”，…	评论	生活 货车 司乘人员 报告 制度 通告 货运 车辆 朋友 疫情 运输 生产 经济社会 发展 贡献 经济社会 发展 货运 领域 疫情 风险 生命安全 货车 司乘人员 报告 制度 通告 县域 管理 货车 小时 报告 货车 司乘人员 居住地 所在地 社区 报告 企业 司乘人员 报告 小时 货车 司乘人员 居住地 所在地 社区 货车 司乘人员 信息 企业 司乘人员 县域 开发区 辖属 企业 货车 小时 报告 货车 司乘人员 居住地 所在地 社区 报告 企业 司乘人员 开发区 报告 小时 货车 司乘人员 居住地 所在地 社区 货车 司乘人员 信息 企业 司乘人员 开发区 县域 货车 小时 报告 货车 司乘人员 居住地 所在地 社区 报告 企业 司乘人员 属地 乡镇 行业 主管部门 报告 小时 货车 司乘人员 居住地 所在地 社区 货车 司乘人员 信息 企业 司乘人员 属地 乡镇 行业 主管部门 县…	Topic #7	[0.2234029 0.0006989 0.00069889 0.07064945 0.00069886 0.10258559 0.00069894 0.5107963 0.00069894 0.08837222 0.00069901]
【西安新城区发布紧急寻人公告】10月5日至10月10日，到过西安市新城区尚德路与西六路交叉口东北侧约50米公共厕所的相关人员请速报备！！！10月7日12时至10月8日12时，到过西安市新城区舞美时光酒吧馆的相关人员请速报备！！！经流调，1名新冠病毒确诊病例曾于上述时间段在上述两个区域有过轨迹，请同时段在上述区域有过停留轨迹的人员迅速报备。为及时有效阻断疫情传播风险，请上述人员立即向所在社区（村）、单位或酒店报备，按照属地疫情防控指挥部要求，分类落实防控措施。已到外市人员，立即向当地疫情防控部门报备。前往报备途中，请严格落实防疫要求，做好个人防护，并不得乘坐公共交通工具。请接到报备的社区（村）、单位或酒店及时分类落实相关人员管控工作，并将信息反馈至新城区疫情防控指挥部。如隐瞒、缓报相关情况，造成疫情传播扩散的，将依法追究相关人员责任。新城区疫情防控指挥部报备电话：029—87379246。…	评论	公告 交叉口 公共厕所 人员 速报 时光 酒吧 人员 速报 病毒 时间段 区域 轨迹 区域 轨迹 人员 疫情 传播 风险 人员 社区 单位 酒店 属地 指挥部 分类 防控 措施 外市 人员 部门 防疫 社区 单位 酒店 分类 人员 管控 工作 信息反馈 指挥部 情况 疫情 传播 人员 责任 指挥部 电话 指挥部	Topic #8	[0.00212393 0.0021234 0.00212363 0.00212324 0.00212406 0.32393209 0.00212374 0.00212394 0.65695505 0.00212324 0.00212367]
【#10月11日山东聊城新增2例本土无症状感染者#】据聊城市委统筹疫情防控和经济运行工作领导小组（指挥部）办公室消息，2022年10月11日16时，聊城市新增2例新冠肺炎本土无症状感染者，在高唐县，为省外返鲁人员，系集中隔离点检出。无症状感染者47、48，均为外省协查核酸检测阳性人员，于10月11日凌晨2时许自驾到达高唐西停车区，在车内休息，直至接协查信息后闭环转运到集中隔离点，随即进行核酸检测，结果呈阳性，经专家组综合评估，诊断为新冠肺炎无症状感染者，目前在定点医院接受医学观察，情况稳定。（央视）	评论	本土 市委 经济运行 工作 领导小组 指挥部 办公室 消息 肺炎 本土 人员 外省 协查 阳性 人员 协查 信息 闭环 阳性 专家组 综合 评估 肺炎 定点医院 医学观察 情况	Topic #3	[0.00369104 0.00369076 0.00369034 0.35490748 0.00369078 0.30836061 0.0036903 0.00369045 0.3072078 0.00369033 0.00369011]
【权威路况】截止21点我省高速公路天气晴或多云。受疫情防控影响，G30连霍高速瓜星段马莲井服务区向西约2公里处往酒泉方向车流量大，车辆通行缓慢；G30连霍高速嘉安段黑山湖收费站出口、清嘉段酒泉收费站出口、古永段黄羊收费站出口、G3017武金高速水源收费站出口、S17阿永高速金昌收费站出口、金昌东收费站出口、河西堡收费站出口、G6京藏高速刘白段新墩收费站出口、兰海段海石湾收费站出口，车流量大，车辆通行缓慢。另外，G6京藏高速兰海段甘青交界处，往青海方向车辆通行缓慢。其余路段车流量适中，通行秩序良好。路网内施工路段及服务区油品供应情况详见：O网页链接#甘肃路网实时路况#	评论	路况 高速公路 天气 影响 瓜星段 服务区 酒泉 方向 车流量 车辆通行 收费站 出口 酒泉 收费站 出口 收费站 出口 武金 水源 收费站 出口 收费站 出口 收费站 出口 收费站 出口 收费站 出口 收费站 出口 车流量 车辆通行 交界处 方向 车辆通行 路段 车流量 秩序 路网 施工 路段 服务区 油品 供应 情况 网页 链接 路网 路况	Topic #8	[0.00212323 0.00212417 0.00212335 0.00212315 0.0021233 0.00212326 0.00212318 0.00212334 0.97876644 0.00212344 0.00212314]
#抚顺疫情防控##抚顺身边事##抚顺疫情# 亲们现在还知道哪里能开度拉糖肽1.5mg的针剂的吗？ ?	评论	疫情 亲们 糖肽 针剂	Topic #2	[0.04761943 0.04761905 0.52376053 0.0476191 0.04763008 0.04762681 0.04764145 0.04762363 0.04762125 0.04761911 0.04761957]
妈姑镇关于违反疫情防控规定的案例通报（一） L凤青青604的微博视频 ?	评论	姑镇 案例 通报 视频	Topic #2	[0.02439189 0.02439136 0.75606969 0.02439072 0.02440617 0.02439058 0.02439281 0.02439024 0.02439249 0.02439379 0.02439024]
深圳宝安发布最新消息：深圳市宝安区新型冠状病毒肺炎疫情防控指挥部办公室通告根据当前我区疫情防控工作需要，按照国务院应对新型冠状病毒肺炎疫情联防联控机制综合组《新型冠状病毒肺炎防控方案(第九版)》相关规定，经专家组研判，宝安区在辖区的西乡街道划定高风险区、中风险区、临时管控区和低风险区。一、高风险区将西乡街道铁岗社区铁岗村25栋划定为高风险区。实行封控措施，期间“足不出户、上门服务”。区域内连续7天无新增感染者，且第7天风险区域内所有人员完成一轮核酸筛查均为阴性，降为中风险区；连续3天无新增感染者降为低风险区。二、中风险区将西乡街道铁岗社区铁岗村32号A栋，铁岗东路15号C栋，铁岗东路15号D栋，铁岗村31号，铁岗东路11号，铁岗东路11号后，铁岗村30号划定为中风险区。实行“核酸上门、服务到栋”，具体管理措施由所在街道社区组织实施。区域内连续7天无新增感染者，且第7天风险区域内所有人员完…	评论	最新消息 肺炎 指挥部 办公室 通告 工作 肺炎 疫情 机制 综合 肺炎 防控 方案 第九版 专家组 研判 辖区 街道 街道 铁岗 社区 铁岗村 措施 区域 感染者 风险 区域 人员 核酸 筛查 阴性 感染者 街道 铁岗 社区 铁岗村 铁岗 铁岗 铁岗村 铁岗 铁岗 铁岗村 核酸 服务 管理 措施 街道社区 区域 感染者 风险 区域 人员 核酸 筛查 阴性 街道 铁岗 社区 铁岗村 工业园 区划 核酸 服务 管理 措施 街道社区 感染者 管控 措施 管理 街道 高风险 区域 区域 人员 小时 核酸 阴性 证明 街道 全区 区域 防控 措施 措施 形势 变化 调整 居民 生活 服务 热线 铁岗 社区 街道 通告 肺炎 指挥部 办公室	Topic #5	[0.00120378 0.00120369 0.00120362 0.03766067 0.00120344 0.54492303 0.00120355 0.14771592 0.108279 0.00120346 0.15419985]
无视疫情防控，无视学生需求，不顾一切压迫 ?	评论	学生	Topic #4	[0.04761905 0.04761905 0.04761905 0.04761905 0.52380952 0.04761905 0.04761905 0.04761905 0.04761905 0.04761905 0.04761905]
【关于对陶某珠违反疫情管控规定立案调查的通报】2022年10月10日，我区在对隔离人员核酸检测中，发现陶某珠（女，太和县城关镇人，现居住颍州区碧桂园颍州府小区）核酸检测结果呈阳性。经查，陶某珠在明知太和县自10月7日11时起，实施全域临时管控的情况下，于当天下午1时许擅自从太和县返回颍州区，未主动向所在社区报备且外出活动，造成疫情传播风险。其行为严重违反疫情防控相关规定，公安机关依法依规对其立案调查，将根据调查取证和疫情传播情况，追究其相应法律责任。遵守疫情防控规定，是有效阻断疫情传播的必要措施，也是作为市民应尽的义务。对拒不执行疫情预防和控制措施，特别是不遵守隔离点、临时管控区等重点风险区域防疫规定，擅自外出、违规聚集等造成疫情传播或有重大传播风险的，公安机关将依法依规追究法律责任。阜阳市颍州区新冠肺炎疫情防控应急指挥部2022年10月11日	评论	疫情 管控 立案 调查 通报 我区 人员 州府 小区 阳性 经查 全域 管控 情况 社区 活动 疫情 传播 风险 公安机关 依法 依规 立案 调查 调查取证 疫情 传播 情况 追究其 法律责任 疫情 传播 必要措施 市民 义务 疫情 控制措施 重点 风险 区域 防疫 违规 疫情 传播 传播 风险 公安机关 依法 法律责任 肺炎 应急 指挥部	Topic #0	[0.42808243 0.00216932 0.10124274 0.00217076 0.00216948 0.37064948 0.00216957 0.00216945 0.06814113 0.00216936 0.01886628]
#疫情速报# 2022年10月10日0-24时，大庆市新增本土无症状感染者2例(肇州县)，均为外地输入跨区域协查发现。截至10月10日24时，全市现有本土无症状感染者3例。请广大群众深刻认识疫情防控的复杂性、艰巨性和反复性，紧绷“内防反弹、外防输入”这根弦，牢固树立“每个人都是自己健康第一责任人”的理念，规范佩戴口罩，积极接种疫苗，坚持“勤洗手、多通风、不聚集”，主动参加核酸检测，配合“扫码、测温”。抵返庆人员在返回前2天填报微信“抵返庆报备”小程序或者向社区(村屯)电话报备。密切关注疫情动态，如与阳性感染者活动轨迹有交集，或7天内有国内中高风险地区、涉疫地区旅居史的，立即主动向所在社区(村屯)、工作单位报备，配合落实防控措施。如出现发热、干咳、乏力、咽痛、嗅(味)觉减退、腹泻等症状，请勿自行服药，需规范佩戴口罩尽快到就近的医疗机构发热门诊排查和就诊，并主动告知旅居史、接触史。	评论	疫情 速报 本土 外地 区域 协查 全市 本土 复杂性 反复性 内防 外防 责任人 理念 规范 疫苗 勤洗手 通风 测温 人员 微信 程序 社区 村屯 电话 疫情 动态 活动 轨迹 地区 旅居 社区 村屯 工作 单位 防控 措施 咽痛 症状 服药 规范 医疗机构 排查 旅居	Topic #8	[0.13727286 0.00249417 0.10400018 0.06514103 0.00249407 0.09671987 0.00249428 0.06637654 0.51801868 0.00249412 0.00249421]
【10月11日16时起，西安新增5个高风险区9个中风险区】根据《新型冠状病毒肺炎防控方案（第九版）》关于科学划分、精准管控等要求，经市、区（县）专家疫情分析研判，西安市新冠肺炎疫情防控指挥部研究决定：自2022年10月11日16时起，划定风险区域如下：将以下5地调整为高风险区:雁塔区漳浒寨街道紫薇西棠社区紫薇西棠小区4号楼1单元；灞桥区席王街道永丰社区辰宇世纪城小区南区8号楼1单元；高新区细柳街道乳驾庄44排1号胜利宾馆；高新区鱼化寨街道漳浒寨雷家寨安置小区1号楼4单元；浐灞生态区总部产业园旭辉荣华公园大道1号楼。将以下9地调整为中风险区:新城区解放门街道西六路社区尚德路西六路口以北至尚德路西七路口以南两侧住户及门面；雁塔区漳浒寨街道紫薇西棠社区紫薇西棠小区（除4号楼1单元）；灞桥区席王街道永丰社区辰宇世纪城小区南区（除8号楼1单元）；高新区细柳街道乳驾庄44排（除1号胜利宾馆）；高新区…	评论	肺炎 防控 方案 第九版 科学 经市 专家 疫情 分析 研判 肺炎 指挥部 研究 风险 区域 调整 漳浒寨 街道 社区 小区 单元 街道 永丰 社区 辰宇 世纪 小区 单元 细柳 街道 乳驾 胜利 宾馆 街道 漳浒寨 小区 单元 生态区 总部 产业园 公园 大道 调整 街道 社区 住户 门面 漳浒寨 街道 社区 小区 单元 街道 永丰 社区 辰宇 世纪 小区 单元 细柳 街道 乳驾 胜利 宾馆 街道 天谷 号院 商铺 街道 漳浒寨 小区 单元 丈八 街道 丈八 国际 商铺 丈八 街道 锦业路 号院 生态区 总部 产业园 公园 大道 调整 碑林区 生态区 网页 链接	Topic #10	[0.00134956 0.02981355 0.00134986 0.00134963 0.00134965 0.00134982 0.00134978 0.00134961 0.00134965 0.00134956 0.95803934]
【深圳首次发现BF.7变异株 抵深者须实行“三天三检”】国庆假期结束后，深圳出现新一轮疫情，大部分为市外来（返）深人员及其引发的本土关联病例。为此，深圳已调整防控措施，要求所有来（返）深人员抵深后核酸检测执行“三天三检三不”，即核酸三天每天一检，期间不聚餐、不聚会、不前往人群密集场所，谢绝访客。O网页链接（深圳发布） O深圳首次发现BF.7变异株 抵深者须实行“三天三检”	评论	变异 深者 新一轮 疫情 人员 本土 病例 调整 防控 措施 人员 核酸 聚餐 聚会 人群 密集 场所 网页 链接 变异 深者	Topic #8	[0.00497602 0.10457719 0.33964442 0.04992334 0.00497537 0.00497677 0.00497552 0.00497662 0.47102398 0.00497528 0.0049755 ]
中国的疫情防控政策最科学最有效！ O网页链接 ?	评论	政策 科学 网页 链接	Topic #1	[0.01960801 0.44037503 0.38314948 0.01960784 0.01960861 0.01960812 0.01960848 0.01960823 0.01960833 0.01960916 0.0196087 ]
芝麻粒儿（1621~1630）芝麻粒儿（1621）对我在家庭群里说“人一生有良好的阅读习惯一定差不了”小姨子的表态是“怒赞”2022/10/11芝麻粒儿（1622）得知我捐了1000块钱后妻子说“这个世界上也就是可怜人在同情可怜人”2022/10/11芝麻粒儿（1623）外地前来支援的医护人员只采半天的核酸2022/10/11芝麻粒儿（1624）他们一定不知道自个儿在干蠢事儿打着重视国学的旗号要求孩子们背诵古诗2022/10/11芝麻粒儿（1625）一天里面参加了两次紧急会议都跟疫情防控有关其实也就两句话一次一句2022/10/11芝麻粒儿（1626）跟堵老鼠洞似的小区的隐蔽出口一个接着一个被封堵掉了2022/10/11芝麻粒儿（1627）过卡口时保安大哥猛地抓住我看到红马甲后仿佛手被烫到又立马松开了2022/10/11芝麻粒儿（1628）见我劝说小区居民无效老母亲又被刺激到“儿啊跟你说…	评论	芝麻 粒儿 芝麻 粒儿 家庭 习惯 表态 芝麻 粒儿 块钱 妻子 世界 同情 芝麻 粒儿 外地 医护人员 核酸 芝麻 粒儿 蠢事 国学 旗号 孩子 古诗 芝麻 粒儿 芝麻 粒儿 老鼠洞 小区 出口 芝麻 粒儿 保安 大哥 芝麻 粒儿 小区 居民 母亲 做官 家乡 芝麻 粒儿 重温 父亲 父亲 吐字 芝麻 粒儿 秩序	Topic #4	[0.16829576 0.00523577 0.0052358 0.0052356 0.55702695 0.00523748 0.00523789 0.00523594 0.07371956 0.0052361 0.16430314]
#沈阳疫情# 10月11日，辽宁沈阳市于洪区报告在对密接人员集中隔离期间例行核酸检测时发现1人核酸检测结果阳性。相关活动轨迹如下：1、10月7日7:38于洪区沙岭俪锦城一期社区房核酸采样点2、10月7日7:40—18:00于洪区唯品会物流园1号库（于洪区沙岭路108号）3、10月8日10:28于洪区水木城典核酸检测检测点4、10月8日11:08水果超市（于洪区道南小区彩票站附近）5、10月8日11:12彩票站（于洪区沙岭村道南小区5号楼附近）6、10月8日11:20—15:20风剪云发艺（于洪区沙岭镇道南小区5号楼1楼）7、10月8日15:24吕老太香鸡沙岭店（于洪区沙岭路6号）8、10月8日15:29沙岭综合批发市场（于洪区近金沙水木年华）沈阳市疾控中心紧急提醒广大市民朋友，请与以上活动轨迹相关的人员，立即向所在社区（村屯）和工作单位报备，如与上述人员有过直接接触的请配合辖区政府落实流…	评论	疫情 报告 人员 阳性 活动 轨迹 社区 核酸 唯品 物流园 水木 检测点 水果 小区 彩票 彩票 村道 小区 小区 老太 综合 批发市场 水木年华 疾控中心 市民 朋友 活动 轨迹 人员 社区 村屯 工作 单位 人员 辖区 政府 医学观察 措施 地铁 环境 人员 症状 急救车 私家车 医院 全程 医学观察 虚报 行程 疫情 传播 依法 追究责任	Topic #8	[0.00243441 0.00243364 0.00243483 0.00243393 0.00243438 0.00243392 0.00243435 0.00243376 0.87796472 0.00243378 0.10012828]
#北疆好网民#【呼和浩特调整部分地区风险等级 调整后现有高风险区435个中风险区116个】 为进一步有效阻断疫情传播风险，切实保障广大市民生命安全和身体健康，根据国务院《新型冠状病毒肺炎防控方案（第九版）》有关规定，在前期划定的基础上，自10月11日起，调整部分地区风险等级。 调整后，呼和浩特市现有新城区巨华世纪城和谐园、回民区新民街心月家园西区、玉泉区前八里庄村、赛罕区东达安苑小区、土默特左旗奇源济隆小区、和林县盛乐镇古力半村、武川县可镇荣金小区等高风险区435个；新城区凤凰新城小区(除12号楼)、回民区塔布板村(除塔布板住宅小区)、玉泉区五里营东小区、赛罕区丰泽园小区、土默特左旗金华学府小区、托克托县坤和家园等中风险区116个。（呼和浩特市疫情防控工作第49场新闻发布会发布）【每天更新博文，敬请关注我的微博号：“内蒙古彪哥”】 2呼和浩特	评论	网民 调整 地区 风险 调整 疫情 传播 风险 市民 生命安全 肺炎 防控 方案 第九版 基础 调整 地区 风险 调整 巨华 世纪 回民区 新民 街心 家园 小区 奇源济隆 小区 古力 小区 小区 回民区 板村 住宅小区 营东 小区 小区 金华 学府 小区 家园 工作 新闻 发布会 微博号	Topic #10	[0.00284998 0.00284994 0.13738054 0.00284917 0.00284906 0.35266701 0.03818276 0.00284996 0.00284923 0.00284932 0.45182303]
#疫情防控##志愿者# 河北省张家口市军休一所党员干部职工积极主动参加社区防疫，做好核酸扫码、维护秩序、出入检查等工作，在防疫一线不畏艰苦，众志成城，他们用自己的行动体现了退役军人事务工作者的责任与担当。#志愿服务# ?	评论	志愿者 党员干部 职工 积极主动 社区 防疫 核酸 秩序 检查 工作 防疫 众志成城 事务 工作者 责任 志愿 服务	Topic #6	[0.20572739 0.00584986 0.00584825 0.00584858 0.00584841 0.00584857 0.74163321 0.0058493 0.00584883 0.00584894 0.00584867]
疫情防控会议内容：会议背景：昨天晚上大兴医院有一家5口去检查，其中两个大人，一个孩子三个人确诊阳性。这家的孩子在大兴实验小学旁的拖管班吃饭，据说这个托管班300多个孩子，20几个老师。今天中午发现确诊后红庙坡街道办一直在做流调，经过流调，两人十一带两个孩子去过湖北，5号回来从灞桥收费站回来，收费站的管理人员也被确诊，曾经6号上午去过碳市街买肉，碳市街中午已经管控。会议要求：1，快速处置，防止扩散，加快流调，挖干挖净。2，关停所有校外培训机构和托管机构。3，明天全员核酸，特别是方欣要全员做，可能还要给局里报数字。4，各个干部再次给市场开办方要求到，严格落实查验72小时核酸和扫码测温工作，这个两个人去碳市街的时候有没有扫码还不知道。马书记原话：莲湖又被推上了风口浪尖，还有6天就要召开20大了，咱们的干部一定要有敏锐性，要不停的给市场说，并纠正督导。5，加强外地物流车辆的管控，除过先锋库区对手…	评论	会议 内容 会议 背景 医院 检查 大人 孩子 阳性 孩子 实验 小学 拖管 孩子 老师 街道办 一带 孩子 收费站 收费站 管理人员 市街 市街 管控 会议 培训 机构 机构 全员 核酸 全员 局里 数字 干部 市场 小时 核酸 测温 工作 市街 书记 原话 风口浪尖 干部 敏锐性 市场 督导 外地 物流 车辆 管控 先锋 库区 进口 冷链 食品 市场	Topic #8	[0.16309006 0.13714224 0.00237542 0.00237575 0.18450039 0.00237596 0.07828766 0.00237643 0.2450543 0.15361658 0.02880521]
林州市疫情防控提示当前，国内新冠肺炎疫情仍呈现“多点散发、多地频发、快速传播”的态势，疫情防控形势严峻复杂。希望大家提高警惕，一如既往支持配合全市疫情防控工作，提醒您务必做到：一、非必要不前往中高风险地区和有疫情县（市、区）。二、来林返林要提前3天报备，入林“落地即检、三天两检”。入林后3天内不聚集、不聚会，不前往人群密集场所。涉疫风险人员要配合落实“集中隔离、居家隔离、居家健康监测”等防控措施。三、增强防护意识，坚持佩戴口罩，出入公共场所要测温、扫场所码，坚持不聚集、不扎堆，保持社交距离。严格落实“喜事缓办、丧事简办、宴会不办”要求。 四、如出现发热、咳嗽等症状，在做好个人防护前提下，及时就近前往发热门诊就诊。感谢大家对疫情防控工作的理解、支持和配合。让我们携手同行，巩固来之不易的疫情防控成果，齐心协力夺取战“疫”的全面胜利！林州市新冠肺炎疫情防控指挥部2022年10月11日	评论	肺炎 疫情 传播 态势 全市 工作 疫情 来林 落地 聚会 人群 密集 场所 风险 人员 防控 措施 意识 测温 场所 社交 距离 宴会 症状 前提 工作 成果 胜利 肺炎 指挥部	Topic #5	[0.00343699 0.0034367 0.00343763 0.00343703 0.00343665 0.49503904 0.05665841 0.04279592 0.38144787 0.00343709 0.00343667]
【人民日报仲音：#动态清零可持续而且必须坚持#】当前，全国疫情仍然呈现出“点多、面广”的特点，国内还有一批中高风险区，防控任务艰巨繁重。越是这样的时候，越要深刻认识到“动态清零”可持续而且必须坚持，继续科学精准抓好疫情防控工作。毫不动摇坚持“外防输入、内防反弹”总策略和“动态清零”总方针，因时因地因势不断优化防控政策措施，高效统筹疫情防控和经济社会发展，这既是秉承科学精神、科学态度的基本要求，也是遵循科学规律、保障人民根本利益的必然选择。 O人民日报仲音：“动态清零”可持续而且必须坚持#微博vc计划# ?#微博新知博主##五个一百正能量##视野##民生##万象##热点##天下##社会热门#	评论	人民日报 全国 疫情 防控 科学 精准 工作 外防 内防 策略 总方针 因势 优化 防控 政策措施 经济社会 发展 科学 精神 科学态度 科学 规律 根本利益 人民日报 计划 新知 博主 能量 视野 民生 万象 热点 社会 热门	Topic #2	[0.00369015 0.00369127 0.80777623 0.00369005 0.00369101 0.00369032 0.0597219 0.00369012 0.00369016 0.10297871 0.00369009]
?西安市疫情防控形势不乐观！?10月11日16时起，西安新增5个高风险区9个中风险区。?11日起全市暂停堂食！中小学幼儿园停止到校！?12日全员核酸！ ?	评论	形势 全市 堂食 全员 核酸	Topic #5	[0.286242 0.01639379 0.01639397 0.01639373 0.01639639 0.56620057 0.01639395 0.01640167 0.0163965 0.016394 0.01639344]
在这个天天捅喉咙的日子里?#疫情防控不放松# ?	评论	喉咙 日子	Topic #4	[0.04761905 0.04761905 0.04761905 0.04761905 0.52380952 0.04761905 0.04761905 0.04761905 0.04761905 0.04761905 0.04761905]
#东营抗疫日记# 【关于解除山东省黄河三角洲农业高新技术产业示范区、东营经济技术开发区中风险区域的通告】#爱在东营 抗疫必赢# 根据国务院联防联控机制有关规定，经综合研判，决定自2022年10月12日0时起，解除山东省黄河三角洲农业高新技术产业示范区丁庄街道三岔村、东营经济技术开发区运河路663号融创V公馆1号楼中风险区,东营市全域实施常态化疫情防控措施。	评论	抗疫 日记 农业 高新技术 产业 示范区 经济 技术开发区 通告 抗疫 机制 综合 研判 农业 高新技术 产业 示范区 街道 经济 技术开发区 运河 号融 公馆 东营市 全域 措施	Topic #5	[0.00497573 0.00497517 0.0049757 0.00497512 0.05472614 0.38524652 0.1052052 0.00497539 0.00497551 0.31426402 0.1107055 ]
【唐培宏在酒泉市新冠肺炎疫情联防联控领导小组会议上强调 以符合实际的有效举措 在短时间内把露头的疫情坚决打下去】10月11日上午，酒泉市委副书记、市长、市新冠肺炎疫情联防联控领导小组组长唐培宏主持召开酒泉市新冠肺炎疫情联防联控领导小组会议，安排部署全市疫情防控工作。唐培宏指出，当前疫情防控进入新阶段，全市各级各部门要积极行动、认清形势、尊重规律、主动出击，把资源用在刀刃上，以符合实际的有效举措，在短时间内把露头的疫情坚决打下去，为党的二十大胜利召开营造安全稳定的社会环境。唐培宏强调，交通卡口要守牢，各交通查验卡口要在坚持“一扫三查一问”措施的同时，重点查看3天核酸检测记录，认真排查甄别风险隐患，守好入酒第一道关口。流调溯源要精准，流调范围不能过大，要把阳性病例的密切接触者找准找净，快速隔离，防止隔离人数太多挤占资源，影响重点人员管控，放许多无用的“空炮”。核酸筛查要常态，进入公共场所一律…	评论	肺炎 疫情 领导 小组会议 符合实际 短时间 疫情 酒泉 市委 书记 市长 肺炎 疫情 领导小组 肺炎 疫情 领导 小组会议 部署 全市 工作 阶段 全市 部门 积极行动 认清形势 规律 主动出击 资源 刀刃 符合实际 短时间 疫情 胜利 营造 社会 环境 交通卡 交通 措施 重点 记录 排查 风险 隐患 关口 精准 阳性 病例 人数 资源 影响 重点 人员 管控 空炮 核酸 筛查 常态 小时 核酸 阴性 记录 阳性 病例 医疗 调配 医疗 资源 老年人 感染者 环境 环境 阳性 病例 活动场所 定期 环境 消杀 物资 储备 防疫 物资 物资 物资 宣传 教育引导 科学 典型 案例 后果 群众 防控 意识 合力 重大项目 建设 企业 生产 经营 措施 重大项目 建设 企业 生产 经营 原料 供应 材料 人力 经济 活动 有序 经济社会 发展 领导 战鹰 方平 酒泉 记者 责任编辑	Topic #9	[0.08398409 0.03095481 0.16434451 0.04202331 0.00101961 0.07450749 0.08873571 0.00101973 0.17176018 0.34063115 0.0010194 ]
为逆行者致敬疫情就是命令，防控就是责任。到最需要的地方去，到最危险的地方去。驰援库车，“让我去吧”，这是疫情以来每次单位选派人员驰援疫情县市时同事们说的最多的话。“这次选派啥条件”“我符合条件”“我双语水平高，让我去吧”……没有豪情壮语，没有惊天动地，同事们用平凡演绎伟大，他们用行动书写担当，他们用大爱感动人间，这就是最美的“逆行”。他们舍小家为大家，只因他们心中都有一个执念，“阿克苏加油，新疆加油，中国加油，疫情防控阻击战必胜”。“要是选女同志，就让我去吧，我最符合条件”这是阿克苏地委网信办综合科科长韩靖在选派干部支援库车防疫时说话，既质朴又实在。为了抗击疫情，广大干部都自高奋勇，争取前往一线，还有很多这样的故事在上演，每个逆行者身上散发的一点光芒，汇聚成一束最美的烟花，在天空中绽放的是最美的瞬间。“咱们支援库车的干部，去了要表现出网信干部的优良作风，严格按照疫情指挥部的要求抓好贯彻落…	评论	行者 疫情 命令 防控 责任 地方 地方 库车 疫情 单位 选派 人员 疫情 县市 同事 选派 条件 符合条件 双语 水平 豪情 壮语 同事 书写 人间 舍小家 阻击战 选女 同志 符合条件 地委 网信 综合 科科长 选派 干部 库车 防疫 质朴 抗击 疫情 故事 行者 光芒 烟花 天空 库车 干部 干部 疫情 指挥部 网信 干部 职能作用 动员 记录 抗疫 人和事 家人 家人 电话 领导 代表 单位 电话 地委 网信 干部 作风 老爸 网信 干部 责任 信念 力量 网信 干部 共产党人 疫情 书写 党和人民 弹唱 键盘 部长 形式主义 官僚主义 阻击战 大敌 表面 口号 家国 情怀 考量 立足本职 岗位 硬核 抗疫 胜利	Topic #6	[0.11690107 0.00191994 0.08515414 0.00191941 0.00192006 0.03419199 0.75031477 0.00191973 0.00191972 0.0019197 0.00191947]
10月11日16时起，西安新增5个高风险区9个中风险区#西安疫情最新消息 #疫情出行 #疫情防护 #防疫情 #疫情防控 2西安·陕西省人民政府 L清风自我的微博视频 ?	评论	疫情 最新消息 疫情 疫情 疫情 清风 视频	Topic #2	[0.0140846 0.01408567 0.85913989 0.01408535 0.01409246 0.01408557 0.01408742 0.01408514 0.01408481 0.01408452 0.01408458]
疫情防控失职，管理不当消毒工作不到位，员工核酸也不勤，一个商场怎么做到这么不负责，还把路演推出来当出头鸟 ?	评论	管理 消毒 工作 员工 核酸 商场 路演	Topic #0	[0.68102257 0.01408728 0.01408487 0.01408457 0.01408555 0.0140875 0.19220363 0.01408701 0.01408713 0.0140854 0.01408451]
#合肥疫情#【合肥市疫情防控应急指挥部通报：截至今晚9点，合肥市今日核酸采样已采集675万5854人，已出检测结果均为阴性】在合肥广大市民的全力理解和支持下，今天17时-21时，合肥全市核酸采集超300万人，目前各采集点流量正逐步回落。针对部分核酸采样点位排队人员较多的情况，合肥市疫情防控指挥部已要求核酸点位延长服务时间，直至排队市民采样完成。今年9月29日以来，截至10月11日21:00，省外市外输入合肥无症状感染者18例，全部在院治疗观察，相关信息均第一时间发布通报。累计追踪密接2888人、次密接6485人、排查潜在密接850人、可能暴露人员8227人、扩大筛查468895人次，核酸检测结果均为阴性；核酸检测4934.0万人次，检测结果除已通报的18名感染者外，已出结果均为阴性。高新区通报的“10?11”疫情。排查在肥密接514人、次密接2417人、潜在密接125人、可能暴露5662…	评论	合肥 疫情 应急 指挥部 通报 核酸 检测 阴性 合肥 市民 合肥 全市 核酸 流量 核酸 点位 排队 人员 情况 指挥部 核酸 点位 服务 时间 排队 市民 合肥 信息 时间 通报 排查 人员 筛查 人次 阴性 检测 通报 感染者 阴性 通报 疫情 排查 筛查 人次 环境 阴性 站区 通报 疫情 排查 筛查 人次 环境 阴性 通报 疫情 排查 筛查 人次 环境 阴性 通报 疫情 排查 阴性 通报 疫情 报告 排查 筛查 人次 阴性 环境 阴性 阳性 阳性 样本 环境 样本 终末 消杀 通报 疫情 排查 筛查 人次 环境 阴性 通报 疫情 排查 筛查 人次 阴性 环境 阴性 阳性 阳性 样本 环境 样本 终末 消杀 通报 疫情 排查 筛查 人次 环境 阴性 应急 指挥部	Topic #8	[0.20582087 0.00098922 0.09119568 0.0009894 0.0009893 0.00098945 0.0009893 0.07936888 0.61668953 0.00098924 0.00098913]
北方导航子公司中兵通信IPO折戟 北交所分拆审核“豁免红利”再生变？林克 10-11 18:53继续拆吗一些拟在北交所上市的分拆项目正在“触礁”。10月11日，在华西证券保荐下并处于审核排队状态的中兵通信（837567.NQ）正式宣布因撤回首发材料而终止了此次IPO之旅。在北交所行将开市一周年之际的突然撤回，中兵通信对此解释称主要“基于公司未来战略发展考虑”。作为上交所主板军工企业北方导航（600435.SH）旗下从事军用通信产品生产的控股子公司，中兵通信的上市意图由来已久——有接近监管层人士向信风（ID：TradeWind01）表示，早在科创板创设之初，北方导航就在参与监管层沟通时就能否推动旗下子公司分拆上市的可能性有过探讨，而在北交所成立之初，中兵通信也是较早就启动了上市辅导并加入审核队伍；然而昔日的“早起”似乎未让其IPO计划如意得成。对于中兵通信的撤回原因，仍然有不少分析人士认为…	评论	子公司 中兵 红利 项目 触礁 证券 排队 状态 中兵 材料 行将 中兵 公司 战略 发展 主板 旗下 军用 产品 生产 子公司 中兵 意图 监管 人士 信风 科创 创设 监管 旗下 子公司 可能性 中兵 启动 辅导 队伍 计划 中兵 原因 分析 人士 客观 障碍 复旦 微电 子公司 股份 长虹 美菱 子公司 美菱 过会 政策 程度 中兵 变数 市场 政策 变化 猜测 败北 中兵 管理层 中兵 启动 备案 辅导工作 申报材料 启动 辅导 三板 企业 分析 中兵 申报 节奏 目的 申报 意图 规则 转层 规则 交所 申报 审查 投行 人士 比例 三板 子公司 中兵 申报 子公司 试点 子公司 会计年度 盈利 会计年度 权益 子公司 净利润 股东 净利润 中兵 申报 报告期 测算 净利润 累计额 中兵 辅导 坦言 公司 子公司 中兵 财务指标 条件 颁布实施 规则 规则 财务 门槛 中兵 中…	Topic #9	[0.0160597 0.2250954 0.14134255 0.00088418 0.0008844 0.00088432 0.00088433 0.00088428 0.00088423 0.61131239 0.00088421]
北京疾控：进返京人员抵京后3天2检 阴性结果未出前居家不外出【来源：新京报】新京报讯 据北京市疾病预防控制中心官微消息，当前北京市疫情防控处于关键时期，要压紧压实“四方责任”，严格落实远端管控和进返京规范管理，加强机场、车站、公路卡口等风险人员排查工作，做好高风险岗位相关工作人员闭环管理和安全防护。各社区（村）、物业部门、酒店等各相关单位要切实履行管理职责，加强人员出入管理，把好门、看好人、验好码、登好记，告知进返京人员抵京后进行3天2检，抵京24小时内完成一次核酸检测，间隔24小时后、72小时内完成第二次核酸检测，阴性结果未出前居家不外出，7日内不聚餐、不聚会、不前往人员密集场所，做好健康监测，出现身体不适及时主动向社区报告，按规定就医。居家隔离、居家健康监测人员及其同住人员，严格居家，足不出户，一旦出现发热、干咳、乏力、嗅觉味觉减退等症状，立即报告并配合相应管控措施。疫情防控，人人有…	评论	人员 阴性 居家 来源 京报 京报 疾病 消息 关键时期 压实 责任 远端 管控 规范 管理 机场 车站 公路 风险 人员 排查 工作 高风险 岗位 工作人员 社区 物业 部门 酒店 单位 管理 职责 人员 管理 人员 小时 间隔 小时 小时 阴性 居家 聚餐 聚会 人员 密集 场所 身体 社区 报告 人员 人员 居家 嗅觉 味觉 症状 报告 管控 措施 主体 市民 朋友 防疫 责任 防控 社区 市场 文娱 测温 小时 核酸 阴性 证明 规范 常态 防疫 措施 官方 病例 活动 轨迹 人员 风险 地区 人员 电话 短信 弹窗 风险 人员 社区 单位 宾馆 报告 防控 措施 社区 疾控中心 风险 人员 报告 亲友 报告 活动 轨迹 防控 措施 编辑	Topic #8	[0.00097022 0.00097021 0.00097009 0.00097012 0.00097011 0.00097015 0.00097029 0.11512744 0.87614103 0.00097002 0.00097032]
今天起连续5天左右，#合肥#市民应每日进行1次核酸采样检测。由于今日核酸采样下午开始启动，为了让市民就近就便完成采样，今天合肥市各核酸采样点延长服务至22点。特别提示：昨日参加过核酸采样检测的市民，今日依然要进行核酸采样。今天22时后，合肥市将即刻启动数据分析工作。没有参与今天核酸采样的市民将依序由弹窗、赋码等形式进行提示。请您务必按照要求完成核酸采样。#合肥疫情防控# L合肥身边事的微博视频 2合肥	评论	合肥 市民 核酸 检测 核酸 启动 市民 核酸 服务 核酸 检测 市民 核酸 启动 工作 核酸 市民 依序 弹窗 赋码 形式 核酸 合肥 合肥 视频 合肥	Topic #0	[0.71676978 0.00383232 0.24874271 0.00383143 0.00383251 0.0038318 0.00383176 0.00383236 0.00383224 0.00383168 0.00383142]
#疫情防控##志愿者# 河北省张家口市军休一所闻令而动，在职党员第一时间参加了社区的疫情防控志愿服务活动。共19名在职党员下沉到桥东，桥西，经开等10余个社区、村点位，协助开展核酸检测扫码、为隔离居民送物资、核酸检测维持秩序等工作，传递着爱与温暖。#志愿服务# ?	评论	志愿者 党员 时间 社区 志愿 服务 活动 党员 社区 点位 居民 物资 工作 志愿 服务	Topic #6	[0.00621367 0.00621257 0.00621131 0.00621159 0.00621161 0.00621184 0.80498989 0.0062115 0.13910098 0.00621165 0.00621341]
#造谣郑州全域实行3天静默管理者被查处# 【造谣“郑州全域实行3天静默管理”的张某已被查处】据郑州发布消息：10月11日，从市疫情防控指挥部获悉，发布“明天起郑州全域实行3天静默管理”谣言的张某已被公安机关依法查处。 2郑州 ?	评论	全域 全域 消息 指挥部 全域 谣言 公安机关	Topic #5	[0.16942287 0.0123461 0.01234597 0.01234568 0.18310881 0.54869979 0.01234595 0.01234702 0.01234595 0.01234599 0.01234587]
【10月12日至15日，普格县全县实行全域静态管理】为切实筑牢疫情防控坚固屏障，有效阻断疫情的扩散及传播，保障全县人民的生命安全和身体健康，经普格县应对新型冠状病毒肺炎疫情应急指挥部研究决定，2022年10月12日0时至10月15日0 时，在全县13个乡镇实行全域静态管理。 ?	评论	全县 屏障 疫情 传播 全县 生命安全 肺炎 疫情 应急 指挥部 研究 全县 乡镇	Topic #5	[0.3013091 0.00709248 0.00709437 0.00709307 0.00709289 0.63485202 0.00709505 0.0070925 0.00709359 0.00709236 0.00709257]
今天上海抢水，各平台上矿泉水都卖光了，荒唐荒诞#上海疫情防控# ?	评论	平台 矿泉水 卖光	Topic #1	[0.047624 0.52377972 0.04762032 0.04761905 0.04762359 0.04761905 0.04761905 0.04761905 0.04761905 0.04763809 0.04761905]
#广汉疫情防控#真的很心累 学校在成都全班就我一个广汉的老师说没解封学校都不能让我进5号啥事都没有 6号突然就封城了 到现在还不知道明天能不能解封放个假有些书也没有带回来 好害怕被留级希望明天解封?? ?	评论	学校 全班 老师 学校	Topic #4	[0.02439025 0.02439163 0.02439024 0.02439024 0.75609549 0.02439076 0.02439024 0.02439024 0.02439041 0.02439024 0.02439024]
【呼和浩特调整部分地区风险等级 调整后现有高风险区435个中风险区116个】 为进一步有效阻断疫情传播风险，切实保障广大市民生命安全和身体健康，根据国务院《新型冠状病毒肺炎防控方案（第九版）》有关规定，在前期划定的基础上，自10月11日起，调整部分地区风险等级。 调整后，呼和浩特市现有新城区巨华世纪城和谐园、回民区新民街心月家园西区、玉泉区前八里庄村、赛罕区东达安苑小区、土默特左旗奇源济隆小区、和林县盛乐镇古力半村、武川县可镇荣金小区等高风险区435个；新城区凤凰新城小区(除12号楼)、回民区塔布板村(除塔布板住宅小区)、玉泉区五里营东小区、赛罕区丰泽园小区、土默特左旗金华学府小区、托克托县坤和家园等中风险区116个。（呼和浩特市疫情防控工作第49场新闻发布会发布）【每天更新博文，敬请关注我的微博号：“云游青城”】 2呼和浩特	评论	调整 地区 风险 调整 疫情 传播 风险 市民 生命安全 肺炎 防控 方案 第九版 基础 调整 地区 风险 调整 巨华 世纪 回民区 新民 街心 家园 小区 奇源济隆 小区 古力 小区 小区 回民区 板村 住宅小区 营东 小区 小区 金华 学府 小区 家园 工作 新闻 发布会 微博号 云游	Topic #10	[0.00293275 0.00293277 0.14304248 0.00293272 0.00293261 0.36966531 0.0029328 0.00293352 0.00293278 0.00293288 0.46382937]
朝阳市关于启动生活必需品保供工作的通告为满足人民群众日常生活需要，市防指决定于10月12日10时开始，在静态管理区启动生活必需品保供工作，现通告如下：一、高风险区执行“足不出户、上门服务”，由街道、社区的网格员、志愿者“点对点”送货到户。二、中风险区执行“足不出区、错峰取物”，由居民通过线上购物或网格员代购，本人自行到街道、社区在小区内划定的物品接收区领取。三、低风险区由街道、社区发放“一户一人一卡”（购物通行卡），错时有序限时到指定保供企业购物。四、市防指将组织街道、社区精准选定保供企业,并依法严厉打击哄抬物价行为。五、保供企业实行封闭管理，从业人员每天进行核酸检测。请广大市民朋友配合做好扫码测温、查验24小时核酸阴性证明等工作。当前，全市生活必需品供应量足价稳，请广大市民朋友理性购买，无需恐慌，感谢大家的配合。朝阳市统筹推进新冠肺炎疫情防控和经济社会发展工作指挥部办公室2022年10…	评论	启动 工作 通告 群众 市防 启动 工作 通告 街道 社区 网格 志愿者 点对点 错峰 居民 购物 网格 街道 社区 物品 街道 社区 购物 有序 限时 企业 购物 市防指 街道 社区 精准 企业 依法 企业 管理 市民 朋友 测温 小时 核酸 阴性 证明 工作 全市 供应量 足价 市民 朋友 理性 肺炎 经济社会 发展 工作 指挥部 办公室	Topic #5	[0.30393323 0.00195721 0.00195767 0.00195708 0.00195743 0.38459407 0.02533321 0.05578982 0.00195767 0.10028564 0.12027697]
香河县发现1例新冠肺炎无症状感染者的通告 2022年10月11日，我县在隔离点发现1例新冠肺炎无症状感染者，系10月7日晚返香阳性人员的密切接触者，其于10月9日5时52分转运至集中隔离点，10月7日至10日每日参加核酸检测，结果均为阴性。10月11日中午核酸检测阳性，15:10确诊为无症状感染者，已转入定点医院治疗。 在此提醒广大居民，关注官方信息发布，不信谣、不传谣；主动接种新冠疫苗，增强个人防护意识，做到“戴口罩、一米线、勤通风、常洗手、不聚集”，进入公共场所主动测温、扫码、配合查验72小时核酸阴性证明；近期有本土疫情频发地区旅居史人员，要主动向所在单位、社区、入住酒店和疾控机构报备；居家隔离、居家健康监测及其同住人员，要严格居家、不外出，积极支持和配合落实相关疫情防控措施。香河县疾病预防控制中心联系电话： 0316-8311534香河县疾病预防控制中心2022年10月11日来源：…	评论	肺炎 通告 肺炎 阳性 人员 阴性 阳性 定点医院 居民 官方 信息 传谣 疫苗 意识 米线 通风 测温 小时 核酸 阴性 证明 本土 疫情 地区 旅居 人员 所在单位 社区 酒店 疾控 机构 人员 居家 措施 疾病 疾病 来源 疾控中心	Topic #8	[0.00269672 0.00269563 0.00269596 0.08644872 0.00269571 0.00269675 0.00269592 0.18764198 0.70434141 0.00269548 0.00269572]
生活顺心个der啊，感觉群里找拼单蛋糕的那个娃脑子有点问题。刚开始确实是我的问题，道歉解释中阴阳怪气，算了爱咋咋吧。然后一路提醒你们封校快递进不了学校小心憋校外面坏了，你提你有冰箱坏不了几个意思看不懂话吗。然后说如果你没看疫情防控可以问一下你反口就是一句找谁问去。反正不是一届的也碰不上，至于QQ什么的你爱挂挂吧就这样谢谢。我真的栓Q	评论	生活 感觉 蛋糕 脑子 封校 学校 小心 冰箱 反口	Topic #4	[0.0196079 0.01960824 0.01960821 0.01960784 0.80391892 0.01960875 0.01960843 0.01960793 0.01960797 0.01960793 0.01960789]
#乘坐郑州地铁同步查验24小时核酸证明#?【10月11日起，乘坐郑州地铁同步查验24小时核酸检测阴性证明】从郑州地铁获悉：根据《郑州市新冠肺炎疫情防控指挥部办公室关于开展全市新冠病毒核酸筛查的通告》（2022年141号），自10月11日起，在我市乘坐公共交通工具、出入公共场所时须查验24小时核酸检测阴性证明，检测结果超期不得乘坐或进入。乘坐地铁时请配合地铁工作人员的引导，全程佩戴口罩、主动扫码核验、进行体温测量，共筑免疫屏障。（郑州地铁）	评论	地铁 小时 核酸 证明 地铁 小时 阴性 证明 地铁 肺炎 指挥部 办公室 全市 病毒 核酸 筛查 通告 小时 阴性 证明 检测 地铁 地铁 工作人员 全程 核验 体温 测量 共筑 屏障 地铁	Topic #0	[0.29186932 0.24640657 0.0034374 0.00343775 0.00343651 0.15032913 0.00343709 0.28733565 0.00343754 0.00343649 0.00343655]
【疫情防控知识科普】居家消毒八大误区!做错了可能造成伤害O【疫情防控知识科普】居家消毒八大误区!做错了可能造成伤害 ?	评论	居家 消毒 误区 居家 消毒 误区	Topic #0	[0.80389534 0.01960784 0.01960784 0.01960784 0.01962131 0.01961055 0.01961094 0.01960971 0.01961293 0.01960784 0.01960784]
人民日报仲音：“动态清零”可持续而且必须坚持作者：仲 音10-11 10:18阅读 229万+ 国家卫生健康委员会10月10日通报，9日，31个省（区、市）和新疆生产建设兵团报告新增新冠肺炎确诊病例434例，其中本土病例373例。当前，全国疫情仍然呈现出“点多、面广”的特点，国内还有一批中高风险区，防控任务艰巨繁重。越是这样的时候，越要深刻认识到“动态清零”可持续而且必须坚持，继续科学精准抓好疫情防控工作。 疫情是一场大考。疫情防得住，经济才能稳得住，人民生活才能平平安安，经济社会发展才能平稳健康。必须清醒看到，我国是一个有着14亿多人口的大国，加上地区发展不平衡，医疗资源总量不足，放松防控势必令易感人群感染风险加大，一旦形成规模性反弹，疫情蔓延势必会对经济社会发展造成严重冲击，最终付出的代价会更高，损失会更大。 坚持动态清零，较好地平衡了疫情防控和经济社会发展之间的关系，能够让我们用最…	评论	人民日报 作者 通报 报告 肺炎 本土 病例 全国 疫情 防控 科学 精准 工作 疫情 疫情 经济 生活 经济社会 发展 人口 地区 发展 医疗 资源 总量 防控 风险 规模性 疫情 势必会 经济社会 发展 冲击 代价 损失 经济社会 发展 关系 代价 防控 效果 限度 疫情 经济社会 发展 影响 发病率 死亡率 住院 社会 经济 算总账 防疫 措施 经济 效果 充分证明 成本 效益 综合 社会 成本 抗疫 策略 疫情 病毒 传播 指标 传播 流感 病毒 毒株 变异 分支 能力 老年人 人群 威胁 人口 老年人 群体 数量 躺平 疫情 生命 财产 公共卫生 风险 估量 生命 理念 防控 成果 病毒 疫情 病毒传播 区域 防控 过度 防疫 层层加码 现象 科学 防控 精准 防控 水平 过程 地方 优化 布局 核酸 电子地图 群众 地方 科学 管控 风险 人群 地方 群众 平台 专班 工作 …	Topic #2	[7.19133264e-04 7.18995334e-04 9.59312779e-01 1.99664251e-02 7.19054772e-04 1.49681396e-02 7.19059258e-04 7.19271490e-04 7.19080018e-04 7.19084233e-04 7.18977560e-04]
下午的一些消息让整个学校在一小段时间内躁动了一会儿超市挤到根本进不去 食堂大门紧闭 图书馆的人越走越少 平日里不怎么活跃的老乡群窗口也变成99+了…..跟好朋友和爸爸妈妈说了以后 好朋友让我赶紧回宿舍待着 妈妈让我在网上多买点吃的 爸爸在外面防控执勤 给我发的语音里语气和风都变得急了起来发完消息突然发现自己的内心出奇的平静 坐在图书馆的凳子上发呆 第一次感受到疫情离自己越来越近了 平静又害怕	评论	消息 学校 躁动 食堂 大门 图书馆 活跃 老乡 朋友 朋友 宿舍 妈妈 买点 爸爸 防控 执勤 给我发 语音 语气 消息 内心 图书馆 凳子 疫情	Topic #4	[0.00621126 0.00621132 0.05175061 0.00621118 0.89234278 0.00621276 0.00621282 0.00621208 0.00621191 0.00621123 0.00621204]
这么晚，老家疫情防控办的人还打电话，说在外面照顾好自己，不要外出，真的泪目了，想家了又 2北京 ?	评论	老家 泪目	Topic #0	[0.09090909 0.09090909 0.09090909 0.09090909 0.09090909 0.09090909 0.09090909 0.09090909 0.09090909 0.09090909 0.09090909]
关于强化社会面防控的通告近期，全国新冠疫情仍然呈现“点多、面广”特点，防控形势严峻复杂。奥密克戎变异株传染性强、传播速度快、隐匿性高，导致一些早期感染者不易被发现，给当前疫情防控工作带来了很大挑战。为扎实有效做好“外防输入、内防反弹”工作，更好保障广大市民生命安全和身体健康，现将有关事项通告如下：一、加强自身防护和自我健康监测，一旦出现发热、干咳、乏力、咽痛、嗅(味)觉减退、腹泻等不适症状，切勿自行诊治，须立即前往就近的发热门诊就诊，并如实告知个人旅居史、接触史等流行病学史。就诊过程中请做好佩戴口罩等个人防护措施，避免搭乘公共交通工具等。同时，第一时间向所在单位、社区(村居)登记报备。二、倡导非必要不离泰，尽量避免或减少跨市出行，确需离开的要向单位、社区(村居)报备，须提供24小时内核酸检测阴性证明，体温检测和查验健康码、行程卡无异常后方可离泰。严格限制前往发生本土疫情的中高风险区及所在…	评论	社会 防控 通告 全国 疫情 防控 变异 传染性 传播速度 隐匿性 感染者 工作 挑战 外防 内防 工作 市民 生命安全 事项 通告 咽痛 症状 旅居 流行病学 过程 措施 时间 所在单位 社区 村居 单位 社区 村居 小时 阴性 证明 行程 本土 疫情 人员 管控 通告 人员 天向 目的地 社区 村居 单位 宾馆 落地 管理 措施 重点 地区 封闭式 场所 文化馆 博物馆 图书馆 文化场所 健身房 游泳馆 瑜伽 舞蹈 体育 场所 影剧院 网吧 歌厅 舞厅 游戏 游艺厅 娱乐场所 浴室 美容院 棋牌室 麻将 经营性 服务 场所 地区 场所 通风 消毒 严格控制 农贸市场 公共服务 场所 机关 企事业 单位 社区 村居 管控 测体温 行程 防控 措施 小时 阴性 证明 方可 机关 企事业 单位 社区 村居 排查 外来人员 车辆 信息 全市 辅导 机构 活动 重点 地区 形势 研判 调整 活…	Topic #8	[0.17293334 0.05094465 0.09729751 0.00076921 0.00076871 0.25103861 0.00076885 0.14172278 0.28221882 0.00076877 0.00076875]
通过互联网看到兰文理最近的情况 得知很多朋友们被拉去方舱 心里挺不好受的 可想而知她们的家人得多着急啊真的希望可以尽快控制住疫情的蔓延 也不要再瞒报了 只有采取有效的措施疫情才能好起来。突然就想到了上学期GAU在面对严峻的疫情形势下应对方案和全面的防控措施做的真的很棒 我很庆幸我在GAU 再也不嫌弃我的GAU了。今天在朋友圈看到好多人为兰文理发声 大家都希望可以凭自己的一己之力为这个学校的学生做点什么 无奈我们都不是官方 但仍会为你们祈祷 希望大家都能健康平安！希望过不了多久就能听到你们传来的好消息加油！ 2兰州	评论	互联网 文理 情况 朋友 方舱 家人 疫情 采取有效 措施 疫情 学期 疫情 形势 方案 防控 措施 朋友圈 人为 文理 学校 学生 官方 好消息	Topic #4	[0.00523602 0.00523657 0.22779862 0.00523565 0.45431749 0.21867495 0.00523667 0.00523615 0.00523656 0.06255486 0.00523647]
#泰安疫情# 【泰安高新区关于寻找与阳性感染者可能有接触或轨迹重合人员的公告】2022年10月11日10时，泰安高新区接旅游经济开发区阳性感染者的轨迹告知函，经核实，现将该阳性感染者在我区的主要活动轨迹公告如下：10月5日，15：00到高新区凤凰市场南口羊肉摊处购买羊肉，在市场北头一摊位处购买鸭血，后到龙泉市场东南角位置一牛羊肉店购买火锅底料、丸子，返回龙泉西区岳母家中。10月8日，17：30下班后驾车至水泉社区流动摊位购买鸡柳，之后驾车返回龙泉西区其岳母家就餐。10月9日，18：00到华新新城福利彩票站购买彩票，后到彩票站附近达人烘培购买蛋糕、点心，之后驾车返回龙泉西区其岳母家就餐。请在上述时间、地点与该阳性感染者可能有接触或轨迹交叉的人员，第一时间向属地乡镇（街道）、村（社区）或工作单位报告，并积极配合落实疫情防控措施。在此，提醒广大居民不恐慌，不信谣，不传谣，落实个人健康防护措施，…	评论	疫情 轨迹 重合 人员 公告 旅游 经济 开发区 轨迹 核实 我区 活动 轨迹 公告 市场 羊肉 羊肉 市场 龙泉 市场 火锅 底料 丸子 龙泉 驾车 水泉 社区 流动 摊位 驾车 龙泉 华新 福利彩票 彩票 彩票 烘培 蛋糕 驾车 龙泉 时间 地点 轨迹 交叉 人员 时间 属地 乡镇 街道 社区 工作 单位 报告 措施 居民 传谣 措施 勤洗手 通风 社交 距离 症状 过程 情况 疫情 传播 人员 法律责任 经济运行 工作 领导小组 指挥部	Topic #8	[0.12969677 0.04452273 0.00188378 0.00188346 0.00188343 0.14853265 0.0018835 0.00188348 0.64482919 0.00188408 0.02111691]
【10月12日0时起，咸阳划定2个高风险区1个中风险区】根据《新型冠状病毒肺炎防控方案（第九版）》关于科学划分、精准管控等要求，经市级专家分析研判，咸阳市疫情防控指挥部研究决定，自2022年10月12日0时起，划定风险区域如下：一、高风险区（2个）1.兴平市南市镇“引汉济渭”项目部2.兴平市南市镇余杨村（余村）二、中风险区（1个）主城区西环路以西、体乐南北巷以东、北环路以南、城中路以北区域兴平市全域除中高风险区外其他区域均为低风险区。调整后，咸阳市共有高风险区3个，中风险区4个。高风险区实行“足不出户、上门服务”管控措施；中风险区实行“足不出区、错峰取物”管控措施；低风险区实行“个人防护、避免聚集”防控措施。以上区域解除时间另行通知。特此公告。咸阳市疫情防控指挥部2022年10月11日（咸阳日报）	评论	肺炎 防控 方案 第九版 科学 市级 专家 分析 研判 指挥部 研究 风险 区域 市镇 汉济 项目部 市镇 主城区 体乐 区域 全域 区域 调整 管控 措施 错峰 管控 措施 防控 措施 区域 时间 公告 指挥部 日报	Topic #5	[0.00321557 0.00321581 0.00321653 0.03821516 0.0032155 0.93284306 0.00321563 0.00321562 0.00321563 0.00321557 0.00321591]
啊？？好像真的三天改五天了。疫情防控辦真得在閃擊市民吧。 ?	评论	市民	Topic #5	[0.04763425 0.0476227 0.04762626 0.04761905 0.04761905 0.5237656 0.04761905 0.04761905 0.0476369 0.04761905 0.04761905]
#泰安疫情# 【泰安高新区关于寻找与密切接触者可能有接触或轨迹重合人员的公告】2022年10月11日，高新区在对密切接触者流调中发现，密切接触者段某某在10月7日早8：20至9:00到洪沟店集市赶集，期间在集市上购买水萝卜、白菜。请与以上活动轨迹有交集的人员，在做好个人防护的前提下，立即主动向属地疫情防控部门、村（社区）或单位报告，并积极配合落实疫情防控措施。在此，提醒广大群众不恐慌、不信谣、不传谣、不造谣，落实个人健康防护措施，正确佩戴口罩，勤洗手、常通风、不聚集，保持安全社交距离。一旦出现发热、咳嗽、腹泻、乏力等症状，及时到就近的发热门诊就诊，就医过程做好个人防护，避免乘坐公共交通工具。如隐瞒相关接触情况，造成疫情传播扩散的，将依法追究相关人员的法律责任。泰安高新区统筹疫情防控和经济运行工作领导小组（指挥部）2022年10月11日	评论	疫情 轨迹 重合 人员 公告 集市 集市 水萝卜 白菜 活动 轨迹 人员 前提 属地 部门 社区 单位 报告 措施 传谣 措施 勤洗手 通风 社交 距离 症状 过程 情况 疫情 传播 人员 法律责任 经济运行 工作 领导小组 指挥部	Topic #8	[0.00311609 0.00311578 0.003116 0.0031158 0.00311566 0.22508572 0.00311579 0.00311562 0.74687241 0.00311552 0.00311562]
抗击疫情，信心比黄金更重要一场突如其来的疫情，打破了原本应该平静、祥和的氛围，那些不断跳动的数字，那些不断闪现的镜头，那些不断更新的消息，这场疫情每时每刻的变化都在牵动着大家的心。当前，经过全疆上下艰苦努力，团结奋战，疫情形势出现积极变化，防控工作卓有成效。但我们不但不能有丝毫松懈，更要进一步补齐短板，强固防线。奥密克戎变异株具有传染性强、传播速度快、隐匿性高等特点，无症状和轻症感染者较多，导致一些早期的感染者不易被发现，确实给当前疫情防控增加了不少难度和挑战，但这并不意味着做不到早发现、早报告、早隔离、早治疗。疫情防控对经济社会发展必然带来影响，这对企业生产经营及个人生活会产生不少困难。但要看到，在没有更加稳妥的解决方案之前，必须要坚持慎终如始、科学防疫的思想，要坚持耐心地不断摸索与研究，要打起精神，坚定抗击疫情必胜的信心，奋力抗击疫情，寻找到更加完善的解决办法，真正让全人类从病毒的桎…	评论	抗击 疫情 信心 黄金 疫情 原本 氛围 跳动 数字 镜头 消息 疫情 变化 牵动 全疆 疫情 形势 变化 防控 工作 短板 防线 变异 传染性 传播速度 隐匿性 感染者 挑战 报告 早隔离 经济社会 发展 影响 企业 生产 经营 生活 解决方案 科学 防疫 思想 研究 抗击 疫情 信心 抗击 疫情 解决办法 全人类 病毒 桎梏 抗击 疫情 信心 黄金 斗争 斗争 胜利 斗志 口号 工作 工整 标语 空洞 表态 步伐 病毒 疫情 病毒 韧性	Topic #2	[0.00199609 0.00199618 0.47511049 0.01714433 0.0019963 0.00199658 0.37871094 0.00199608 0.00199637 0.11506053 0.0019961 ]
增强对当前疫情防控政策的信心和耐心 @新浪新闻 O网页链接 ?	评论	政策 信心 新浪 新闻 网页 链接	Topic #2	[0.01408456 0.30474053 0.5684907 0.01408451 0.01408476 0.01408453 0.01409066 0.01408464 0.0140847 0.0140859 0.01408451]
#佩戴口罩的重要性#疫情防控千万条带好口罩第一条阿线在这里提醒各位小可爱外出记得佩戴好口罩呦 ?	评论	重要性 口罩 阿线 口罩	Topic #0	[0.67739646 0.0322584 0.03225912 0.03225806 0.03226475 0.03225806 0.03226442 0.03225806 0.03226653 0.03225806 0.03225806]
阿梨粤《晚风心里吹》 K晚风心里吹 @QQ音乐#上海新增4例本土确诊24例本土无症状#【#上海新增本土确诊4例无症状24例#】2022年10月10日0—24时，新增本土新冠肺炎确诊病例4例和无症状感染者24例，其中4例确诊病例和23例无症状感染者在隔离管控中发现。新增境外输入性新冠肺炎确诊病例2例，新增境外输入性无症状感染者18例，均在闭环管控中发现。市新冠肺炎疫情防控工作领导小组办公室发布消息：根据《新型冠状病毒肺炎防控方案（第九版）》要求，经研究决定，调整本市以下区域风险等级（具体时间根据相关区域按照国家要求落实相应管控措施起计算）。一、疫情中风险区（6个）闵行区七宝镇漕宝路1555弄大上海国际花园9区、13区、17区（10月10日已发布）虹口区嘉兴路街道瑞虹路233弄小区宝山区大场镇场中路3658弄美好家小区宝山区庙行镇场北路399弄宝山区淞南镇长江南路99弄3号同济公寓宝山区杨行…	评论	晚风 晚风 音乐 本土 本土 本土 本土 肺炎 管控 肺炎 闭环 管控 肺炎 工作 领导小组 办公室 消息 肺炎 防控 方案 第九版 研究 调整 本市 区域 风险 时间 区域 国家 管控 措施 疫情 七宝 漕宝路 国际 花园 街道 小区 大场 镇场 小区 庙行 镇场 同济 公寓 疫情 街道 地区 七宝 街道 大场 电商 标价 商户 市场 监督 管理局 重点 电子商务 企业 网络 活动 合规 指导 方案 审查 套路 规则 标价 价格 违法 方式 商户 中奖 内定 中奖 交易 评价 销量 市场监管	Topic #5	[0.00181517 0.00181552 0.00181524 0.13030783 0.00181517 0.41198488 0.00181517 0.00181528 0.00181552 0.26795422 0.17704602]
【河北邢台威县公布包头一病例在该县轨迹，请相关人员主动报备】威县应对新型肺炎疫情工作领导小组办公室关于内蒙古包头市公布的阳性病例在我县活动轨迹的通告：2022年10月9日内蒙古包头市公布阳性病例10月5日在威县有活动轨迹，主要涉及高公庄乡河岔股村、北蒋庄村、李屯村、赵村镇北亭上村。10月5日11:42去高公庄乡河岔股村集上买菜；18:34去后张庄村群青加油站加油。请与上述有共同活动轨迹的群众（居民）主动向所在村庄（社区）、单位或疾控中心报告，配合有关部门做好流行病学调查、核酸检测、医学观察及其它防控措施。威县防控办：0319-6269008威县疾控中心：0319-62678922022年10月10日	评论	病例 轨迹 人员 肺炎 疫情 工作 领导小组 办公室 阳性 病例 活动 轨迹 通告 阳性 病例 活动 轨迹 股村 村镇 公庄 乡河 岔股 村集 买菜 活动 轨迹 群众 居民 村庄 社区 单位 疾控中心 报告 部门 医学观察 防控 措施 防控 疾控中心	Topic #8	[0.00293336 0.00293275 0.00293323 0.002934 0.00293278 0.16919729 0.00293347 0.00293302 0.80440439 0.00293269 0.00293302]
#丹东全员核酸采集第94轮# 友情提醒：丹东10月12日（星期三）开展全员核酸检测的通知！根据市疫情防控指挥部工作部署，丹东市将于10月8日（周三）上午6：00至12：00开展集中全员核酸检测。丹东降温，早上加衣，注意保暖，佩戴口罩，预防感冒。疫情继续多地变态，我们决不能轻敌。常态化“核酸”是标配，手中有“绿码”，走遍大中华。#丹东疫情##核酸##疫苗##病毒##阳性##口罩##丹东热门话题##丹东百姓生活##丹东百姓心声##丹东热门话题##丹东热搜##丹东疫情##丹东人##丹东##丹东大爷##丹东大妈##丹东同城爆料##丹东犄角旮旯那些事儿##社会热点##热门话题##新浪热搜# L丹东犄角旮旯那些事儿的微博视频	评论	全员 核酸 友情 全员 指挥部 工作 部署 全员 降温 疫情 变态 轻敌 常态 核酸 标配 大中华 疫情 核酸 疫苗 病毒 阳性 口罩 热门话题 百姓 心声 热门话题 疫情 大爷 大妈 爆料 犄角 旮旯 事儿 社会 热点 热门话题 新浪 犄角 旮旯 事儿 视频	Topic #0	[0.35407224 0.00383272 0.32460147 0.04271906 0.25178128 0.00383271 0.00383246 0.0038321 0.00383243 0.00383193 0.00383161]
俄罗斯疫情形势播报（10月11日）O俄罗斯要闻及疫情数据（10月11日）土耳其宣布与联合国合作向市场供应俄农产品欲知详情，请点击上方链接~关注俄罗斯人民友谊大学官微，及时浏览俄罗斯疫情形势数据~#俄罗斯##疫情防控##卫星五号##新冠肺炎##全球拉响新冠肺炎警报# ?	评论	疫情 形势 要闻 疫情 数据 合作 市场供应 农产品 链接 疫情 形势 数据 肺炎 全球 肺炎 警报	Topic #2	[0.00709238 0.09291847 0.48531265 0.1438472 0.0070927 0.00709521 0.00709326 0.00709244 0.00709265 0.22827052 0.00709253]
#关注新冠肺炎# 关于近期开展区域核酸检测的通告为阻断疫情传播风险，保护广大市民健康，全面筛查因“十一”假期间及假期后人员流动大带来的风险隐患，现决定从即日起，在全县范围内每天开展一次区域核酸检测，之后视情及时动态调整。现将有关事项通告如下：一、检测时间店埠镇、撮镇镇、肥东经开区、合肥循环经济示范园：每天7:00—12:00，14:00—22:00（其中企业园区核酸检测点到18:00结束）。陈集镇、古城镇、马湖乡、八斗镇、响导乡、杨店乡、白龙镇、元疃镇、张集乡、梁园镇、包公镇、石塘镇、牌坊乡、众兴乡、桥头集镇、长临河镇：每天7:00—11:30，14:30—17:30。二、采样范围肥东县范围内全体居民（包括本地常住人口、暂住人口、临时流动人口、外籍人口等；接种新冠病毒疫苗后48小时内人员除外，避免出现核酸检测假阳性的情况）。烦请广大居民继续大力支持配合，错峰有序、就近就便参加检测。无故不…	评论	肺炎 区域 通告 疫情 传播 风险 市民 筛查 人员 流动 风险 隐患 全县 区域 视情 动态 调整 事项 通告 检测时间 东经 合肥 循环 经济 示范园 企业 园区 集镇 响导 牌坊 桥头 集镇 居民 常住人口 人口 流动人口 外籍 人口 病毒 疫苗 小时 人员 阳性 情况 居民 错峰 有序 检测 无故 弹窗 形势 外防 病例 压力 居民 监督 全县 工作 居民 朋友 责任人 意识 勤洗手 通风 距离 良好习惯 织密 应急 指挥部	Topic #0	[0.41202313 0.0017515 0.08884685 0.00175199 0.00175145 0.37341583 0.0017516 0.00175157 0.11345297 0.00175174 0.00175139]
【根据近期疫情形势，进出公共场所，需提供48小时内核酸阴性证明】罗飞介绍，近期我市多地发生疫情，部分疫情感染来源还未明确，传播链条仍在梳理，风险场所和风险人员多，疫情形势严峻复杂，因此建议市民朋友们在公共场所务必做到以下几点：一是请大家继续把好疫情防控五关，也就是交通入口关、社区排查关、重点场所防护关、入境闭环关、社会个人防护关；二是市民群众在进出公共场所要用好渝康码—“扫、验、查、报、检”五字诀。主动扫场所码，配合工作人员查验渝康码、行程卡。除医疗机构等特殊公共场所外，原则上红码、黄码、弹窗人员以及7天内有重点地区旅居史的人员，发热病人不得进入公共场所。这里重点提醒下，根据近期疫情形势，进出公共场所，需提供48小时内核酸阴性证明。三是减少非必要的出行和聚集性活动，近期不要前往中高风险地区和临时管控区。尽量减少走亲访友，减少家庭聚会，如确需出行，应做好充分准备，做好个人防护。四是牢记十二…	评论	疫情 形势 小时 核酸 阴性 证明 疫情 疫情 来源 传播 链条 风险 场所 风险 人员 疫情 建议 市民 朋友 交通 社区 排查 重点 场所 入境 闭环 社会 市民 群众 康码 场所 工作人员 康码 行程 医疗机构 重点 地区 旅居 人员 重点 疫情 形势 小时 核酸 阴性 证明 活动 家庭聚会 充分准备 牢记 公民 防疫 行为准则 重点 案例 规范 经济 防控 措施 口罩 感染者 飞沫 飞沫 速度 病毒 飞沫	Topic #8	[0.17312043 0.00169225 0.27044331 0.00169222 0.00169223 0.00169268 0.00169265 0.26856851 0.2760212 0.00169235 0.00169216]
疫情无情人有情，向“白衣天使”无私奉献致敬 八月，一场猝不及防的新冠肺炎疫情席卷新疆。在这场突如其来的战“疫”面前，广大“白衣天使”逆向而行，日夜奋战在疫情防控阻击战一线，成为最勇敢的“逆行者”，也是人民利益的捍卫者。我们微信朋友圈、抖音视频、腾讯说说等网络平台应为这些“逆行者”鼓劲加油，为他们的勇敢和付出“点赞”，让正能量和正向舆论成为抗击疫情一线战士的内心动力。防控就是责任，作为后方的广大人民群众，更是要团结协作，同舟共济，以实际行动，配合疫情防控的决策部署抓好落实，为疫情出力的积极出力，该在家休息的应停止不必要的外出活动感染，该隔离的应配合做好隔离，不造谣，不信谣、不传谣，不为抗战一线添“堵”，不为抗击疫情添“乱”。做到非必要不流动，自觉履行个人防控责任和义务，做好个人防护，严格执行当地疫情防控政策规定，积极配合落实疫情防控措施要求。	评论	疫情 无情 有情 肺炎 疫情 席卷 逆向 阻击战 行者 利益 捍卫者 微信 朋友圈 音视频 腾讯 网络平台 行者 能量 舆论 抗击 疫情 战士 内心 动力 防控 责任 群众 协作 实际行动 决策 部署 疫情 出力 出力 活动 传谣 抗战 抗击 疫情 流动 防控 责任 义务 政策 措施	Topic #6	[0.00285022 0.00285036 0.11113391 0.00285027 0.00284997 0.08249095 0.78357605 0.00284967 0.00284971 0.00284962 0.00284927]
【紧急寻人】当前我市疫情防控形势严峻，奥密克戎BA.5.2变异株传染性强、潜伏期短（一般为2-4天），打赢这场阻击战，就要尽快排除隐藏风险。经研判，我市本轮疫情与K7377列车乘客及列车工作人员高度相关。紧急提醒广大市民朋友，如有乘坐10月6日K7377次列车，以及核酸检测异常铁路工作人员曾乘坐过的10月7日K7426次列车、10月8日K7425次列车、10月10日K7512次列车的乘客和其他铁路工作人员，10月8日9：30以后去过顺城区鸿润发超市、19：30以后去过抚顺二十五中学、10月9日12：00以后去过顺城区顺泉浴池人员，请立即严格居家隔离，同时向现居住地所在社区（村）报告，配合落实疫情防控措施。如存在隐瞒不报行为，造成疫情传播扩散的，将依法依规追究责任。抚顺市新冠肺炎疫情防控指挥部办公室2022年10月11日	评论	变异 传染性 阻击战 风险 研判 疫情 列车 乘客 列车 工作人员 高度 市民 朋友 次列车 铁路 工作人员 次列车 次列车 次列车 乘客 铁路 工作人员 鸿润 中学 顺泉 浴池 人员 居住地 社区 报告 措施 疫情 传播 依法 追究责任 肺炎 指挥部 办公室	Topic #0	[0.23777236 0.16127828 0.15453667 0.04004421 0.0032158 0.21065767 0.05254852 0.13029797 0.00321622 0.00321595 0.00321635]
#内蒙古疫情速报#【昆都仑区新型冠状病毒感染肺炎防控工作指挥部通告（2022年第138号）】2022年10月10日，昆都仑区在重点区域、隔离场所、风险区域核酸检测中发现26名阳性人员。我区迅速采取应急处置，有序开展流调排查、隔离管控、消毒消杀等工作。目前阳性人员已转运至定点医院，现将行程轨迹通告如下：阳性人员59-7810月7-9日苏宁雅悦B座。10月10日转运至定点医院。阳性人员7910月3日07:00到内蒙古大全新能源公司；17:30回锦江之星（沼潭东路店）；18:20到华莱士松石店；22:41到锦江都城（科大店）入住。10月4日07:00到内蒙古大全新能源公司；17:30回锦江都城（科大店）；19:00到包钢医院；19:23回锦江都城（科大店）。10月5日08:00到天疆骊城核酸检测点；09:00回锦江都城（科大店）；20:25到帝景网咖。10月6日00:30回锦江都城（科大店）；…	评论	疫情 速报 肺炎 防控 工作 指挥部 通告 重点 区域 场所 风险 区域 阳性 人员 应急 有序 排查 管控 消毒 消杀 工作 阳性 人员 定点医院 行程 轨迹 通告 阳性 人员 定点医院 阳性 人员 能源 公司 沼潭 能源 公司 包钢 医院 帝景网 帝景网 便利店 帝景网 阳性 人员 帝景 小区 场所 阳性 人员 酒店 家族 小区 购物 商场 家族 小区 家族 小区 阳性 人员 阳性 人员 民宿 老鼠 二楼 神曲 营子 民宿 帝景 火锅 帝景 营子 帝景 商务 宾馆 包钢 医院 核酸 帝景 商务 宾馆 包钢 医院 核酸 帝景 商务 宾馆 阳性 人员 行程 人员 行程 活动 轨迹 居民 社区 单位 疾控中心 报告 部门 医学观察 防控 措施 居民 法律法规 工作 措施 勤洗手 社交 距离 肺炎 防控 工作 指挥部 本土 运城 报告 阳性	Topic #8	[0.00104086 0.00104074 0.00104069 0.07963304 0.00104062 0.1383971 0.00104075 0.00104078 0.71369555 0.00104103 0.06098884]
做好低保户等困难家庭的生活物资保障供应疫情防控期间，米东区民政部门为切实保障低保户、特困人员、低保边缘家庭的生活物资供应，持续开展免费蔬菜包发放活动，关心关怀困难群众生活。为保障低保家庭群众的生活物资供应，米东区以户为单位，每隔三天免费发放一份价值30元的蔬菜包。这些蔬菜包中，有西红柿、螺丝椒、茄子、包包菜、皮芽子、胡萝卜等多种蔬菜。目前已经累计发放了15批蔬菜包，通过定期发放蔬菜包，最大限度保障了疫情防控期间米东区低保家庭群众的基本生活。“	评论	低保户 家庭 生活 物资 供应 民政部门 低保户 人员 边缘 家庭 生活 免费 活动 关心 生活 家庭 群众 生活 单位 免费 价值 螺丝 茄子 皮芽子 蔬菜 定期 限度 家庭 群众 生活	Topic #4	[0.29825739 0.00415004 0.00415056 0.00414955 0.50668786 0.0041504 0.00415104 0.00414985 0.00415063 0.1618532 0.00414948]
#内蒙古疫情速报#【东河区新型冠状病毒感染肺炎防控工作指挥部通告（2022年第277号）】2022年10月9日，我区在集中隔离点和居家隔离重点人员例行核酸检测中新增8例阳性人员，8人均已闭环转运至定点医院，相关人员及场所均已落实医学观察和管控措施。现将阳性人员行动轨迹通告如下:阳性人员1310月5日18:30 驾车从东河区井坪公园到九原区万达广场四楼酙味野菜村饭馆吃饭；20:03 驾车返回家中。阳性人员14、15行动轨迹相同。10月5日19:06乘出租车（微信收款名:郜某成）到达九原区万达广场；19:20步行到达四楼酙味野菜村饭馆；20:40离开；20:59步行到达九原区万达广场电影院旁彩票站购买彩票；21:00步行到九原区万达广场对面乘坐出租车（微信收款名:兰某祥）；21:20返回东河区东方俪城小区家中。阳性人员1610月5日21:00离开九原区万达广场四楼酙味野菜村饭馆，步行到九原区…	评论	疫情 速报 肺炎 防控 工作 指挥部 通告 我区 重点 人员 阳性 人员 闭环 定点医院 人员 场所 医学观察 管控 措施 阳性 人员 轨迹 通告 阳性 人员 驾车 公园 万达 广场 野菜 饭馆 驾车 阳性 人员 轨迹 出租车 微信 收款 万达 广场 步行 野菜 饭馆 步行 万达 广场 电影院 彩票 彩票 步行 万达 广场 对面 出租车 微信 收款 小区 阳性 人员 万达 广场 野菜 饭馆 步行 万达 广场 一楼 串串 冰糖葫芦 购物 步行 万达 广场 停车场 驾车 宏源 小区 阳性 人员 天福 小区 步行 时代 公交站 公交车 医学院 同站 换乘 公交车 黄金 小区 公交站 步行 万达 广场 万达 广场 二楼 生活馆 步行 黄金 小区 出租车 微信 收款 朝聚 眼科医院 公交站 公交车 时代 小区 公交站 步行 回家 步行 蔬菜 副食 批发市场 核酸 核酸 步行 时代 小区 阳性 人员…	Topic #8	[2.98488546e-04 2.98449249e-04 2.98434246e-04 2.98524788e-04 2.98454103e-04 2.98491394e-04 2.98485623e-04 2.98486293e-04 9.09771968e-01 2.98504019e-04 8.75417142e-02]
真的很怪明明高三那么努力的考大学真正上了大学缺并不是自己想象的这样与高中不同的是 玩不完的手机 睡不完的觉还有开不完的会也许我们都失去了高三时坚定的目标变得浑浑噩噩但是在呼市疫情严重的情况下我们依然要配合防控工作为自己的安全考虑风回来 花会开 疫情终会散 2呼和浩特·内蒙古财经大学(西区)	评论	考大学 大学 想象 手机 目标 疫情 情况 防控 工作 花会 疫情 终会	Topic #2	[0.01099175 0.01099309 0.56025018 0.0109893 0.34082868 0.01099131 0.01099414 0.01098935 0.01099004 0.01099258 0.0109896 ]
#内蒙古疫情速报#【四省（市）医疗队驰援呼和浩特】10月10日，记者从自治区卫生健康委医政医管局了解到，目前江苏、浙江、河北、天津援内蒙古4支医疗队共1010名医护队员已抵呼和浩特市，支援新冠肺炎疫情防控工作。 据了解，江苏省援内蒙古医疗队和浙江省援内蒙古医疗队于10月6日到达，共105人，医护人员大部分来自重症医学专业。目前，浙江省援内蒙古医疗队53名医护人员已经进入自治区第四医院接管康复病区，接下来将协助定点医院开展重症抢救工作。江苏省医疗队52名医护人员抵呼和浩特市当日，进入呼和浩特市第一医院，进舱接管该院重症病区。 10月9日，河北省505名医护人员组成的援内蒙古医疗队、天津市400名医护人员组成的援内蒙古医疗队抵达呼和浩特市。这两支医疗队将进入呼和浩特市的方舱医院开展医疗救治工作。（记者 王坤）#北京新增13例本土确诊病例##10月10日新增本土确诊病例427例##10月10日…	评论	疫情 速报 医疗队 记者 自治区 委医 医管局 医疗队 医护 队员 肺炎 工作 医疗队 医疗队 医护人员 重症 医疗队 医护人员 自治区 医院 病区 定点医院 重症 医疗队 医护人员 医院 进舱 重症 病区 医护人员 医疗队 医护人员 医疗队 医疗队 医疗 工作 记者 本土 本土 本土 本土	Topic #6	[0.08536489 0.00269569 0.00269623 0.14144705 0.00269552 0.00269554 0.72452679 0.00269543 0.02979161 0.00269576 0.00269549]
感恩日记1.感恩自己今天一觉睡到6点多，正好赶上晨会的重点内容2.感恩自己认真听课，记录重点3.感恩自己听着老公对女儿的责骂，催促，没有直接跟老公顶嘴，而是好好陪着女儿一起准备4.感恩我们一家人耐心的排队等待做核酸，虽然过程很枯燥，阳光很刺眼，但都没怎么发牢骚，不耐烦5.感恩自己以身作则，在排队等待的漫长时间里，没有看手机，引导女儿也没看6.感恩自己在排队等待的过程中，非常主动的跟人说话7.感恩医务工作人员，加班加点帮我们做核酸8.感恩大部分的人，都遵守纪律规则，自觉排队等待9.感恩我们的国家，让我们即使有疫情，也不用怕，国家管控，应对都很严格，反应迅速，把疫情控制得很好10.感恩各位一线工作者，有你们的辛勤付出，我们才能这么快复学11.感恩老师督促家长，积极配合疫情防控12.感恩老公因为我表达了自己的想法，今天没有出去钓鱼，在家带孩子，让我可以好好做自己的事13.感恩自己持续跟课学习，…	评论	日记 晨会 重点 内容 记录 重点 女儿 顶嘴 女儿 一家人 排队 核酸 过程 排队 漫长 时间 手机 女儿 排队 过程 医务 工作人员 加班加点 核酸 规则 排队 国家 疫情 国家 管控 疫情 工作者 复学 老师 家长 钓鱼 孩子 时间 录屏 小视频 好好学习 女儿 弟弟 身体 意愿 儿子 手机 女儿 作业 时间 儿子 散步 资料 散步 臂弯 女儿 支招 积极行动 节奏 时刻 信心	Topic #4	[0.16271718 0.00216973 0.00217041 0.00216961 0.67973827 0.00217297 0.14018074 0.00217111 0.0021708 0.00216996 0.00216921]
#重庆疫情防控#李飞搞什么啊，真的活该 ?	评论		Topic #0	[0.09090909 0.09090909 0.09090909 0.09090909 0.09090909 0.09090909 0.09090909 0.09090909 0.09090909 0.09090909 0.09090909]
战胜疫情从我们做起 如今，新疆新冠肺炎防控工作到了最关键时刻，我们每一个人都是这场抗击疫情的战争中勇敢的战士。这次的疫情更让我看到了人们团结一心抗击病毒的决心，看到了人们对于预防传染病的意识的提升，更看到了“隔离疫情，不隔离爱”的一幕幕感人故事。疫情面前，预防为先，做好小我，保全大我，以身作则，杜绝谣言，这是作为一名党员干部应该秉持的原则，积极科普疫情信息，传递预防医学知识，消除身边人的紧张焦虑情绪。疫情爆发，许多相关文章、推送相应而生，我也阅读了很多相关文章，用普通的视角去甄别信息的真假，传递给家人朋友最真实的疫情动态。我也在这呼吁：“防止疫情扩散最重要的举措就是预防，减少人员流动是关键。”我自身也要做到这点，不出门、不走亲访友、多喝水、多锻炼，用我的行动影响身边人，在行动中传递预防的理念。希望我们早点战胜疫情，平平安安、快快乐乐的过每一天。	评论	战胜 疫情 肺炎 防控 工作 关键时刻 抗击 疫情 战争 战士 疫情 抗击 病毒 传染病 意识 疫情 一幕幕 感人 故事 疫情 谣言 党员干部 原则 疫情 信息 医学知识 情绪 疫情 文章 文章 视角 信息 真假 家人 朋友 疫情 动态 疫情 人员 流动 关键 影响 理念 战胜 疫情	Topic #6	[0.12314519 0.00243411 0.3335857 0.00243749 0.08362647 0.00243475 0.44260181 0.00243368 0.00243382 0.00243337 0.0024336 ]
【#苏州疫情# 新增风险区】据苏州姑苏发布通报：经综合分析研判，自10月12日起划定相关风险区如下↓一、中风险区新增养蚕里新村1，1-1#、1-2#、1-3#、1-4#，2-40，50-52，55-58，61-63，65-97，100幢。新增鼎尚花园21幢。二、低风险区新增鼎尚花园（除中风险地区以外）。为巩固疫情防控成果，保障广大人民的健康，针对自10月6日以来未参加区域核酸检测，经短信提醒仍不参加核酸检测人员，其“苏康码”将被赋“黄码”。转码流程可通过“苏周到”的疫情防控板块中的“苏康码转码申请”应用程序，申请“黄码”转“绿码”。倡导居民减少外出、不聚集、不扎堆，外出时规范佩戴口罩，做好个人防护；严格落实进入室内公共场所预约、错峰、限流、测温、扫码登记、戴口罩等措施。#岳说苏州# 2苏州	评论	疫情 风险 通报 综合 分析 研判 风险 花园 花园 成果 区域 短信 人员 转码 流程 板块 转码 应用程序 居民 规范 错峰 限流 测温 措施	Topic #5	[0.28012252 0.00414968 0.00415023 0.00414949 0.00414982 0.52966872 0.00414976 0.00414989 0.00415041 0.05685913 0.10430036]
我觉得有必要开个新栏目了，不妨就叫#人间倒霉蛋的日常# 辞职去成都，落地第二天开始有疫情苗头，不到一周#成都疫情# ，被封了半个月，期间经历了据说是08年之后四川最严重的地震。之前说好疫情后面试的工作，疫情结束后也表示暂停招聘疫情结束和朋友去青城山，猜测可能是酒店螨虫叮咬引起了新的荨麻疹症状——丘疹性荨麻疹，至此我已经有幸拥有了两种荨麻疹投简历一个半月，死缠烂打要到面试机会，准备来上海面试，出发前两天晚上#成都东站疫情防控# 人还没到上海，有一家公司说感觉过往经历符合要简历，我一阵欣喜，打开一看“成都市 锦江区 红星路”，就在之前成都的家门口，真的是家门口，犹记得我还在家门口做完核酸走路去红星路地铁口吃过饭。要我说，招不到人可以倒闭，我在成都一个半月，期间还投过这家，我刚刚离开，机会来了到上海第二天，嘴里还吃着馄饨，外卖小哥“今天检出200+密接”#上海疫情# 传言又要回去了，上海人现在…	评论	栏目 人间 倒霉蛋 落地 疫情 苗头 疫情 经历 地震 疫情 工作 疫情 疫情 朋友 猜测 酒店 螨虫 荨麻疹 症状 丘疹 荨麻疹 荨麻疹 机会 东站 公司 感觉 经历 核酸 走路 地铁口 机会 馄饨 小哥 疫情 传言 心态 酒店 公司 地铁 地图 卫生间 地方 地方 车白 卫生间 公司 电话 情况 时间 朋友 干嘛 听闻 海水 水质 污染 盒马 栏目 精彩 节目	Topic #4	[0.00293302 0.03775282 0.00293351 0.00293281 0.54812756 0.00293287 0.06332789 0.07508565 0.10940952 0.15163156 0.0029328 ]
保持信心，保持定力，打赢这场没有硝烟的战争新冠肺炎疫情发生以来，中国坚持人民至上、生命至上，坚持外防输入、内防反弹，坚持动态清零的政策，因时因势不断调整防控措施，疫情防控取得重大战略成果。在过去两年多的时间里，这些政策经受住了历史检验，打赢了武汉保卫战，打赢了上海保卫战，我相信在新疆人民的坚持下，也一定会打赢新疆保卫战。坚持动态清零让我们在全球疫情的暗黑时刻，避免了重大生命损失，维持了正常经济运转，在全球GDP停滞不前时我们依旧可以创造奇迹，在全球人民生命得不到保障时，中国以人民至上的态度保障生命安全，为全球抗疫展示出大国风范的榜样。抗击疫情仍处于高位，疫情的最终走向还存在很大不确定性，中国拥有动态清零的政策优势与防范基础，两年多来疫情防控成效明显，因此，绝不能在思想上有“看别人怎样怎样”麻痹思想，我们必须捍卫已有成果的基础上，继续坚持早发现、早报告、早隔离、早治疗的原则，继续将疫情阻挡…	评论	信心 定力 硝烟 战争 肺炎 疫情 生命 外防 内防 政策 因势 调整 防控 措施 战略 成果 时间 政策 历史 检验 保卫战 保卫战 保卫战 全球 疫情 时刻 生命 损失 经济 运转 全球 奇迹 全球 生命 态度 生命安全 全球 抗疫 展示出 风范 榜样 抗击 疫情 高位 疫情 不确定性 政策 优势 基础 成果 基础 报告 早隔离 原则 疫情 松口气 全盘 计划 方针政策 政治 高度一致 思想 头脑 总方针 立场坚定 经验 防控 措施 提高效率 防控 防控 成本 影响 生活 企业 生产 活动 精神 工作	Topic #2	[0.00158493 0.00158506 0.5148173 0.02830253 0.00158507 0.00158527 0.21422592 0.00158494 0.00158505 0.23155908 0.00158486]
#合肥 疫情防控# 快快好起来吧希望一觉睡醒一切不会变??赶紧睡了睡了，随时有可能被叫去加班晚安我的小宝 ?	评论	合肥 晚安	Topic #4	[0.03225806 0.0322659 0.35482985 0.03225806 0.35483851 0.03225826 0.03225806 0.03225806 0.03225909 0.03225806 0.03225806]
兰州这个疫情防控真的有点太离谱，请设想如果在里面的是你的子女… O网页链接 ?	评论	离谱 设想 子女 网页 链接	Topic #1	[0.03225806 0.67741893 0.03225806 0.03225806 0.03225806 0.03225806 0.03225806 0.0322581 0.03225845 0.03225806 0.03225806]
#重庆疫情#李飞你该s，疫情防控期间说了不让聚集非要搞什么路演，练习生们的粉丝量以及活跃程度你又不是不知道，你就算发个线上都不至于闹出这桩子事。。。幸好我担没去。自己犯下的错得整个重庆人民替你兜着，好了吧，三代未出道就人尽皆知了，满意了吗？我相信粉丝们在疫情和路演直接还能分的出轻重。你要是临时取消粉丝顶多骂你几天，现在成了三代替你背锅接受所有重庆人民的谩骂。你欠我担的拿什么还@此博已废废废	评论	疫情 路演 粉丝 活跃 程度 个线 桩子 粉丝 疫情 路演 粉丝	Topic #4	[0.01408456 0.01408451 0.01408949 0.01408451 0.85914504 0.01408556 0.01408663 0.01408513 0.01408481 0.01408518 0.01408458]
疫情防控停滞了我但没有停滞peer pressure ?	评论		Topic #0	[0.09090909 0.09090909 0.09090909 0.09090909 0.09090909 0.09090909 0.09090909 0.09090909 0.09090909 0.09090909 0.09090909]
#内蒙古疫情速报#【昆都仑区新型冠状病毒感染肺炎防控工作指挥部通告（2022年第138号）】2022年10月10日，昆都仑区在重点区域、隔离场所、风险区域核酸检测中发现26名阳性人员。我区迅速采取应急处置，有序开展流调排查、隔离管控、消毒消杀等工作。目前阳性人员已转运至定点医院，现将行程轨迹通告如下：阳性人员59-7810月7-9日苏宁雅悦B座。10月10日转运至定点医院。阳性人员7910月3日07:00到内蒙古大全新能源公司；17:30回锦江之星（沼潭东路店）；18:20到华莱士松石店；22:41到锦江都城（科大店）入住。10月4日07:00到内蒙古大全新能源公司；17:30回锦江都城（科大店）；19:00到包钢医院；19:23回锦江都城（科大店）。10月5日08:00到天疆骊城核酸检测点；09:00回锦江都城（科大店）；20:25到帝景网咖。10月6日00:30回锦江都城（科大店）；…	评论	疫情 速报 肺炎 防控 工作 指挥部 通告 重点 区域 场所 风险 区域 阳性 人员 应急 有序 排查 管控 消毒 消杀 工作 阳性 人员 定点医院 行程 轨迹 通告 阳性 人员 定点医院 阳性 人员 能源 公司 沼潭 能源 公司 包钢 医院 帝景网 帝景网 便利店 帝景网 阳性 人员 帝景 小区 场所 阳性 人员 酒店 家族 小区 购物 商场 家族 小区 家族 小区 阳性 人员 阳性 人员 民宿 老鼠 二楼 神曲 营子 民宿 帝景 火锅 帝景 营子 帝景 商务 宾馆 包钢 医院 核酸 帝景 商务 宾馆 包钢 医院 核酸 帝景 商务 宾馆 阳性 人员 行程 人员 行程 活动 轨迹 居民 社区 单位 疾控中心 报告 部门 医学观察 防控 措施 居民 法律法规 工作 措施 勤洗手 社交 距离 肺炎 防控 工作 指挥部 本土 运城 报告 阳性	Topic #8	[0.00104086 0.00104074 0.00104069 0.07963304 0.00104062 0.1383971 0.00104075 0.00104078 0.71369555 0.00104103 0.06098884]
#张家口疫情防控#被封的第11天 ?	评论		Topic #0	[0.09090909 0.09090909 0.09090909 0.09090909 0.09090909 0.09090909 0.09090909 0.09090909 0.09090909 0.09090909 0.09090909]
#内蒙古疫情速报#【东河区新型冠状病毒感染肺炎防控工作指挥部通告（2022年第277号）】2022年10月9日，我区在集中隔离点和居家隔离重点人员例行核酸检测中新增8例阳性人员，8人均已闭环转运至定点医院，相关人员及场所均已落实医学观察和管控措施。现将阳性人员行动轨迹通告如下:阳性人员1310月5日18:30 驾车从东河区井坪公园到九原区万达广场四楼酙味野菜村饭馆吃饭；20:03 驾车返回家中。阳性人员14、15行动轨迹相同。10月5日19:06乘出租车（微信收款名:郜某成）到达九原区万达广场；19:20步行到达四楼酙味野菜村饭馆；20:40离开；20:59步行到达九原区万达广场电影院旁彩票站购买彩票；21:00步行到九原区万达广场对面乘坐出租车（微信收款名:兰某祥）；21:20返回东河区东方俪城小区家中。阳性人员1610月5日21:00离开九原区万达广场四楼酙味野菜村饭馆，步行到九原区…	评论	疫情 速报 肺炎 防控 工作 指挥部 通告 我区 重点 人员 阳性 人员 闭环 定点医院 人员 场所 医学观察 管控 措施 阳性 人员 轨迹 通告 阳性 人员 驾车 公园 万达 广场 野菜 饭馆 驾车 阳性 人员 轨迹 出租车 微信 收款 万达 广场 步行 野菜 饭馆 步行 万达 广场 电影院 彩票 彩票 步行 万达 广场 对面 出租车 微信 收款 小区 阳性 人员 万达 广场 野菜 饭馆 步行 万达 广场 一楼 串串 冰糖葫芦 购物 步行 万达 广场 停车场 驾车 宏源 小区 阳性 人员 天福 小区 步行 时代 公交站 公交车 医学院 同站 换乘 公交车 黄金 小区 公交站 步行 万达 广场 万达 广场 二楼 生活馆 步行 黄金 小区 出租车 微信 收款 朝聚 眼科医院 公交站 公交车 时代 小区 公交站 步行 回家 步行 蔬菜 副食 批发市场 核酸 核酸 步行 时代 小区 阳性 人员…	Topic #8	[2.98488546e-04 2.98449249e-04 2.98434246e-04 2.98524788e-04 2.98454103e-04 2.98491394e-04 2.98485623e-04 2.98486293e-04 9.09771968e-01 2.98504019e-04 8.75417142e-02]
致敬最美逆行者近期陆续发生新型冠状病毒感染的肺炎疫情，有那么一群人义无反顾地冲在防疫的最前端，最好地诠释了“为天地生，为民立命，为往圣继绝学，为万世开太平”的志向和传统……展现了新时代共产党人应该担负起的光荣使命。作为党员干部部，唯有万众一心，众志成城，坚决打赢这场没有硝烟的疫情阻击战。 你们以精湛医术和仁爱之?，始终帮助广大人民闯过激流险滩——舍?家顾?家，抗灾一线，致敬“最美逆行者”!他们为大家舍小家，不管前路有多么艰险，随时听从党和人民的召唤，投?到紧张的防控疫情战斗之中，以仁心仁术，扶危渡厄，与全疆人民共度时艰，他们是最可爱的人！向所有出征队员致敬!作为新时代的党员干部，要以他们为榜样，学习他们舍小家顾?家的精神，在关键时候能够顶住压力、经受风险、战胜挑战，真正做到不忘初?，牢记使命，真正做到想群众所想、急群众所急，树立党员干部的公仆形象。 你们以人间?爱和忠诚担当，始终把人民安…	评论	行者 肺炎 疫情 地冲 防疫 天地生 立命 绝学 志向 传统 时代 共产党人 党员 干部部 众志成城 硝烟 疫情 阻击战 医术 激流 险滩 抗灾 行者 舍小家 前路 党和人民 防控 疫情 全疆 时艰 队员 时代 党员干部 榜样 舍小家 精神 关键 压力 风险 战胜 挑战 牢记 群众 群众 党员干部 公仆 形象 人间 韶华 行者 岂因祸福避趋之 时代 党员干部 榜样 靶心 意识 积极主动 斗争 精神 风险 挑战 意志 战胜 道路 征途 实心 干事 行者 病魔 勇战 疫情 护佑 百姓 胜利 行者 榜样 生命 疫情 世界 行者 灾区 身影 人流 背影 关键时刻 行者 灾区 生命 病情 搏斗 时间	Topic #6	[0.00175227 0.00175139 0.00175179 0.00175229 0.00175163 0.05580583 0.92842843 0.00175148 0.00175158 0.00175177 0.00175154]
还在跟小霍同学开心的打电话突然接到疫情防控电话就这么坐上了去集中隔离的小车车? ?	评论	同学 电话 小车	Topic #4	[0.03226862 0.03225983 0.03225806 0.03225806 0.67740601 0.03225806 0.03225806 0.03225806 0.03225909 0.03225806 0.03225806]
基层各条线统筹疫情防控及通信保通服务工作缩影②。?2022.10.11 星期二 ?	评论	基层 保通 服务 工作 缩影	Topic #6	[0.02439428 0.02439738 0.02439139 0.02439039 0.02439056 0.02439256 0.75607701 0.02439063 0.02439104 0.02439452 0.02439024]
基层各条线统筹疫情防控及通信保通服务工作缩影①。?2022.10.11 星期二 ?	评论	基层 保通 服务 工作 缩影	Topic #6	[0.02439428 0.02439738 0.02439139 0.02439039 0.02439056 0.02439256 0.75607701 0.02439063 0.02439104 0.02439452 0.02439024]
【上海浦东等7区发布社区防控专岗招聘公告 共招940人合同2年】上海浦东等多区公开招聘社区防控专岗人员，招聘总人数达940名。受外省输入影响，上海近日疫情复发，10月1日-10日，累计新增本土新冠肺炎阳性感染者153例O上海浦东等7区发布社区防控专岗招聘公告 共招940人合同2年（来自财新客户端） ?	评论	社区 防控 专岗 公告 社区 防控 专岗 人员 人数 外省 影响 疫情 本土 肺炎 社区 防控 专岗 公告 客户端	Topic #2	[0.00584927 0.14072023 0.38818543 0.15894995 0.00584829 0.00584926 0.00584874 0.00584905 0.10683589 0.00584815 0.17021575]
今天多云，上演鱼鳞云大片。上午赴三个高速出入口卡点、二镇一街道督查疫情防控；下午和晚上敲定《仙居县优秀文学作品选》上下册书稿，明天终于可以付印了。 ?	评论	鱼鳞 大片 卡点 街道 督查 文学 作品选 书稿	Topic #10	[0.03226115 0.03225806 0.03225806 0.03225806 0.03225806 0.03225806 0.35483602 0.03225806 0.03225812 0.03225806 0.35483825]
#内蒙古疫情速报# 【疫情防控期间，如何接收快递？】疫情期间收到快递有哪些注意事项？本期防疫课堂内容，疫情防控期间，如何接收快递？敬请关注！ L内蒙古日报的微博视频 ???	评论	疫情 速报 疫情 注意事项 防疫 课堂 内容 日报 视频	Topic #6	[0.15146474 0.01099367 0.01099195 0.01098902 0.23222299 0.01099045 0.52838855 0.01098938 0.01098962 0.01099059 0.01098905]
#惠州疫情##惠城区疫情防控工作领导小组办公室通告（2022年10月11日）#根据最新疫情防控形势和当前我区疫情防控需要，经专家组研判和#惠城区#疫情防控工作领导小组办公室研究决定，自2022年10月12日中午12时起，#三栋镇#实行以下措施：一、进入三栋镇公共场所和居民小区，离开三栋镇辖区均须凭24小时核酸检测阴性证明或24小时内核酸采样凭证（记录）。二、公共场所单位（经营主体）、小区物业部门要落实疫情防控主体责任，在入口处设置醒目、清晰的场所码和佩戴口罩提示，严格执行体温必测、口罩必戴、行程卡和核酸检测证明或记录必验，对体温异常或未佩戴口罩、健康码红黄码人员禁止入内，第一时间登记并向属地社区报告。三、全镇广大居民要主动配合核酸检测证明查验，如已参加核酸检测但未查到核酸结果的，请主动出示采样证明并配合工作人员进行登记。四、特殊情况如重症就医等允许通行，请联系当地村（社区）根据实际情况解…	评论	疫情 工作 领导小组 办公室 通告 形势 专家组 研判 工作 领导小组 办公室 研究 措施 居民小区 辖区 均须 小时 阴性 证明 小时 核酸 凭证 记录 单位 经营 主体 小区 物业 部门 主体 责任 设置 场所 体温 口罩 行程 证明 记录 必验 体温 码红 人员 禁止入 时间 属地 社区 报告 全镇 居民 证明 核酸 证明 工作人员 情况 重症 社区 情况 主体 责任 责任 工作 疫情 传播 隐患 法律责任 全区 成果 排查 疫情 风险 居民 检测 防线 成果 防控 措施 动态 调整 工作 领导小组 办公室	Topic #5	[0.37779393 0.00131426 0.02184402 0.001315 0.00131418 0.49787742 0.00131445 0.06427621 0.0013144 0.00131418 0.03032194]
#内蒙古疫情速报# 【同舟共济 齐心抗“疫”#赤峰市紧急运送防疫物资驰援呼和浩特市# 】近日，呼和浩特市疫情牵动人心，赤峰市委市政府高度重视、紧急行动、安排部署，发改委、商务局、应急管理局、交通局、公安等部门联动配合、第一时间开展采购调配工作，确保我市援助物资保质保量在最短时间内抵达呼和浩特，为首府疫情防控工作助力增力。本次援助物资包括1.5万件医用防护服、3万个防护面罩、2.4万个外科口罩、3.024万双医用检查手套等医疗物资；7427件方便面、火腿肠等方便食品和8.26万斤苹果等生活物资；500套棉被褥、1000件棉大衣、340张折叠床等应急救灾物资。这些物资饱含着赤峰人民对首府人民的情谊和牵挂。守望相助，共克时艰，赤峰将始终与呼和浩特心手相牵，用信心和责任汇聚起抗疫的强大合力，共同打赢这场抗击疫情阻击战。	评论	疫情 速报 疫情 市委 市政府 部署 应急 管理局 公安 部门 时间 调配 工作 援助 物资 保质保量 短时间 首府 工作 助力 增力 援助 物资 医用 防护服 面罩 外科 口罩 医用 检查 手套 医疗 物资 方便面 火腿肠 食品 苹果 生活 物资 棉被褥 棉大衣 折叠床 应急 物资 首府 情谊 共克 时艰 手相 信心 责任 抗疫 合力 抗击 疫情 阻击战	Topic #6	[0.21309941 0.00262538 0.00262491 0.00262475 0.00262492 0.00262512 0.67678778 0.00262475 0.00262512 0.08911315 0.00262473]
各位居民朋友：这几日，我们的城市出现了多个确诊病例！这几日，疫情防控形势非常严峻，坚决阻断传播刻不容缓！10月12日，曲江继续开展全员核酸，5时至11时！建议您明日上午10时前完成采样，现场领取贴纸“鎏金铁芯铜龙”贴纸，以贴为证，以贴出入！明天，最温馨的画面是带着家人孩子一起采核酸！明天，最文明的举动是戴好口罩，排队并保持一米线！天亦寒，人心暖，采核酸，莫等闲！#西安核酸##西安疫情#	评论	居民 朋友 形势 传播 全员 核酸 现场 铁芯 画面 家人 孩子 核酸 口罩 排队 米线 人心 核酸 核酸 疫情	Topic #0	[0.57739348 0.00552535 0.00552636 0.00552486 0.29859108 0.07981043 0.00552651 0.00552618 0.00552582 0.00552504 0.00552488]
扬泰交界处:界沟闸口，于今日下午17:30分撤销，精准防控，不搞一刀切，不封路设卡，保证民生，疫情防控和发展经济两手抓! L玉海-扬州玉雕的微博视频 ?	评论	扬泰 交界处 界沟 闸口 精准 防控 封路 设卡 民生 发展 经济 视频	Topic #2	[0.01408455 0.01408481 0.85913841 0.01408453 0.01408822 0.01408663 0.01408632 0.01408454 0.01408464 0.01409267 0.01408467]
#张家口疫情防控#前两天还能收快递呢 这会到好 啥也收不到了 发都没法发 ?	评论		Topic #0	[0.09090909 0.09090909 0.09090909 0.09090909 0.09090909 0.09090909 0.09090909 0.09090909 0.09090909 0.09090909 0.09090909]
#雪尧的每日晚安# 2534 每天都在希望疫情能快点结束。不是那种暂时没事然后提心吊胆接下来什么时候会卷土重来的结束，是彻底的，恢复到正常状态的结束。【做梦.jpg】明天上班还有挺多事要做，真的耽误事。睡了睡了，今天看小甜剧看到够。感觉现在无脑工业糖精的主演都比所谓大制作好晚安?	评论	晚安 疫情 状态 甜剧 感觉 无脑 工业 糖精 主演 制作 晚安	Topic #4	[0.01408477 0.01408468 0.01408621 0.01408451 0.85914793 0.01408518 0.01408573 0.01408482 0.01408474 0.01408689 0.01408454]
#秦皇岛疫情防控#现在回秦国合适不能不能下高速？下高速能不能回小区？回小区了没吃的会不会饿死？ ?	评论	小区 小区	Topic #10	[0.03225806 0.03225806 0.03225806 0.03225806 0.03225806 0.03225824 0.03225806 0.03225806 0.0322581 0.03225806 0.67741914]
#就这一刻##疫情防控# ?	评论		Topic #0	[0.09090909 0.09090909 0.09090909 0.09090909 0.09090909 0.09090909 0.09090909 0.09090909 0.09090909 0.09090909 0.09090909]
#兰州文理学院# 关于有钱屏蔽词条，没钱防控疫情这件事 ?	评论	屏蔽 词条 防控 疫情	Topic #2	[0.03225817 0.03225806 0.67739709 0.03225808 0.03226115 0.0322628 0.03226823 0.03225958 0.03225961 0.03225808 0.03225915]
【#山西运城已发现495名感染者# 国家卫健委要求以最快速度斩断传播链】10月11日，山西运城疫情防控指挥部通告，截至10日24时，#山西运城新增196名新冠阳性#。其中，盐湖区新增159名、万荣县新增30名、芮城新增4名、绛县新增1名、夏县新增2名。9日，山西运城市通报，国庆假期以来本轮疫情报告299例阳性感染者，其中盐湖区236例、万荣县50 例。#聚焦新冠肺炎疫情#（记者：张建斌 制作：于韬 运营：楚小静） L新京报我们视频的微博视频	评论	运城 感染者 速度 传播 运城 指挥部 通告 运城 阳性 通报 疫情报告 肺炎 疫情 记者 制作 运营 京报 视频 视频	Topic #2	[0.00584824 0.07208784 0.42243134 0.08808351 0.00585057 0.37645356 0.00584879 0.00584906 0.00585063 0.00584836 0.00584812]
【鞍山主城区全域静态】鞍山市新冠肺炎疫情防控指挥部2022年10月11日发布《关于对鞍山市主城区全域实施静态管理的紧急通告》。当前，鞍山市疫情防控形势严峻复杂，为坚决有效阻断疫情传播，经综合分析研判，鞍山市新冠肺炎疫情防控指挥部决定，自10月12日0时起，对我市铁东区、铁西区、立山区、千山区及高新区、经开区、千山风景区实行临时性静态管理。	评论	主城区 全域 静态 肺炎 指挥部 主城区 全域 通告 疫情 传播 综合 分析 研判 肺炎 指挥部	Topic #5	[0.0062115 0.00621125 0.00621195 0.00621208 0.0062114 0.93788465 0.00621146 0.00621138 0.00621141 0.00621136 0.00621155]
#双流疫情#双流一例阳性感染者，一名外省人员返回，双流区疫情防控形势严峻。请大家做好个人健康防护措施。勤洗手。少去人多的地方聚集扎堆。不信谣不传谣！！ ?	评论	双流 疫情 双流 外省 人员 双流 措施 勤洗手 地方 传谣	Topic #8	[0.01234679 0.01234583 0.25414233 0.01234605 0.01234815 0.01234805 0.01234751 0.01234799 0.63473567 0.01234592 0.01234572]
#兰州文理学院#学生高烧在学校没人管啊兰州疫情防控中心真有你的啊 ?	评论	学生 学校 中心	Topic #4	[0.02439922 0.02439641 0.02439089 0.02439024 0.51219347 0.02439114 0.02439184 0.02439024 0.02439767 0.2682676 0.02439126]
#重庆疫情#扯我想说现在都扩散了啊都有责任啊我天现在不应该共同面对好好遵守疫情吗我天呐再这里说疫情就会消散下去了吗大悦城没有管理好也有责任都有责任看路演的大规模聚集也有责任所以别在说了ok？认真在家疫情防控吧 ?	评论	疫情 责任 疫情 疫情 管理 责任 责任 路演 责任	Topic #6	[0.01099242 0.01099313 0.0109911 0.01098902 0.01099096 0.01099621 0.89008541 0.01099056 0.01099173 0.01099042 0.01098905]
【#山西运城已发现495名感染者# 国家卫健委要求以最快速度斩断传播链】10月11日，山西运城疫情防控指挥部通告，截至10日24时，#山西运城新增196名新冠阳性#。其中，盐湖区新增159名、万荣县新增30名、芮城新增4名、绛县新增1名、夏县新增2名。9日，山西运城市通报，国庆假期以来本轮疫情报告299例阳性感染者，其中盐湖区236例、万荣县50 例。#聚焦新冠肺炎疫情#（记者：张建斌 制作：于韬 运营：楚小静） L新京报我们视频的微博视频	评论	运城 感染者 速度 传播 运城 指挥部 通告 运城 阳性 通报 疫情报告 肺炎 疫情 记者 制作 运营 京报 视频 视频	Topic #2	[0.00584824 0.07208784 0.42243134 0.08808351 0.00585057 0.37645356 0.00584879 0.00584906 0.00585063 0.00584836 0.00584812]
#巴彦淖尔身边事# 【临河区关于第三轮区域及集中隔离点重点人群核酸检测结果的通告（临防指通告〔2022〕108号）】按照临河区新冠肺炎疫情防控工作指挥部统一安排，2022年10月11日，对临河区辖区内所有居民群众开展第三轮核酸检测工作，共完成样本采集516885人，社会面检测结果全部为阴性。在隔离管控人员核酸检测中检出阳性8例。特向社会通告。当前，我区疫情防控形势依然严峻复杂，阳性感染者行程复杂，涉及的场所多、接触的人员多，疫情传播风险大。请广大居民群众加强自我保护，配合静默管理，主动参与区域核酸检测。临河区新型冠状病毒感染肺炎防控工作指挥部2022年10月11日#巴彦淖尔防控疫情第一线#	评论	区域 重点 人群 通告 通告 肺炎 工作 指挥部 辖区 居民 群众 工作 样本 社会 检测 阴性 阳性 社会 通告 形势 行程 场所 人员 疫情 传播 风险 居民 群众 区域 肺炎 防控 工作 指挥部 防控 疫情	Topic #5	[0.2403683 0.00277037 0.00277079 0.03988353 0.00277025 0.69758379 0.00277067 0.00277098 0.00277092 0.00277022 0.00277019]
#兰州文理学院#昨天下午室友在群里说母校疫情严重，晚上梦见回兰州，要再回成都就得集中隔离五天，半夜被惊醒。现在各种渠道各种消息满天飞，真真假假只有正在经历的人们才知道，但是吧，兰州这座城市2022年在疫情防控这件事上简直垃圾的没法，我对它的滤镜都不足以支撑我闭眼夸。今年是遇见兰州的第十年，本打算回去看看，补一个甘肃省博的章，逛逛曾经三四年都没开的市博物馆，当然也要回母校转转，然而现在只希望学弟学妹们能得到关注与帮助，能从水深火热中解救出来。 2成都	评论	室友 母校 疫情 消息 经历 垃圾 滤镜 博物馆 回母校 学弟 学妹	Topic #4	[0.0196079 0.01960824 0.0196114 0.01960785 0.8039088 0.01960934 0.01961282 0.01960851 0.01960835 0.01960822 0.01960856]
#阜阳身边事#【关于颍泉区阳性感染者情况的通告】2022年10月10日至11日，我区发现3例核酸初筛阳性感染者，经市疾控中心复核为阳性，已转运至定点医院隔离医学观察。主要轨迹如下：感染者110月7日16：30送小孩去邵庙中学。10月8日5：30自驾送女儿前往宿州皖北卫生职业学院上学。10月9日居家未外出。感染者210月7日6：00左右由利辛前往伍明镇夏小村齐大庄；22:00左右返回苏集村家中。10月8日6：00前往夏小村齐大庄16:00左右返回苏集村家中。10月9日8：00自觉身体不适前往苏集村卫生室就诊。10月10日7：30打车前往阜阳市第五人民医院就诊，直至闭环转运至定点医院。感染者310月7日9：00左右在伍明镇夏小村齐大庄；19：00后到颍州区代郢社区代郢庄。10月8日凌晨返回伍明镇夏小村齐大庄。10月9日10：00左右到循环经济园区潘寨社区。10月10日6：00开车到临沂商城吃…	评论	情况 通告 核酸 经市 疾控中心 阳性 定点医院 医学观察 轨迹 感染者 小孩 中学 女儿 职业 学院 上学 居家 感染者 小村 小村 身体 医院 闭环 定点医院 感染者 小村 区代 社区 小村 循环 经济 园区 社区 早餐 周棚 条店 管控 场所 管控 环境 消杀 措施 场所 轨迹 人员 居住地 社区 工作 单位 措施 市民 朋友 官方 信息 传谣 措施 行程 疫情 传播 传播 依法 勤洗手 通风 社交 距离 症状	Topic #8	[0.00169267 0.04697064 0.00169271 0.00169227 0.08157785 0.00169268 0.00169268 0.00169229 0.85791064 0.00169309 0.00169246]
为了谁记得有一首歌是这样唱的“泥巴裹满裤腿，汗水湿透衣背，我不知道你是谁，我却知道你为了谁，为了谁为了秋的收获，为了春回大雁归，满腔热血唱出青春无悔，望穿天涯不知战友何时回，你是谁，为了谁，我的战友你何时回，你是谁为了谁，我的兄弟姐妹不流泪，谁最美谁最累，我的乡亲我的战友，我的兄弟姐妹”。每当听到这首歌，联想到当前疫情防控，无数社区基层干部、医务工作者、公安干警、志愿者深入一线，离开妻儿，试想他们是为了谁呢，不言而喻，在抗疫一线的战士们都是在为了我们老百姓的平安，舍小家，为大家，他们只是在关键时刻能够挺身而出，为的是不让兄弟姐们在多流一滴血，不流一滴泪，为的是让满腔热血唱出青春无悔，迎接春回大雁归。当前新疆疫情防控进入关键时期，每一场战斗，都会涌现一批敢于牺牲、敢于战斗、敢于向前的英勇战士。诚然，当前在新疆疫情防控时期，有成千上万一线人员的无私付出，才得以让社会面得以有序正常运转，千家万…	评论	泥巴 裤腿 汗水 衣背 大雁 天涯 战友 战友 兄弟姐妹 流泪 乡亲 战友 兄弟姐妹 首歌 社区 基层干部 医务 工作者 公安干警 志愿者 妻儿 抗疫 战士 老百姓 舍小家 关键时刻 兄弟 姐们 大雁 关键时期 战士 时期 人员 社会 有序 运转 群众 后背 全民 抗疫 氛围 底气 实力 英雄气概 实际行动 服务 初心 理念 中华儿女 精神 基层干部 电话 老百姓 爱心 大礼包 志愿者 丈量 村组 网格 理论 机关 干部 妻儿老小 命令 心胸 压力 基层 人员 鲜花 掌声 群众 防疫 人员 工作 胜利 曙光	Topic #6	[0.13900336 0.00232054 0.00232077 0.0023203 0.00232082 0.00232037 0.8401102 0.00232074 0.00232069 0.00232191 0.0023203 ]
#巴彦淖尔身边事# 【临河区新型冠状病毒感染肺炎防控工作指挥部关于划定疫情风险区的通告（临防指通告〔2022〕107号）】按照当前疫情防控形势和流调排查有关情况，根据《新型冠状病毒肺炎防控方案（第九版）》要求，经专家组研判，决定在临河区划定风险区，具体如下：一、中风险区2个：新华街道绿色家园小区、新华街道绿岛新村小区。二、低风险区：除上述中风险区外的其他区域。本通告自发布之日起实施，后续将根据疫情防控形势变化及时调整。临河区新型冠状病毒感染肺炎防控工作指挥部2022年10月11日#巴彦淖尔防控疫情第一线#	评论	肺炎 防控 工作 指挥部 疫情 风险 通告 通告 形势 排查 情况 肺炎 防控 方案 第九版 专家组 研判 风险 新华 街道 绿色 家园 小区 新华 街道 绿岛 小区 区域 通告 形势 变化 调整 肺炎 防控 工作 指挥部 防控 疫情	Topic #5	[0.00262508 0.00262508 0.00262555 0.00262567 0.00262488 0.72467742 0.00262508 0.00262567 0.0026255 0.03111335 0.22320672]
呼和浩特市疫情防控，不应该到了基层变了味，也应该执行国务院第九版规定。对无风险小区也执行封控，但必须要保证居民的就医、生活采购，一封了之而不顾百姓生活，是官员躺平的表现。有的低风险小区，不给小卖部办理采购通行证，还把小卖部关停了。年轻人可以网购高价食材到大门口取物，老年人如何购买？基层街道办、社区，是不是应该沟通协调解决这个问题？一封了之，不管不顾，先保乌纱帽。这样的干部，政府和百姓要你们有什么用？占着位子干不了或者不想干，尽快辞职，能干的人多的是。 如有不负责任的街道办、社区，不管不顾民生保障，居民可打电话12345或12388进行投诉举报	评论	基层 第九版 小区 居民 生活 官员 躺平 风险 小区 小卖部 办理 通行证 小卖部 年轻人 网购 高价 食材 取物 老年人 基层 街道办 社区 乌纱帽 干部 政府 百姓 位子 能干 街道办 社区 民生 居民	Topic #10	[0.12453147 0.03855073 0.24723771 0.00432904 0.00432972 0.0043302 0.23230515 0.00433008 0.00432927 0.00433004 0.33139658]
新疆需要更多理解、支持和鼓励近日来，在网上不断刷到关于新疆疫情外溢的内容，吐槽的、抱怨的人很多，引发了部分人的各种评论，吐槽。但是回想这几年全国各地疫情不断爆发，武汉、上海、西安、河南等等，那时的新疆没有关闭进疆大门，没有抱怨输入病例，那时从中高风险地区来疆隔离的人员可以享受免费的一日三餐和免费住酒店等便民服务，离开新疆还有特色大礼包相送，那时的新疆人在用实际行动去支援各地，为各地加油，满满的理解，因为我们知道各省市是兄弟姐妹，就像石榴籽一样，相互紧紧抱在一起，新疆给予了各兄弟省市更多的理解和支持，帮助兄弟省市共克时艰度过了难关。现在，新疆为了防止疫情外溢，同样做了大量的工作，一线抗疫人员为了疫情防控还在日夜兼程，广大群众扛着生活压力仍然支持配合疫情防控，各行各业放慢了前进脚步……新疆政府和新疆人民都是有担当的，希望在疫情防控工作上再给新疆更多的理解，鼓励，一起共渡难关。	评论	疫情 内容 评论 全国 疫情 进疆 大门 病例 人员 免费 免费 酒店 便民服务 特色 大礼包 实际行动 兄弟姐妹 石榴 兄弟 省市 兄弟 省市 共克 时艰 疫情 工作 抗疫 人员 生活 压力 脚步 政府 工作	Topic #6	[0.00383226 0.0038329 0.0038327 0.00383174 0.2661437 0.00383203 0.3501186 0.00383274 0.1560046 0.20090699 0.00383174]
#姆巴佩与巴黎关系破裂#对不起，借个热搜 #兰州文理学院# #兰州文理学院疫情防控# “兰州文理学院现在感染的同学已经3000+了，还在一直往上涨，学校瞒而不报。我朋友他们发烧到人40几度也没有人管。现在学校要把宿舍里的人赶到大教室里去，几十个人的大隔间，他们把门堵住。外面大白踹门强行拉人。已经没有办法了，热搜也一直在压。希望你能帮忙发个稿，增加一下热度。如果需要的话我有视频个聊天记录。”希望大家关注一下，最近防疫的幺蛾子好多。	评论	关系 同学 学校 朋友 人管 学校 宿舍 教室 隔间 把门 大白 办法 热度 需要的话 视频 聊天记录 防疫 蛾子	Topic #4	[0.0090094 0.00900938 0.00901011 0.00900901 0.90990525 0.00900922 0.00901044 0.00900904 0.00900956 0.00900921 0.00900938]
↓# 這裡是北京！溫馨提示 # 世上的事，只要肯用心去學，没有一件是太遲的。 疫情防控，人人有責。注意加強健康防護，盡量少出門、戴口罩、勤洗手、多開窗、少扎堆、不聚集！? ... ...???? 今天（2022年10月12日 星期三 農曆九月十七）升旗時間：06：20，降旗時間：17:41；機動車尾號 3和8 限行。 天氣狀況：夜間 晴，南轉北風一二級，最低氣溫 05℃；最大相對濕度 85%。白天 晴轉多雲，北轉南風二三級，最高氣溫 18℃，最小相對濕度 40%。空氣質量一般，未來两天本市雲量增多，大氣擴散條件轉差，氣溫變化不大，體感較涼，白天適宜朋友們開窗通風換氣及户外活動。注意用電、用火、用氣安全，謹防火災。早晚溫差大，注意調整著裝，致敏花粉濃度很高，需注意防護；氣溫低，注意添衣保暖，謹防感冒和心脑血管疾病；空氣亁燥，需注意補水保濕，請朋友們關注臨近氣象預報。 你所執著的人，你所珍惜…	评论	用心 勤洗手 升旗 時間 降旗 時間 機動車 尾號 天氣 狀況 氣溫 濕度 氣溫 濕度 空氣 質量 本市 雲量 大氣 條件 氣溫 變化 體感 朋友 活動 溫差 調整 花粉 濃度 需注意 氣溫 添衣 心脑血管 疾病 需注意 補水 朋友 氣象 預報 物品 事情 善根 全心 心痛 傷情 人生 東西爭 不爭 凡事 人生 生活 晚安 晚安 親人 朋友	Topic #4	[0.07841501 0.00662262 0.00662387 0.00662252 0.6811446 0.00662339 0.00662375 0.00662262 0.1874564 0.0066227 0.00662252]
天津疫情防控都在干什么是想让我这辈子都封大学里面吗 ?	评论	大学	Topic #4	[0.04761905 0.04762185 0.04761905 0.04761905 0.52380239 0.04761905 0.04761905 0.04761905 0.04761905 0.0476193 0.04762312]
北京疾控：进返京人员抵京后3天2检，阴性结果未出前居家不外出据北京市疾病预防控制中心官微：当前本市疫情防控处于关键时期，要压紧压实“四方责任”，严格落实远端管控和进返京规范管理，加强机场、车站、公路卡口等风险人员排查工作，做好高风险岗位相关工作人员闭环管理和安全防护。各社区（村）、物业部门、酒店等各相关单位要切实履行管理职责，加强人员出入管理，把好门、看好人、验好码、登好记，告知进返京人员抵京后进行3天2检，抵京24小时内完成一次核酸检测，间隔24小时后、72小时内完成第二次核酸检测，阴性结果未出前居家不外出，7日内不聚餐、不聚会、不前往人员密集场所，做好健康监测，出现身体不适及时主动向社区报告，按规定就医。居家隔离、居家健康监测人员及其同住人员，严格居家，足不出户，一旦出现发热、干咳、乏力、嗅觉味觉减退等症状，立即报告并配合相应管控措施。疫情防控，人人有责，每个人都是疫情防控主体。请广…	评论	人员 阴性 居家 疾病 本市 关键时期 压实 责任 远端 管控 规范 管理 机场 车站 公路 风险 人员 排查 工作 高风险 岗位 工作人员 社区 物业 部门 酒店 单位 管理 职责 人员 管理 人员 小时 间隔 小时 小时 阴性 居家 聚餐 聚会 人员 密集 场所 身体 社区 报告 人员 人员 居家 嗅觉 味觉 症状 报告 管控 措施 主体 市民 朋友 防疫 责任 防控 社区 市场 文娱 测温 小时 核酸 阴性 证明 规范 常态 防疫 措施 官方 病例 活动 轨迹 人员 风险 地区 人员 电话 短信 弹窗 风险 人员 社区 单位 宾馆 报告 防控 措施 社区 疾控中心 风险 人员 报告 亲友 报告 活动 轨迹 防控 措施 来源 疾病	Topic #8	[0.00097022 0.00097019 0.00097009 0.00097012 0.00097005 0.00097013 0.00097029 0.11555267 0.87571591 0.00097 0.00097032]
#兰州文理学院疫情防控#加油加油 ?	评论		Topic #0	[0.09090909 0.09090909 0.09090909 0.09090909 0.09090909 0.09090909 0.09090909 0.09090909 0.09090909 0.09090909 0.09090909]
#重庆##疫情##重庆疫情防控# 重庆这一波严重的疫情，就是这几个死娃儿搞出来的出来的，目前已有五十多个，涉及整个重庆范围内十几个区县！你们说这种死玩儿可以日决一下吗？ L朱朱雨泽的微博视频 ?	评论	疫情 疫情 娃儿 区县 玩儿 视频	Topic #4	[0.01960802 0.01960954 0.01961691 0.01960788 0.55205103 0.01961256 0.01961455 0.27145491 0.0196087 0.01960787 0.01960805]
#兰州文理学院疫情防控#！！！ ?	评论		Topic #0	[0.09090909 0.09090909 0.09090909 0.09090909 0.09090909 0.09090909 0.09090909 0.09090909 0.09090909 0.09090909 0.09090909]
【#10月11日湖北仙桃市新增3例阳性感染者#】据仙桃发布消息，10月11日0-24时，仙桃市在隔离管控人员核酸检测中发现3例阳性感染者，目前，3例阳性感染者均闭环转运至武汉金银潭医院。现将有关情况通报如下： 阳性感染者78、79在集中隔离点检出；阳性感染者80在封闭区检出。初步流调显示，3例阳性感染者7天内在仙桃市主要轨迹除前期已通报的区域外，新增以下区域： 干河街道：仙源路二巷、西桥集贸市场、喜上礼宴； 龙华山街道：何李路城乡渠“无名剪刀”店、青青家园四期； 三伏潭镇：鲜马村、下夹沟村。 请与其行程有交集者，立即向所在社区（村）报备，落实常态化防控措施，积极配合参加区域核酸检测。请广大市民增强防范意识，做好个人防护，坚持佩戴口罩、保持社交距离、注意个人卫生，不信谣，不传谣。如出现发热、咳嗽、咽喉痛等症状，立即向所在社区（村）报告，在做好个人防护前提下，配合社区（村）及时就近前往医疗机…	评论	仙桃 消息 闭环 金银 医院 情况通报 轨迹 通报 区域 区域 干河 街道 仙源 集贸市场 礼宴 街道 城乡 剪刀 家园 行程 社区 常态 防控 措施 区域 市民 意识 社交 距离 个人卫生 传谣 咽喉 症状 社区 报告 前提 社区 医疗机构 肺炎 指挥部	Topic #8	[0.00302198 0.00302158 0.00302153 0.00302223 0.0030216 0.2244854 0.0030214 0.00302134 0.5741037 0.00302161 0.17723764]
#兰州文理学院疫情防控# 就这还叫防控？ 这么多个省市 这么久的抗疫斗争 连基本的作业还不会抄吗 先进的学不来 内蒙的作业都抄不会？ 起码要把学生安置好吧 ?	评论	防控 省市 抗疫 斗争 作业 作业 起码 学生	Topic #6	[0.01234568 0.01234668 0.01235044 0.01234568 0.31597039 0.01234868 0.34810612 0.01234583 0.01234621 0.23714809 0.01234621]
14.我们看到，全市党组织凝心聚力、敢打硬仗，坚决扛起政治责任，全力做好疫情防控各项工作，展现了党组织的凝聚力战斗力，让党旗在疫情防控一线高高飘扬。 我们看到，医护工作者逆行披甲、一线出征，三九严寒无所惧，赤心如火勇前行，昼夜不息，连续作战，脸颊上口罩的勒痕、汗水浸泡过的双手、冷气冰冻了的面罩都诠释着医者仁心的崇高精神。 我们看到，社区工作人员、街道干部闻令即动、日夜坚守，在核酸筛查、排查管控、敲门入户等各项工作中冲锋在前，用无惧无畏铸就了疫情防控的钢铁长城。 我们看到，公安干警、下沉干部身先士卒、奋勇当先，第一时间投入到疫情防控中，将初心使命写在了河北区战疫的第一线。 我们看到，市派干部、各区医护人员舍小家而顾大家，纷纷支援河北区疫情防控工作，在河北区最需要时伸出了双手，共同谱写了团结协作抗击疫情的壮丽篇章。 我们看到，无数的志愿者默默付出、无私奉献，无论是维持秩序，还是捐资捐物，无论…	评论	全市 聚力 政治责任 工作 凝聚力 战斗力 党旗 医护 工作者 披甲 赤心 脸颊 口罩 勒痕 汗水 双手 冷气 冰冻 面罩 医者 仁心 社区 工作人员 街道 干部 核酸 筛查 排查 管控 入户 工作 铸就 钢铁长城 公安干警 干部 时间 战疫 市派 干部 医护人员 舍小家 工作 双手 协作 抗击 疫情 篇章 志愿者 捐物 信群 热汤 点滴 涓水 巨浪	Topic #6	[0.00398549 0.00398467 0.00398435 0.00398518 0.00398457 0.00398563 0.73106614 0.00398533 0.18390961 0.00398428 0.05314475]
我们看到，全市党组织凝心聚力、敢打硬仗，坚决扛起政治责任，全力做好疫情防控各项工作，展现了党组织的凝聚力战斗力，让党旗在疫情防控一线高高飘扬。 我们看到，医护工作者逆行披甲、一线出征，三九严寒无所惧，赤心如火勇前行，昼夜不息，连续作战，脸颊上口罩的勒痕、汗水浸泡过的双手、冷气冰冻了的面罩都诠释着医者仁心的崇高精神。 我们看到，社区工作人员、街道干部闻令即动、日夜坚守，在核酸筛查、排查管控、敲门入户等各项工作中冲锋在前，用无惧无畏铸就了疫情防控的钢铁长城。 我们看到，公安干警、下沉干部身先士卒、奋勇当先，第一时间投入到疫情防控中，将初心使命写在了河北区战疫的第一线。 我们看到，市派干部、各区医护人员舍小家而顾大家，纷纷支援河北区疫情防控工作，在河北区最需要时伸出了双手，共同谱写了团结协作抗击疫情的壮丽篇章。 我们看到，无数的志愿者默默付出、无私奉献，无论是维持秩序，还是捐资捐物，无论是微信…	评论	全市 聚力 政治责任 工作 凝聚力 战斗力 党旗 医护 工作者 披甲 赤心 脸颊 口罩 勒痕 汗水 双手 冷气 冰冻 面罩 医者 仁心 社区 工作人员 街道 干部 核酸 筛查 排查 管控 入户 工作 铸就 钢铁长城 公安干警 干部 时间 战疫 市派 干部 医护人员 舍小家 工作 双手 协作 抗击 疫情 篇章 志愿者 捐物 信群 热汤 点滴 涓水 巨浪	Topic #6	[0.00398549 0.00398467 0.00398435 0.00398518 0.00398457 0.00398563 0.73106614 0.00398533 0.18390961 0.00398428 0.05314475]
#兰州文理学院疫情防控#！！！！！！ ?	评论		Topic #0	[0.09090909 0.09090909 0.09090909 0.09090909 0.09090909 0.09090909 0.09090909 0.09090909 0.09090909 0.09090909 0.09090909]
#兰州文理学院疫情防控#快看看吧 ?	评论		Topic #0	[0.09090909 0.09090909 0.09090909 0.09090909 0.09090909 0.09090909 0.09090909 0.09090909 0.09090909 0.09090909 0.09090909]
#兰州文理学院疫情防控#太冷了，太冷了 ?	评论		Topic #0	[0.09090909 0.09090909 0.09090909 0.09090909 0.09090909 0.09090909 0.09090909 0.09090909 0.09090909 0.09090909 0.09090909]
#兰州文理学院疫情防控#加油！ ?	评论		Topic #0	[0.09090909 0.09090909 0.09090909 0.09090909 0.09090909 0.09090909 0.09090909 0.09090909 0.09090909 0.09090909 0.09090909]
#兰州文理学院疫情防控##中国女排vs意大利女排# 不行了 ?	评论	女排	Topic #0	[0.09090909 0.09090909 0.09090909 0.09090909 0.09090909 0.09090909 0.09090909 0.09090909 0.09090909 0.09090909 0.09090909]
#兰州文理学院##兰州文理学院疫情防控# ?	评论		Topic #0	[0.09090909 0.09090909 0.09090909 0.09090909 0.09090909 0.09090909 0.09090909 0.09090909 0.09090909 0.09090909 0.09090909]
#上海# 疫情防控不可松懈，这些要点须注意 O疫情防控不可松懈，这些要点须注意 ?	评论	要点 要点	Topic #0	[0.09090909 0.09090909 0.09090909 0.09090909 0.09090909 0.09090909 0.09090909 0.09090909 0.09090909 0.09090909 0.09090909]
#兰州文理学院疫情防控#帖子被删了 ?	评论	帖子	Topic #0	[0.09090909 0.09090909 0.09090909 0.09090909 0.09090909 0.09090909 0.09090909 0.09090909 0.09090909 0.09090909 0.09090909]
#宁夏疫情# 现在静默都成为疫情防控的主要措施了呗？低风险区，常态化管理，静默 ?	评论	疫情 措施 常态 管理	Topic #5	[0.0196088 0.01960892 0.01961428 0.01960785 0.01961139 0.80389986 0.01961186 0.01961019 0.01961021 0.0196087 0.01960795]
很抱歉借用动态，但是兰州文理学院的疫情真的很严重，求求大家帮助一下吧！#兰州文理学院疫情防控##兰州文理学院##兰州文理学院疫情# ?	评论	动态 疫情 疫情	Topic #2	[0.02439034 0.02439249 0.75607575 0.02439026 0.02439534 0.02439787 0.02439424 0.02439141 0.02439123 0.0243907 0.02439038]
【宁夏银川市金凤区划定高、中、低风险区！】据银川发布消息，为进一步有效阻断疫情传播风险，切实保障广大市民生命安全和身体健康，根据当前疫情防控工作需要，按照国务院应对新型冠状病毒肺炎疫情联防联控机制综合组《新型冠状病毒肺炎疫情防控方案（第九版）》相关规定，经专家研判，自2022年10月12日2时起，将银川市金凤区部分区域划定为高、中、低风险区。一、高风险区（5个）宝湖天下、长城花园西区、中海国际熙岸、新琇苑小区、碧桂园翡翠湾小区划为高风险区，执行“足不出户、上门服务”管控措施。二、中风险区（6个）中海国际橙郡、富康小区、锦祥家园、良田镇光明村、良田镇兴源中心村、良田镇植物园中心村划为中风险区，执行“人不出区、错峰取物”管控措施。三、低风险区金凤区其他区域为低风险区，实行“个人防护、避免聚集”防范措施。以上区域范围及管控要求将根据疫情防控形势变化适时调整。金凤区应对新冠肺炎疫情工作指挥部办公…	评论	银川 消息 疫情 传播 风险 市民 生命安全 工作 肺炎 疫情 机制 综合 肺炎 方案 第九版 专家 研判 区域 花园 国际 小区 翡翠 区划 管控 措施 国际 小区 家园 良田 光明 良田 中心 良田 植物园 中心 村划 错峰 管控 措施 区域 防范措施 区域 管控 形势 变化 调整 肺炎 疫情 工作 指挥部 办公室	Topic #5	[0.00226814 0.00226798 0.00226796 0.00226778 0.00226775 0.77650039 0.00226787 0.00226768 0.0022682 0.00226843 0.20308781]
【刚刚通报！河北新增12例无症状感染者】#石家庄疫情防控##疫情##新增# 2022年10月8日0—24时，河北省无新增新型冠状病毒肺炎确诊病例；新增无症状感染者12例，其中秦皇岛市6例（海港区3例、抚宁区3例）、张家口市3例（经开区2例、桥西区1例）、石家庄市1例（无极县）、衡水市1例（景县）、邯郸市1例（磁县）。无症状感染者解除医学观察1例。截至10月8日24时，河北省现有确诊病例3例；尚在医学观察无症状感染者91例。河北省卫生健康委员会2022年10月9日 2石家庄·咖啡遇见茶	评论	通报 疫情 肺炎 医学观察 委员会 咖啡	Topic #3	[0.01639431 0.01639447 0.32324703 0.52919697 0.01639719 0.01639541 0.01639578 0.01639521 0.01639614 0.01639377 0.01639373]
深夜收到粉丝同学们的私信，还请大家关注一下?希望能够引起高度重视，做到防疫到位最后也希望大家能够理性发声，不信谣不传谣，愿每一个人都能平安无事? #兰州文理学院疫情# #兰州文理学院##兰州文理学院疫情防控# ?	评论	粉丝 同学们 私信 防疫 理性 传谣 疫情	Topic #4	[0.01408823 0.01408491 0.01408908 0.01408451 0.68301237 0.01408572 0.01409012 0.01408497 0.19021069 0.01408485 0.01408455]
疫情防控如图所示 ?	评论		Topic #0	[0.09090909 0.09090909 0.09090909 0.09090909 0.09090909 0.09090909 0.09090909 0.09090909 0.09090909 0.09090909 0.09090909]
【宁夏银川市兴庆区划定高、中风险区！】据银川发布消息，为进一步有效阻断疫情传播风险，切实保障广大市民生命安全和身体健康，根据当前疫情防控工作需要，按照国务院应对新型冠状病毒肺炎疫情联防联控机制综合组《新型冠状病毒肺炎疫情防控方案（第九版）》相关规定，经专家研判，自2022年10月12日2时起，将银川市兴庆区部分区域划定为高、中风险区。一、高风险区（3个）建设小区、光明小区、西部宁夏机电批发市场划为高风险区，执行“足不出户、上门服务”管控措施。二、中风险区（1个）文定天下小区划为中风险区，执行“人不出区、错峰取物”管控措施。以上区域范围及管控要求将根据疫情防控形势变化适时调整。兴庆区应对新冠肺炎疫情工作指挥部办公室2022年10月12日	评论	银川 消息 疫情 传播 风险 市民 生命安全 工作 肺炎 疫情 机制 综合 肺炎 方案 第九版 专家 研判 区域 建设 小区 光明 小区 机电 批发市场 管控 措施 文定 区划 错峰 管控 措施 区域 管控 形势 变化 调整 肺炎 疫情 工作 指挥部 办公室	Topic #5	[0.00262478 0.00262485 0.0026251 0.00262494 0.0026249 0.8296564 0.00262494 0.00262481 0.00262548 0.04289404 0.10644976]
最近陷入了一种无厘头的焦虑，浮躁且矛盾。每隔几个月都会有那么几天，对所有人都很奇怪，有点情感认知障碍（？）倒也不是说心情不好很e什么的，就是有种无力感，很颓废，感觉整个人的精神状态都很怪，有好多话想讲，但又不知道从哪说起。-前几天出门寄快递，顺便把半年前拍的胶卷寄出去了，感觉如释重负。想着都出门了，索性出去转转吧，于是骑着小黄车漫无目的地闲逛。骑到了老城区，上了高中之后就鲜少来这块区域了。路过小时候妈妈经常带我去的漫画店，现在改成了美容美发，不免一阵唏嘘。周末老城小街上都是接送家里小孩上兴趣班的老人家，堵车的时候看到一个约莫五六十岁的男人，长得很像我初中很喜欢的一个化学老师。傍晚去了公花园，小时候住在这附近，一到周末就和妈妈到公园里玩。还很清楚的记得以前刚进公园大门正东方向的桥边有换古装拍照的小屋子，这是我小学时期乐此不疲的活动之一。每次看到就挪不动脚步了，一定要拍。靠近门口的广场从前还…	评论	所有人 情感 认知障碍 心情 感觉 精神状态 胶卷 感觉 索性 黄车 区域 小时候 妈妈 带我去 漫画店 老城 小孩 老人家 男人 化学 老师 花园 小时候 妈妈 公园 公园 大门 方向 古装 屋子 小学 时期 活动 脚步 广场 毛笔 老人家 写毛笔字 章法 老人家 唱曲 亭子 活动 通告 老人 踪迹 大雨 寒意 味道 缘故 公园 散步 场景 感情 关系 时间 电影 桥段 编织 感觉 朋友 朋友 妈妈 朋友 家庭 氛围 感觉 方法 朋友 妈妈 一束花 情感 朋友 花束 花束 通感 感觉 火花 时手 能力 感情 能力 朋友 样子 影子 事情 猫猫 万物 样子 朋友 时间 形容 朋友 影响 感觉 精神状态 感觉 朋友 消极情绪 怪圈 被遗弃 时间 朋友 关心 关系 女生 父母 工作 原因 上学 生活 世界 消失 原因 三观 观念 时间 感觉 原本 世界 消失 感觉 朋友 近况 开口 体制 时…	Topic #4	[0.0013681 0.03618886 0.00136814 0.00136801 0.85819663 0.0234635 0.00136808 0.00136828 0.00136843 0.00136824 0.07257372]
抗击疫情众志成城，为了早日取得战役的胜利，各行各业的工作者都在一线坚守。致敬!疫情防控一线的社区工作者。 ?	评论	抗击 疫情 众志成城 战役 胜利 工作者 社区 工作者	Topic #6	[0.01099024 0.01098907 0.01098968 0.01098948 0.01098931 0.01098923 0.89010227 0.01098929 0.01098953 0.01098906 0.01099282]
#兰州文理学院疫情防控#真的想逃离这个城市 ?	评论		Topic #0	[0.09090909 0.09090909 0.09090909 0.09090909 0.09090909 0.09090909 0.09090909 0.09090909 0.09090909 0.09090909 0.09090909]
疫情防控人人有责。加油！ L电话可以静音嘛的微博视频 ?	评论	电话 静音 视频	Topic #4	[0.03226909 0.03226034 0.03225932 0.0322581 0.67740257 0.03225806 0.03225923 0.03225806 0.03225909 0.03225806 0.03225806]
#兰州文理学院疫情防控#请看看兰州文理学院 ?	评论		Topic #0	[0.09090909 0.09090909 0.09090909 0.09090909 0.09090909 0.09090909 0.09090909 0.09090909 0.09090909 0.09090909 0.09090909]
#兰州文理学院疫情防控# 心疼学生们 ?	评论	学生	Topic #4	[0.04761905 0.04761905 0.04761905 0.04761905 0.52380952 0.04761905 0.04761905 0.04761905 0.04761905 0.04761905 0.04761905]
自从新疆疫情爆发以来，牵动了无数国人的心。感恩、感谢、感动，这三个词也是这段时间以来我想得最多，听得最多的三个词。 感恩。感恩博州政府在第一时间积极落实博州地区各项政策，成为我们打赢防疫阻击战坚强的后盾，我相信，众志成城，科学防疫，我们一定能打赢这场“硬仗”。 感动。奋战在抗疫一线的白衣天使、公安干警、社区的工作人员、还有志愿者们……他们的无私奉献让我感动。他们是最美的逆行者，甚至有些人为之付出生命，是他们的付出成就了我们无数家庭的安宁与祥和。 感谢。感谢为“疫”而战的共产党员们，疫情面前，他们初心永不忘，使命肩上扛，紧急奔赴防控战场，在一线冲锋陷阵、攻坚克难，筑起一道道牢不可破的铜墙铁壁。 当前，疫情防控工作是最关键阶段，我们更加不能松懈，要响应国家号召，不聚众，少出门，全疆同心一定能打赢疫情防控阻击战。待到春暖花开，我们向阳拥抱，新疆加油！博州加油！	评论	疫情 牵动 国人 州政府 时间 地区 防疫 阻击战 后盾 众志成城 科学 防疫 硬仗 抗疫 公安干警 社区 工作人员 志愿者 行者 人为 生命 成就 家庭 共产党员 疫情 初心 防控 战场 攻坚克难 工作 关键 阶段 国家 聚众 全疆 同心 阻击战	Topic #6	[0.00355926 0.0035591 0.18341854 0.00355878 0.00355917 0.00355915 0.78454694 0.00356139 0.00355906 0.00355915 0.00355945]
看到上财深夜强行转运学生，好痛苦。在疫情防控下连做人的基本尊严都没有了。这就是所谓领导想要看到的现状吗？我真的觉得无比绝望，这是一场没有硝烟的战争，而你我，是流离失所的平民。 ?	评论	学生 做人 领导 现状 硝烟 战争 流离失所 平民	Topic #6	[0.01960784 0.0196083 0.0196083 0.01960784 0.31748762 0.01960784 0.5060395 0.01960795 0.01960784 0.01960912 0.01960784]
#兰州文理学院疫情防控#在兰州群里 每天都能有新认知 ?	评论	群里	Topic #4	[0.04761905 0.04761905 0.04761905 0.04761905 0.52380226 0.04761905 0.04762244 0.04761905 0.04761905 0.04761905 0.04762291]
#兰州文理学院疫情防控#雁北路400号是兰州文理学院，一个高校高风险，剩下的不用我多说 ?	评论	高校 高风险	Topic #1	[0.03225956 0.35483666 0.03226608 0.03225806 0.03226011 0.03225922 0.03225806 0.35482086 0.0322595 0.03225806 0.03226382]
#兰州文理学院疫情防控#求关注！求真相！ ?	评论		Topic #0	[0.09090909 0.09090909 0.09090909 0.09090909 0.09090909 0.09090909 0.09090909 0.09090909 0.09090909 0.09090909 0.09090909]
#兰州文理学院疫情防控#妈呀大家都要平平安安的啊 为人师表怎么处事的啊？ ?	评论	妈呀	Topic #0	[0.09090909 0.09090909 0.09090909 0.09090909 0.09090909 0.09090909 0.09090909 0.09090909 0.09090909 0.09090909 0.09090909]
#兰州文理学院疫情防控# ?	评论		Topic #0	[0.09090909 0.09090909 0.09090909 0.09090909 0.09090909 0.09090909 0.09090909 0.09090909 0.09090909 0.09090909 0.09090909]
#兰州文理学院疫情防控#？？ ?	评论		Topic #0	[0.09090909 0.09090909 0.09090909 0.09090909 0.09090909 0.09090909 0.09090909 0.09090909 0.09090909 0.09090909 0.09090909]
重庆疫情最新通报：新增本土感染者“13+19”，中心城区再开展两轮核酸筛查 【来源：第一财经 视频来源：2个自媒体 图片来源：视频1】10月11日，重庆市举行新冠肺炎疫情防控工作第130场新闻发布会，以下为主要内容汇总：新增本土确诊病例13例 本土无症状感染者19例会上通报，10月11日0-18时，重庆市新增本土确诊病例13例，其中，九龙坡区3例，渝北区3例，巴南区、合川区各2例，南岸区、梁平区、永川区各1例。新增本土无症状感染者19例，其中，渝北区12例，巴南区2例，沙坪坝区、黔江区、永川区、江津区、垫江县各1例。目前，重庆现有感染者均在定点医疗机构进行集中隔离治疗和隔离医学观察，情况稳定。重庆市中心城区12-13日、14-15日再开展两轮核酸筛查10月8日至11日，重庆市中心城区开展了两轮区域核酸检测，检出了17例感染者，找到了潜在传染源，有效地防止了疫情扩散蔓延，同时也说明社会面有…	评论	疫情 通报 本土 感染者 中心 城区 核酸 筛查 来源 财经 视频 来源 媒体 图片 来源 视频 肺炎 工作 新闻 发布会 内容 汇总 本土 本土 通报 本土 本土 感染者 定点 医疗机构 医学观察 情况 中心 城区 核酸 筛查 中心 城区 区域 感染者 传染源 疫情 社会 阳性 病毒 变异 传染性 传播速度 传播 过程 疫情 形势 中心 城区 核酸 筛查 疫情 感染者 社会 传播 风险 疫情 感染者 疫情 疫情 感染者 人员 疫情 传播 风险 疫情 社会 感染者 疫情 感染者 区域 感染者 感染者 疫情 感染者 疫情 感染者 区县 疫情 感染者 疫情 感染者 传播 风险 疫情 感染者 工作人员 个区 社会 传播 风险 网页 链接 网页 链接	Topic #2	[0.0010197 0.07666628 0.36321276 0.10263817 0.00101964 0.10981213 0.00101956 0.00101973 0.34155305 0.00101956 0.00101943]
#兰州文理学院疫情防控#阴阳混住，交叉感染，自生自灭，3000+ ?	评论	交叉感染	Topic #0	[0.52380416 0.04761905 0.04762441 0.04761905 0.04761905 0.04761905 0.04761905 0.04761905 0.04761905 0.04761905 0.04761905]
#兰州文理学院疫情防控#关注关注吧 ?	评论		Topic #0	[0.09090909 0.09090909 0.09090909 0.09090909 0.09090909 0.09090909 0.09090909 0.09090909 0.09090909 0.09090909 0.09090909]
#兰州文理学院疫情防控#我服了？不把学生当人？ ?	评论	学生	Topic #4	[0.04761905 0.04761905 0.04761905 0.04761905 0.52380952 0.04761905 0.04761905 0.04761905 0.04761905 0.04761905 0.04761905]
#兰州文理学院疫情防控#下一次被掩盖的求救声可能就是我的家人我的朋友我自己 ?	评论	家人 朋友	Topic #4	[0.03226257 0.03225946 0.03225806 0.03225806 0.67740455 0.03225981 0.03226172 0.03225806 0.03226158 0.03225806 0.03225806]
#失忆者备忘# | 10 | 11 | 星期二 | 6-20℃?不知道疫情防控最终会走向一个什么结果，也不知道这个结果会是哪一年，但它真真切切影响了每一个地球人几年的生活。第三次封校，谢谢同事那句“我留下，你回家”。?错把小青柑普洱当费列罗剥开的傻妞。?认真备课到凌晨一点半。	评论	影响 地球 生活 封校 同事 回家	Topic #4	[0.01639372 0.01639399 0.01639592 0.01639344 0.83605929 0.01639394 0.01639409 0.01639352 0.0163938 0.01639481 0.01639347]
#兰州文理学院疫情防控# ?	评论		Topic #0	[0.09090909 0.09090909 0.09090909 0.09090909 0.09090909 0.09090909 0.09090909 0.09090909 0.09090909 0.09090909 0.09090909]
吗的疫情什么时候结束啊 真的很怂啊不敢出去玩怕黄码啊?想当年除了上课要在教室别的时候只要不干违法的事情都是可以的这三年无ac数的日子过的真的很憋屈不能旅游不能找朋友就连出个市都得层层报备我到底是来读书还是来坐牢的啊?给老子搞得精神状态不佳有你疫情防控一半功劳啊谢谢我必鞠躬大于等于九十度btw这个learn to do that on the inside的翻译真的很好哈哈	评论	疫情 出去玩 教室 违法 事情 日子 旅游 朋友 个市 层层 读书 老子 精神状态 功劳	Topic #4	[0.01409211 0.30321095 0.01408699 0.01408451 0.57000892 0.01408565 0.01408618 0.014085 0.01408508 0.01408922 0.0140854 ]
#兰州文理学院疫情防控#加油加油加油加油加油 ?	评论		Topic #0	[0.09090909 0.09090909 0.09090909 0.09090909 0.09090909 0.09090909 0.09090909 0.09090909 0.09090909 0.09090909 0.09090909]
#兰州文理学院疫情防控# ?	评论		Topic #0	[0.09090909 0.09090909 0.09090909 0.09090909 0.09090909 0.09090909 0.09090909 0.09090909 0.09090909 0.09090909 0.09090909]
#兰州文理学院疫情防控#救命救命 ?	评论	救命 救命	Topic #0	[0.09090909 0.09090909 0.09090909 0.09090909 0.09090909 0.09090909 0.09090909 0.09090909 0.09090909 0.09090909 0.09090909]
#兰州文理学院疫情防控#好怕我的家人会感染啊 ?	评论	家人	Topic #4	[0.04762695 0.0476199 0.04761905 0.04761905 0.52378203 0.04761905 0.04763212 0.04761905 0.04762472 0.04761905 0.04761905]
#兰州文理学院疫情防控#不要让大学生等死，不要让人民等死 ?	评论	大学生	Topic #4	[0.04761905 0.04761905 0.04761905 0.04761905 0.52380952 0.04761905 0.04761905 0.04761905 0.04761905 0.04761905 0.04761905]
#兰州文理学院疫情防控#听听人民的声音吧 ?	评论	声音	Topic #4	[0.04761905 0.04761905 0.04762359 0.04761905 0.52380267 0.04761905 0.04762136 0.04761905 0.04761905 0.04761905 0.04761905]
#兰州文理学院疫情防控:#失花草于400 断兰之未来 ?	评论	花草 断兰	Topic #0	[0.09090909 0.09090909 0.09090909 0.09090909 0.09090909 0.09090909 0.09090909 0.09090909 0.09090909 0.09090909 0.09090909]
#兰州文理学院疫情防控# ?	评论		Topic #0	[0.09090909 0.09090909 0.09090909 0.09090909 0.09090909 0.09090909 0.09090909 0.09090909 0.09090909 0.09090909 0.09090909]
#兰州文理学院疫情防控#我的朋友加油！大学生加油！ ?	评论	朋友 大学生	Topic #4	[0.03225983 0.03225922 0.03225806 0.03225806 0.67741286 0.0322598 0.03225806 0.03225806 0.03225989 0.03225806 0.03225806]
#兰州文理学院疫情防控#下一次出现在深夜大巴车上的会是我吗？ ?	评论	大巴车	Topic #0	[0.09090909 0.09090909 0.09090909 0.09090909 0.09090909 0.09090909 0.09090909 0.09090909 0.09090909 0.09090909 0.09090909]
宝安最新通告：深圳市宝安区新型冠状病毒肺炎疫情防控指挥部办公室通告〔2022〕119号根据当前我区疫情防控工作需要，按照国务院应对新型冠状病毒肺炎疫情联防联控机制综合组《新型冠状病毒肺炎防控方案(第九版)》相关规定，经专家组研判，宝安区在新安街道划定高风险区。将宝安区新安街道海乐社区43区12巷11号、海乐社区39区45栋、翻身社区47区愉盛村后18栋、海富社区45区新城花园3栋、海富社区45区自由路23号、海富社区45区深宝花园7栋、海富社区新城花园2栋、翻身社区47区怡景1巷7号、翻身社区47区榆盛村后11栋划为高风险区。实行封控措施，期间“足不出户、上门服务”。区域内连续7天无新增感染者，且第7天风险区域内所有人员完成一轮核酸筛查均为阴性，降为中风险区；连续3天无新增感染者降为低风险区。以上措施自2022年10月10日0时起执行，后续将根据疫情防控形势变化适时调整。高风险区内居民如…	评论	通告 肺炎 指挥部 办公室 通告 工作 肺炎 疫情 机制 综合 肺炎 防控 方案 第九版 专家组 研判 街道 街道 海乐 社区 海乐 社区 社区 海富 社区 花园 海富 社区 海富 社区 花园 海富 社区 花园 社区 社区 栋划 措施 区域 感染者 风险 区域 人员 核酸 筛查 阴性 感染者 措施 形势 变化 调整 居民 生活 服务 热线 海富 社区 社区 海乐 社区 街道 通告 肺炎 指挥部 办公室	Topic #5	[0.00175203 0.00175153 0.00175149 0.00175213 0.00175145 0.5165094 0.00175153 0.00175191 0.10244008 0.0017514 0.36703706]
#兰州文理学院疫情防控##随手拍# 总会有正义的人站出来，也会有人试图掩盖。 ?	评论	总会 正义 人站	Topic #0	[0.09090909 0.09090909 0.09090909 0.09090909 0.09090909 0.09090909 0.09090909 0.09090909 0.09090909 0.09090909 0.09090909]
#兰州文理学院疫情防控# 病毒可不是决策人的狗 指哪打哪 想停止就停止 迟早有兜不住的时候 ?	评论	病毒 决策	Topic #2	[0.03225893 0.03225806 0.67740841 0.03225806 0.03225806 0.03225806 0.03226219 0.03225806 0.03225966 0.03226242 0.03225806]
#利州调整临时性社会管控措施# 【利州：有序复工复产复学】有序复工复产复学。机关企事业单位有序复工，所有员工须持24小时内核酸检测阴性证明返岗，并做好员工健康监测，实行“两点一线”管理。企业、工地在严格落实疫情防控措施的基础上，有序复工复产。市城区学校暂缓返校，实行线上教学，乡镇学校实行“一校一策”有序复学。	评论	调整 社会 管控 措施 有序 复产 复学 有序 复产 复学 机关 企事业 单位 有序 员工 小时 阴性 证明 员工 管理 企业 工地 措施 基础 有序 复产 城区 学校 乡镇 学校 一策 有序 复学	Topic #5	[0.00369105 0.00369042 0.0036903 0.00369004 0.00369134 0.73606594 0.09530884 0.13909999 0.00369087 0.00369096 0.00369025]
中间上班没时间看，之前疫情防控出不了门天天在家一天一集 ?	评论	时间	Topic #1	[0.04763274 0.52376505 0.04762122 0.04761905 0.04762845 0.04762374 0.04762263 0.04762441 0.04762386 0.0476198 0.04761905]
#利州调整临时性社会管控措施# 疫情防控，人人有责。希望广大市民履行好个人防控责任，不信谣、不传谣、不造谣，做好个人防护，勤洗手、戴口罩、不聚集，养成健康生活习惯。对不遵守上述规定造成疫情传播的，依法追究法律责任。我们将努力做好疫情防控相关工作，尽量减少对市民生活、工作的影响，让我们坚定必胜信心、凝聚抗疫合力，共同守护烟火里的幸福利州。	评论	调整 社会 管控 措施 市民 防控 责任 传谣 勤洗手 生活习惯 疫情 传播 法律责任 工作 市民 生活 工作 影响 抗疫 合力 烟火	Topic #5	[0.00497666 0.00497582 0.11356851 0.00497515 0.004976 0.34519408 0.28010012 0.00497544 0.2263071 0.00497588 0.00497524]
#兰州文理学院疫情防控# 有用吗 ?	评论		Topic #0	[0.09090909 0.09090909 0.09090909 0.09090909 0.09090909 0.09090909 0.09090909 0.09090909 0.09090909 0.09090909 0.09090909]
在抗“疫”的道路上，一个个挺身而出的“凡夫俗子”，如今都被称为“英勇的战士”。疫情就是命令！下达之时就是变身之时！医护秒变战士、老师成了主播、机关干部成了门卫，全民成了厨师，家长成了监考老师……疫情防控期间，正是有成千上万一线人员的默默付出，才使社会得以正常运转。 他们是我们的亲人、朋友、同事。他们是别人的子女，也是孩子的父母，他们想床前尽孝，他们也想享天伦，给予子女爱和陪伴，就因为“大家”舍弃了“小家”日夜奔赴在抗疫的一线，这种舍己为人、公而忘私的精神，不正是抗疫的胜利之光吗？一线人员需要的不是点赞，而是配合；渴求的不是掌声，而是理解。共同抗疫黎明还会远吗？	评论	道路 战士 疫情 命令 医护 战士 老师 主播 机关干部 门卫 全民 厨师 家长 监考 老师 人员 社会 运转 亲人 朋友 同事 子女 孩子 父母 子女 陪伴 小家 抗疫 精神 抗疫 胜利 人员 掌声 抗疫	Topic #6	[0.00415033 0.00414959 0.00414965 0.00414965 0.30354147 0.0041498 0.56739899 0.00415076 0.09586014 0.00415022 0.0041494 ]
#兰州文理学院疫情防控#长这么大，今天头一次知道什么是绝望 ?	评论		Topic #0	[0.09090909 0.09090909 0.09090909 0.09090909 0.09090909 0.09090909 0.09090909 0.09090909 0.09090909 0.09090909 0.09090909]
#营口出入公共场所需48小时核酸#营口盖州市广大居民朋友们：当前国内疫情呈现上升趋势，疫情防控形势严峻复杂，国庆假期刚刚结束，返盖人员增多，疫情防控面临的风险和压力增大。为切实防范疫情输入和传播风险，做好返盖后的疫情防控工作，盖州市疫情防控指挥部提醒广大市民朋友，切实履行个人防疫责任，提前主动报备，落实核酸检测，共筑防疫屏障。一、及时主动报备。所有域外来（返）盖人员、解除隔离后返回目的地的入境人员等应提前24小时主动通过微信小程序搜索“营畅通”，向所在社区（村）或工作单位完成自主报备，并配合疫情排查、核酸检测、医学观察等防控措施。凡近期有中高风险地区旅居史的返盖人员，返盖后采取集中隔离7天的管控措施。二、关注旅居信息。返盖后，如果您发现近7日内有风险地区旅居史以及与公布的涉疫人员行程轨迹有过交集，要第一时间主动向社区（村）报告，按要求配合落实隔离管控措施。三、配合核酸检测。按照“即采即走…	评论	营口 小时 核酸 营口 居民 朋友 疫情 趋势 人员 风险 压力 疫情 传播 风险 工作 指挥部 市民 朋友 防疫 责任 共筑 防疫 屏障 人员 目的地 入境 人员 小时 微信 程序 社区 工作 单位 疫情 排查 医学观察 防控 措施 旅居 人员 管控 措施 旅居 信息 风险 地区 旅居 涉疫 人员 行程 轨迹 时间 社区 报告 管控 措施 原则 人员 高铁 火车站 客运站 高速公路 落地 检测 人群 规范 口罩 市民 朋友 积极主动 区域性 过程 距离 人员 手机 赋码 重点 风险 人群 人群 场所 工作人员 学校 机构 后勤保障 服务 人员 渔业 人群 人员 酒店 服务 人员 服务 人员 商场 集贸市场 人员 医疗机构 医务人员 机构 零售 药店 人群 学校 活动 建议 聚餐 聚会 人员 密集 场所 场所 测温 小时 阴性 证明 症状 社区 报告 前提 医生 旅居 公民 责任 义务 …	Topic #8	[0.3194129 0.00081917 0.0008192 0.00081913 0.00081943 0.00081926 0.04222822 0.20222715 0.43039732 0.00081913 0.00081909]
大半夜的谁在楼下狗叫什么？ 2西安·世纪锦绣 L亲爱的小鞠qh的微博视频 ?	评论	世纪 锦绣 视频	Topic #4	[0.03225823 0.03225931 0.03226115 0.03225816 0.35857658 0.03225957 0.03226091 0.03225806 0.03226077 0.03226004 0.35108721]
分享网易新闻《新疆疫情最新通报：单日新增感染者数量居高不下，疫情防控仍处于胶着攻坚阶段》 O新疆疫情最新通报：单日新增感染者数量居高不下，疫情防控仍处于胶着攻坚阶段 来自@网易新闻客户端 #网易新闻# ?	评论	网易 新闻 疫情 通报 单日 感染者 数量 攻坚 阶段 疫情 通报 单日 感染者 数量 攻坚 阶段 网易 新闻 客户端 网易 新闻	Topic #2	[0.00452494 0.00452492 0.81868016 0.00452491 0.00452516 0.00452498 0.00452582 0.00452497 0.00452624 0.00452549 0.14059242]
今年是我入警的第四年，回顾这一段走来的路充满坎坷与无奈。记得我刚入警那会对工作陷入窘境，无所适从。出现过当多件事多个人一同“轰炸”时，导致脑袋“宕机”和言语“嘴瓢”的情况岗位很不眼，事无巨细、事必躬亲。没有刺激与威风，只有烦杂琐碎。有时恨不得长个三头六臂，再外加个筋斗云。我是混迹各种群默默接收通知的人，经常被艾特点名，身兼多种角色去联络汇报。“好的、收到、马上报”是我使用频率最高的词汇。有人羡慕，内勤可以待在办公室，不担心烈日风雨、不担心天寒地冻，不用操心奔波，更无需千里追逃。其实，内勤岗位就像一只整日都需旋转的陀螺，瞬问会化身“外勤”，辅助接处警、调解纠纷设卡清查、疫情防控、案件办理；条条框框的工作压着你根本喘不过气，甚至自己在怀疑当初的选择，怀疑自己的工作能力跟承受能力，但我这一路走来想过离开但从未放弃！这四年来从宣传民警到刑警再到治安警变得事岗位不变的是入警的初心我从来不曾优秀过，…	评论	工作 窘境 脑袋 情况 岗位 威风 筋斗云 混迹 角色 联络 汇报 频率 词汇 内勤 办公室 烈日 风雨 内勤 岗位 陀螺 化身 外勤 辅助 设卡 清查 案件 办理 条条框框 工作 工作 能力 承受能力 宣传 民警 治安警 岗位 初心 人会	Topic #1	[0.23207201 0.45696643 0.00709376 0.00709234 0.00709298 0.00709552 0.25421496 0.00709221 0.00709361 0.00709397 0.0070922 ]
分享网易新闻《新疆疫情最新通报：单日新增感染者数量居高不下，疫情防控仍处于胶着攻坚阶段》 O新疆疫情最新通报：单日新增感染者数量居高不下，疫情防控仍处于胶着攻坚阶段 来自@网易新闻客户端 #网易新闻# ?	评论	网易 新闻 疫情 通报 单日 感染者 数量 攻坚 阶段 疫情 通报 单日 感染者 数量 攻坚 阶段 网易 新闻 客户端 网易 新闻	Topic #2	[0.00452494 0.00452492 0.81868016 0.00452491 0.00452516 0.00452498 0.00452582 0.00452497 0.00452624 0.00452549 0.14059242]
每一场战斗，都需要一批英勇的战士。此次疫情以来，从核酸检测、管控协调，到物流运输、物资保障，再到后勤服务、清洁消杀……本轮疫情发生以来，每一条战线，都有人在敬业值守、无私奉献。他们都是我们身边再熟悉不过的同事、朋友甚至是亲人，疫情面前他们都以“抗疫有我”“孤勇者”的姿态，选择坚守岗位、逆势而上，夜以继日地忙碌，面对一项项琐碎细微的工作，他们有苦不喊苦、有累不叫累，这种舍己为人、公而忘私的精神，不正是我们终将战胜疫情的胜利之光吗？他们不是英雄却胜似英雄，值得我们礼敬并温暖相待。疫情就是命令，防控就是责任。这次疫情期间，抗疫一线的工作人员都已经承受了长时间的压力与煎熬，生理和心理负荷高、感染风险高。但是因为责任在肩，许多人仍然坚守岗位；各族干部群众克服生产生活的诸多困难，已作出了巨大的牺牲和奉献，但疫情汹汹，他们仍在困境中咬牙坚持。狭路相逢勇者胜。现在是背水一战的关键时刻。当前，自治区疫情每…	评论	战士 疫情 管控 物流 运输 物资 后勤 服务 消杀 疫情 战线 敬业 同事 朋友 亲人 疫情 抗疫 勇者 姿态 坚守岗位 一项项 工作 精神 战胜 疫情 胜利 疫情 命令 防控 责任 疫情 抗疫 工作人员 压力 生理 心理负荷 风险 责任 坚守岗位 干部群众 生产 生活 疫情 困境 关键时刻 自治区 疫情 报告 高位 社区 传播 风险 压力 抗疫 干部群众 众志成城 信念 精神力量 精神 对垒 掌握主动 防控 措施 被动局面 战疫 胜利	Topic #6	[0.00207933 0.00207915 0.00207968 0.02092183 0.00207957 0.14432714 0.74729784 0.00207931 0.00207953 0.07289738 0.00207923]
想起今天我外婆一整个给我吐槽疫情防控就笑死哈哈哈哈哈，说没有做核酸就不让她进老年大学，还给我说应该放开，反正年轻人没啥事，老的那群人也本来就该早die了，已经能感到她的愤怒了 ?	评论	外婆 核酸 年轻人	Topic #7	[0.04763201 0.04761905 0.04761916 0.04761905 0.04762539 0.04761905 0.04761905 0.5237818 0.04762736 0.04761905 0.04761905]
#防止疫情防控层层加码九不准# 谢谢，半夜在隔离酒店醒来看到笑出声，我大抵是疯球了 ?	评论	层层加码 酒店 疯球	Topic #2	[0.03225806 0.03225806 0.35483854 0.03225806 0.03226098 0.03225815 0.03225806 0.03226047 0.35483071 0.03225824 0.03226066]
#兰州文理学院疫情防控#? ?	评论		Topic #0	[0.09090909 0.09090909 0.09090909 0.09090909 0.09090909 0.09090909 0.09090909 0.09090909 0.09090909 0.09090909 0.09090909]
【关于金凤区部分区域划定高、中、低风险区的公告】为进一步有效阻断疫情传播风险，切实保障广大市民生命安全和身体健康，根据当前疫情防控工作需要，按照国务院应对新型冠状病毒肺炎疫情联防联控机制综合组《新型冠状病毒肺炎疫情防控方案（第九版）》相关规定，经专家研判，自2022年10月12日2时起，将银川市金凤区部分区域划定为高、中、低风险区。 一、高风险区（5个） 宝湖天下、长城花园西区、中海国际熙岸、新琇苑小区、碧桂园翡翠湾小区划为高风险区，执行“足不出户、上门服务”管控措施。 二、中风险区（6个） 中海国际橙郡、富康小区、锦祥家园、良田镇光明村、良田镇兴源中心村、良田镇植物园中心村划为中风险区，执行“人不出区、错峰取物”管控措施。 三、低风险区 金凤区其他区域为低风险区，实行“个人防护、避免聚集”防范措施。 以上区域范围及管控要求将根据疫情防控形势变化适时调整。 金凤区应对新冠肺炎疫情工作指挥…	评论	区域 公告 疫情 传播 风险 市民 生命安全 工作 肺炎 疫情 机制 综合 肺炎 方案 第九版 专家 研判 区域 花园 国际 小区 翡翠 区划 管控 措施 国际 小区 家园 良田 光明 良田 中心 良田 植物园 中心 村划 错峰 管控 措施 区域 防范措施 区域 管控 形势 变化 调整 肺炎 疫情 工作 指挥部 办公室	Topic #5	[0.00221784 0.00221772 0.00221765 0.00221749 0.00221738 0.78136864 0.00221758 0.0022174 0.00221789 0.0022181 0.1986723 ]
【关于兴庆区部分区域划定高、中风险区的公告】为进一步有效阻断疫情传播风险，切实保障广大市民生命安全和身体健康，根据当前疫情防控工作需要，按照国务院应对新型冠状病毒肺炎疫情联防联控机制综合组《新型冠状病毒肺炎疫情防控方案（第九版）》相关规定，经专家研判，自2022年10月12日2时起，将银川市兴庆区部分区域划定为高、中风险区。 一、高风险区（3个） 建设小区、光明小区、西部宁夏机电批发市场划为高风险区，执行“足不出户、上门服务”管控措施。 二、中风险区（1个） 文定天下小区划为中风险区，执行“人不出区、错峰取物”管控措施。 以上区域范围及管控要求将根据疫情防控形势变化适时调整。 兴庆区应对新冠肺炎疫情工作指挥部办公室 2022年10月12日	评论	区域 公告 疫情 传播 风险 市民 生命安全 工作 肺炎 疫情 机制 综合 肺炎 方案 第九版 专家 研判 区域 建设 小区 光明 小区 机电 批发市场 管控 措施 文定 区划 错峰 管控 措施 区域 管控 形势 变化 调整 肺炎 疫情 工作 指挥部 办公室	Topic #5	[0.00255765 0.00255775 0.00255793 0.0025578 0.00255766 0.83479275 0.00255779 0.00255767 0.00255833 0.04063477 0.10410989]
#兰州文理学院疫情防控# 我尽力了 ?	评论		Topic #0	[0.09090909 0.09090909 0.09090909 0.09090909 0.09090909 0.09090909 0.09090909 0.09090909 0.09090909 0.09090909 0.09090909]
【关于永宁县部分区域划定高、中、低风险区的公告】为进一步有效阻断疫情传播风险，切实保障广大市民生命安全和身体健康，根据当前疫情防控工作需要，按照国务院应对新型冠状病毒肺炎疫情联防联控机制综合组《新型冠状病毒肺炎疫情防控方案（第九版）》相关规定，经专家研判，自2022年10月12日2时起，将银川市永宁县部分区域划定为高、低风险区。 一、高风险区（4个） 望远镇望远人家C区，望远镇红叶小区、杨和三期、永泰家园1期划为高风险区，执行“足不出户、上门服务”管控措施。 二、中风险区（6个） 阳光花园C区，望远镇立业春城二区、李俊镇汉唐府邸A区、李俊镇汉唐府邸B区、杨和四期、望远镇路丰市场及周边营业房，执行“人不出区、错峰取物”管控措施。 三、低风险区 永宁县其他区域为低风险区，实行“个人防护、避免聚集”防范措施。 以上区域范围及管控要求将根据疫情防控形势变化适时调整。 永宁县应对新冠肺炎疫情工作指…	评论	区域 公告 疫情 传播 风险 市民 生命安全 工作 肺炎 疫情 机制 综合 肺炎 方案 第九版 专家 研判 区域 红叶 小区 永泰 家园 期划 管控 措施 花园 立业 春城 汉唐 府邸 汉唐 府邸 市场 营业房 错峰 管控 措施 区域 防范措施 区域 管控 形势 变化 调整 肺炎 疫情 工作 指挥部 办公室	Topic #5	[0.00249386 0.00249395 0.00249413 0.002494 0.00249387 0.86760867 0.002494 0.00249392 0.0024942 0.00249499 0.10994442]
【关于贺兰县部分区域划定高、低风险区的公告】为进一步有效阻断疫情传播风险，切实保障广大市民生命安全和身体健康，根据当前疫情防控工作需要，按照国务院应对新型冠状病毒肺炎疫情联防联控机制综合组《新型冠状病毒肺炎疫情防控方案（第九版）》相关规定，经专家研判，自2022年10月12日2时起，将银川市贺兰县部分区域划定为高、低风险区。 一、高风险区（2个） 海亮国际社区5号地、太阳城F区划为高风险区，执行“足不出户、上门服务”管控措施。 二、低风险区 贺兰县其他区域为低风险区，执行“个人防护、避免聚集”防范措施。 以上区域范围及管控要求将根据疫情防控形势变化适时调整。 贺兰县应对新冠肺炎疫情工作指挥部办公室 2022年10月12日	评论	区域 公告 疫情 传播 风险 市民 生命安全 工作 肺炎 疫情 机制 综合 肺炎 方案 第九版 专家 研判 区域 国际 社区 区划 管控 措施 区域 防范措施 区域 管控 形势 变化 调整 肺炎 疫情 工作 指挥部 办公室	Topic #5	[0.00284926 0.00284923 0.00284977 0.00284935 0.00284913 0.89889626 0.00284932 0.00284914 0.00284941 0.00284944 0.07545969]
【关于西夏区部分区域划定高、中风险区的公告】 为进一步有效阻断疫情传播风险，切实保障广大市民生命安全和身体健康，根据当前疫情防控工作需要，按照国务院应对新型冠状病毒肺炎疫情联防联控机制综合组《新型冠状病毒肺炎疫情防控方案（第九版）》相关规定，经专家研判，自2022年10月11日23：30时起，将银川市西夏区部分区域划定为高、中风险区。 一、高风险区（1个） 兴泾镇民生社区第一网格170号划为高风险区，执行“足不出户、上门服务”管控措施。 二、中风险区（2个） 兴泾镇泾华园社区A区、兴泾镇泾华园社区B区划为中风险区，执行“人不出区、错峰取物”管控措施。 以上区域范围及管控要求将根据疫情防控形势变化适时调整。 西夏区应对新冠肺炎疫情工作指挥部办公室 2022年10月11日	评论	区域 公告 疫情 传播 风险 市民 生命安全 工作 肺炎 疫情 机制 综合 肺炎 方案 第九版 专家 研判 区域 民生 社区 网格 号划 管控 措施 社区 社区 区划 错峰 管控 措施 区域 管控 形势 变化 调整 肺炎 疫情 工作 指挥部 办公室	Topic #5	[0.04068071 0.00255774 0.00255794 0.00255788 0.00255766 0.85129086 0.0025579 0.0025577 0.00255782 0.00255767 0.08756612]
#兰州文理学院疫情防控#不想考大学了 ?	评论	考大学	Topic #0	[0.09090909 0.09090909 0.09090909 0.09090909 0.09090909 0.09090909 0.09090909 0.09090909 0.09090909 0.09090909 0.09090909]
#重庆疫情防控##重庆疫情##重庆南坪疫情防控# #重庆工商大学# 工商大学南坪校区及家属楼、兰花湖校区、江北校区实行临时封控，三天三检。 2重庆 ?	评论	疫情 校区 家属楼 校区 校区	Topic #4	[0.0196079 0.0196097 0.01961104 0.01960785 0.80391138 0.01960898 0.01961014 0.01960851 0.01960872 0.01960785 0.01960792]
#利州有序恢复正常医疗服务#为切实保障人民群众就医需求，经市应急指挥部研究决定，在毫不松懈抓好疫情防控工作的基础上，有序恢复正常医疗服务。自10月12日8时起，除市中心医院、宝轮镇城区所属医疗机构外，全市其他各级各类医疗机构有序恢复日常门诊（市第二人民医院、市第三人民医院仍不恢复门、急诊）。	评论	有序 医疗 服务 群众 经市 应急 指挥部 研究 工作 基础 有序 医疗 服务 市中心 医院 宝轮 城区 医疗机构 全市 医疗机构 有序 门诊 医院 医院	Topic #0	[0.55866258 0.00432949 0.00432927 0.00432946 0.00432905 0.33226925 0.00432956 0.00432942 0.00432958 0.0744326 0.00432975]
ok哈尔滨是懂疫情防控的 ?	评论		Topic #0	[0.09090909 0.09090909 0.09090909 0.09090909 0.09090909 0.09090909 0.09090909 0.09090909 0.09090909 0.09090909 0.09090909]
最近事情1.疫情防控信息统计2.论文 导师学姐学长的 英文3.跟师兄学习技术4.上课作业 中特 解剖（bb&手写）5.学生会？6.气功7.古籍课题 ?	评论	事情 信息 论文 导师 学姐 学长 英文 技术 作业 手写 学生会 气功 古籍 课题	Topic #4	[0.01961627 0.01961747 0.01960829 0.01960784 0.53906057 0.01960784 0.01960816 0.01960906 0.01961042 0.28444623 0.01960784]
#利州有序恢复正常医疗服务# 口腔科、眼科、耳鼻喉科、整形（美容）科等专科医院与综合医院内相关专科诊疗项目，经医疗机构自查评估通过后可恢复诊疗；择期手术由医疗机构根据疫情防控实际情况恢复；需进行门诊手术、内镜检查、口腔治疗等项目的患者，须提供24小时内核酸阴性证明。 ?	评论	有序 医疗 服务 口腔科 眼科 耳鼻喉科 美容 专科医院 综合 医院 专科 项目 医疗机构 自查 评估 手术 医疗机构 情况 门诊 手术 内镜 检查 口腔 项目 患者 小时 核酸 阴性 证明	Topic #0	[0.56855572 0.00523652 0.005236 0.00523638 0.00523579 0.00523826 0.00523579 0.11248919 0.00523636 0.27706429 0.00523572]
#重庆疫情防控#住江北，上班渝北。一下给我黄了。真TM拴Q 2重庆 ?	评论		Topic #0	[0.09090909 0.09090909 0.09090909 0.09090909 0.09090909 0.09090909 0.09090909 0.09090909 0.09090909 0.09090909 0.09090909]
#兰州文理学院疫情防控#阅读量一会高一会低 ?	评论		Topic #0	[0.09090909 0.09090909 0.09090909 0.09090909 0.09090909 0.09090909 0.09090909 0.09090909 0.09090909 0.09090909 0.09090909]
#兰州文理学院疫情防控#啊啊啊啊啊啊啊 ?	评论		Topic #0	[0.09090909 0.09090909 0.09090909 0.09090909 0.09090909 0.09090909 0.09090909 0.09090909 0.09090909 0.09090909 0.09090909]
#新乡身边事# 【新乡市疫情防控紧急提醒】10月以来，全国多地高速公路服务区出现新冠关联疫情，感染者涉及货车司机、大巴车乘客、私家车乘坐人员等人群。我市近期出现的3起疫情，均与高速服务区关联。请广大市民出行注意以下事项：1.进入服务区要全程规范佩戴口罩，尽量避免堂食和住宿，接触公共区域物品或设施后，应及时洗手消毒。2.返新须提前通过“豫事办”或“放新办”报备，落地第一时间进行核酸检测。3.抵新后，在新期间，第1、3、5、7天进行核酸检测， 7天内不聚餐、不聚会、不聚集；途中风险高者，一天一检；如有高中低等风险区旅居史者，分类落实管控措施。新乡市疫情防控前线指挥部 2022年10月12日	评论	全国 高速公路 服务区 疫情 感染者 货车 司机 大巴车 乘客 私家车 人员 人群 疫情 服务区 市民 事项 服务区 全程 规范 堂食 住宿 区域 物品 设施 消毒 落地 时间 聚餐 聚会 风险 高者 风险 旅居 史者 分类 管控 措施 前线 指挥部	Topic #7	[0.14025224 0.05770259 0.00269616 0.00269545 0.00269569 0.15410481 0.00269687 0.37495737 0.2568074 0.00269588 0.00269553]
值得庆幸的是，我一直很理性地看待所有事情。可悲的是，我是个感性的人，所有的情绪我一样也没躲过。想了很久，还是想把这件事写下来～～#核酸检测##石家庄疫情##北京疫情# @健康河北官微 @北京市疾病预防控制中心 #北京疫情防控##石家庄疫情# ?	评论	理性 事情 感性 情绪 疫情 疫情 疾病 疫情	Topic #4	[0.01234602 0.01234568 0.37255326 0.01234568 0.51633048 0.01234657 0.01234773 0.01234621 0.01234649 0.01234614 0.01234574]
疫情防控不共戴天 ?	评论		Topic #0	[0.09090909 0.09090909 0.09090909 0.09090909 0.09090909 0.09090909 0.09090909 0.09090909 0.09090909 0.09090909 0.09090909]
#兰州文理学院疫情防控# ?	评论		Topic #0	[0.09090909 0.09090909 0.09090909 0.09090909 0.09090909 0.09090909 0.09090909 0.09090909 0.09090909 0.09090909 0.09090909]
《关于疫情防控变化的幻想可以消失了》前阵子，网上有很多声音，认为疫情防控不久后将会有变化，这种声音甚至喜欢从一些细微的变化里寻找支持依据。O网页链接 ?	评论	变化 幻想 消失 阵子 声音 变化 声音 变化 网页 链接	Topic #4	[0.01098901 0.23665351 0.01099077 0.01098922 0.39039618 0.285035 0.01098922 0.01098902 0.01098914 0.01098992 0.01098901]
众志成城显担当，疫情期间发自内心的觉得我们小区的包户干部把这几个字体现的淋漓尽致，在疫情防控工作中积极发挥模范带头作用，冲在抗“疫”一线 ，送菜、取快递、看病就医等等，居民的大大小小的事，一件件打动人心的“小事”，拼出了这场疫情“大考”中一幅感人至深的长卷画，正是有了这些最美“逆行者”，肩负起责任，扛起了重担，才让千家万户感到温暖、安心，相信我们一定战胜打败病毒。	评论	众志成城 疫情 小区 包户 干部 工作 模范带头 居民 人心 小事 疫情 长卷 行者 责任 战胜 病毒	Topic #6	[0.00763452 0.00763389 0.00763518 0.0076336 0.00763402 0.00763432 0.84622893 0.00763372 0.00763401 0.00763367 0.08506413]
#西安疫情#【10月11日24时起，#陕西西安新增1个高风险区1个中风险区#】根据《新型冠状病毒肺炎防控方案（第九版）》关于科学划分、精准管控等要求，经市、区（县）专家疫情分析研判，西安市新冠肺炎疫情防控指挥部研究决定：自2022年10月11日24时起，划定风险区域如下：将以下1地调整为高风险区：长安区韦曲街道双竹村西汤路以南，水寨路以西，双竹村二组南路以北，双竹村二组南二巷以东区域将以下1地调整为中风险区：长安区韦曲街道双竹村（除高风险区域）调整后，西安市共有高风险区14个，中风险区19个。西安市新城区、碑林区、莲湖区、雁塔区、灞桥区、长安区、西咸新区、高新区、曲江新区、浐灞生态区除中高风险区外，为低风险区。（央视）	评论	疫情 肺炎 防控 方案 第九版 科学 经市 专家 疫情 分析 研判 肺炎 指挥部 研究 风险 区域 调整 街道 水寨 区域 调整 街道 调整 碑林区 生态区	Topic #5	[0.00398411 0.00398416 0.00398529 0.00398454 0.0039843 0.57393119 0.0039845 0.00398425 0.00398425 0.00398421 0.3902092 ]
负责疫情防控工作人员真辛苦，凌晨还在挨个打电话。这中国气象局大院里那么多楼，那么多人…！ ?	评论	工作人员	Topic #0	[0.52379175 0.04762352 0.04761905 0.04761905 0.04762201 0.04761905 0.04762658 0.04761951 0.04762138 0.04761905 0.04761905]
#兰州文理学院疫情防控#?????看着那些视频，阳性和阴性混住，不告诉孩子们他们确诊了，用权利把大家当傻子般对待#周杰伦晒一家三口背影照##邓紫棋mark 领证##180秒看见最可爱的中国##唐宫夜宴# ?	评论	视频 阳性 阴性 孩子 权利 傻子 背影 领证 夜宴	Topic #4	[0.01960866 0.01960815 0.01960861 0.21262203 0.41125243 0.01960854 0.01960855 0.21925674 0.0196106 0.01960784 0.01960784]
【上海发布】自2022年10月12日零时起，浦东新区塘桥街道浦建路38号、闵行区江川路街道东川路811弄35号盒子空间酒店（上海交大店）解除管控，浦东新区塘桥街道全域实施常态化防控措施。#航空# #淘途有你资讯# #上海疫情# ?	评论	街道 建路 街道 盒子 空间 酒店 管控 街道 全域 常态 防控 措施 航空 资讯 疫情	Topic #10	[0.00763376 0.00763412 0.22458332 0.00763363 0.00763529 0.25664222 0.00763443 0.16601044 0.00763753 0.00763593 0.29931933]
第一次体会到，疫情下的夜晚。刚睡下被电话打醒，穿好衣服就去了一楼，拿着表格拿着抗原检测盒子挨个敲宿舍门，学妹们很懵但很配合，负责人三五分钟一个电话，手机上转发一张张结果图片，检测全阴之后激动的卸下一口气的宿舍楼外等候人员，原来疫情防控真的不是儿戏。不是被感动到，我仅仅是感受到。我希望能为人民服务、为社会做贡献，希望我的祖国繁荣昌盛、我的人民生活安康。希望疫情赶紧散去，再没有匆忙惶恐的夜晚。	评论	体会 疫情 电话 衣服 一楼 表格 盒子 宿舍 学妹 负责人 电话 手机 图片 检测 全阴 等候 人员 儿戏 服务 社会 贡献 祖国 生活 疫情	Topic #4	[0.26904333 0.0055256 0.00552592 0.00552495 0.38291354 0.00552533 0.21841094 0.00552544 0.09095349 0.00552629 0.00552519]
分享网易新闻《从严从紧从细从实做好疫情防控工作 坚决筑牢疫情防控防线》 O网页链接 来自@网易新闻客户端 #网易新闻# ?	评论	网易 新闻 工作 防线 网页 链接 网易 新闻 客户端 网易 新闻	Topic #2	[0.00826501 0.22612116 0.35428643 0.00826454 0.00826452 0.00826579 0.10554029 0.00826452 0.00826466 0.00826474 0.25619835]
#九瑞路况# 截止4时，G56杭瑞高速九瑞段 1、瑞昌、南阳收费站出口疫情检测点防控措施：（1）入境人员：7天集中隔离医学观察+3天居家健康监测；在集中隔离第1.2.3.5.7天各开展一次核酸检测，在居家健康监测第3天开展一次核酸检测；（2）国内新增高风险区：7天集中隔离医学观察；在第1.2.3.5.7天各开展一次核酸检测；（3）国内新增中风险区：7天居家隔离医学观察；在第1.4.7天各开展一次核酸检测；（4）国内低风险区：3天内应完成两次核酸检测，做好健康监测；2、狮子收费站出口疫情检测点防控措施：（1）入境人员、密接者及治愈病例出舱按“7+3”管控：即7天集中隔离加3天居家健康监测，在集中隔离第1.2.3.5.7 天各开展一次核酸检测，在居家健康监测第3天开展一次核酸检测。（2）7天内有高风险旅居史者按“7天集中”管控：即实行7天集中隔离管控措施，在第1.2.3.5.7天各开展一次核…	评论	九瑞 路况 九瑞 收费站 出口 疫情 检测点 防控 措施 入境 人员 医学观察 医学观察 医学观察 内应 狮子 收费站 出口 疫情 检测点 防控 措施 入境 人员 病例 出舱 管控 高风险 旅居 史者 管控 管控 措施 管理 期限 风险 区算 小时 旅居 史者 管控 医学观察 条件 医学观察 管理 期限 风险 区算 小时 旅居 史者 居家 管控 措施 管控 原则 路况	Topic #7	[0.00216939 0.00216934 0.00216993 0.00216942 0.00216939 0.00216997 0.00216954 0.78908574 0.1913887 0.00216929 0.0021693 ]
【?长沙市新增4例新冠病毒肺炎无症状感染者】感染者1：肖某某，女，26岁，10月6日乘坐QW6082航班从外省返长。10月11日核酸检测初筛阳性，经复核确认阳性。目前该感染者已闭环转运至定点医院，诊断为无症状感染者。感染者2：陈某某，女，68岁，为10月9日报告无症状感染者佘某某的密切接触者。10月11日核酸检测初筛阳性，经复核确认阳性。目前该感染者已闭环转运至定点医院，诊断为无症状感染者。感染者3：许某，女，22岁，10月6日乘坐K1298次列车自外省抵长，10月8日通报为外省感染者的密切接触者，即纳入集中隔离。10月11日在集中隔离例行核酸检测中初筛阳性，经复核确认阳性。目前该感染者已闭环转运至定点医院，诊断为无症状感染者。感染者4：刘某某，女，7岁，10月7日从外地返长，为10月10日报告无症状感染者常某某的涉疫场所同时空暴露人员。10月11日核酸检测初筛阳性，经复核确认阳性。目前…	评论	病毒 肺炎 感染者 航班 外省 初筛 阳性 阳性 感染者 闭环 定点医院 感染者 报告 初筛 阳性 阳性 感染者 闭环 定点医院 感染者 次列车 外省 通报 外省 感染者 初筛 阳性 阳性 感染者 闭环 定点医院 感染者 外地 报告 涉疫 场所 人员 初筛 阳性 阳性 感染者 闭环 定点医院 感染者 活动 轨迹 感染者 航班 落地 阴性 滴滴 出租车 回家 城区 街道 小区 小区 阴性 私家车 大道 大道 物流园 仓库 二楼 办公室 私家车 小区 私家车 大道 大道 物流园 仓库 二楼 办公室 仓库 核酸 阴性 同事 私家车 小区 小区 百果 水果店 水果 小区 饮泉店 粮油 社区 闭环 定点医院 感染者 公交 商贸城 买菜 公交 公交 回家 世纪 单元 散步 回家 世纪 买菜 世纪 门诊部 阴性 散步 回家 世纪 买菜 世纪 散步 回家 管控 感染者 次列车 落地 阴性 步行 医院 地…	Topic #8	[4.73775450e-04 4.73780917e-04 4.73774086e-04 4.73868287e-04 4.73847145e-04 4.73789095e-04 4.73759492e-04 1.02053129e-01 8.36957124e-01 4.73727520e-04 5.71994245e-02]
【?长沙市新增4例新冠病毒肺炎无症状感染者】感染者1：肖某某，女，26岁，10月6日乘坐QW6082航班从外省返长。10月11日核酸检测初筛阳性，经复核确认阳性。目前该感染者已闭环转运至定点医院，诊断为无症状感染者。感染者2：陈某某，女，68岁，为10月9日报告无症状感染者佘某某的密切接触者。10月11日核酸检测初筛阳性，经复核确认阳性。目前该感染者已闭环转运至定点医院，诊断为无症状感染者。感染者3：许某，女，22岁，10月6日乘坐K1298次列车自外省抵长，10月8日通报为外省感染者的密切接触者，即纳入集中隔离。10月11日在集中隔离例行核酸检测中初筛阳性，经复核确认阳性。目前该感染者已闭环转运至定点医院，诊断为无症状感染者。感染者4：刘某某，女，7岁，10月7日从外地返长，为10月10日报告无症状感染者常某某的涉疫场所同时空暴露人员。10月11日核酸检测初筛阳性，经复核确认阳性。目前…	评论	病毒 肺炎 感染者 航班 外省 初筛 阳性 阳性 感染者 闭环 定点医院 感染者 报告 初筛 阳性 阳性 感染者 闭环 定点医院 感染者 次列车 外省 通报 外省 感染者 初筛 阳性 阳性 感染者 闭环 定点医院 感染者 外地 报告 涉疫 场所 人员 初筛 阳性 阳性 感染者 闭环 定点医院 感染者 活动 轨迹 感染者 航班 落地 阴性 滴滴 出租车 回家 城区 街道 小区 小区 阴性 私家车 大道 大道 物流园 仓库 二楼 办公室 私家车 小区 私家车 大道 大道 物流园 仓库 二楼 办公室 仓库 核酸 阴性 同事 私家车 小区 小区 百果 水果店 水果 小区 饮泉店 粮油 社区 闭环 定点医院 感染者 公交 商贸城 买菜 公交 公交 回家 世纪 单元 散步 回家 世纪 买菜 世纪 门诊部 阴性 散步 回家 世纪 买菜 世纪 散步 回家 管控 感染者 次列车 落地 阴性 步行 医院 地…	Topic #8	[4.73775450e-04 4.73780917e-04 4.73774086e-04 4.73868287e-04 4.73847145e-04 4.73789095e-04 4.73759492e-04 1.02053129e-01 8.36957124e-01 4.73727520e-04 5.71994245e-02]
新乡市疫情防控前线指挥部通告第40号鉴于当前疫情防控形势，为防范新冠肺炎疫情传播，自10月10日起，我市将对未按规定进行核酸检测的人员予以弹窗提醒。有弹窗提醒的人员禁止乘坐公共交通工具，禁止进入各类室内公共场所、机关企事业单位。收到弹窗提醒的人员请尽快完成核酸检测，核酸检测结果为阴性的，系统将自动解除弹窗。咨询电话:0373-12345。各类室内公共场所、机关企事业单位要对进入人员，公共交通工具驾驶员要对乘客严格执行扫场所码和查验场所码有关规定，凡未落实相关规定的将依法依规严肃处理。未按规定进行核酸检测被弹窗提醒的人员：1.入新人员未按新乡市疫情防控第28、29号通告进行核酸检测的;2.重点行业人群未按规定要求进行核酸检测的;3. 未按要求参加新乡市全员核酸筛查的。 新乡市疫情防控前线指挥部2022年10月10日	评论	前线 指挥部 通告 形势 肺炎 疫情 传播 人员 弹窗 弹窗 人员 机关 企事业 单位 弹窗 人员 阴性 系统 自动 弹窗 咨询电话 机关 企事业 单位 人员 驾驶员 乘客 场所 场所 依法 弹窗 人员 人员 通告 重点 行业 人群 全员 核酸 筛查 前线 指挥部	Topic #0	[0.67115837 0.07242212 0.00237568 0.00237569 0.00237541 0.23741423 0.00237585 0.00237591 0.00237589 0.0023755 0.00237534]
有一大学同学，特爱美，又善良，阳光，身材一流棒，她每天有自己的运动方式。这几天疫情防控，她也在一线，不能回家，每天起早贪晚的，按说，会没什么形象可言了吧。可即便如此，她朋友圈里的自己，仍是老样子，美丽阳光，还有一如既往的运动。所以，别只羡慕别人，也要学人家的坚持。管理好自己是需要坚持的，做其他的事情也是。找理由不是做不好事情的根本。加油吧～	评论	大学 同学 身材 一流 运动 方式 回家 形象 朋友 老样子 运动 管理 事情 理由 事情	Topic #4	[0.00826574 0.00826603 0.09498913 0.00826446 0.83062345 0.00826613 0.008265 0.00826479 0.00826519 0.00826556 0.00826451]
众志成城 夺取疫情防控的最终胜利当前疆内疫情防控形势依然严峻复杂，疫情的不确定性因素依然存在，疫情防控已进入不进则退关键阶段，作为一名党员干部，面对严峻复杂的疫情防控形势，我们不能心存侥幸，也容不得松劲懈怠，唯有增强打攻坚战的狠劲，保持打持久战的韧劲，团结一致、坚定信心才能共克时艰战胜疫情。我们一定能打赢、而且必须打赢疫情防控战。在这场没有硝烟的战争中，党的领导是我们抗击疫情最深厚的底气。疫情防控必胜的信心，来自于近两年来常态化防控和应急处置工作中积累的经验。来自于人民群众对疫情的认识更加深刻，来自于人民群众积极主动配合党和政府参与防控的自觉主动。疫情防控必胜的信心，来自于党的领导，来自于各级党委、政府快速行动、沉着应对、科学处置；疫情防控必胜的信心，来自于各级各部门于实践中摸索出丰富的应对经验，日渐成熟的技术方案；疫情防控必胜的信心，来自于全民抗疫的共同意志。这强大的共同意志，我们一定…	评论	众志成城 胜利 形势 疫情 不确定性 因素 关键 阶段 党员干部 形势 心存侥幸 韧劲 共克 时艰 战胜 疫情 硝烟 战争 党的领导 抗击 疫情 底气 信心 常态 防控 应急 工作 经验 群众 疫情 群众 积极主动 防控 信心 党的领导 政府 科学 信心 部门 经验 技术 方案 信心 全民 抗疫 意志 意志 风雨 战胜 风浪 党员干部 工作 思想 病毒传播 时间 空间 疫情 包围圈 决策 部署 胜利	Topic #6	[0.00195718 0.00195745 0.08131151 0.00195696 0.00195715 0.00195783 0.80171767 0.001957 0.00195713 0.10131278 0.00195736]
感谢你们的无私奉献在疫情防控中，医务人员工作任务重、感染风险高、工作压力大，尤其需要对他们加强各方面的支持保障，使他们能够始终保持强大的战斗力、昂扬的斗志、旺盛的精力，这样他们才可以持续健康、全力以扑(赴)投入战胜疫情的斗争。记不记得多少个白天，你没有回家，总用那么多的危重病人，让你牵挂，记不记得多少个夜晚，你不能回家，总用那么多脆弱的生命放不下。白衣天使们，感谢你们的无私奉献，用自己的汗水和辛劳守护着病人，你们是新时代最可爱的人！是最美的逆行者！你们辛苦了！谢谢你们一直来守护着我们！我要向这些奋战在一线的医护同志们敬礼!我要记住这些人，但也不能遗忘这些人:外卖小哥、交警、环卫工人……他们一直坚守在自己的工作岗位上。让我们行动起来、科学防控，众志成城，抗击疫情！新疆加油！阿克苏加油！	评论	医务人员 工作 风险 工作 压力 战斗力 斗志 精力 战胜 疫情 斗争 回家 总用 危重病 回家 总用 生命 汗水 辛劳 病人 时代 行者 医护 同志 小哥 环卫工人 工作岗位 科学 防控 众志成城 抗击 疫情	Topic #6	[0.0045256 0.0045251 0.09067864 0.0045249 0.1336576 0.00452719 0.73945772 0.00452583 0.00452601 0.00452568 0.00452574]
主动配合是对防疫最好的支持?积极配合核酸检测、主动扫码、量体温，这是对政府防疫工作最大的支持。目前，传播速度快、涉及面广、传染性强、隐匿性强的奥密克戎变异株正给防控工作带来更大挑战，容不得任何人我行我素、任性妄为，给防疫工作添乱。只有积极配合，才能助力打好疫情防控“整体战”。这场“整体战”，事关全流程，事关每个人。一处失误或一处失守，都有可能让整条“战线”毁于一旦。这需要大家心怀大局，以多理解、多体谅的心态全面配合各项工作，这样才能正确看待当前的疫情防控形势，理解支持各项防控政策，自觉遵守各项防控规定，听从防控指挥管理。大家以身作则带好头，就能汇聚起全社会的力量，筑牢疫情防控的铜墙铁壁，保障人民群众生命安全和身体健康。?	评论	防疫 量体温 政府 防疫 工作 传播速度 涉及面 传染性 隐匿性 变异 防控 工作 挑战 我行我素 任性 防疫 工作 助力 整体 整体 事关 流程 事关 战线 心怀 大局 心态 工作 形势 防控 政策 防控 防控 管理 好头 社会 力量 群众 生命安全	Topic #2	[0.00302231 0.00302225 0.56928928 0.00302116 0.00302148 0.00302219 0.40351487 0.00302128 0.00302147 0.00302254 0.00302117]
分享网易新闻《新疆疫情最新通报：单日新增感染者数量居高不下，疫情防控仍处于胶着攻坚阶段》 O新疆疫情最新通报：单日新增感染者数量居高不下，疫情防控仍处于胶着攻坚阶段 来自@网易新闻客户端 #网易新闻# ?	评论	网易 新闻 疫情 通报 单日 感染者 数量 攻坚 阶段 疫情 通报 单日 感染者 数量 攻坚 阶段 网易 新闻 客户端 网易 新闻	Topic #2	[0.00452494 0.00452492 0.81868016 0.00452491 0.00452516 0.00452498 0.00452582 0.00452497 0.00452624 0.00452549 0.14059242]
#兰州文理学院疫情防控#如果真的是这样的话，可能真的不能和自己家乡和解了，八月底九月初我从家回学校的时候兰州就已经有疫情了，但一直0+0低风险，所以我才可以回学校，这次真的有点太严重了 ?	评论	家乡 学校 疫情 风险 学校	Topic #4	[0.01639373 0.01639412 0.01639769 0.01639345 0.64089714 0.21154629 0.01639555 0.01639653 0.01639627 0.01639373 0.0163955 ]
【榆次区关于实行全区静态管理的通告 第55号】2022年10月11日，我区在区域核酸筛查过程中发现一名核酸初筛阳性病例。根据当前疫情形势，为保障人民群众生命安全和身体健康，防止疫情传播，经专家组研判，区新型冠状病毒感染的肺炎疫情防控工作领导小组研究决定，对全区实行静态管理。具体通告如下：一、自2022年10月12日6时起，全区实行临时性全域静态管理。静态管理期间，全区保持静默状态，除有序参加全员核酸检测外，非必要不外出，原则上必须居家。火车站、高铁站、高速路口限制人员流动，实行交通管控。全区除保供、保产、保稳、防疫车辆外（凭证通行），不符合规定的社会车辆不运行、不流动。二、除保供超市、保供药店和医疗机构等场所外，景区景点、宾馆客栈、KTV、网吧、电影院、健身场所、酒吧、足浴店、棋牌室等经营性场所暂停营业；暂停各类会议、论坛、培训、演出、比赛、考试、展会等聚集性活动；机关企事业单位、各类社…	评论	全区 通告 我区 区域 核酸 筛查 过程 核酸 初筛 阳性 病例 疫情 形势 群众 生命安全 疫情 传播 专家组 研判 肺炎 工作 领导小组 研究 全区 通告 全区 全区 状态 有序 全员 居家 火车站 高铁 人员 流动 交通 管控 全区 保产 防疫 车辆 凭证 符合规定 社会 车辆 流动 药店 医疗机构 场所 景区 景点 宾馆 客栈 网吧 电影院 场所 酒吧 棋牌室 经营性 场所 暂停营业 会议 论坛 培训 比赛 考试 活动 机关 企事业 单位 社会 活动 红事 宴会 药店 药品 实名制 销售 重点 疫情 地区 旅居 人员 属地 乡镇 街道 社区 防控 医疗机构 病区 管理 病区 小时 管理 设置 病室 人员 患者 人员 病房 核查 健康状况 阴性 证明 小时 外省 旅居 人员 病房 机构 服务 机构 管理 公安 司法 行政 监所 管理 确因 情况 需经 属地 乡镇 城区 报区 工作 …	Topic #5	[0.24192055 0.0515583 0.00064486 0.000645 0.00064504 0.42377951 0.03661735 0.08923074 0.12698384 0.02732977 0.00064506]
自觉配合疫情防控工作。当下，我们每个人最关注的就是疫情，疫情防控我们每个人都有责任，还需要我们每个人共同努力。为了疫情防控我们的政府，和多少个亲人，朋友在不分黑天半夜的做着疫情防控工作努力着，仍然守护者我们的安全，所以我觉得我们能做的就是配合疫情防控工作 ，对党和政府的政策严格遵守并理解，积极参与志愿者活动 ，做好个人以及家庭成员的个人防护措施，做好自己健康的第一责任人，积极配合单位以及社区的核酸，扫码，量体温工作。自觉自发的保卫自己的家园，尽最大的努力为疫情防控做贡献。在困难面前，信心是最宝贵也是最有力量的，我相信我们所有的人一起努力，这场疫情防控战最终肯定能胜利。	评论	工作 疫情 责任 政府 亲人 朋友 工作 守护者 工作 政策 志愿者 活动 家庭成员 措施 责任人 单位 社区 核酸 量体温 工作 家园 贡献 信心 力量 胜利	Topic #6	[0.00433011 0.00432973 0.00433038 0.00432911 0.00433025 0.00433 0.64871861 0.00432991 0.31231226 0.0043296 0.00433003]
被封了生物钟都乱了，失眠中#深圳疫情防控# ?	评论	生物钟	Topic #0	[0.09090909 0.09090909 0.09090909 0.09090909 0.09090909 0.09090909 0.09090909 0.09090909 0.09090909 0.09090909 0.09090909]
鞍山市主城区区域静态管理：居民群众除按照属地统一组织参加例行核酸检测、紧急就医、收取必要生活物资外，原则上足不出户，保障市民基本需要的生活超市、农贸市场、便利店、快递、药店等企业，要经所在区疫情防控指挥部同意后方可营业。O紧急通告！鞍山市主城区全域实施静态管理 ?	评论	主城区 区域 居民 群众 属地 统一 生活 物资 市民 生活 农贸市场 便利店 药店 企业 所在区 指挥部 营业 通告 主城区 全域	Topic #5	[0.15481302 0.00497599 0.00497541 0.00497512 0.00497561 0.8004042 0.00497694 0.00497573 0.00497606 0.0049766 0.0049753 ]
榆次区关于实行全区静态管理的通告自2022年10月12日6时起，全区实行临时性全域静态管理。第55号2022年10月11日，榆次区在区域核酸筛查过程中发现一名核酸初筛阳性病例。根据当前疫情形势，为保障人民群众生命安全和身体健康，防止疫情传播，经专家组研判，区新型冠状病毒感染的肺炎疫情防控工作领导小组研究决定，对全区实行静态管理。具体通告如下：一、自2022年10月12日6时起，全区实行临时性全域静态管理。静态管理期间，全区保持静默状态，除有序参加全员核酸检测外，非必要不外出，原则上必须居家。火车站、高铁站、高速路口限制人员流动，实行交通管控。全区除保供、保产、保稳、防疫车辆外（凭证通行），不符合规定的社会车辆不运行、不流动。二、除保供超市、保供药店和医疗机构等场所外，景区景点、宾馆客栈、KTV、网吧、电影院、健身场所、酒吧、足浴店、棋牌室等经营性场所暂停营业；暂停各类会议、论坛、培训、演…	评论	全区 通告 全区 区域 核酸 筛查 过程 核酸 初筛 阳性 病例 疫情 形势 群众 生命安全 疫情 传播 专家组 研判 肺炎 工作 领导小组 研究 全区 通告 全区 全区 状态 有序 全员 居家 火车站 高铁 人员 流动 交通 管控 全区 保产 防疫 车辆 凭证 符合规定 社会 车辆 流动 药店 医疗机构 场所 景区 景点 宾馆 客栈 网吧 电影院 场所 酒吧 棋牌室 经营性 场所 暂停营业 会议 论坛 培训 比赛 考试 活动 机关 企事业 单位 社会 活动 红事 宴会 药店 药品 实名制 销售 重点 疫情 地区 旅居 人员 属地 乡镇 街道 社区 防控 医疗机构 病区 管理 病区 小时 管理 设置 病室 人员 患者 人员 病房 核查 健康状况 阴性 证明 小时 外省 旅居 人员 病房 机构 服务 机构 管理 公安 司法 行政 监所 管理 确因 情况 需经 属地 乡镇 城区 报区 工作 …	Topic #5	[0.24443951 0.05084006 0.00064486 0.000645 0.00064504 0.42445669 0.036697 0.08941216 0.12422055 0.02735409 0.00064505]
【#人民日报刊文动态清零可持续而且必须坚持#】疫情是一场大考。疫情防得住，经济才能稳得住，人民生活才能平平安安，经济社会发展才能平稳健康。必须清醒看到，我国是一个有着14亿多人口的大国，加上地区发展不平衡，医疗资源总量不足，放松防控势必令易感人群感染风险加大，一旦形成规模性反弹，疫情蔓延势必会对经济社会发展造成严重冲击，最终付出的代价会更高，损失会更大。坚持动态清零，较好地平衡了疫情防控和经济社会发展之间的关系，能够让我们用最小的代价实现最大的防控效果，最大限度减少疫情对经济社会发展的影响，全文↓↓↓ O人民日报：动态清零可持续而且必须坚持	评论	人民日报 刊文 疫情 疫情 经济 生活 经济社会 发展 人口 地区 发展 医疗 资源 总量 防控 风险 规模性 疫情 势必会 经济社会 发展 冲击 代价 损失 经济社会 发展 关系 代价 防控 效果 限度 疫情 经济社会 发展 影响 全文 人民日报	Topic #2	[0.00293269 0.00293256 0.97067233 0.00293255 0.0029328 0.00293283 0.00293272 0.00293293 0.00293262 0.00293335 0.00293261]
疫情防控人员们辛苦了，我睡了先…感谢 ?	评论	人员	Topic #7	[0.04763288 0.04762157 0.04761932 0.04762338 0.04761905 0.04761992 0.04761947 0.52376851 0.04763782 0.04761905 0.04761905]
关于建昌县开展区域核酸检测的通知? 目前，国内疫情多点散发，疫情防控形势严峻复杂，为坚决贯彻“外防输入、内防反弹”的总策略和“动态清零”总方针，切实提高“早发现”能力，做好疫情监测预警，巩固疫情防控成果，按照市新冠肺炎疫情防控指挥部统一部署，经建昌县新冠肺炎疫情防控指挥部研究决定，在全县开展区域核酸检测工作。现将具体安排通知如下：??一、采样对象????建昌县区域全部人口（包括常住人口、暂住人口、流动人口、外籍人口等）。集中和居家隔离人员仍按原规定和渠道检测，48小时内接种过疫苗人员不得参加本次区域核酸检测。二、采样时间??? 2022年10月12日（周三）6：00—10：00。三、采样地点建昌县新冠肺炎疫情防控指挥部设定的采样点。四、注意事项（一）请各乡镇对辖区人口要认真排查，摸清底数，务必建立采集人员台账，做好组织动员工作，确保“不漏一户、不落一人”；请广大居民根据社区(村)组织安排…	评论	区域 疫情 外防 内防 策略 总方针 能力 疫情 监测 预警 成果 肺炎 指挥部 统一 部署 肺炎 指挥部 研究 全县 区域 工作 具体安排 对象 区域 人口 常住人口 人口 流动人口 外籍 人口 人员 渠道 检测 小时 疫苗 人员 区域 时间 地点 肺炎 指挥部 注意事项 辖区 人口 排查 底数 人员 台账 动员 工作 居民 社区 辽事通 智能手机 辽事通 老人 孩子 身份证 亲属 展码 时段 有序 便民 区域 电子 报告 经营场所 暂停营业 行业 主管部门 街道 场所 机构 职责 分工 监管 责令 责令 民生 连续性 生产 企业 单位 人员 人员 岗位 工作人员 工作人员 通行证 行业 主管部门 有序 人员 车辆 法律法规 市民 义务 责任 全程 米线 距离 交叉感染 传谣 样本 传播 图片 视频 言论 社会 影响 法律责任 区域 人员 辽事通 居民 工作 肺炎 指挥部 办公室	Topic #0	[0.63798538 0.00094279 0.0690168 0.00094289 0.00094295 0.28545552 0.00094281 0.00094263 0.0009427 0.00094275 0.00094279]
#阜阳疫情防控#不是说市医院有护士感染了 今天封城吗 真的假的? ?	评论	医院 护士	Topic #0	[0.52379823 0.04761905 0.04761905 0.04761905 0.04762108 0.04761905 0.04761905 0.04761905 0.04762831 0.04761905 0.04761905]
【榆次区关于划定高、低风险区域范围的通告第56号】2022年10月11日，我区在区域核酸检测过程中发现1名阳性人员。为切实保障人民群众生命安全和身体健康，快速有效阻断疫情扩散，依据《新型冠状病毒肺炎防控方案(第九版)》规定，经专家组综合研判，现划定高、低风险区域范围，自2022年10月12日6:00起实行分类管理。具体如下： 一、高风险区（1个）郭家堡乡张超村高风险区内实行“足不出户、上门服务”封控措施。二、低风险区榆次区除高风险区外的其他地区为低风险区。低风险区实行“个人防护,避免聚集”管理措施。以上措施后续将根据疫情形势变化适时调整。榆次区新冠肺炎疫情防控工作领导小组办公室2022年10月12日	评论	通告 我区 区域 过程 阳性 人员 群众 生命安全 疫情 肺炎 防控 方案 第九版 专家组 综合 研判 分类管理 措施 地区 管理 措施 措施 疫情 形势 变化 调整 肺炎 工作 领导小组 办公室	Topic #5	[0.00332375 0.00332303 0.00332326 0.06723709 0.00332364 0.83722734 0.00332293 0.00332321 0.06895056 0.00332276 0.00332244]
#兰州文理学院疫情防控# 希望是谣言。如果是真实的，这锅谁能背得住？省长书记都得吓尿了吧！ ?	评论	谣言 省长 书记	Topic #4	[0.03225925 0.03225806 0.03225806 0.03225806 0.67741626 0.03225806 0.03225927 0.03225806 0.03225806 0.03225878 0.03225806]
【榆次区开展区域核酸检测的通告第57号】2022年10月12日6时起，榆次区全域实施临时静态管理。为进一步提升全区疫情早发现能力，切实保障人民群众生命安全和身体健康，快速有效阻断疫情扩散，经市区两级疫情防控领导小组指挥部决定，在全区开展区域核酸检测。现将有关事项通告如下：一、采样时间10月12日7：00—14：00二、采样方式在规定的时间内，到全区便民核酸采样点或临时采样点采样。三、检测对象（一）榆次区区域内所有居民(包括本地常住人口、暂住人口、临时流动人口、外籍人口等)。（二）居家隔离人员、居家健康监测人员和集中隔离点隔离人员按照疫情防控要求进行检测，不进行现场采样。（三）48小时内接种新冠疫苗人员，不进行本次核酸采样。四、注意事项（一）检测前，请提前登录微信“晋中核酸检测受检端”，在手机上准备好采样码（或手机截图，老年人和儿童可提前打印好采样码）。（二）在采样点，请按照引导有序排队，…	评论	区域 通告 全域 全区 疫情 能力 群众 生命安全 疫情 市区 领导小组 指挥部 全区 区域 事项 通告 时间 方式 时间 全区 便民 核酸 检测 对象 区域 居民 常住人口 人口 流动人口 外籍 人口 人员 人员 人员 检测 现场 小时 疫苗 人员 核酸 注意事项 检测 微信 手机 手机 老年人 儿童 有序 排队 米线 间隔 全程 交叉感染 卧床 孕妇 婴幼儿 居民 社区 网格 服务 区域 管理 传谣 衷心感谢 居民 家园 阵地 肺炎 工作 领导小组 办公室	Topic #0	[0.70472784 0.00146859 0.00146866 0.00146852 0.0014686 0.28205463 0.00146862 0.00146862 0.00146864 0.00146851 0.00146877]
淮南市疫情防控应急综合指挥部最新提示 O淮南市疫情防控应急综合指挥部最新提示 ?	评论	应急 综合 指挥部 应急 综合 指挥部	Topic #5	[0.01408556 0.01408554 0.01408459 0.01408451 0.01408451 0.85915057 0.01408464 0.01408459 0.01408537 0.01408525 0.01408488]
新乡市疫情防控紧急提醒10月以来，全国多地高速公路服务区出现新冠关联疫情，感染者涉及货车司机、大巴车乘客、私家车乘坐人员等人群。我市近期出现的3起疫情，均与高速服务区关联。请广大市民出行注意以下事项：1、进入服务区要全程规范佩戴口罩，尽量避免堂食和住宿，接触公共区域物品或设施后，应及时洗手消毒。2、返新须提前通过“豫事办”或“放新办”报备，落地第一时间进行核酸检测。3、抵新后，在新期间，第1、3、5、7天进行核酸检测， 7天内不聚餐、不聚会、不聚集；途中风险高者，一天一检；如有高中低等风险区旅居史者，分类落实管控措施。新乡市疫情防控前线指挥部 2022年10月12日	评论	全国 高速公路 服务区 疫情 感染者 货车 司机 大巴车 乘客 私家车 人员 人群 疫情 服务区 市民 事项 服务区 全程 规范 堂食 住宿 区域 物品 设施 消毒 落地 时间 聚餐 聚会 风险 高者 风险 旅居 史者 分类 管控 措施 前线 指挥部	Topic #7	[0.14025224 0.05770259 0.00269616 0.00269545 0.00269569 0.15410481 0.00269687 0.37495737 0.2568074 0.00269588 0.00269553]
#新乡快报# 新乡市疫情防控紧急提醒10月以来，全国多地高速公路服务区出现新冠关联疫情，感染者涉及货车司机、大巴车乘客、私家车乘坐人员等人群。我市近期出现的3起疫情，均与高速服务区关联。请广大市民出行注意以下事项：1.进入服务区要全程规范佩戴口罩，尽量避免堂食和住宿，接触公共区域物品或设施后，应及时洗手消毒。2.返新须提前通过“豫事办”或“放新办”报备，落地第一时间进行核酸检测。3.抵新后，在新期间，第1、3、5、7天进行核酸检测， 7天内不聚餐、不聚会、不聚集；途中风险高者，一天一检；如有高中低等风险区旅居史者，分类落实管控措施。 新乡市疫情防控前线指挥部? 2022年10月12日	评论	快报 全国 高速公路 服务区 疫情 感染者 货车 司机 大巴车 乘客 私家车 人员 人群 疫情 服务区 市民 事项 服务区 全程 规范 堂食 住宿 区域 物品 设施 消毒 落地 时间 聚餐 聚会 风险 高者 风险 旅居 史者 分类 管控 措施 前线 指挥部	Topic #7	[0.14025224 0.05770259 0.00269616 0.00269545 0.00269569 0.15410481 0.00269687 0.37495737 0.2568074 0.00269588 0.00269553]
#新乡新闻##新乡快报# 新乡市疫情防控紧急提醒10月以来，全国多地高速公路服务区出现新冠关联疫情，感染者涉及货车司机、大巴车乘客、私家车乘坐人员等人群。我市近期出现的3起疫情，均与高速服务区关联。请广大市民出行注意以下事项：1.进入服务区要全程规范佩戴口罩，尽量避免堂食和住宿，接触公共区域物品或设施后，应及时洗手消毒。2.返新须提前通过“豫事办”或“放新办”报备，落地第一时间进行核酸检测。3.抵新后，在新期间，第1、3、5、7天进行核酸检测， 7天内不聚餐、不聚会、不聚集；途中风险高者，一天一检；如有高中低等风险区旅居史者，分类落实管控措施。 新乡市疫情防控前线指挥部? 2022年10月12日	评论	新闻 快报 全国 高速公路 服务区 疫情 感染者 货车 司机 大巴车 乘客 私家车 人员 人群 疫情 服务区 市民 事项 服务区 全程 规范 堂食 住宿 区域 物品 设施 消毒 落地 时间 聚餐 聚会 风险 高者 风险 旅居 史者 分类 管控 措施 前线 指挥部	Topic #7	[0.13702343 0.04947843 0.06593102 0.0026247 0.0026249 0.14284871 0.00262604 0.34613184 0.24546111 0.00262503 0.00262478]
人民日报：“动态清零”可持续而且必须坚持10月11日出版的人民日报发表署名为“仲音”的文章《“动态清零”可持续而且必须坚持》，全文如下：国家卫生健康委员会10月10日通报，9日，31个省（区、市）和新疆生产建设兵团报告新增新冠肺炎确诊病例434例，其中本土病例373例。当前，全国疫情仍然呈现出“点多、面广”的特点，国内还有一批中高风险区，防控任务艰巨繁重。越是这样的时候，越要深刻认识到“动态清零”可持续而且必须坚持，继续科学精准抓好疫情防控工作。疫情是一场大考。疫情防得住，经济才能稳得住，人民生活才能平平安安，经济社会发展才能平稳健康。必须清醒看到，我国是一个有着14亿多人口的大国，加上地区发展不平衡，医疗资源总量不足，放松防控势必令易感人群感染风险加大，一旦形成规模性反弹，疫情蔓延势必会对经济社会发展造成严重冲击，最终付出的代价会更高，损失会更大。坚持动态清零，较好地平衡了疫情防控和经…	评论	人民日报 人民日报 文章 通报 报告 肺炎 本土 病例 全国 疫情 防控 科学 精准 工作 疫情 疫情 经济 生活 经济社会 发展 人口 地区 发展 医疗 资源 总量 防控 风险 规模性 疫情 势必会 经济社会 发展 冲击 代价 损失 经济社会 发展 关系 代价 防控 效果 限度 疫情 经济社会 发展 影响 发病率 死亡率 住院 社会 经济 算总账 防疫 措施 经济 效果 充分证明 成本 效益 综合 社会 成本 抗疫 策略 疫情 病毒 传播 指标 传播 流感 病毒 毒株 变异 分支 能力 老年人 人群 威胁 人口 老年人 群体 数量 躺平 疫情 生命 财产 公共卫生 风险 估量 生命 理念 防控 成果 病毒 疫情 病毒传播 区域 防控 过度 防疫 层层加码 现象 科学 防控 精准 防控 水平 过程 地方 优化 布局 核酸 电子地图 群众 地方 科学 管控 风险 人群 地方 群众 平台 专…	Topic #2	[7.13998655e-04 7.13872509e-04 9.59713552e-01 1.98167784e-02 7.13921228e-04 1.47580731e-02 7.13925667e-04 7.14134904e-04 7.13946239e-04 7.13950886e-04 7.13846045e-04]
无锡市疫情防控第163号通告 ?无锡市疫情防控第163号通告分享自无锡博报客户端 O网页链接 ?	评论	通告 通告 博报 客户端 网页 链接	Topic #1	[0.01639347 0.35468438 0.18032716 0.01639344 0.01639344 0.33383952 0.01639344 0.01639387 0.01639408 0.01639375 0.01639344]
#凤凰新闻#【黑龙江绥化共划定中风险区10个、高风险区20个】10月11日，黑龙江绥化市人民政府新闻办公室举行疫情防控第十场新闻发布会，发布疫情防控工作相关信息。截至10月11日14时，绥化市共有新冠病毒无症状感染者6例（...O黑龙江绥化共划定中风险区10个、高风险区20个来自@凤凰新闻客户端 ?	评论	新闻 新闻 办公室 新闻 发布会 工作 信息 病毒 新闻 客户端	Topic #2	[0.00901725 0.00901307 0.8003308 0.00900907 0.0090107 0.11856731 0.00901042 0.00900993 0.00901237 0.00901008 0.00900901]
#凤凰新闻#【新增阳性近800例！此地多名快递人员感染】10月11日，内蒙古自治区新冠肺炎疫情防控工作指挥部发布消息显示，10月10日0时至24时，内蒙古新增阳性感染者782例，多名感染者系邮政快递人员。10月10日...O新增阳性近800例！此地多名快递人员感染来自@凤凰新闻客户端 ?	评论	新闻 阳性 人员 肺炎 工作 指挥部 消息 感染者 邮政 人员 阳性 人员 新闻 客户端	Topic #8	[0.00662375 0.00662415 0.26717527 0.14087683 0.00662462 0.00662516 0.00662332 0.00662344 0.53895636 0.00662405 0.00662305]
西安市疫情防控指挥部召开视频调度会 从严从紧从细落实防控措施 全面筑牢疫情防控坚固防线 方红卫出席并讲话 O西安市疫情防控指挥部召开视频调度会 从严从紧从细落实防控措施 全面筑牢疫情防控坚固防线 方红卫出席并讲话 ?	评论	指挥部 视频 调度会 防控 措施 防线 讲话 指挥部 视频 调度会 防控 措施 防线 讲话	Topic #5	[0.00900934 0.00900929 0.00901149 0.00900907 0.19045975 0.72845069 0.00901272 0.00900955 0.00900968 0.00900903 0.00900939]
#朝阳爆料##朝阳身边事# 【关于继续实行静态管理和第四轮区域全员核酸检测的通告】 10月11日6时开始，市防指在朝阳县、双塔区、龙城区内组织开展了静态管理期间的第三轮区域全员核酸检测工作。截至10月11日19时，检测工作全部完成，累计检测58.8万人，结果均为阴性。另外，在隔离管控人员中发现13例核酸检测异常。根据当前防控工作需要，现通告如下：一、10月12日，继续在朝阳县、双塔区、龙城区部分区域实行静态管理。二、10月12日6时开始，在朝阳县、双塔区、龙城区全域进行第四轮区域全员核酸检测。检测完成后，市防指将第一时间向社会公布检测结果，请广大市民非必要不出门、不到公共场所，尽量做到足不出户，高中风险区人员要严格按要求落实管控措施，感谢广大市民的积极配合。 朝阳市统筹推进新冠肺炎疫情防控和 经济社会发展指挥部办公室 2022年10月11日	评论	爆料 区域 全员 通告 市防指 区域 全员 工作 检测 工作 检测 阴性 防控 工作 通告 区域 全域 区域 全员 检测 市防指 时间 社会 检测 市民 人员 管控 措施 市民 肺炎 经济社会 发展 指挥部 办公室	Topic #5	[0.27527026 0.00302148 0.00302193 0.00302133 0.00302134 0.69753525 0.0030214 0.00302175 0.00302168 0.00302231 0.00302126]
〔双调?大德歌〕封校沐清晨，戍黄昏，防控疫情封校门。严峻听音信，测核酸、三四轮。玩玩扑克除烦闷，消遣乐闲身。〔双调?大德歌〕小令兼用。第四句第二字暗韵与否均可。谱：××平△，仄平平△，×仄×平×厶平（上）△。×仄∧平平去△，×××、仄仄平△。×平×仄平平去△，×仄仄平平△。 ?	评论	双调 防控 疫情 校门 音信 核酸 玩玩 扑克 双调 小令 仄仄 仄仄	Topic #2	[0.02439476 0.02439024 0.48613379 0.02439025 0.02439526 0.02439386 0.02439552 0.29433001 0.02439495 0.02439026 0.0243911 ]
我发布了：经巴林左旗新冠肺炎疫情防控工作指挥部研究，决定自2022年10月12日0时起，将全旗防控措施调整如下 O网页链接 ?	评论	肺炎 工作 指挥部 研究 防控 措施 调整 网页 链接	Topic #5	[0.00990137 0.27647738 0.00990254 0.00990275 0.00990106 0.63440645 0.00990199 0.00990149 0.00990177 0.00990128 0.00990194]
疫情防控需要全国一条心，保障每个中国公民的基本生活需求。在疫情防控中，不骂人，不打人，不抓人，互相理解，彼此包容，以有序高效安全为基本准则，打胜打好这场持久战役。我与全囤十四亿人同甘共苦，生活社会最底层，去亲身体会感受人民的难处和焦虑。 ?	评论	全国 公民 生活 骂人 打人 有序 基本准则 战役 生活 社会 最底层 体会	Topic #6	[0.01234754 0.01234729 0.01234943 0.01234568 0.01234928 0.01235048 0.87652112 0.01234813 0.01234648 0.01234881 0.01234577]
我看看我看看，跑出去多少个了 #秦皇岛疫情防控##秦皇岛疫情# ?	评论	疫情	Topic #2	[0.04761943 0.04761905 0.52376053 0.0476191 0.04763008 0.04762681 0.04764145 0.04762363 0.04762125 0.04761911 0.04761957]
我刚刚做了一个梦，梦到了一个没有任何疫情防控措施的国庆节。我们在节日的前三天旅行，去了一个出无数大片的国家；回来休息一天后，后三天跟家人朋友们开怀畅饮。好酒香得不行，第一杯刚碰到唇边，梦就醒了。好快乐啊 ?	评论	措施 旅行 大片 国家 家人 朋友 酒香	Topic #4	[0.01639474 0.01639398 0.3267144 0.01639344 0.52570988 0.01640673 0.01639547 0.01640192 0.01640007 0.01639594 0.01639344]
#动态清零可持续而且必须坚持#【人民日报：动态清零可持续而且必须坚持】10月11日，《人民日报》第02版刊发署名仲音的评论员文章《“动态清零”可持续而且必须坚持》。全文如下：国家卫生健康委员会10月10日通报，9日，31个省（区、市）和新疆生产建设兵团报告新增新冠肺炎确诊病例434例，其中本土病例373例。当前，全国疫情仍然呈现出“点多、面广”的特点，国内还有一批中高风险区，防控任务艰巨繁重。越是这样的时候，越要深刻认识到“动态清零”可持续而且必须坚持，继续科学精准抓好疫情防控工作。疫情是一场大考。疫情防得住，经济才能稳得住，人民生活才能平平安安，经济社会发展才能平稳健康。必须清醒看到，我国是一个有着14亿多人口的大国，加上地区发展不平衡，医疗资源总量不足，放松防控势必令易感人群感染风险加大，一旦形成规模性反弹，疫情蔓延势必会对经济社会发展造成严重冲击，最终付出的代价会更高，损失会更大。…	评论	人民日报 人民日报 评论员 文章 通报 报告 肺炎 本土 病例 全国 疫情 防控 科学 精准 工作 疫情 疫情 经济 生活 经济社会 发展 人口 地区 发展 医疗 资源 总量 防控 风险 规模性 疫情 势必会 经济社会 发展 冲击 代价 损失 经济社会 发展 关系 代价 防控 效果 限度 疫情 经济社会 发展 影响 发病率 死亡率 住院 社会 经济 算总账 防疫 措施 经济 效果 充分证明 成本 效益 综合 社会 成本 抗疫 策略 疫情 病毒 传播 指标 传播 流感 病毒 毒株 变异 分支 能力 老年人 人群 威胁 人口 老年人 群体 数量 躺平 疫情 生命 财产 公共卫生 风险 估量 生命 理念 防控 成果 病毒 疫情 病毒传播 区域 防控 过度 防疫 层层加码 现象 科学 防控 精准 防控 水平 过程 地方 优化 布局 核酸 电子地图 群众 地方 科学 管控 风险 人群 地方 群众 …	Topic #2	[7.13998655e-04 7.13872509e-04 9.59713552e-01 1.98167784e-02 7.13921228e-04 1.47580731e-02 7.13925667e-04 7.14134904e-04 7.13946239e-04 7.13950886e-04 7.13846045e-04]
【商丘市疫情防控指挥部办公室】提醒您：为保障您和他人健康，请遵守疫情防控有关规定，少聚会、勤洗手、常通风、吃熟食、戴口罩、自觉接种疫苗、异常症状早就诊 ??。 ????	评论	指挥部 办公室 聚会 勤洗手 通风 疫苗 症状	Topic #8	[0.01234777 0.01234572 0.01234727 0.01234617 0.0123457 0.01235083 0.01234572 0.01234583 0.87653307 0.01234568 0.01234623]
《前段时间我们齐齐哈尔疫情防控很不错，已清零好久了！可还是有麻烦了，明天需要静默。为不》律师迟夙生在百度动态发表了新动态O网页链接 ?	评论	前段时间 律师 夙生 百度 动态 动态 网页 链接	Topic #1	[0.01960784 0.80390481 0.01961183 0.01960784 0.01961112 0.01961598 0.01960784 0.01960785 0.01960856 0.01960847 0.01960784]
【关于屈原故里文化旅游区暂停对外开放的公告】 为全面做好疫情防控工作，减少人员聚集，保障您的健康和安全，屈原故里文化旅游区自2022年10月12日8时起暂停对外开放，恢复时间另行通知，由此给您带来的不便，敬请谅解！ 湖北省三峡平湖旅游发展有限公司2022年10月12日 ?	评论	屈原 故里 文化 旅游区 公告 工作 人员 屈原 故里 文化 旅游区 时间 旅游 发展 有限公司	Topic #1	[0.00990444 0.60207519 0.00990162 0.00990191 0.00990142 0.00990175 0.00990153 0.00990567 0.00990552 0.30879939 0.00990155]
#转发扩散！10月12日龙港区将开展全员核酸检测#【关于开展区域新冠病毒核酸检测的通知】#美好辽宁欢迎您##喜迎二十大 辽宁在行动##辽宁好网民抗疫在行动# ?经区防指研究决定，开展区域全员核酸检测，现就有关事项通知如下：一、设置时间2022年10月12日（周三）7:00-10:00二、设置地点 请居民按照乡街、社区（村）工作人员的组织安排，到居住地采样点参加采样。三、检测对象 龙港区域内所有居民（包括本地常住人员、暂住人员、临时流动或滞留人员、外籍人员等），确保应检尽检。四、特别告知（一）请居民根据社区（村）组织安排，提前准备好“辽事通健康码”，无智能手机、不会使用“辽事通”的老人、孩子，请携带身份证或亲属代为展码，分时段有序前往指定采样点进行采样，区域核酸检测结果出具电子报告。（二）若有发热、咳嗽等症状的，暂时不要前往集中采样点。请提前报告所在社区（村）、单位，做好个人防护，及时就近…	评论	全员 区域 病毒 网民 抗疫 经区 研究 区域 全员 事项 设置 时间 设置 地点 居民 乡街 社区 工作人员 居住地 检测 对象 区域 居民 人员 人员 流动 人员 外籍 人员 居民 社区 辽事通 智能手机 辽事通 老人 孩子 身份证 亲属 展码 时段 有序 区域 电子 报告 症状 报告 社区 单位 医院 肺炎 疫苗 小时 人员 人员 渠道 检测 区域 交通 司机 工作人员 工作 回家 静态 管理 阴性 社会 交通管制 小区 管制 物业 管制 全区 机关 企事业 单位 学校 区域 居家 经营场所 暂停营业 民生 连续性 生产 企业 单位 人员 人员 岗位 工作人员 工作人员 通行证 人员 车辆 通行证 行业 主管部门 肺炎 指挥部 办公室 经营 法律法规 区域 地区 人员 指挥部 区域 居民 社区 绿色通道 居民 义务 责任 居民 工作人员 样本 工作 传谣 样本 传播 图片 视频 言…	Topic #0	[0.65325463 0.00081251 0.00081247 0.0008128 0.03249846 0.27056175 0.01724546 0.00081271 0.00081252 0.00081248 0.0215642 ]
一觉睡醒我怎么封了消失的同事原来是我自己 ?#郑州疫情##郑州##郑州疫情防控# ?	评论	消失 同事 疫情	Topic #4	[0.02439034 0.02439024 0.02439618 0.02439026 0.75608287 0.0243922 0.0243949 0.0243914 0.02439099 0.02439026 0.02439037]
#新乡身边事# 【新乡市疫情防控紧急提醒】10月以来，全国多地高速公路服务区出现新冠关联疫情，感染者涉及货车司机、大巴车乘客、私家车乘坐人员等人群。我市近期出现的3起疫情，均与高速服务区关联。请广大市民出行注意以下事项：1、进入服务区要全程规范佩戴口罩，尽量避免堂食和住宿，接触公共区域物品或设施后，应及时洗手消毒。2、返新须提前通过“豫事办”或“放新办”报备，落地第一时间进行核酸检测。3、抵新后，在新期间，第1、3、5、7天进行核酸检测， 7天内不聚餐、不聚会、不聚集；途中风险高者，一天一检；如有高中低等风险区旅居史者，分类落实管控措施。#新乡疫情相关通知# 新乡市疫情防控前线指挥部 2022年10月12日 2新乡	评论	全国 高速公路 服务区 疫情 感染者 货车 司机 大巴车 乘客 私家车 人员 人群 疫情 服务区 市民 事项 服务区 全程 规范 堂食 住宿 区域 物品 设施 消毒 落地 时间 聚餐 聚会 风险 高者 风险 旅居 史者 分类 管控 措施 疫情 前线 指挥部	Topic #7	[0.13439308 0.055179 0.00262551 0.0026247 0.00262499 0.16444619 0.00262619 0.38119131 0.24903914 0.00262512 0.00262478]
发布了头条文章：《党报头条邯郸｜董路明调研督导疫情防控、安全生产工作》 O党报头条邯郸｜董路明调研督导疫情防控、安全生产工作 ?	评论	头条 文章 党报 头条 董路 调研 督导 生产 工作 党报 头条 董路 调研 督导 生产 工作	Topic #1	[0.00763379 0.75160412 0.00763387 0.00763361 0.00763363 0.00763524 0.00763463 0.00763394 0.00763367 0.17968992 0.00763359]
关于进一步从严做好当前疫情防控工作的通告O网页链接 O网页链接 ?	评论	工作 通告 网页 链接 网页 链接	Topic #1	[0.01408491 0.7443104 0.01408465 0.01408454 0.01408458 0.12892687 0.01408515 0.01408454 0.01408514 0.01408472 0.01408451]
张作林主持召开市委新冠肺炎疫情防控工作调度会10月10日，宁乡市市委新冠肺炎疫情防控工作调度会召开，贯彻落实中央、省、长沙市关于疫情防控的最新部署要求，听取前一阶段疫情防控工作情况汇报，分析研判当前疫情防控形势，对下一阶段疫情防控工作进行再安排、再部署、再动员。市委书记张作林主持并讲话。（来源：这里是宁乡）	评论	市委 肺炎 工作 调度会 市委 肺炎 工作 调度会 中央 部署 阶段 工作 情况汇报 分析 研判 形势 工作 部署 动员 市委书记 讲话 来源	Topic #5	[0.00552546 0.20707303 0.00552575 0.00552628 0.00552505 0.50021666 0.17266111 0.0055249 0.00552516 0.08137131 0.00552529]
O网页链接 - 抚顺、盘锦、朝阳发布疫情防控最新通告 - 今日头条 ?	评论	网页 链接 通告 头条	Topic #1	[0.01960789 0.63441915 0.01960784 0.01960784 0.01960784 0.18910953 0.01960784 0.01960786 0.0196085 0.01960785 0.01960784]
#无锡疫情# 【无锡市疫情防控第163号通告】10月11日0时至23时，我市新增本土无症状感染者3例，其中2例从集中隔离点发现，1例在“应检尽检”人员核酸筛查中发现，目前已全部转运至市定点医院隔离治疗。涉及病例居所、工作场所、经停的重点区域已迅速落实管控措施。具体情况如下：无症状感染者①：系162号通告的阳性感染者，经市级专家组会诊，诊断为无症状感染者。无症状感染者②：系在“应检尽检”人员核酸筛查中发现，经流调排查，与10月9日公布的首例外省关联阳性感染者有轨迹交集，10月7日、9日、10日核酸检测均为阴性。无症状感染者③：系在集中隔离点管控人员核酸检测中发现，是10月9日公布的首例外省关联阳性感染者的密接，于9日下午被集中隔离，10月7日、8日、10日核酸检测均为阴性。请与无症状感染者有活动轨迹交集的人员，务必第一时间向所在社区（村）、单位或属地疾控部门报备，配合开展流调排查、核酸检测…	评论	疫情 通告 本土 人员 核酸 筛查 定点医院 病例 居所 工作 场所 重点 区域 管控 措施 通告 市级 专家组 人员 核酸 筛查 排查 首例 外省 轨迹 阴性 首例 外省 阴性 活动 轨迹 人员 时间 社区 单位 属地 部门 排查 防疫 措施 防疫 工作 谎报 情况 法律责任 疫情 传播 群众 生命安全 专家 疫情 形势 分析 研判 肺炎 防控 方案 第九版 全市 区域 疫情 风险 调整 五星 家园 时代广场 水车 社区 五星 社区 风险 区域 规范 管理 错峰 风险 群众 防控 措施 孕产妇 急需 特殊人群 社区 服务 工作 疫情 关键 防线 外防 压力 市民 防疫 责任 意识 社交 距离 疫苗 措施 依法 法律责任	Topic #5	[0.18791121 0.00107421 0.00107454 0.03878629 0.00107423 0.41681159 0.00107457 0.00107455 0.34897012 0.00107434 0.00107435]
#防控疫情 天津在行动# 【天津地铁9号线部分车站恢复运营】据@天津地铁运营 自2022年10月12日6时起，天津地铁9号线泰达站、市民广场站、太湖路站、会展中心站、东海路站恢复运营。 届时，全线网除塘沽站外均恢复运营。 请广大市民、乘客提前安排好您的行程，感谢您对我们工作的理解和支持。	评论	防控 疫情 地铁 号线 车站 运营 地铁 运营 地铁 号线 泰达 市民 广场 路站 会展中心 运营 全线 运营 市民 乘客 行程 工作	Topic #1	[0.0049759 0.82986999 0.12534575 0.00497513 0.00497551 0.00497662 0.00497605 0.00497621 0.00497721 0.00497521 0.00497642]
疫 异木肝火旺盛疫情防控常态化稳定需从湿毒缘聚缘散冬寒冰雪奇缘战火连天因果律显，水火不容互动游戏人生巅峰对决欲火焚身区域自治东西交融北方寒性必然性疫情异，物相连接失败了然于胸法脉传承本来如一印心法门无奈的思绪皆是虚妄杰作狂欲绝，星耀天穹星河皓月当空洒清辉航宇路导航系统集成电路分析磁共振超导演义多样化，海湾战争雷霆风暴潮汐锁定目标航天佑德变化半山半岛互印寰宇智波光影交错之地，离卦辞象生物多样性显现光明时光飞逝任重而道远一念之间二十波波维奇妙莲太虚，互动探索世界和平统一思想脉搏因果律显现光明磊落自性之光永恒的慧命精神风貌，承恩慧光减灾灭难观大千世界无奇不有观唐云鼎盛时代在召唤和光同尘万古至尊印。	评论	异木 肝火 常态 毒缘 聚缘 冰雪 奇缘 战火 因果律 游戏 人生 巅峰 欲火焚身 区域 交融 寒性 疫情 心法 思绪 杰作 天穹 星河 皓月当空 航宇 导航系统 集成电路 分析 磁共振 演义 海湾战争 风暴 潮汐 锁定目标 航天 变化 半岛 寰宇 光影 卦辞 生物 光明 时光 世界 和平统一 思想 脉搏 因果律 自性 减灾 大千世界 时代	Topic #9	[0.00763363 0.00763393 0.00763526 0.00763362 0.29209126 0.19533001 0.00763494 0.00763388 0.00763389 0.45150406 0.00763549]
#织金县以疫情之名行非法拘禁之实# 织金县惠民街道不属于划定的疫情高风险地区，在无新增属低风险地区非法拘禁居民高达数万人，大搞医疗资源和人力浪费是否符合中共中央关于疫情防控规定和要求，织金县惠民街道已经严重侵犯公民基本人权，依法上告@头条新闻 @北京东城 @贵州长安网 @织金县 @安顺市人民政府 @大美织金 @毕节头条 @贵州头条记@中国新闻社贵州分社@这里是贵州 @封面新闻 @澎湃新闻 @央视新闻移动网 @央视新闻 @央视新闻评论 @新浪新闻 @猛犸新闻@中国新闻网 @公安部刑侦局 @中国警察网 @贵州公安	评论	疫情 名行 街道 疫情 居民 数万人 医疗 资源 人力 浪费 街道 公民 人权 依法 头条新闻 织金 毕节 头条 头条 分社 封面 新闻 新闻 新闻 移动网 新闻 新闻 评论 新浪 新闻 猛犸 新闻 新闻网 公安部 刑侦局 公安	Topic #2	[0.18367767 0.09597348 0.60195923 0.004329 0.00432937 0.00432924 0.0043298 0.00432904 0.00432906 0.00432928 0.08808482]
【京昆高速陕西西禹段路况信息】2022年10月12日，（农历；九月十七），星期三。天气情况；阴。G5京昆高速陕西西禹段K839+000m（晋陕交界黄河大桥南端）--K1056+000m（西安绕城高速谢王立交）区间，双向车流量正常，道路通行正常。常态化交通管制信息；①、龙门收费站因疫情防控检测车辆通行缓慢，高速交警对西安方向出口匝道实施临时交通管制，根据车流量间断放行。②、至2022年12月30日，因韩城市龙门镇滨河大道公路实施大修工程， 西禹高速公路龙门工业园收费站进出口封闭，封闭期间所有车辆经龙门收费站或河津西收费站绕行108国道通行。③、至2022年12月31日24时。京昆高速东杨枢纽立交（蒲城）至谢王枢纽立交（西安）段因道路改扩建施工，双向禁止19座以上（不含19座）客车及货车通行，区间内西安外环高速高陵北枢纽立交进入京昆高速双向匝道及蒲城至港务区间收费站禁止19座以上（不含19座…	评论	路况 信息 农历 天气情况 交界 区间 双向 车流量 道路 常态 交通管制 信息 收费站 检测 车辆通行 方向 出口 匝道 交通管制 车流量 大道 公路 工程 西禹 高速公路 工业园 收费站 进出口 车辆 收费站 收费站 国道 枢纽 枢纽 道路 施工 双向 客车 货车 区间 外环 枢纽 双向 匝道 港务 区间 收费站 客车 货车 枢纽 双向 交通管制 车辆通行 枢纽 枢纽 单幅 双向 措施 路段 收费站 管制 措施 收费站 车辆通行 收费站 方向 出口 匝道 匝道 收费站 收费站 方向 匝道 匝道 车辆 方向 车辆 收费站 方向 出口 匝道 匝道 收费站 收费站 方向 匝道 匝道 车辆 方向 车辆 收费站 方向 出口 匝道 匝道 收费站 方向 车辆 收费站 方向 出口 匝道 匝道 收费站 收费站 方向 匝道 匝道 车辆 方向 车辆 服务区 方向 设置 服务区 方向 车辆 专用 服务区 辖…	Topic #8	[0.01951247 0.00093381 0.00093373 0.00093371 0.00093405 0.00093378 0.00093376 0.39053799 0.58247905 0.00093393 0.00093372]
关于渭南市临渭区部分公共场所实行临时性管控的通告?为应对当前严峻复杂的新冠肺炎疫情形势，严控疫情风险扩散，切实保障人民群众生命安全和身体健康，根据疫情防控有关规定，经研究决定，从2022年10月12日上午6时起，对全区部分公共场所实行3天临时性管控。现将有关事项通告如下:1、区域内人员非必要不外出，交通道路设卡管控，严格人员和车辆出入。确因就医需要出入的，做好审核登记，开通绿色通道。2、区域内小区（村组）、单位实行临时性管控，只保留一个出入口，24小时查控，严格落实外来人员特别是中高风险地区来返人员的排查登记和管控措施。所有进出人员落实“一扫一测三查验”、登记、戴口罩。3、居（村）民原则上居家生活，“红事”停办、“白事”从简，并报社区（村）备案。每户家庭每2天可安排1人在做好个人防护前提下，采购生活物资，外出时间不超过2小时。4、水电气暖、物流等城市运转保障行业，需连续生产的企业，以及与…	评论	管控 通告 肺炎 疫情 形势 疫情 风险 群众 生命安全 研究 全区 管控 事项 通告 区域 人员 交通 道路 设卡 管控 人员 车辆 确因 绿色通道 区域 小区 村组 单位 管控 小时 外来人员 人员 排查 管控 措施 人员 居家 生活 红事 社区 备案 家庭 前提 生活 物资 时间 小时 水电 物流 运转 行业 生产 企业 居民 生活 蔬菜 市场 店铺 药店 医疗机构 营业 通风 消杀 测温 错峰 限流 措施 生活 医疗 物资 车辆 运输 行业 行业 单位 通行证 居住小区 宾馆 酒店 服装店 餐饮 场所 景区 影剧院 网吧 线下 教育 培训 机构 群众 场所 暂停营业 线下 会议 活动 论坛 游园 庙会 集市 民俗 广场 活动 培训 机构 托育 机构 职业 学校 封闭式 管理 机关 企事业 单位 管理 防疫 机关 工作 运转 工作人员 生产 经营 企业 建筑业 员工 管理 企业 人…	Topic #5	[0.25040685 0.036837 0.00064481 0.00064484 0.00064486 0.46808584 0.04860111 0.00064495 0.15873993 0.03410465 0.00064515]
10月12日0时起 辽宁鞍山市主城区全域实施静态管理【住宅小区、村屯实行封闭式管理，居民群众除按照属地统一组织参加例行核酸检测、紧急就医、收取必要生活物资外，原则上足不出户。保障市民基本需要的生活超市、农贸市场、便利店、快递、药店等企业，要经所在区疫情防控指挥部同意后方可营业。】O网页链接	评论	主城区 全域 住宅小区 村屯 封闭式 管理 居民 群众 属地 统一 生活 物资 市民 生活 农贸市场 便利店 药店 企业 所在区 指挥部 营业 网页 链接	Topic #5	[0.0698752 0.17264109 0.00497541 0.00497512 0.00497574 0.71767576 0.00497764 0.0049757 0.00497623 0.00497685 0.00497525]
海口新增1例确诊病例！海口市新型冠状病毒肺炎疫情防控工作指挥部关于新增确诊病例的通报2022年10月11日0-9时，我市新增1例确诊病例，在对外省来琼人员“落地检”闭环管控中发现。10月5日以来，我市累计报告确诊病例18例。病例18，于10月11日0:00乘坐紫荆十一号轮渡从海安新港前往海口，2时抵达海口秀英港，“落地检”采样后在自驾车上等待结果，期间未下车，现已转至我市定点医院隔离治疗。目前我市已迅速组织流调排查、消毒、人员转运等工作，并对相关人员实施管控。请广大市民不信谣、不传谣，涉疫消息以官方发布为准，继续增强防范意识，科学佩戴口罩、勤洗手、常通风、保持安全社交距离、不扎堆、不聚集，配合落实扫地点码工作，尽早全程接种新冠病毒疫苗。海口市新型冠状病毒肺炎疫情防控工作指挥部2022年10月11日	评论	肺炎 工作 指挥部 通报 人员 闭环 管控 报告 病例 海安 定点医院 排查 消毒 人员 工作 人员 管控 市民 传谣 消息 官方 意识 科学 勤洗手 通风 社交 距离 扫地 点码 工作 全程 病毒 疫苗 肺炎 工作 指挥部	Topic #8	[0.00293325 0.00293332 0.00293356 0.00293371 0.00293315 0.00293389 0.00293315 0.00293277 0.97066754 0.00293282 0.00293283]
漯河卫生中等专业学校在校学生中，检出一例新冠肺炎初筛阳性，目前全校师生连夜全部转移隔离。#博文分享季# #河南疫情防控# L潇洒友A的微博视频 ?	评论	学校 在校学生 肺炎 初筛 阳性 视频	Topic #4	[0.01639353 0.01639449 0.01639411 0.32594476 0.34091576 0.0163946 0.01639404 0.01639349 0.20198796 0.01639344 0.01639381]
#疫情防控# “躺平”不可取，“躺赢”不可能O网页链接 ?	评论	躺平 网页 链接	Topic #1	[0.02439024 0.5121948 0.26829268 0.02439024 0.02439024 0.02439024 0.02439024 0.02439027 0.02439054 0.02439024 0.02439024]
【#北京海淀划定1地高风险1地中风险#】为迅速有效阻断疫情传播扩散，切实保障人民群众生命安全和身体健康，按照《新型冠状病毒肺炎防控方案（第九版）》有关规定，经研判，海淀区现划定高风险区域1个：中关村南大街46号南区8号楼。中风险区域1个：中关村南大街46号南区7、9、10、18、22号楼。高风险区域严格执行“足不出户、上门服务”，中风险区域严格执行“足不出区、错峰取物”。解除时间根据防控方案（第九版）研判决定。（北京海淀）	评论	高风险 风险 疫情 传播 群众 生命安全 肺炎 防控 方案 第九版 研判 错峰 时间 防控 方案 第九版 研判	Topic #5	[0.0055255 0.0055254 0.00552668 0.00552521 0.00552521 0.94474383 0.00552565 0.00552637 0.0055253 0.00552493 0.00552593]
大连疫情防控取得成效，恢复正常生产生活秩序。堵是城市道路常有的现象。车水马龙，川流不息，大连路街一片繁忙热闹景象。尤其是早晚交通高峰，常常是水泄不通。城市道路建设远不及城市的发展和建设速度，更跟不上车辆增长速度，所以道路只能是越来越堵，大连迎客石广场是重要交通枢纽，其周边道路总是拥堵不堪。——大连城市交通早高峰印象	评论	生产 生活 秩序 城市道路 现象 景象 交通 城市道路 建设 发展 建设 速度 车辆 增长速度 道路 广场 道路 印象	Topic #9	[0.00662412 0.00662298 0.00662461 0.00662252 0.00662557 0.00662861 0.00662493 0.07949008 0.006625 0.78344408 0.08406751]
O灵宝：周边疫情形势严峻，市疫情防控指挥部再次紧急提醒 灵宝：周边疫情形势严峻，市疫情防控指挥部再次紧急提醒 @三门峡 @灵宝 @山西 @长治 @河南 @郑州 @三门峡 @湖滨区 @灵宝 @示范区 @经济一体化 @渑池 @卢氏 @陕州区 ??? @义马 ??? @陕西 @西安 @山西 ???	评论	疫情 指挥部 疫情 指挥部 长治 示范区 经济 义马	Topic #5	[0.01639418 0.01639344 0.3480472 0.01639345 0.01639537 0.50439885 0.01639618 0.01639424 0.01639455 0.01639836 0.0163942 ]
路况：G1812沧榆高速忻阜段：1、因调控辖区夜间流量、预防疲劳驾驶，每晚22:00至次日7:00，建安站、蒋村站、五台山机场站、定襄北站、曹张站入口对货车实行间断放行，禁行30分钟放行10分钟。2、受沧榆高速忻保段影响，耿镇站、五台南站、建安站、蒋村站、五台山机场站、定襄北站、曹张站去往忻州方向禁止货车上高速。其余路况正常。S5502忻州绕城高速：因太忻大道忻禹线施工，忻州市公安局交通警察支队封闭忻禹线，施工期间需在禹王洞站驶出的大型车辆提前绕行忻州东站、G55二广高速。其余路况正常。疫情防控：G1812沧榆高速忻阜段：1、五台山景区站：10月7日起，五台山暂停对外开放，除五台山本地居住、工作等人员外，所有外来车辆人员禁止入山。生产、生活保供车辆人员按照：【省外】1.冀、新、藏、宁、蒙、昆明全域人员采取“7+5”；2.7日内有高风险地区采取“7+5”、中风险地区采取“7+3”、低风险及…	评论	路况 调控 辖区 流量 建安 机场 货车 保段 影响 建安 机场 方向 货车 路况 大道 施工 交通警察 支队 施工 车辆 东站 路况 景区 工作 人员 车辆 人员 禁止入 生产 生活 车辆 人员 全域 人员 风险 阳性 病例 报告 调整 风险 地区 疫情 风险 地区 车辆 人员 小时 阴性 证明 落地 全域 人员 阳性 病例 报告 调整 风险 地区 小时 核酸 阴性 证明 落地 点对点 人员 医学观察 医学观察 措施 人员 小时 阴性 证明 疫情 风险 人员 有序 流动 货车 落点 核酸 现场 阴性 客车 涉疫 地区 人员 落点 核酸 地区 人员 落地 核酸 社区 旅居 点对点 落点 核酸 货车 现场 阴性 客车 地区 人员 落点 核酸 小店 草坪 离石区 原平 货车 落点 核酸 现场 阴性 客车 涉疫 地区 人员 落点 核酸 地区 人员 落点 核酸 社区 货车 涉疫 地区 人员 地区…	Topic #7	[3.14415639e-04 3.14399538e-04 3.14418151e-04 3.14436659e-04 3.14403971e-04 3.14406280e-04 3.14394730e-04 9.96855906e-01 3.14414759e-04 3.14397018e-04 3.14407036e-04]
三河市发现2例新冠肺炎无症状感染者的通告 2022年10月11日，我市在隔离点发现2例新冠肺炎无症状感染者，系10月6日23:21外地返回燕郊阳性感染者的密接，2人均于10月9日14:30转运至集中隔离点，10月6日、8日、9日、10日和11日上午进行核酸检测，结果均为阴性。10月11日晚核酸检测阳性，22:55确诊为无症状感染者，已转入定点医院治疗。 在此提醒广大居民，关注官方信息发布，不信谣、不传谣；主动接种新冠疫苗，增强个人防护意识，做到“戴口罩、一米线、勤通风、常洗手、不聚集”，进入公共场所主动测温、扫码、配合查验72小时核酸阴性证明；近期有本土疫情频发地区旅居史人员，要主动向所在单位、社区、入住酒店和疾控机构报备；居家隔离、居家健康监测及其同住人员，要严格居家、不外出，积极支持和配合落实相关疫情防控措施。三河市疾病预防控制中心联系电话：0316-7155343166316072…	评论	肺炎 通告 肺炎 外地 阴性 阳性 定点医院 居民 官方 信息 传谣 疫苗 意识 米线 通风 测温 小时 核酸 阴性 证明 本土 疫情 地区 旅居 人员 所在单位 社区 酒店 疾控 机构 人员 居家 措施 疾病 疾病 来源	Topic #8	[0.00285047 0.00284925 0.00284962 0.07534386 0.00284938 0.0028505 0.00284956 0.19298168 0.70887726 0.00284908 0.00284935]
#实时路况#许平南高速全线畅通。各收费站下道按照当地政府疫情防控要求执行。 ???	评论	路况 全线 收费站 当地政府	Topic #7	[0.02439024 0.02439124 0.02439024 0.02439024 0.02439024 0.02439024 0.02439024 0.44746474 0.33302153 0.02439078 0.02439024]
【10月12日起湖南博物院预约参观人数下调至每天5000人】10月11日下午，湖南博物院发布消息陈，鉴于日前长沙疫情形势严峻，为全力做好疫情防控工作，将于10月12日起，在现行个人网络实名制预约参观的基础上，将每天12000人的预约限额下调至每天5000人（含临展）。同时，该院将暂停两大基本陈列的定时定点讲解服务，暂停开放教育活动、展厅多媒体设备等服务。 2长沙	评论	博物院 参观 人数 博物院 消息 疫情 工作 现行 网络 实名制 参观 基础 限额 临展 定点 服务 教育 活动 展厅 多媒体 设备 服务	Topic #1	[0.00763481 0.37107531 0.13904674 0.09043424 0.00763689 0.00763517 0.00763621 0.00763401 0.0076357 0.34599728 0.00763365]
『新华时评 | 增强定力耐力 疫情防控绝不能“躺平”』O新华时评 | 增强定力耐力 疫情防控绝不能“躺平” ?	评论	新华 时评 定力 耐力 躺平 新华 时评 定力 耐力 躺平	Topic #2	[0.01408451 0.01408591 0.85915113 0.01408451 0.01408451 0.01408451 0.01408482 0.01408451 0.01408496 0.01408476 0.01408589]
【#九寨沟国庆遇冷7天迎客211人# 】整个国庆期间，单日可容纳4.1万人的九寨沟景区仅迎客211位。7天迎客人数分别为：1人、7人、4人、55人、60人、53人、31人。 L红星网络电视台的微博视频 ???———10月1日去的那位老哥吹很多年：我年轻时曾包场九寨沟整整一天！ //@市场_监管9月30日23时55分，九寨沟管理局才公布了十一的防疫要求，游客进阿坝州须持“5天3检”阴性结果。到九寨沟县，再3天3检后，经审核，才能买门票。国庆期间，阿坝州辖内的黄龙风景区和四姑娘山的游客数量均为个位数，甚至无人游览。九寨沟上述景区工作人员解释，9月4日至30日，阿坝州辖内的所有景区因疫情防控原因全部关闭，不接待游客。所以，景区在国庆期间防疫政策比较严格，来游玩的游客很少。截至9月3日，阿坝州本轮疫情累计报告新冠肺炎感染者103例。	评论	单日 景区 人数 红星 网络 电视台 视频 老哥 包场 整整 市场 监管 管理局 防疫 游客 阴性 检后 门票 风景区 游客 数量 个位数 无人 游览 景区 工作人员 景区 原因 游客 景区 防疫 政策 游玩 游客 疫情 报告 肺炎 感染者	Topic #1	[0.00332289 0.35507587 0.23513119 0.06413611 0.2038916 0.00332262 0.00332274 0.04507632 0.0033239 0.08007427 0.00332248]
#今起深圳多个地铁站暂停运营#10月12日，深圳地铁发布运营公告称，根据新冠疫情防控需要，自2022年10月12日起，深圳地铁9号线南油站、南山书城站及11号线南山站暂停运营服务，具体恢复时间待另行通知。（央视新闻） ???	评论	地铁站 运营 地铁 运营 公告 地铁 号线 南油 书城 号线 运营 服务 时间 新闻	Topic #1	[0.00763393 0.84671682 0.08457864 0.00763359 0.00763368 0.00763376 0.00763382 0.00763374 0.00763447 0.00763391 0.00763365]
#退役残疾射击运动员被抛弃##西安疫情防控# 做核酸了吗？ ?	评论	残疾 射击 运动员 核酸	Topic #7	[0.04763201 0.04761905 0.04761916 0.04761905 0.04762539 0.04761905 0.04761905 0.5237818 0.04762736 0.04761905 0.04761905]
10月11日湖州市新型冠状病毒肺炎疫情通报（附最新防控政策) O网页链接 ?	评论	肺炎 疫情 通报 防控 政策 网页 链接	Topic #2	[0.01234614 0.27241661 0.49987824 0.12893066 0.01234726 0.01234823 0.01234698 0.01234606 0.01234729 0.01234599 0.01234653]
葫芦岛发现4例核酸异常人员10月12日，我市在对重点人员主动筛查中，发现4例核酸检测结果异常人员，其中连山区3例、绥中县1例。连山区3例核酸检测结果异常人员中，2例于10月8日乘坐T370次列车由外省返葫，另1例系其密接人员（共同居住亲属）。3人活动轨迹公布如下：10月8日22时17分，葫芦岛站；22时40分，连山区站前街道群英街17-2号楼；10月9日，塔山乡孟屯村、锦郊街道二台子村；10月10日下午，7路公交站点附近废品收费站、塔山乡孟屯村；10月11日9时许，连山区医院对面便民核酸采集点；10月11日上午，7路公交站点附近废品收费站。绥中县1例核酸检测结果异常人员于10月8日由外市返葫，活动轨迹公布如下：10月8日-11日，万家镇辽西小区、万家高速检查站。葫芦岛市疾病预防控制中心提醒广大市民，与上述活动轨迹有时空交集的人员，请主动向所在社区（村）报告。请全体市民朋友坚持戴口罩、勤洗…	评论	核酸 人员 重点 人员 筛查 人员 人员 次列车 外省 人员 亲属 活动 轨迹 街道 群英 街道 台子 公交站点 废品 收费站 医院 对面 便民 核酸 公交站点 废品 收费站 人员 市返 活动 轨迹 小区 检查站 疾病 市民 活动 轨迹 时空 人员 社区 报告 市民 朋友 勤洗手 通风 分餐制 米线 咽痛 症状 过程 市民 朋友 防控 工作 谎报 法律责任 疾病 疫情	Topic #8	[0.0020372 0.0020368 0.00203699 0.00203691 0.00203688 0.00203689 0.00203687 0.0020369 0.91122679 0.00203671 0.07044106]
【长沙市开福区新型冠状病毒肺炎防控指挥部关于划定风险区的通告】长沙市开福区新型冠状病毒肺炎防控指挥部关于划定风险区的通告：根据疫情防控工作需要，按照《新型冠状病毒肺炎疫情防控方案（第九版）》相关规定，2022年10月12日，开福区划定风险区如下（具体时间从相关区域落实国家相应管控措施日期起计算）。中风险区芙蓉北路街道金泰路社区湘江世纪城赏江苑；四方坪街道四季美景社区四方商贸城；伍家岭街道紫荆园社区林之源商务酒店；采取措施：人不出区、错峰取物。区域内连续7天无新增感染者，且第7天风险区域内所有人员核酸检测均为阴性，经风险评估后解除管控措施。以上区域和管控要求将根据疫情形势变化适时进行调整。长沙市开福区新型冠状病毒肺炎防控指挥部2022年10月12日	评论	肺炎 防控 指挥部 风险 通告 肺炎 防控 指挥部 风险 通告 工作 肺炎 方案 第九版 风险 时间 区域 国家 管控 措施 芙蓉 街道 金泰 社区 世纪 街道 美景 社区 商贸城 街道 社区 错峰 区域 感染者 风险 区域 人员 阴性 风险 评估 管控 措施 区域 管控 疫情 形势 变化 调整 肺炎 防控 指挥部	Topic #5	[0.00203696 0.00203682 0.00203724 0.00203695 0.00203674 0.76439962 0.00203683 0.00203716 0.04966536 0.00203694 0.16963939]
疫情正能量：抗疫前沿，内蒙古森林消防总队出动65人转运防疫物资，目前任务正在全力进行中。#内蒙古疫情速报##呼和浩特防控疫情第一线# L北疆微博的微博视频 ???	评论	疫情 能量 抗疫 森林 消防 总队 疫情 速报 防控 疫情 视频	Topic #6	[0.01098917 0.01098922 0.01099255 0.01098903 0.01099217 0.01099006 0.89010071 0.01098943 0.01098944 0.01098902 0.0109892 ]
#兰州文理学院疫情防控#滴一下这个 ?	评论		Topic #0	[0.09090909 0.09090909 0.09090909 0.09090909 0.09090909 0.09090909 0.09090909 0.09090909 0.09090909 0.09090909 0.09090909]
#沈阳疫情##鞍山疫情# 【鞍山市主城区全域实施静态管理】 鞍山市新冠肺炎疫情防控指挥部办公室2022年10月11日发布《关于对鞍山市主城区全域实施静态管理的紧急通告》。 当前，我市疫情防控形势严峻复杂，为坚决有效阻断疫情传播，经综合分析研判，鞍山市新冠肺炎疫情防控指挥部决定，自10月12日0时起，对我市铁东区、铁西区、立山区、千山区及高新区、经开区、千山风景区实行临时性静态管理。现就有关事宜通告如下： 停止一切非必要流动、活动。住宅小区、村屯实行封闭式管理，居民群众除按照属地统一组织参加例行核酸检测、紧急就医、收取必要生活物资外，原则上足不出户。除保障疫情防控需要的交通车辆外，全市常规公交运营车辆、客运车辆暂停运行。 机关事业单位居家办公。全市及驻鞍各级机关、事业单位除承担防疫任务的工作人员外，均居家办公或就地转为志愿者，在做好自身防护的前提下，向居住地所在社区（村）报到，积极参与社区…	评论	疫情 疫情 主城区 全域 肺炎 指挥部 办公室 主城区 全域 通告 疫情 传播 综合 分析 研判 肺炎 指挥部 事宜 通告 流动 活动 住宅小区 村屯 封闭式 管理 居民 群众 属地 统一 生活 物资 交通 车辆 全市 常规 公交 运营 车辆 客运车辆 机关 事业单位 居家 办公 全市 机关 事业单位 防疫 工作人员 居家 办公 志愿者 前提 居住地 社区 社区 防疫 工作 社区服务 企业 管理 市民 生活 燃油 燃气 邮政 通讯 粮油 肉菜 供应 公共服务 企业 生产 企业 军工 企业 国家 重大项目 产业 企业 行业 主管部门 审批同意 合理安排 人员 厂区 市民 生活 农贸市场 便利店 药店 企业 所在区 指挥部 营业 企业 经营场所 员工 区域 全员 重点 机构 管理 全市 主城区 高校 儿童 机构 封闭式 管理 宗教 活动场所 人员 管理 主城区 人员 市民 措施 服务 管理 …	Topic #5	[0.31744136 0.03292016 0.00078689 0.0007871 0.00078688 0.52406581 0.03928217 0.00078724 0.000787 0.0815685 0.00078689]
疫情正能量：守护一座城，更是为了守护你们！ #呼和浩特防控疫情第一线##内蒙古疫情速报# L北疆微博的微博视频 ???	评论	疫情 能量 防控 疫情 疫情 速报 视频	Topic #6	[0.01234588 0.01234594 0.01234983 0.0123457 0.01234977 0.01234704 0.87653176 0.01234622 0.01234624 0.01234569 0.01234593]
10月11日下午，集团总经理杜波到九矿调研，深入井下察看安全管理和生产组织情况，听取今年以来的工作和明年工作计划的汇报，了解疫情防控工作开展情况，强调要不断提升对安全生产标准化工作的认识，狠抓采掘接替，扎实推进煤矿主辅分离，进一步提高精细化管理水平，严格落实上级要求，抓实抓细疫情防控工作，持续稳定安全生产秩序，全力冲刺四季度，确保完成全年各项目标任务，以优异成绩迎接党的二十大胜利召开。O杜波到九矿调研时强调 夯实安全基础 锚定质量效益	评论	集团 总经理 调研 管理 生产 情况 工作 工作 计划 汇报 工作 情况 生产 标准化 工作 煤矿主 精细化 管理水平 工作 冲刺 目标 胜利 调研 基础 锚定 质量 效益	Topic #9	[0.00523683 0.39912134 0.00523655 0.00523581 0.00523629 0.00523655 0.00523785 0.00523571 0.0052361 0.55375109 0.00523587]
#上海疫情防控# 【上海10个区域划为疫情中风险区】上海市新冠肺炎疫情防控工作领导小组办公室发布消息，根据《新型冠状病毒肺炎防控方案（第九版）》要求，经研究决定，调整本市以下区域风险等级（具体时间根据相关区域按照国家要求落实相应管控措施起计算）：一、疫情中风险区（10个）浦东新区曹路镇海鸣路98弄中虹家园小区静安区芷江西路街道三兴大楼小区普陀区长寿路街道中山北路2088号智选假日酒店（镇坪店）普陀区宜川路街道嘉华苑小区杨浦区控江路街道靖宇中路58弄1-9号、60号、70号及其沿街商铺杨浦区殷行街道闸殷路81弄（包括沿街商铺）宝山区大场镇保利叶之林小区宝山区大场镇南华苑小区松江区九里亭街道涞坊路1010弄303室大桶大足浴松江区九里亭街道涞坊路1053号傲椒鱼火锅店松江九亭店二、疫情低风险区（6个）下列街道、镇除中、高风险区之外的其他地区：浦东新区曹路镇静安区芷江西路街道普陀区长寿路街道杨…	评论	区域 疫情 肺炎 工作 领导小组 办公室 消息 肺炎 防控 方案 第九版 研究 调整 本市 区域 风险 时间 区域 国家 管控 措施 疫情 鸣路 中虹 家园 小区 街道 大楼 小区 街道 假日酒店 街道 嘉华 小区 控江路 街道 商铺 街道 商铺 大场 保利 小区 大场 南华 小区 街道 街道 火锅店 疫情 街道 地区 街道 街道 控江路 街道 街道 街道	Topic #10	[0.00216935 0.0021695 0.00217029 0.00216936 0.00216959 0.41971833 0.00216955 0.0021696 0.00216941 0.00216978 0.56075524]
#庆阳疫情防控#【#10月11日甘肃庆阳华池县发现1例新初筛阳性人员#，活动轨迹】据华池发布消息，2022年10月11日，华池县在外出返回重点人员新冠病毒核酸检测过程中，发现1例初筛阳性人员，现将活动轨迹公布如下，提醒广大群众落实好相应防控措施。一、活动轨迹10月7日16:30自驾车（甘DAM565）从庆城上高速，前往酒泉。10月8日0时左右宁夏中卫甘塘收费站下高速；3:00左右酒泉清水镇新能源加油站加油；3:54甘肃酒泉东下高速；4:19酒泉市肃州区舒范源餐厅就餐；5:07入住酒泉市肃州区顺天府国际大酒店；12:40左右酒泉西高速收费站附近新城区中石油加油站加油，随后从酒泉西上高速；12:55嘉峪关下高速，被劝返后返回高速；17:19武威市凉州区武南镇武威服务区加油、入厕、休息；21:31定西北下高速，被劝返后驾车返回定西服务区；22:24乘出租车（付款给freelife）到定西市安定…	评论	初筛 阳性 人员 活动 轨迹 消息 重点 人员 病毒 过程 初筛 阳性 人员 活动 轨迹 防控 措施 活动 轨迹 酒泉 收费站 酒泉 清水 新能源 酒泉 范源 餐厅 天府 国际 大酒店 酒泉 收费站 石油 酒泉 服务区 入厕 驾车 服务区 出租车 烤肉店 途客 居客 酒店 房间 饭馆 出租车 服务区 驾车 服务区 落地 驾车 悦乐 公路 工程施工 项目部 悦乐 项目部 悦乐 鱼儿 施工 街道 购物 微信 收款人 项目部 悦乐 鱼儿 施工 项目部 温台 工地 项目部 时间 地点 人员 社区 村组 防控 措施 信息 人员 法律责任 鼻塞 流涕 咽痛 嗅觉 味觉 症状 社区 村组 属地 报告 规范 活动 轨迹 全程 居民 传谣 意识 测温 验码 防控 措施 米线 通风 勤洗手 公筷 疫苗 工作 防控 肺炎 疫情 领导小组 指挥部 办公室	Topic #8	[0.00112268 0.00112252 0.00112252 0.0011225 0.00112253 0.00112258 0.00112248 0.00112288 0.98877295 0.00112248 0.00112388]
#朝阳爆料##朝阳身边事# 【关于启动生活必需品保供工作的通告】为满足人民群众日常生活需要，市防指决定于10月12日10时开始，在静态管理区启动生活必需品保供工作，现通告如下：一、高风险区执行“足不出户、上门服务”，由街道、社区的网格员、志愿者“点对点”送货到户。二、中风险区执行“足不出区、错峰取物”，由居民通过线上购物或网格员代购，本人自行到街道、社区在小区内划定的物品接收区领取。三、低风险区由街道、社区发放“一户一人一卡”（购物通行卡），错时有序限时到指定保供企业购物。四、市防指将组织街道、社区精准选定保供企业,并依法严厉打击哄抬物价行为。五、保供企业实行封闭管理，从业人员每天进行核酸检测。请广大市民朋友配合做好扫码测温、查验24小时核酸阴性证明等工作。当前，全市生活必需品供应量足价稳，请广大市民朋友理性购买，无需恐慌，感谢大家的配合。 朝阳市统筹推进新冠肺炎疫情防控和经济社会发展工…	评论	爆料 启动 工作 通告 群众 市防 启动 工作 通告 街道 社区 网格 志愿者 点对点 错峰 居民 购物 网格 街道 社区 物品 街道 社区 购物 有序 限时 企业 购物 市防指 街道 社区 精准 企业 依法 企业 管理 市民 朋友 测温 小时 核酸 阴性 证明 工作 全市 供应量 足价 市民 朋友 理性 肺炎 经济社会 发展 工作 指挥部 办公室	Topic #5	[0.29040962 0.00191965 0.00192007 0.00191951 0.00191993 0.40269221 0.02491527 0.05458762 0.00192009 0.09644357 0.12135245]
【引以为戒！新郑两人违反疫情防控规定的情况通报！】关于白某某、岳某某违反防疫规定的情况通报2022年10月1日，新郑市薛店镇发现2例新冠肺炎确诊病例。经查，确诊病例白某某（男，42岁）存在违反传染病防治法的行为。该病例于9月28日从平顶山汝州市返回新郑市薛店镇，未向社区报备，出入多个公共场所均未按规定扫码登记，刻意隐瞒行程，逃避疫情防控检查，造成疫情传播，该行为触犯了《中华人民共和国刑法》之规定，涉嫌妨害传染病防治罪。目前，案件正在进一步审理中。2022年10月11日，新郑教育园区（龙湖镇）发现1名新冠肺炎确诊病例。经查，确诊病例岳某某（男，37岁）存在违反传染病防治法的行为。该病例于2022年10月9日，从新疆回到新郑教育园区（龙湖镇）租住地，未向社区报备，不履行疫情防控措施，出入多个公共场所，且在流调中故意隐瞒行程，存在疫情防控风险，将依法追究其相关责任。（新郑发布）	评论	情况通报 防疫 情况通报 肺炎 经查 传染病 防治法 病例 社区 行程 检查 疫情 传播 刑法 传染病 案件 审理 教育 园区 肺炎 经查 传染病 防治法 病例 教育 园区 社区 措施 行程 风险 责任	Topic #0	[0.40640864 0.1383402 0.0036917 0.0480293 0.0036906 0.00369147 0.00369182 0.0036909 0.38138416 0.00369034 0.00369087]
【匠心筑精品 大连·正源·吉祥e家03区喜封金顶】在全面、认真做好疫情防控的情况下，正源地产持续秉承“幸福艺术 智慧筑家”的理念，凝心聚力打造精品建筑，积极构建和谐美丽家园，深入推进新型城镇化建设。 ?	评论	匠心 精品 正源 金顶 情况 正源 地产 艺术 理念 聚力 精品 建筑 家园 城镇化 建设	Topic #9	[0.01639942 0.01640701 0.01639892 0.01639489 0.01640213 0.01639504 0.01639441 0.01639344 0.01639814 0.67209138 0.18032522]
#河南辟谣#【权威发布：造谣“郑州全域实行3天静默管理”的张某已被查处】10月11日，记者从市疫情防控指挥部获悉，发布“明天起郑州全域实行3天静默管理”谣言的张某已被公安机关依法查处。 ????（郑州发布） ???	评论	全域 记者 指挥部 全域 谣言 公安机关	Topic #0	[0.45117942 0.01408605 0.01408899 0.01408451 0.0140926 0.42203725 0.01408586 0.01408596 0.01408546 0.01408842 0.01408548]
现在疫情防控的人穿着他的制服就是大爷，可以随意的对群众怒吼教育，一点素质都没有 ?	评论	大爷 群众 教育 素质	Topic #1	[0.03226547 0.36467874 0.03226079 0.03225806 0.03225914 0.03226374 0.34497875 0.03225806 0.03225817 0.03226101 0.03225806]
#广东男篮缺席首轮常规赛#昨天CBA官方发布公告，广东男篮由于正在依照属地疫情防控规定接受管理，将不能按时抵达赛区参加CBA新赛季第一轮的比赛。 ?	评论	男篮 缺席 常规赛 官方 发布公告 男篮 属地 管理 赛区 比赛	Topic #1	[0.01639954 0.58278583 0.0163945 0.01639344 0.26964637 0.01640014 0.01639399 0.01639921 0.01639962 0.01639392 0.01639344]
#兰州文理学院疫情防控#为啥上不去啊急死我了 ?	评论		Topic #0	[0.09090909 0.09090909 0.09090909 0.09090909 0.09090909 0.09090909 0.09090909 0.09090909 0.09090909 0.09090909 0.09090909]
【世界经济：IMF经济增速预测：2023年】#动态清零可持续而且必须坚持# &#增强对当前疫情防控政策的信心和耐心# &#躺平抗疫后那些国家怎样了# 中国：4.4%美国：1%德国：-0.3%法国：0.7%意大利：-0.2%西班牙：1.2%日本：1.6%英国：0.3%加拿大：1.5%印度：6.1%俄罗斯：-2.3%巴西：1%墨西哥：1.2%沙特：3.7%尼日尼亚：3%南非：1.1%O网页链接	评论	世界 经济 经济 预测 政策 信心 躺平 抗疫 国家 网页 链接	Topic #2	[0.00900903 0.19271522 0.7261882 0.00900901 0.0090128 0.00900919 0.00901607 0.00900906 0.00900914 0.009013 0.00900928]
加快构建新发展格局，全面深化改革开放，坚持创新驱动发展，推动高质量发展 。 要保持宏观政策连续性，增强有效性；继续做好常态化疫情防控；坚持稳字当头、稳中求进 。 全新视角！看大美中国，江河奔腾 @腾讯视频 L全新视角！看大美中国，江河奔腾 ?	评论	发展 格局 驱动 发展 高质量 发展 宏观政策 连续性 有效性 稳字 视角 腾讯 视频 视角	Topic #9	[0.01639353 0.01639408 0.0163965 0.01639349 0.18032402 0.01639372 0.01639491 0.01639344 0.01639344 0.67212941 0.01639344]
【10月11日24时起，西安新增1个高风险区1个中风险区】根据《新型冠状病毒肺炎防控方案（第九版）》关于科学划分、精准管控等要求，经市、区（县）专家疫情分析研判，西安市新冠肺炎疫情防控指挥部研究决定：自2022年10月11日24时起，划定风险区域如下：将以下1地调整为高风险区：长安区韦曲街道双竹村西汤路以南，水寨路以西，双竹村二组南路以北，双竹村二组南二巷以东区域将以下1地调整为中风险区：长安区韦曲街道双竹村（除高风险区域）调整后，西安市共有高风险区14个，中风险区19个。西安市新城区、碑林区、莲湖区、雁塔区、灞桥区、长安区、西咸新区、高新区、曲江新区、浐灞生态区除中高风险区外，为低风险区。via.西安发布	评论	肺炎 防控 方案 第九版 科学 经市 专家 疫情 分析 研判 肺炎 指挥部 研究 风险 区域 调整 街道 水寨 区域 调整 街道 调整 碑林区 生态区	Topic #5	[0.00414942 0.00414949 0.00415046 0.00414991 0.00414951 0.53310732 0.00414969 0.00414954 0.00414956 0.00414953 0.42954557]
市门诊慢性病续方网上购药操作流程，需要的赶紧看看吧#秦皇岛疫情防控# #买药不出门# ?	评论	门诊 慢性病 购药 流程 买药	Topic #0	[0.44938551 0.02439202 0.02439024 0.02439024 0.02439024 0.0243917 0.02439068 0.02439024 0.02439469 0.33109418 0.02439024]
#南京疫情# 南京又一次全域恢复常态化疫情防控，但愿下一次提级能间隔得越久越好。防西部地区外溢的同时，密切关注上海来的高铁！ ?	评论	疫情 全域 间隔 地区 高铁	Topic #7	[0.01639681 0.01639503 0.01639902 0.01639345 0.01639599 0.01639789 0.01639707 0.83604224 0.01639524 0.01639366 0.0163936 ]
#内蒙古疫情# 【预拨医保基金1000万！】10月9日，内蒙古自治区医疗保障局在本年度向自治区本级定点医疗机构预拨8306万元周转金的基础上，向负责呼和浩特市方舱医院日常管理的新冠肺炎定点救治医院呼和浩特市第一医院紧急预拨1000万元，全力保障定点医疗机构疫情防控工作，确保患者不因费用问题影响就医，确保收治医院不因支付政策影响救治。	评论	疫情 基金 医疗 保障局 本年度 自治区 定点 医疗机构 周转金 基础 管理 肺炎 定点 医院 医院 定点 医疗机构 工作 患者 费用 影响 收治 医院 政策 影响	Topic #0	[0.47635677 0.00474091 0.20433289 0.28138947 0.0047401 0.00474003 0.00474036 0.00473951 0.00473989 0.0047407 0.00473937]
【辰溪县关于在辖区开展疫情防控应急演练的公告】根据国家、省、市新冠肺炎疫情防控相关工作部署和当前防控工作需要，辰溪县新型冠状病毒肺炎防控指挥部决定按照“分级分线”原则，开展应对变异株新冠肺炎本地疫情应急演练，具体事宜公告如下：一、演练时间2022年10月12日（星期三）上午9:00—12:00二、演练区域丹山社区、柘坪社区、香榭丽都小区、益丰大药房（利顿店）三、有关事项1.演练现场需拉警戒线、穿戴医疗防护装备、实施交通及人员管控、开展流调溯源、区域核酸采样检测、隔离转运、环境消杀等，请广大居民不必恐慌，保持正常的工作和生活秩序。2.请参与演练的群众做好个人防护、佩戴口罩，保持“一米线”安全距离，积极配合现场工作人员，听从统一指挥，自觉排队，遵守秩序。3.演练期间，请广大群众不要驻留聚集观看，不要拍照录像，不要将相关信息、图片、视频上传网络。目前，我县没有出现新冠疫情，请大家不要紧张和恐慌…	评论	辖区 应急 演练 公告 国家 肺炎 工作 部署 防控 工作 肺炎 防控 指挥部 分级 分线 原则 变异 肺炎 疫情 应急 演练 事宜 公告 演练 时间 演练 区域 社区 社区 小区 益丰 药房 事项 演练 现场 需拉 警戒线 医疗 装备 交通 人员 管控 区域 核酸 检测 环境 消杀 居民 工作 生活 秩序 演练 群众 米线 距离 现场 工作人员 排队 秩序 演练 信息 图片 视频 网络 疫情 传谣 助力 演练 活动 肺炎 防控 指挥部	Topic #0	[0.4240724 0.00169252 0.05830092 0.00169237 0.0016926 0.3979798 0.06439356 0.00169221 0.04509746 0.00169246 0.00169369]
疫情最大的破坏，最窝心是人死亡，而不是经济大衰退，撒旦教釜底抽薪，意图重置世界？如何防控疫情，才使经济崩溃，未来更一蹶不振，不防控就会死亡，让人类左右为难！当情绪要崩溃时，千万要学会冷静。学会感恩和知足，过去的幸福日子，恐怕一去不复返了 ???。 ?	评论	疫情 窝心 经济 意图 重置 世界 防控 疫情 经济 防控 人类 情绪 学会 学会 日子	Topic #2	[0.0076336 0.00763359 0.50512152 0.00763359 0.42617154 0.00763426 0.0076344 0.00763373 0.00763378 0.00763624 0.00763375]
从昨晚上算起，今天是我们单元封闭的第二天，早晨习惯性下楼想看看外面的世界，想去街上店铺吃根油条，喝碗豆浆，结果看到一楼大厅大门真的封闭了。我看到无法出去的业主已经把垃圾放到一楼大厅了。我只好回来蒸两个馒头和红萝卜，昨晚事发突然，家里牛奶已经喝完了，没有来的急准备。今早我就和夫人先这样对付一下吧！估计早晨一会儿还会有核酸检测人员上门进行核酸筛查，但愿我们这个单元所有的人都平安！但愿疫情早日滚蛋！#银川##百姓网##疫情防控#	评论	单元 习惯性 世界 店铺 油条 豆浆 一楼 大厅 大门 业主 垃圾 一楼 大厅 馒头 红萝卜 事发 牛奶 夫人 对付 人员 核酸 筛查 单元 疫情 滚蛋 银川 百姓网	Topic #8	[0.00621207 0.10108669 0.00621217 0.00621229 0.19932147 0.00621158 0.00621248 0.00621238 0.38080637 0.00621148 0.27530102]
#宁夏疫情防控#【#10月11日宁夏新增本土确诊6例和无症状41例#】10月11日0—24时，宁夏全区新增确诊病例6例（中宁县3例、兴庆区1例、永宁县1例、沙坡头区1例，其中2例为无症状感染者转为确诊病例）；新增无症状感染者41例，银川市26例（兴庆区14例、永宁县6例、贺兰县5例、金凤区1例），中卫市15例（中宁县14例、沙坡头区1例），无新增疑似病例。新增出院确诊病例4例，解除无症状感染者101例。 自2022年9月20日以来，截至10月11日24时，全区现有确诊病例20例，无症状感染者394例。（宁夏卫生健康委员会发布）	评论	本土 全区 疑似病例 出院 全区 委员会	Topic #3	[0.01408665 0.01408521 0.01408469 0.57746346 0.01408451 0.29577187 0.01408511 0.01408451 0.01408454 0.01408494 0.01408452]
【数读青城抗疫的这些天】#青城有爱# 如果努力可以量化，那就是一串串数字，如果数字有温度，是因为在数字背后，是默默的奉献和付出！#呼和浩特防控疫情第一线# ?	评论	抗疫 一串串 数字 数字 温度 数字 防控 疫情	Topic #6	[0.01234677 0.01234568 0.01235092 0.01234568 0.01234663 0.01234706 0.53688495 0.01234605 0.01234614 0.35199407 0.01234604]
关于乌鲁木齐市调整疫情防控风险等级区域的通报（10月12日0时）O网页链接 ?	评论	调整 风险 区域 通报 网页 链接	Topic #5	[0.01408756 0.30981275 0.01409563 0.01408591 0.01409256 0.56339211 0.01408452 0.01408534 0.0140932 0.01408472 0.01408571]
“躺平”很大程度上是按照一旦躺平，社会会恢复到完全不存在疫情的“从前”的状况的观念来构想的，其实这是不可能的。防控确实造成了不便，但放开之后的状况其实有更多的问题存在。不存在所谓的完全像没有疫情一样的“过去”那样的情况。防控肯定会有损失和不便，但放开的后果更是长期和严重的。奥密克戎并没有改变这一情况。其实防控和放开都是在疫情存在的条件下出现的，都会有成本和问题，但需要判断的是大量人口染病的成本高，还是防控的成本高。这其实是非常清楚的。两种情况都要有代价，就是哪一种代价更高而已。根本不可能直接回到疫情之前。其实很多人的想法是现实的不便触发的一种感性的想法，只是想一旦没有防控，就能回到没有疫情的从前。其实这种想法正是防控的结果。毕竟只经历了防疫，因为并没有经历大规模的感染造成的状况，所以对于那种情况根本没有概念。放开不是回到过去的没有疫情的情况，而是疫情大规模蔓延之后，逐渐和病毒长期共存的新…	评论	躺平 程度 躺平 社会 疫情 状况 观念 防控 状况 疫情 情况 防控 损失 后果 情况 防控 疫情 条件 成本 人口 染病 成本高 防控 成本高 情况 代价 代价 疫情 现实 感性 防控 疫情 防控 经历 防疫 经历 状况 情况 概念 疫情 情况 疫情 病毒 状态 防控 社会 情况 现实 传染性 疾病 工作 脑雾 状况 后遗症 比例 染病 人群 感染者 症状 总人口 比例 状况 影响 证明 儿童 生活 影响 防控 经济 社会 成本 人口 染疫 影响 经济 社会 冲击 防疫 防疫 状况 变异 经济 社会 后果 人口 流动 防疫 成本 红利 社会 后果 躺平 预期 防疫 状况	Topic #2	[0.00117531 0.00117517 0.98824739 0.00117512 0.00117541 0.00117521 0.0011752 0.00117563 0.00117521 0.00117527 0.00117509]
#全民防疫# 为了进一步做好疫情防控工作，使员工在日常运维工作开展的同时能熟练掌握突发疫情应急流程，加强全体人员的疫情防范意识；科学、规范、有序地开展疫情防控工作，保障全体员工的身体健康和生命安全；圣禹质量安全中心组织水生态汤湖项目部同事进行疫情防控演练活动。 ?	评论	全民 防疫 工作 员工 运维 工作 疫情 应急 流程 全体人员 疫情 意识 科学 规范 有序 工作 员工 生命安全 圣禹 质量 中心 生态 项目部 同事 演练 活动	Topic #6	[0.00452641 0.00452609 0.00452621 0.00452501 0.00452558 0.00452731 0.67156205 0.00452527 0.00452655 0.28770443 0.00452508]
发布了头条文章：《未央区市场监管局迅速开展餐饮单位疫情防控工作》 O未央区市场监管局迅速开展餐饮单位疫情防控工作 ?	评论	头条 文章 未央区 市场 监管局 迅速开展 餐饮 单位 工作 未央区 市场 监管局 迅速开展 餐饮 单位 工作	Topic #5	[0.00763618 0.24331554 0.00763388 0.00763362 0.00763396 0.28714215 0.00763458 0.00763399 0.00763586 0.23986453 0.17623571]
#阜阳身边事# 【紧急寻人公告，有以下轨迹请及时报备】根据当前疫情防控形势和保护人民群众生命健康安全的需要，请10月7日-11日有进出碧桂园颍州府云亭苑、明君快捷宾馆（千千惠互联网公司），8日下午-11日进出萍姐火锅店（颍南路店）、碧桂园黄金时代旁一月宠物店、锦华第一郡胡同口饭店、汉方大药房（碧桂园北门店），9日-11日进出十元乡邻乡舍牛肉汤店、码头故事（宝龙城市广场店），7日-8日参加代郢社区代郢庄张姓葬礼人员，立即主动向所在社区（村）、单位或宾馆等进行报备，积极配合落实各项管控措施，如隐瞒不报造成疫情传播的，将依法追究相关人员责任。请广大市民朋友继续自觉遵守疫情防控相关规定，关注官方发布的权威信息，不信谣、不传谣；时刻增强个人防护意识，不聚集、少聚餐；避免前往中高风险地区及疫情相关地区，如必须前往，请全程做好个人防护，在返回前及时报备，落实属地相关防疫政策，确保出行方便和安全。一旦出…	评论	公告 轨迹 形势 群众 生命 州府 宾馆 互联网 公司 火锅店 宠物店 锦华 饭店 汉方 药房 乡邻 乡舍 码头 故事 广场 社区 葬礼 人员 社区 单位 宾馆 管控 措施 疫情 传播 人员 责任 市民 朋友 官方 信息 传谣 时刻 意识 聚餐 疫情 地区 全程 属地 防疫 政策 症状 医院 过程 咨询电话 生活	Topic #8	[0.00232079 0.00232113 0.00232129 0.00232026 0.002321 0.00232122 0.24403084 0.00232186 0.73507976 0.00232123 0.00232063]
吃个喜欢的早餐先，定定神，除咱们封控区域外，其他区域也开始上网课 ，防控流调工作人员工作至半夜，这个“疫情君”估计难请走，这日子没法过，生活受影响，重点是生计，老板们不赚钱，咱们老百姓……，一言难尽……，又一堆亲们舍弃大深圳回老家去了，动不动就封，钱没赚到，谁不跑……，我不是在深安家（重点娃要上学呆深圳），可选择我也回大农村去 2深圳	评论	早餐 定神 区域 防控 工作人员 工作 疫情 日子 生活 影响 重点 生计 老板 老百姓 亲们 回老家 重点 上学 农村	Topic #4	[0.00662598 0.00662415 0.00662442 0.00662332 0.50748764 0.4328927 0.00662431 0.00662354 0.00662475 0.00662642 0.00662277]
注意了，雅安这些高速站点已进行临时交通管制 #雅安疫情防控# 从雅安交警获悉，10月12日04时30分，G5京昆高速雅西段，荥经管理处辖区，雅安八步收费站，因疫情防控需要，现对八步收费站进行临时管制（所有车辆禁止从八步收费站上站，对下站车辆劝返。因疫情防控，雅安北站、金鸡关站、西康大桥站所有车辆禁止进入高速，所有出站车辆进行劝返重回高速。大兴站、周公山站所有车辆禁止进入高速，所有出站车辆进行劝返重回高速。	评论	站点 交通管制 西段 管理处 辖区 收费站 收费站 管制 车辆 收费站 车辆 金鸡 关站 车辆 车辆 公山 车辆 车辆	Topic #7	[0.00709298 0.0748314 0.0070922 0.0070922 0.0070922 0.00709298 0.00709246 0.66585635 0.20257282 0.00709221 0.0070922 ]
#全民防疫# 武汉汤湖公园 (Tanghu Park)位于武汉经济技术开发区，是开发区内第一座市级公园，是周边居民日常休闲第一选择。治理好的汤湖碧波荡漾、鱼游雁落，吸引市民赏秋观景，一线的维护人员疫情防控意识及疫情防疫工作的开展更显重要。圣禹质量安全中心汤湖项目部在接到辖区防疫要求后积极开展防疫工作，定期组织防疫演练，从人员进出扫码登记、测量体温、防疫物资检查、消杀、启动防疫应急预案等方面开展防疫演练。设置疫情专项信息联络组，对离汉返汉人员形成进行统计，按照政府要求向片区防疫专员报备，同步报社区和公司领导，积极配合政府防疫工作。	评论	全民 防疫 公园 开发区 市级 公园 居民 市民 赏秋 观景 人员 意识 疫情 防疫 工作 圣禹 质量 中心 项目部 辖区 防疫 防疫 工作 定期 防疫 演练 人员 测量体温 检查 消杀 启动 防疫 应急 预案 防疫 演练 设置 疫情 专项 信息 联络组 返汉 人员 政府 片区 防疫 专员 社区 公司 领导 政府 防疫 工作	Topic #0	[0.39223627 0.12534969 0.00226832 0.02659092 0.00226793 0.00226805 0.36292641 0.00226781 0.00226828 0.07928784 0.00226847]
人民日报仲音：“躺平”不可取，“躺赢”不可能 O人民日报仲音：“躺平”不可取，“躺赢”不可能当前，国内外疫情防控具有复杂性、艰巨性、反复性。以时不我待的精神抓实抓细疫情防控各项工作，进一步磨砺责任担当之勇、科学防控之智、统筹兼顾之谋、组织实施之能，不断提高科学精准防控水平，我们一定能用最小的代价实现最大的防控效果，最大限度保障人民生命健康，最大限度减少疫情对经济社会发展的影响。	评论	人民日报 躺平 人民日报 躺平 复杂性 反复性 精神 工作 责任 科学 防控 科学 精准 防控 水平 代价 防控 效果 限度 生命 限度 疫情 经济社会 发展 影响	Topic #2	[0.00414972 0.00414996 0.95849893 0.00414939 0.0041496 0.00414996 0.00415334 0.0041494 0.00414987 0.00415039 0.00414943]
10月11日0-24时，四川新增省内感染者27例，其中确诊病例7例（凉山3例，泸州2例，德阳2例），无症状感染者20例（泸州13例，德阳2例，广元2例，宜宾1例，雅安1例，阿坝1例）。泸州……所有地方都快点好起来吧！#四川疫情防控##四川疫情# 2成都 ?	评论	感染者 广元 地方 疫情	Topic #2	[0.01960871 0.01960784 0.60725659 0.21624785 0.01961047 0.01960864 0.01960951 0.01960852 0.01962592 0.01960804 0.0196079 ]
【出行必看·持续更新】白云机场出行防疫要求（2022年10月11日更新）?【一】国内航班来穗重点管控最新调整：根据广东省、广州市疫情防控工作要求，自10月11日15:00起将武汉市、荆州市机场进港航班纳入重点管控范围。至此，白云机场重点管控的国内航班有西藏自治区拉萨市、林芝市，新疆维吾尔自治区乌鲁木齐市、喀什市、和田市、吐鲁番市、石河子市，四川省泸州市、绵阳市、宜宾市、成都市，黑龙江省哈尔滨市、大庆市，天津市，山东省东营市、济南市，河北省张家口市、秦皇岛市，云南省德宏傣族景颇族自治州、西双版纳傣族自治州，北京市，山西省太原市、运城市，内蒙古自治区呼和浩特市、鄂尔多斯市、呼伦贝尔市、赤峰市、包头市、乌海市、乌兰察布市，上海市，陕西省西安市、汉中市、延安市，重庆市，海南省海口市，甘肃省兰州市，宁夏回族自治区银川市，湖北省武汉市、荆州市40个地区（涉及10个省、4个直辖市，4个自治区）的进港航…	评论	白云机场 防疫 航班 重点 管控 调整 工作 机场 进港 航班 重点 管控 白云机场 重点 管控 航班 东营市 地区 直辖市 自治区 进港 航班 重点 管控 地区 重点 管控 地区 航班 白云机场 航站楼 旅客 落地 旅客 核酸 白云机场 工作 白云机场 航站楼 旅客 阴性 证明 旅客 小时 阴性 证明 航站楼 白云机场 现场 地点 白云机场 航站楼 对面 停车楼 顶楼 白云机场 航站楼 检测时间 报告 时间 小时 收费 价格 人次 检测 市民 朋友 检测 服务 时间 检测点 全程 距离 情况 医院 疫苗 小时 政策 政策措施 微信 客户端 程序 管控 出港 防疫 建议 航司 目的地 机场	Topic #7	[0.30352765 0.03304509 0.00151346 0.00151331 0.00151304 0.00151321 0.00151321 0.60404057 0.00151356 0.04879376 0.00151314]
【关于恢复兴义市主城区30条公交线路运营的通告】#兴义疫情# O网页链接根据兴义市疫情防控指挥部《关于兴义市主城区解除临时静默管理的通告》要求，兴义市主城区(桔山街道、黄草街道、兴泰街道、坪东街道、万峰林街道、丰都街道、下五屯街道、洒金街道、木贾街道、马岭街道)于2022年10月12日7时起，解除临时静默管理。为确保兴义市主城区市民出行需要，兴义公交经报请上级主管部门同意后决定，自2022年10月12日8时起，恢复主城区30条公交线路运营，即：公交1路、2路、3路、4路、5路、6路、7路、8路、9路、10路、11路、13路、15路、16路、26路、33路、102路、103路、105路、106路、107路、108路、109路、205路、211路、301路、D2路、D3路、D5路。兴义至顶效K29、K30两条线路，将根据兴义市义龙新区疫情防控工作情况适时恢复。疫情防控期间，广大市民乘公交出行…	评论	主城区 公交线路 运营 通告 兴义 疫情 网页 链接 指挥部 主城区 通告 主城区 桔山 街道 街道 兴泰 街道 街道 峰林 街道 街道 街道 街道 街道 街道 主城区 市民 兴义 公交 主管部门 主城区 公交线路 运营 公交 兴义 顶效 线路 义龙 工作 情况 市民 公交 全程 规范 公交车 场所 方可 公交车 调整 网页 链接	Topic #1	[0.00226799 0.41761011 0.00226781 0.0022676 0.0022677 0.32834448 0.00226769 0.00226789 0.00226831 0.00226763 0.23590279]
昨晚下榻的客栈房间漏水，忙着跟店家协商换房没有来得及发圈。昨个中午吃完午饭后，立即奔向旅顺口，根据时间安排，决定先去日俄监狱浏览，之后去爬白玉山看海景及日落?。对我来说也算是一次故地重游，上次是在18年单位组织到大连培训，我借着空闲曾专程到旅顺游览了一天。日俄监狱每一次参观都觉得心情压抑，夫人也直说看得很瘆人。我们去的时候，没看见几个游人，也许是受疫情防控影响，即便这样工作人员时不时提示戴好口罩。这座监狱是不仅是大连近代历史的浓缩，也折射出东北大地饱受日俄两大强盗入侵渗透的屈辱往事，阴森幽暗的牢狱是帝国主义强加给这边黑土地上的枷锁，唯有铭记那段屈辱历史，才可不断奋进！白玉山的游览比上次有所不同，这次几乎一路开到山顶，爬山净坐车总觉得似乎少点乐趣。到山顶看海心境还是很舒畅，落日的景象也很美，可惜就是消逝得太快都没来得及捕捉到那一瞬间……	评论	客栈 房间 漏水 店家 协商 换房 发圈 午饭 时间 监狱 海景 日落 故地重游 单位 培训 空闲 旅顺 游览 监狱 参观 心情 夫人 游人 影响 工作人员 口罩 监狱 历史 折射出 大地 强盗 牢狱 帝国主义 枷锁 铭记 历史 游览 山顶 爬山 山顶 落日 景象 消逝	Topic #9	[0.25958219 0.00901357 0.00900973 0.00900901 0.31858143 0.00901142 0.00901013 0.0090093 0.00901043 0.34975379 0.00900901]
#临汾身边事# 自今年三月起，临汾市疫情防控工作领导小组会议中多次提到方舱医院建设相关进展，近日，有网友爆料临汾市方舱医院内部环境 ?	评论	工作 领导 小组会议 建设 进展 网友 爆料 环境	Topic #4	[0.01408702 0.01409014 0.01408549 0.01408483 0.46509264 0.01408741 0.01408902 0.01408466 0.01408664 0.40812738 0.01408477]
看了那个上海女孩扫了餐饮店场所码没有进去吃饭，也被判为密接的新闻，想说一句，外人给你发来的场所码也不要随便扫，前些天，山西某政府部门邀请我去讲座，我怕疫情防控，他给我发了一个太原高铁站的场所码，让我扫一下看是否是黄码。我扫了。但是最终没有成行。过了好几天，忽然太原疾控给我打电话，问我住太原哪里，什么时候到的，而且因为西安有疫情，要对我“落实防范措施”，我说我没去山西，他说“那为什么我们这里显示你扫了高铁站的场所码？”所以诸位不要以为大数据多么的全面，以为“你们查火车和飞机的数据、监控录像、宾馆记录不就知道我没来了？”他们的大数据往往只有单方面的来源，至于综合各种数据做研判，没有那个时间也没有那个精力去做。所以，没事别扫着玩。河南红码当中，一部分受害者就是扫了银行储户微信群里别人发的郑州场所码，导致被远程赋红码的。	评论	女孩 餐饮店 场所 新闻 外人 场所 政府部门 讲座 给我发 高铁 场所 疾控 疫情 防范措施 高铁 场所 数据 火车 飞机 数据 监控 宾馆 记录 数据 单方面 来源 综合 数据 研判 时间 精力 受害者 银行 储户 信群 场所 远程	Topic #5	[0.16204086 0.00383228 0.09203211 0.00383147 0.00383232 0.2276799 0.00383168 0.21284111 0.07769447 0.20855156 0.00383224]
今日乘坐西安地铁需出示24小时内核酸采样证明10月11日，据西安市轨道集团消息，因疫情防控工作需要，10月12日12时至当日运营结束，市民乘坐地铁须出示当天核酸采样贴纸或24小时内的核酸采样证明。 ?	评论	地铁 小时 核酸 证明 轨道 集团 消息 工作 运营 市民 地铁 核酸 小时 核酸 证明	Topic #7	[0.00662459 0.46299438 0.00662339 0.00662253 0.00662422 0.00662481 0.00662278 0.47739222 0.00662465 0.00662389 0.00662254]
【重要发布 | 湖南健康码“十问十答”（附湖南省各地健康码咨询服务热线）】近期，国内新冠肺炎疫情形势严峻复杂，基于疫情防控需要，不少市民被标记为红码/黄码，需接受必要的核酸检测、健康监测等措施。湖南省疾控中心就目前我省健康码中群众反映的热点问题进行解答。O重要发布 | 湖南健康码“十问十答”（附湖南省各地健康码咨询服务热线） ?	评论	咨询服务 热线 肺炎 疫情 市民 标记 措施 疾控中心 热点问题 咨询服务 热线	Topic #5	[0.27008613 0.01234687 0.01234983 0.01234946 0.01234717 0.4454221 0.01234787 0.01234698 0.18571169 0.01234571 0.01234619]
尊敬的旅客： 为全力做好新型冠状病毒肺炎疫情防控工作，尽可能为旅客提供便利，现发布涉及西安进出港国内航线票务处理规定，具体如下： 1 适用范围（需同时满足以下三点） 1.1 适用出票日期：2022年10月10日（含）之前； 1.2 适用航班日期：2022年10月11日（含）至2022年11月9日（含）； 1.3 适用航班：由海南航空（HU）、大新华航空（CN）实际承运的涉及西安进出港国内航班（含海南航空、大新华航空为市场方的进出港国内代码共享航班）。 2 客票处理方案 2.1 在客票有效期内办理退票手续 2.1.1 如您在航班计划出港时间前已取消客票定座记录，可办理免费退票业务，不收取退票费。 2.1.2 如您在航班计划出港时间前未取消客票定座记录，按照原客票使用条件办理退票业务。 2.1.3 如您在我司官网购买的客票，请在官网点击“其他原因”提交退票申请。 2.2 在客票有效期内办理变…	评论	旅客 肺炎 工作 旅客 进出港 国内航线 票务 适用范围 出票 航班 航班 航空 新华 航空 进出港 航班 航空 新华 航空 市场 进出港 代码 航班 客票 方案 客票 有效期 办理 航班 计划 出港 时间 客票 定座 记录 办理 免费 业务 退票费 航班 计划 出港 时间 客票 定座 记录 客票 条件 办理 业务 司官 客票 官网 原因 客票 有效期 办理 航班 计划 出港 时间 客票 定座 记录 客票 有效期 航司 航线 航班 手续费 票面 舱位 票价 票款 差额 原则 办理 客票 客票 客票 有效期 客票 条件 办理 航班 计划 出港 时间 客票 定座 记录 客票 条件 办理 业务 办理 免费 业务 地点 航空 航空 客服热线 航空 官网 含官 官网 客票 购票 渠道 办理 渠道 客票 购票 渠道 办理 免费 业务 航空 航空 客服热线 办理 航程 承运人 客票 办理 新票 办理 …	Topic #1	[0.00086888 0.59592116 0.00086889 0.00086905 0.00086887 0.00086893 0.00086884 0.39625848 0.00086889 0.00086909 0.00086891]
【疫情防控 |戴口罩有多重要？这点别忘了！】O【疫情防控】戴口罩有多重要？这点别忘了！ ?	评论		Topic #0	[0.09090909 0.09090909 0.09090909 0.09090909 0.09090909 0.09090909 0.09090909 0.09090909 0.09090909 0.09090909 0.09090909]
#兰州文理学院疫情防控##兰州文理学院# 看这里！第一个话题！ ?	评论	话题	Topic #4	[0.04762069 0.04761986 0.0476198 0.04761905 0.52380632 0.04761905 0.04761905 0.04761905 0.04761905 0.04761905 0.04761905]
2022年10月10日，示范区接到省外协查函，10月5日1名阳性人员途经我区大广高速周口东服务区（广州方向），该阳性人员12:20左右到服务区，并在服务区吃饭、接水、如厕，13:10左右自驾离开服务区。? ??示范区新冠肺炎疫情防控指挥部提醒广大居民，在上述时间段与该阳性人员行程有重叠的人员，请立即向属地社区（村）或疫情防控机构如实报告情况，配合落实好流调排查、核酸检测、健康管理等疫情防控措施。#淮阳疫情# 周口市城乡一体化示范区疫情防控指挥部办公室2022年10月11日	评论	示范区 协查 阳性 人员 途经 周口 服务区 方向 阳性 人员 服务区 服务区 如厕 服务区 示范区 肺炎 指挥部 居民 时间段 阳性 人员 行程 人员 属地 社区 机构 报告 情况 排查 管理 措施 疫情 周口市 城乡 示范区 指挥部 办公室	Topic #8	[0.00311663 0.00311572 0.00311566 0.00311672 0.00311548 0.00311653 0.00311575 0.00311586 0.96884037 0.0031156 0.00311566]
我正在看【新华时评 | 增强定力耐力 疫情防控绝不能“躺平”】，分享给你，一起看吧！ 新华时评 | 增强定力耐力 疫情防控绝不能“躺平” O新华时评 | 增强定力耐力 疫情防控绝不能“躺平” ?	评论	新华 时评 定力 耐力 躺平 看吧 新华 时评 定力 耐力 躺平 新华 时评 定力 耐力 躺平	Topic #2	[0.00990099 0.00990182 0.90098774 0.00990099 0.00990099 0.00990099 0.00990121 0.00990099 0.0099013 0.00990116 0.00990181]
【镇巴通报多起疫情防控责任落实不力问题】当前，全国疫情仍呈现多点散发、多地频发态势。我省多个地市接连发生疫情，疫情防控任务艰巨，形势严峻复杂，我县“外防输入、内防反弹”压力持续加大，防控形势不容乐观。为严格贯彻落实省、市、县关于疫情防控工作部署要求，进一步压紧夯实疫情防控责任体系，强化警示震慑，现将近期市、县督导检查发现的多起疫情防控责任落实不力问题通报如下。（镇巴发布）	评论	通报 责任 全国 疫情 态势 疫情 外防 内防 压力 防控 形势 工作 部署 责任 体系 督导 检查 责任 通报	Topic #2	[0.00497563 0.18315754 0.56411751 0.00497534 0.00497556 0.00497595 0.21291916 0.00497521 0.00497578 0.00497713 0.00497518]
#辽宁好网民抗疫在行动# 【抚顺紧急寻人！】乘坐过K7377次列车的一名铁路工作人员及其妻子（两人核酸检测均异常），10月9日11：50去过顺城区顺泉浴池。经数据核查，此后共有149人去过该浴池。截至目前，其中125人已确定身份，还有24人身份正在进一步核实中。请上述人员立即严格居家隔离，同时向现居住地所在社区（村）报告，配合落实疫情防控措施。如存在隐瞒不报行为，造成疫情传播扩散的，将依法依规追究责任。	评论	网民 抗疫 次列车 铁路 工作人员 妻子 顺泉 浴池 数据 核查 浴池 身份 身份 核实 人员 居住地 社区 报告 措施 疫情 传播 依法 追究责任	Topic #0	[0.66717161 0.00552542 0.00552685 0.00553168 0.00552574 0.00552632 0.14155188 0.14706223 0.00552647 0.0055261 0.00552568]
#榜样在身边# 建山镇新村社区退役老兵志愿者参与社区疫情防控常态化工作，得到社区居民一致好评 ?	评论	榜样 社区 老兵 志愿者 社区 常态 工作 社区 居民	Topic #6	[0.01235022 0.01234686 0.01234825 0.01234626 0.01234746 0.01235022 0.56345731 0.01234588 0.01234769 0.01234676 0.3254131 ]
【阳泉市平定县开展区域核酸检测】10月11日，阳泉市平定县疫情防控办发布通告：近期，我省新冠肺炎疫情多点齐发、多点联发、局部爆发，防控压力剧增，形势严峻，我县疫情防控“外防输入”压力持续增大。为坚决防范疫情在我县传播扩散，切实保障全县人民群众的生命安全和身体健康，加强社会面筛查防控，根据我市统一安排，经县新冠肺炎疫情防控工作领导小组研究决定，将在全县范围内开展一轮区域核酸检测。现就有关事项通告如下：一、采样时间2022年10月13日6:30至11:30，下午3:00至7:00。14日6:30至11:30。二、检测对象我县区域内所有居民（包括本地常住人口、暂住人口、临时流动人口、外籍人口等）。接种新冠疫苗48小时内的居民不参加本次核酸检测。三、注意事项（一）请全体居民积极配合社区网格员上门登记工作，并加入微信微网格联络群。对于居家隔离人员和行动不便人群要主动向网格人员报备说明。（二）有人员…	评论	区域 通告 肺炎 疫情 齐发 局部 防控 压力 外防 压力 疫情 传播 全县 群众 生命安全 社会 筛查 防控 经县 肺炎 工作 领导小组 研究 全县 区域 事项 通告 时间 检测 对象 区域 居民 常住人口 人口 流动人口 外籍 人口 疫苗 小时 居民 注意事项 居民 社区 网格 工作 微信 网格 联络 人员 人群 网格 人员 人员 企事业 单位 法人 责任 院校 集团 铁路职工 人员 辖区 企业 工地 宾馆 酒店 医院 门店 单位 人员 企事业 单位 管理人员 人员 信息 居民 时间 核酸 区域 活动 管控 人员 流动 措施 全程 规范 距离 人员 场所 身份证 小时 口香糖 影响 检测 人员 症状 人员 前提 定点医院 网格 核酸 居民 地点 时间 微信 网格 联络 网格 交通 场站 交通卡 落点 人员 信息 核酸 落地 核酸 点对点 精准 赋码 分类 管控 链条 管理 居民 传谣…	Topic #0	[6.52003903e-01 6.05810938e-04 4.58083604e-02 6.05760522e-04 6.05825937e-04 2.02308726e-01 6.05841721e-04 5.02830300e-02 3.60689561e-02 1.04980302e-02 6.05755468e-04]
#佳妮支教公益团##佳妮支教超话#月捐项目“留守儿童幼儿园-爱心营养餐”发放数量为每日110份?? 10月12日公示?? 偏远贫困山区-留守儿童爱心营养餐?? 10月捐赠：佳妮支教“公益团成员”?? 累计至今：小学生已发放65310枚鸡蛋?? 幼儿园已发放鸡蛋10150枚/牛奶10150瓶?? 爱心营养餐?10月捐赠名单如下：【捐赠名单】刘新华全家、心灵组、蕴珈、金星园tina、金星园、金星园崔芮畅、金星园6号楼、金星园赵悦跃、金星园莫莫、金星园轰轰妈妈、金星园蒋莉、王丽丽全家。党梓瑞，北京幸福?，安与童，明辰妈妈，Han Dan?，星辰，王海，大树先生，冼先生，宝妈－慧，翔妈，wassysys，ellen，南京 金融 范围，老茶客，苏斌，Z?J，佳妮，蒋家玉，周老师，潘姐，无极，李媛，刘小释，佩佩，戴小兔，阿靖，小聪~SH，熊玉萍，李予曼，臻臻妈妈，Iris?，付老师，晟姐，薛一?，桃…	评论	佳妮 支教 公益 佳妮 支教 项目 儿童 爱心 营养餐 数量 贫困山区 儿童 爱心 营养餐 佳妮 支教 公益 成员 鸡蛋 鸡蛋 牛奶 爱心 营养餐 名单 名单 全家 心灵 金星 金星 金星 金星 金星 金星 金星 妈妈 金星 全家 妈妈 星辰 大树 金融 茶客 佳妮 老师 小兔 妈妈 老师 土土 芝麻糊 朝辉 丫头 花儿 茉莉 爱心 伙伴 孩子 关心 家人 教育 支教 儿童 能量 公益	Topic #4	[0.00343707 0.003437 0.00343687 0.00343643 0.55438994 0.00343699 0.27004115 0.00343654 0.00343646 0.14807513 0.00343643]
10月11日陕西新增7例本土确诊病例 新增28例本土无症状感染者【来源：环球网】来源：陕西卫健委10月11日0－24时，全省新增报告新冠病毒感染者35例（省外输入16例）。其中本土确诊病例7例（西安3例、汉中3例、渭南1例）；本土无症状感染者28例（西安19例、咸阳3例、宝鸡3例、汉中2例、榆林1例）。出院3例、解除隔离医学观察19例。截至10月11日24时，现有在院隔离治疗本土确诊病例91例、隔离医学观察无症状感染者269例。本土确诊病例1：女，48岁，西安市报告。隔离期间核酸检测结果阳性，经市级专家组诊断为新冠肺炎确诊病例（轻型）。本土确诊病例2：男，76岁，西安市报告。隔离期间核酸检测结果阳性，经市级专家组诊断为新冠肺炎确诊病例（轻型）。本土确诊病例3：女，43岁，西安市报告。隔离期间核酸检测结果阳性，经市级专家组诊断为新冠肺炎确诊病例（轻型）。本土确诊病例4：女，35岁，渭南市报…	评论	本土 本土 来源 环球网 来源 全省 报告 病毒感染者 本土 本土 宝鸡 出院 医学观察 本土 医学观察 本土 报告 阳性 市级 专家组 肺炎 本土 报告 阳性 市级 专家组 肺炎 本土 报告 阳性 市级 专家组 肺炎 本土 报告 阳性 市级 专家组 肺炎 本土 报告 人员 阳性 市级 专家组 肺炎 本土 报告 人员 阳性 市级 专家组 肺炎 普通型 本土 报告 人员 阳性 市级 专家组 肺炎 普通型 本土 报告 社区 筛查 阳性 市级 专家组 肺炎 本土 报告 阳性 市级 专家组 肺炎 本土 报告 社区 筛查 阳性 市级 专家组 肺炎 本土 报告 人员 阳性 市级 专家组 肺炎 本土 报告 筛查 阳性 市级 专家组 肺炎 本土 报告 社区 筛查 阳性 市级 专家组 肺炎 本土 报告 阳性 市级 专家组 肺炎 本土 报告 社区 筛查 阳性 市级 专家组 肺炎 本土 报告 社区 筛查 阳性…	Topic #3	[3.49573900e-04 3.49549104e-04 3.49536178e-04 9.96504461e-01 3.49531877e-04 3.49549568e-04 3.49541399e-04 3.49567446e-04 3.49590500e-04 3.49538522e-04 3.49560926e-04]
#10月11日新增本土无症状1386例# 事实证明，科学、认真防控，是可以以比较小的代价实现动摇清零的，成都就是个好榜样。当前，部分地方存在逆反心理，甚至有人故意以较大代价扰民而不清零的，以此挟民意对抗政策。人民日报连续刊文，是为了营造认真做事的气氛。但是，拳要组合着打。不能光加劲，而对那些唱反调，层层加码一刀切的现象不闻不问。当前影响疫情防控的不是喊“躺平”的，而是那种一例病例封全城，或者没有病例也要封着玩的，老百姓反对的是这种抗疫。如果没事就封着玩，隔离着玩，抽签赋黄红码，那老百姓自然不会支持，相信上级也不会支持。可只要这种现在没有得到处罚，荒唐的事就会越来越多，最终上面好心下面办了坏事。	评论	本土 科学 防控 代价 地方 代价 扰民 民意 政策 人民日报 刊文 营造 气氛 层层加码 现象 影响 躺平 病例 全城 病例 老百姓 抗疫 老百姓 好心 坏事	Topic #2	[0.00523565 0.00523619 0.83566815 0.06113432 0.00523603 0.00523565 0.00523792 0.00523578 0.00523593 0.06130871 0.00523566]
【#多地检出BF.7已发现过路传播#】我国多地检出BF.7变异株，传播速度更快、已发现“过路传播” 作为奥密克戎BA.5变异株衍生的第三代亚型，BF.7正在全球迅速传播。近日，我国已有多地检出BF.7变异株。专家介绍，BF.7引发的症状与新冠奥密克戎早期亚型变异株感染后的症状类似。但相对于BA.4或者BA.5，BF.7的传播速度快、传染力强、代际间隔更短，极易造成大面积传播。深圳一病例与路人相遇后即造成传播。我国已有至少5地检出BF.7变异株今天（10月11日），深圳市卫健委发布消息，该市首次发现BF.7变异株。据通报，10月8日0时-10日24时，深圳累计报告本土病例46例，其中32例为市外、省外来（返）深人员输入关联。深圳市疾控中心对全市10月9日以来的所有病例均进行了病毒基因组序列比对分析，测序结果显示，大多数个案感染毒株为BF.7、BA.2.76和BA.2.2变异株，其中BF.7…	评论	过路 传播 变异 传播速度 过路 传播 变异 亚型 全球 传播 变异 专家 症状 亚型 变异 症状 传播速度 传染 代际 间隔 大面积 传播 病例 路人 传播 变异 消息 变异 通报 报告 本土 病例 人员 疾控中心 全市 病例 病毒 基因组 序列 分析 测序 结果显示 个案 毒株 变异 变异 记者 变异 报告 本土 肺炎 感染者 国家 基因 测序 检测 病例 病毒 变异 分支 分支 本土 疫情 肺炎 指挥部 办公室 肺炎 指挥部 源头 链条 外地 肺炎 阳性 个案 影响 链条 变异 分支 分支 肺炎 工作 新闻 发布会 肺炎 本土 基因 测序 疫情 病例 病毒 分支 首例 疫情 高度 同源 新闻 发布会 发布会 通报 本土 疫情 报告 人员 人员 病毒基因 测序 变异 病例 高度 同源 传播速度 传染 变异 变异 亚系 传播速度 传染 代际 间隔 大面积 传播 过程 病例 市民 外地 …	Topic #2	[5.58478995e-04 5.58399125e-04 7.62862430e-01 1.06023703e-01 5.58385026e-04 5.58562242e-04 5.58372941e-04 5.58388533e-04 1.26646500e-01 5.58394695e-04 5.58386388e-04]
#兰州文理学院疫情防控#加油 ?	评论		Topic #0	[0.09090909 0.09090909 0.09090909 0.09090909 0.09090909 0.09090909 0.09090909 0.09090909 0.09090909 0.09090909 0.09090909]
#抚顺疫情防控#市场全关，人全在外面溜达，还有不戴口罩带孩子在外面玩的，感觉是tmd丧尸末日 ?	评论	市场 全关 孩子 感觉 丧尸	Topic #4	[0.02439032 0.02439024 0.02439024 0.02439024 0.51219505 0.02439024 0.02439024 0.02439057 0.02439273 0.26828805 0.02439206]
【微靖江】疫情防控工作不到位，靖江三家企业被评为“不放心场所”！O【微靖江】疫情防控工作不到位，靖江三家企业被评为“不放心场所”！ ?	评论	工作 企业 场所 工作 企业 场所	Topic #5	[0.01408812 0.01408857 0.01408521 0.01408467 0.01408486 0.55386569 0.01408823 0.01408717 0.01408794 0.31935503 0.01408451]
哈尔滨景苑公寓临时性静默管理！#哈尔滨疫情##哈尔滨疫情防控# @哈尔滨的今天 ?	评论	公寓 疫情	Topic #10	[0.03225832 0.03225806 0.34673231 0.0322581 0.03226558 0.03226335 0.03226878 0.03226119 0.03226106 0.03225824 0.362915 ]
【10月11日贵州省新冠肺炎疫情信息发布】2022年10月11日0—24时，全省新冠肺炎疫情最新情况如下：新增外省输入感染者3例，均为新疆输入。其中：确诊病例2例（贵阳市1例，黔南州1例<由10月8日诊断的无症状感染者转归为确诊病例>）；无症状感染者1例（六盘水市）。当日确诊病例治愈出院40例，无症状感染者解除医学隔离观察88例。全省现有确诊病例208例（毕节市180例，贵阳市22例，遵义市3例，黔南州3例）。现有无症状感染者696例（毕节市596例，贵阳市71例，遵义市13例，黔西南州9例，黔南州5例，安顺市1例，六盘水市1例）。全国风险区情况：2022年10月11日22时，全国现有1610个高风险区，1104个中风险区，252个低风险区（名单详见“国务院客户端”APP）。贵州省卫生健康委提醒：当前，国内外疫情防控形势仍严峻复杂，传播速度快、感染风险高的奥密克戎变异毒株已在国内散发，防…	评论	肺炎 疫情 信息 全省 肺炎 疫情 情况 外省 感染者 出院 医学 全省 毕节市 毕节市 全国 风险 情况 全国 名单 客户端 形势 传播速度 风险 变异 毒株 压力 朋友 微信 程序 申报 传播 风险 委员会	Topic #2	[0.23029731 0.00311613 0.55872539 0.18604954 0.003116 0.00311646 0.00311546 0.00311561 0.00311695 0.00311568 0.00311549]
#上海昨日新增本土4+34# 上海市卫健委今早（10月12日）通报：2022年10月11日0—24时，新增本土新冠肺炎确诊病例4例和无症状感染者34例，均在隔离管控中发现。新增境外输入性新冠肺炎确诊病例1例和无症状感染者19例，均在闭环管控中发现。2022年10月11日0—24时，新增本土新冠肺炎确诊病例4例。病例1，居住于浦东新区，病例2、病例3，居住于闵行区，病例4，居住于宝山区，均系此前本市报告的外省来沪返沪感染者的密切接触者。在隔离管控期间新冠病毒核酸检测结果异常，经疾控中心复核结果为阳性。综合流行病学史、临床症状、实验室检测和影像学检查结果等，诊断为确诊病例。2022年10月11日0—24时，新增本土无症状感染者34例。无症状感染者1、无症状感染者2，居住于浦东新区，无症状感染者3，居住于黄浦区，无症状感染者4—无症状感染者6，居住于徐汇区，无症状感染者7，居住于长宁区，无症状…	评论	本土 通报 本土 肺炎 管控 肺炎 闭环 管控 本土 肺炎 病例 病例 病例 病例 本市 报告 外省 感染者 管控 病毒 疾控中心 阳性 综合 流行病学 临床 症状 实验室 检测 影像学 检查 本土 工作 本市 报告 外省 感染者 管控 病毒 疾控中心 阳性 综合 流行病学 临床 症状 实验室 检测 影像学 检查 报告 管控 病毒 疾控中心 阳性 综合 流行病学 临床 症状 实验室 检测 影像学 检查 报告 本土 管控 病毒 疾控中心 阳性 综合 流行病学 临床 症状 实验室 检测 影像学 检查 报告 本土 管控 病毒 疾控中心 阳性 综合 流行病学 临床 症状 实验室 检测 影像学 检查 机制 报告 肺炎 出院 病例 日本籍 探亲 症状 综合 流行病学 临床 症状 实验室 检测 影像学 检查 定点 医疗机构 航班 中国籍 工作 转机 排查 疾控中心 病毒 阳性 综合 流行病学 临床 症…	Topic #8	[3.77339609e-04 3.77319548e-04 3.77309577e-04 3.74311909e-01 3.77252352e-04 9.41210184e-02 3.77267886e-04 2.17933500e-02 5.07132733e-01 3.77276853e-04 3.77223047e-04]
疫情是一场大考。疫情防得住，经济才能稳得住，人民生活才能平平安安，经济社会发展才能平稳健康。@陈派造型明星机构 “动态清零”可持续而且必须坚持，继续科学精准抓好疫情防控工作。 2广州·客村立交 ?	评论	疫情 疫情 经济 生活 经济社会 发展 造型 机构 科学 精准 工作 客村	Topic #2	[0.0090114 0.00901157 0.7400295 0.00900906 0.00901055 0.17887654 0.00901091 0.00900923 0.00901025 0.00901185 0.00900913]
09:05 ★★【人民日报连续三天发文：“躺平”不可取 “躺赢”不可能】人民日报连续三天发表署名仲音的文章，称疫情防控“躺平”不可取，“躺赢”不可能，坚持动态清零才能最大程度地避免疫情失控造成巨大损失。文章同时指出，当前国内外疫情防控具有复杂性、艰巨性、反复性。以时不我待的精神抓实抓细疫情防控各项工作，进一步磨砺责任担当之勇、科学防控之智、统筹兼顾之谋、组织实施之能，不断提高科学精准防控水平，我们一定能用最小的代价实现最大的防控效果，最大限度保障人民生命健康，最大限度减少疫情对经济社会发展的影响。#股票#	评论	人民日报 发文 躺平 人民日报 文章 躺平 程度 疫情 失控 巨大损失 文章 复杂性 反复性 精神 工作 责任 科学 防控 科学 精准 防控 水平 代价 防控 效果 限度 生命 限度 疫情 经济社会 发展 影响 股票	Topic #2	[0.00343666 0.00343728 0.96563122 0.00343643 0.00343661 0.00343683 0.00343811 0.00343645 0.00343677 0.00343717 0.00343647]
#西安疫情#【#10月11日陕西新增7例本土确诊和28例无症状#】10月11日0－24时，陕西省新增报告新冠病毒感染者35例（省外输入16例）。其中本土确诊病例7例（西安3例、汉中3例、渭南1例）；本土无症状感染者28例（西安19例、咸阳3例、宝鸡3例、汉中2例、榆林1例）。出院3例、解除隔离医学观察19例。截至10月11日24时，现有在院隔离治疗本土确诊病例91例、隔离医学观察无症状感染者269例。本土确诊病例1：女，48岁，西安市报告。隔离期间核酸检测结果阳性，经市级专家组诊断为新冠肺炎确诊病例（轻型）。本土确诊病例2：男，76岁，西安市报告。隔离期间核酸检测结果阳性，经市级专家组诊断为新冠肺炎确诊病例（轻型）。本土确诊病例3：女，43岁，西安市报告。隔离期间核酸检测结果阳性，经市级专家组诊断为新冠肺炎确诊病例（轻型）。本土确诊病例4：女，35岁，渭南市报告。隔离期间核酸检测结果阳性…	评论	疫情 本土 报告 病毒感染者 本土 本土 宝鸡 出院 医学观察 本土 医学观察 本土 报告 阳性 市级 专家组 肺炎 本土 报告 阳性 市级 专家组 肺炎 本土 报告 阳性 市级 专家组 肺炎 本土 报告 阳性 市级 专家组 肺炎 本土 报告 人员 阳性 市级 专家组 肺炎 本土 报告 人员 阳性 市级 专家组 肺炎 普通型 本土 报告 人员 阳性 市级 专家组 肺炎 普通型 本土 报告 社区 筛查 阳性 市级 专家组 肺炎 本土 报告 阳性 市级 专家组 肺炎 本土 报告 社区 筛查 阳性 市级 专家组 肺炎 本土 报告 人员 阳性 市级 专家组 肺炎 本土 报告 筛查 阳性 市级 专家组 肺炎 本土 报告 社区 筛查 阳性 市级 专家组 肺炎 本土 报告 阳性 市级 专家组 肺炎 本土 报告 社区 筛查 阳性 市级 专家组 肺炎 本土 报告 社区 筛查 阳性 市级 专家组 肺炎 本土…	Topic #3	[3.52037017e-04 3.52008280e-04 3.52151654e-04 9.96479401e-01 3.52071116e-04 3.52064333e-04 3.52113048e-04 3.52061324e-04 3.52067413e-04 3.51998892e-04 3.52025666e-04]
发布了头条文章：《“疫”线显担当：伊金霍洛旗人民检察院助力疫情防控》 O“疫”线显担当：伊金霍洛旗人民检察院助力疫情防控 ?	评论	头条 文章 助力 助力	Topic #1	[0.01960784 0.4117639 0.01960842 0.01960784 0.01960784 0.01960784 0.41176082 0.01960784 0.01960784 0.01961195 0.01960784]
【阳泉市盂县开展区域核酸检测】10月11日，阳泉市盂县疫情防控办发布通告：为切实保障人民群众身体健康和生命安全，全力筑牢我县疫情防控严密防线，经县新冠肺炎疫情防控工作领导小组研究决定，将在全县范围内开展一轮区域核酸检测。现就有关事项通告如下：一、检测时间：10月13日：06:30-12:00 13:30-17:30；10月14日：06:30-10:00。二、检测对象：辖区内所有居民（包括本地常住人口、暂住人口、临时人口等）。接种新冠疫苗48小时内的居民不参加本次核酸检测，3岁以下的婴幼儿可不进行检测。对无故未参加本次区域核酸检测人员，将被赋“黄码”管理。三、注意事项：（一）请广大居民按规定时间携带本人采样二维码或身份证进行核酸采样，区域核酸检测期间提倡减少活动。行动困难和正在隔离管控期间的人员，流动采样队将上门采集。（二）请全体居民积极配合村、社区网格员上门登记工作，并加入微信微网格联络…	评论	区域 通告 群众 生命安全 防线 经县 肺炎 工作 领导小组 研究 全县 区域 事项 通告 检测时间 检测 对象 辖区 居民 常住人口 人口 人口 疫苗 小时 居民 婴幼儿 检测 无故 区域 人员 管理 注意事项 居民 时间 二维码 身份证 核酸 区域 活动 管控 人员 流动 居民 社区 网格 工作 微信 网格 联络 辖区 企事业 单位 经营 主体 主体 责任 单位 人员 信息 铁路职工 人员 辖区 企业 工地 宾馆 酒店 医院 门店 单位 人员 措施 全程 规范 距离 小时 口香糖 影响 检测 症状 人员 前提 定点医院 网格 核酸 居民 传谣 现场 秩序 核酸 传播 信息 社会 影响 责任 肺炎 疫情 形势 社会 防疫 成果 时期	Topic #0	[0.59710936 0.00105163 0.00105171 0.00105161 0.0010519 0.31776879 0.00105193 0.00105169 0.07670792 0.00105184 0.00105161]
疫情防控动态截至10月11日24时新型冠状病毒肺炎疫情最新情况发布时间： 2022-10-12 来源: 卫生应急办公室10月11日0—24时，31个省（自治区、直辖市）和新疆生产建设兵团报告新增确诊病例417例。其中境外输入病例43例（广东14例，福建11例，江苏6例，四川4例，北京3例，天津2例，新疆2例，上海1例），含9例由无症状感染者转为确诊病例（北京2例，江苏2例，福建2例，广东1例，四川1例，新疆1例）；本土病例374例（山西78例，新疆62例，内蒙古48例，广东43例，辽宁25例，重庆17例，湖南14例，四川14例，河南13例，北京10例，陕西7例，黑龙江6例，宁夏6例，山东5例，西藏5例，上海4例，云南4例，浙江3例，福建3例，江苏2例，海南2例，贵州2例，河北1例），含51例由无症状感染者转为确诊病例（内蒙古13例，湖南8例，辽宁5例，新疆5例，山东4例，四川4例，广东3…	评论	动态 肺炎 疫情 情况 时间 来源 应急 办公室 自治区 直辖市 报告 病例 本土 病例 病例 疑似病例 病例 出院 病例 病例 本土 病例 重症 病例 重症 病例 疑似病例 出院 病例 病例 自治区 直辖市 报告 重症 病例 出院 病例 病例 报告 疑似病例 医学观察 自治区 直辖市 报告 本土 本土 医学观察 通报 出院 出院 出院 媒体 信息 官方网站	Topic #3	[0.00195757 0.00195765 0.22595242 0.61467077 0.00195723 0.00195763 0.00195723 0.00195723 0.14371818 0.00195712 0.00195698]
#内蒙古疫情##呼和浩特防控疫情第一线# 内蒙古新增“48+463”，其中呼和浩特“28+374” L知乎内蒙古的微博视频 ?	评论	疫情 防控 疫情 视频	Topic #2	[0.01960799 0.0196085 0.80389937 0.0196079 0.01962106 0.01960971 0.01961242 0.0196086 0.01960843 0.01960785 0.01960818]
他们也许是卡点“值班员”，是疫情防控和禁毒知识“宣传员”，是核酸检测“服务员”，是数据专班“话务员”，是集中隔离点“逆行者”等等,但他们有着一个共同的身份——“禁毒人”。本轮疫情爆发以来，毕节市大方县禁毒工作人员、禁毒民警、禁毒专干等以多种身份加入抗击疫情工作中，为打赢这场疫情防控阻击战贡献力量，做好人民群众平安健康的“守卫者”！！?? O毕节市大方县：战“疫”路上，看禁毒人如何化身“守卫者”	评论	卡点 值班员 宣传员 服务员 数据 专班 话务员 行者 身份 疫情 毕节市 工作人员 民警 专干 身份 抗击 疫情 工作 阻击战 贡献力量 群众 守卫者 毕节市 化身 守卫者	Topic #6	[0.24694843 0.00662343 0.0066256 0.00662264 0.00662285 0.00662338 0.69344017 0.00662274 0.00662272 0.00662551 0.00662253]
沧州市疫情防控对照表格 2沧州 ?	评论	表格	Topic #0	[0.09090909 0.09090909 0.09090909 0.09090909 0.09090909 0.09090909 0.09090909 0.09090909 0.09090909 0.09090909 0.09090909]
#兰州文理学院疫情防控# ?	评论		Topic #0	[0.09090909 0.09090909 0.09090909 0.09090909 0.09090909 0.09090909 0.09090909 0.09090909 0.09090909 0.09090909 0.09090909]
【张伟文督导检查疫情防控和民生保障工作】10月11日，市长、市疫情联防联控领导小组组长张伟文前往城关区的部分粮油精品综超、供热站、居民小区、菜市场、大型商超，督导检查疫情防控措施落实和物资供应、保供稳价、供热准备等民生保障工作，并采用随机抽查的方式，仔细查看了部分门店员工的每日核酸台账，详细了解了群众生活必需品物资价格变化。O张伟文督导检查疫情防控和民生保障工作	评论	督导 检查 民生 工作 市长 疫情 领导小组 粮油 精品 供热 居民小区 菜市场 督导 检查 措施 稳价 供热 民生 工作 方式 门店 员工 核酸 台账 群众 物资 价格 变化 督导 检查 民生 工作	Topic #1	[0.00332341 0.36333853 0.0033227 0.00332236 0.0033229 0.24259739 0.1134404 0.0033239 0.0756398 0.18504534 0.00332328]
#兰州文理学院疫情防控##兰州文理学院# ?	评论		Topic #0	[0.09090909 0.09090909 0.09090909 0.09090909 0.09090909 0.09090909 0.09090909 0.09090909 0.09090909 0.09090909 0.09090909]
10月12日消息，中远海控发布公告，预计公司2022年前三季度实现归属于上市公司股东的净利润约为972.06亿元，同比增长约43.73%。预计息税前利润（EBIT）约为1435.92亿元，与上年同期相比增长约49.91%。公告称，面对新冠肺炎疫情反复、地缘局势持续紧张、全球供应链迟滞等多重挑战，中远海控积极应对全球经贸变局，创新举措深化保供稳链，持续强化降本增效和风险防控，取得了较好的经营业绩。来源：中远海运公告#跨境电商# #亚马逊# #海外仓#	评论	消息 发布公告 预计 公司 股东 净利润 预计 利润 公告 肺炎 疫情 地缘 局势 全球 供应链 挑战 全球 经贸 变局 稳链 降本增效 风险 防控 经营 业绩 来源 海运 公告 跨境 电商	Topic #9	[0.00584814 0.00584963 0.00584999 0.00584889 0.0058489 0.44930611 0.00584909 0.00584822 0.00584848 0.49805421 0.00584833]
【徐州市疫情防控通告（2022年第96号）】10月11日晚，我市泉山区在社区核酸筛查中发现1例混管异常，经复核追阳，今日凌晨确定1名初筛阳性，已闭环转运至定点医院隔离医学管理，同管其他人核酸检测结果均为阴性。接报后，市、区两级立即启动应急处置机制，同步开展流调排查等工作，对相关场所迅速实施管控并开展环境消杀。为迅速阻断疫情传播，按照国家防控方案（第九版）相关规定，市疫情防控指挥部决定在主城区范围内开展区域全员核酸筛查，采样时间及相关安排以属地通知为准。请广大市民主动到指定地点有序参加核酸检测，确保应检尽检、不漏一人。自10月13日起，公共交通、重点场所核酸查验标准，将恢复为48小时。全市交通场站、农贸市场、商场超市、酒店宾馆等人员密集场所严格防疫管理，在入口醒目位置张贴“场所码”，坚持扫码入场，安排专人核验，严格执行测体温、戴口罩、保持安全距离、通风消毒等防控措施。近期非必要不举办培训、…	评论	通告 社区 核酸 筛查 初筛 阳性 闭环 定点医院 医学 管理 阴性 启动 应急 机制 排查 工作 场所 管控 环境 消杀 疫情 传播 国家 防控 方案 第九版 指挥部 主城区 区域 全员 核酸 筛查 时间 属地 市民 地点 有序 重点 场所 核酸 标准 小时 全市 交通 场站 农贸市场 商场 人员 密集 场所 防疫 管理 场所 入场 专人 核验 测体温 距离 通风 消毒 防控 措施 培训 会展 活动 人员 时间 人员 弹窗 方式 酒店 宾馆 住宿 单位 责任 人员 旅居 人员 时间 报告 社区 单位 人员 信息 应管 市民 防疫 责任 意识 场所 阴性 证明 防疫 官方 疫情 信息 疫情 动态 风险 地区 变化 传谣 防疫 屏障 肺炎 疫情 指挥部	Topic #8	[0.15374359 0.00096089 0.000961 0.0009608 0.00096073 0.29539094 0.00096082 0.110125 0.4340146 0.0009609 0.00096073]
疫情当前，志愿者们毅然从幕后走向台前，主动亮明身份，纷纷化身疫情防控宣传员，深入各组各户开展疫情防控知识宣传，用心张贴宣传标语、点对点发放告知书，以接地气的方式劝导村民做好自我防护，身穿红马甲的志愿者们走街串巷，他们忙碌的身影无形中给人们带来了战胜疫情的信心。 ???	评论	疫情 志愿者 身份 化身 宣传员 宣传 用心 宣传 标语 点对点 方式 村民 志愿者 身影 战胜 疫情 信心	Topic #6	[0.00662315 0.00662324 0.00662313 0.00662252 0.00662304 0.0066228 0.86442575 0.07596813 0.00662256 0.00662316 0.00662253]
常态化疫情防控不放松，科学防护，“手”当其冲！正确洗手是预防传染病简便有效的措施之一。但洗手绝非“一冲了事”。 ?	评论	科学 传染病 措施	Topic #2	[0.0243977 0.02439024 0.75606618 0.02439024 0.02439024 0.02440049 0.02439116 0.0243969 0.02439532 0.02439066 0.02439084]
【雅安碧峰峡景区临时闭园三天公告】因疫情防控要求，2022年10月12日至14日临时闭园三天。#雅安疫情防控# ?	评论	景区 闭园 公告 闭园	Topic #1	[0.03225835 0.67741371 0.03225806 0.03225806 0.03225806 0.03226027 0.03225806 0.03226083 0.03225846 0.03225806 0.03225806]
感觉这b疫情防控就是把人不断逼逼逼 ?	评论	感觉	Topic #4	[0.04761905 0.04761905 0.04761905 0.04761905 0.52380952 0.04761905 0.04761905 0.04761905 0.04761905 0.04761905 0.04761905]
想吐槽不知道从哪句说起 我真的只能说 我能管的了小朋友已经很厉害了 为什么还要要求我连家长一起管呢 我话说一万遍人家不听我能咋办 我难道能像我教育小朋友一样去教育家长吗 我真的不理解了 放学迟一两分钟怎么了 你要是因为疫情防控不想让家长聚集 那你就别让他们进来啊 你让他们进来你又嫌接的慢 真是我不知道怎么说了 我们每次都给人家班让位置 每次都是最后一个出来的 然后还嫌慢 还天天就因为这么些事说说说 我真的很烦 实在不行请领导来给我演示一下我到底应该怎么做呢 我真的不理解了 还嫌你给我说上我不说话 那我能说什么 和你顶嘴还是去骂家长呢 那我难道不是发现问题之后在群里又发了温馨提示了嘛 还要我咋办 真的服了	评论	能管 小朋友 家长 教育 小朋友 教育 家长 放学 家长 嫌慢 领导 顶嘴 家长	Topic #4	[0.01234576 0.20329557 0.01234573 0.01234568 0.68559175 0.01234568 0.01234603 0.01234571 0.01234571 0.01234669 0.01234568]
#兰州文理学院##兰州文理学院疫情防控# ?	评论		Topic #0	[0.09090909 0.09090909 0.09090909 0.09090909 0.09090909 0.09090909 0.09090909 0.09090909 0.09090909 0.09090909 0.09090909]
【10月12日0时起，咸阳划定2个高风险区1个中风险区 】根据《新型冠状病毒肺炎防控方案（第九版）》关于科学划分、精准管控等要求，经市级专家分析研判，咸阳市疫情防控指挥部研究决定，自2022年10月12日0时起，划定风险区域如下：一、高风险区（2个）1.兴平市南市镇“引汉济渭”项目部2.兴平市南市镇余杨村（余村）二、中风险区（1个）兴平市主城区西环路以西、体乐南北巷以东、北环路以南、城中路以北区域兴平市全域除中高风险区外其他区域均为低风险区。调整后，咸阳市共有高风险区3个，中风险区4个。高风险区实行“足不出户、上门服务”管控措施；中风险区实行“足不出区、错峰取物”管控措施；低风险区实行“个人防护、避免聚集”防控措施。以上区域解除时间另行通知。特此公告。咸阳市疫情防控指挥部2022年10月11日（咸阳日报）	评论	肺炎 防控 方案 第九版 科学 市级 专家 分析 研判 指挥部 研究 风险 区域 市镇 汉济 项目部 市镇 主城区 体乐 区域 全域 区域 调整 管控 措施 错峰 管控 措施 防控 措施 区域 时间 公告 指挥部 日报	Topic #5	[0.00321557 0.00321581 0.00321653 0.03821516 0.0032155 0.93284306 0.00321563 0.00321562 0.00321563 0.00321557 0.00321591]
这次疫情给我的感受被动我只能想到这个词来描述它爆发了我们躲，我们静默，我们治病救人它没爆发我们防控，我们躲避它的到来医护人员，研究人员，各基层工作人员都好辛苦大家都在想怎么根除病毒时，它变异了，于是我们又开始了新一轮的对抗期待疫情退散，春暖花开时学校课程里能加一门心理课程起码教会孩子们不要焦虑不要像我现在一样，满身焦虑无处发泄不管怎么说，疫情终将退去，我们会看到光明的未来，祝你也祝我！	评论	疫情 被动 治病救人 防控 医护人员 研究 人员 基层 工作人员 病毒 变异 新一轮 疫情 学校 课程 心理 课程 起码 教会 孩子 疫情 光明	Topic #2	[0.08914427 0.00584888 0.33842539 0.00584838 0.19747354 0.00584944 0.26838301 0.00585021 0.00585003 0.00584914 0.07147772]
2022年10月11日，杭州市余杭区发现一例省外来杭新冠肺炎阳性感染者。经查，该阳性感染者未某某和闫某某于当日驾车从余杭区某高速检查站进入杭州。期间，该二人拒不配合防疫措施，通过交替使用不同手机隐匿行程，并在高速检查站接受防疫检查时故意隐瞒在疫情中高风险区域相关活动轨迹。未某某、闫某某的行为严重违反疫情防控规定，造成疫情重大传播风险，涉嫌妨害传染病防治罪。现对该二人刑事立案侦查，依法追究责任。	评论	肺炎 经查 驾车 检查站 防疫 措施 手机 行程 检查站 防疫 检查 疫情 活动 轨迹 疫情 传播 风险 传染病 立案侦查 责任	Topic #8	[0.21090445 0.00585005 0.21195112 0.00585126 0.00584961 0.00585013 0.00584973 0.00584894 0.53034738 0.00584872 0.00584861]
#都说沂蒙人就是好#@临沂文明 疫情防控工作中所有工作人员都是好样的！ ?	评论	工作 工作人员	Topic #0	[0.67737435 0.03227281 0.0322604 0.0322586 0.03226004 0.03226434 0.03227036 0.0322585 0.03226111 0.03226143 0.03225806]
【#济宁# 能否协调91/92路特殊情况下的运营调整机制】近日任城疫情，主城区绝大部分公交车停运，而兖州公交已经部分恢复（除91/92路外，兖州公交所有线路都在运营）。而4月兖州公交停运期间，92路全线停运，包括高新区部分。这对两区内部的乘客是很不友好的。一来二去，怕是还不如不进行一体化。交通局能否协调公交集团和兖州公交，在一方公交停运期间，由另一方代其开通未停运区间的线路？比如现在这种情况下，可以由兖州公交运营91兖州段（九一医院-华勤集团）、临时将92缩到济宁东站；兖州公交停运时，公交集团也可临时将91缩回长济驾校，并运营92高新段（人民东院-浩珂科技）。各企业人员车辆可以从被截断的线路抽调。这样可以最大化地方便群众出行。已受理市交通运输局您好，关于您关注的问题，处理部门：市交通运输局 [2022-10-11 10:53:40]回复如下：您好，感谢您对我市交通运输事业的关注与支持。首…	评论	情况 运营 调整机制 疫情 主城区 公交车 公交 公交 线路 运营 公交 全线 两区 乘客 公交 集团 公交 公交 区间 线路 情况 公交 运营 医院 集团 东站 公交 公交 集团 长济 驾校 运营 东院 科技 企业 人员 车辆 线路 方便群众 部门 事业 疫情 表示歉意 建议 会同 公交 集团 公交 研究 路缩线 长济 驾校 运营 跨区 运营 条件 指挥部 运营 疫情 形势 客流量 公交 群众 生活 来源 网络 问政 平台	Topic #1	[0.03952164 0.64711328 0.00178319 0.00178257 0.00178307 0.15064495 0.00178309 0.04254329 0.00178298 0.10947936 0.00178258]
【屯昌发布关于紧急寻找次密接人员的通告】#海南屯昌紧急寻找次密接人员# 请在该时间、地点与密接人员可能有接触或行程轨迹有交集的人员，做好个人防护，立即向所属镇街、社区、村委会报告，也可拨打屯昌县新冠肺炎疫情防控工作指挥部电话18907519408或屯昌县疾病预防控制中心电话17384666279报告，并配合落实相关防控措施。L海南广播电视总台微博的微博视频 ???	评论	人员 通告 人员 时间 地点 人员 行程 轨迹 人员 社区 报告 肺炎 工作 指挥部 电话 疾病 电话 报告 防控 措施 总台 视频	Topic #8	[0.29559989 0.00452575 0.00452623 0.10030532 0.05375295 0.13000942 0.00452577 0.00452585 0.39317834 0.00452499 0.0045255 ]
10月11日鞍山新增4+13例行程轨迹出来了10月11日0时至24时，鞍山市新增4例本土新冠肺炎确诊病例（轻型），其中1例系海城市隔离点例行核酸检测中发现，3例系无症状感染者转为确诊病例，均居住于海城市。新增13例本土新冠肺炎无症状感染者，其中海城市6例，均系海城市隔离点例行核酸检测中发现；台安县5例，1例系台安县区域核酸筛查中发现，4例系台安县隔离点例行核酸检测中发现；铁西区2例，系隔离点例行核酸检测中发现。上述人员已闭环转运至定点医院隔离治疗和医学观察。现将主要活动场所公布如下：一、海城市1例确诊病例主要活动场所：10月4日：牛庄镇西头村委会核酸采样点、牛庄镇西头村大月超市、牛庄镇西头村李三服装厂、牛庄镇弘发百货、牛庄明祥饭店。10月5日：东四镇中国油联辽宁站088号、火狐狸服装批发城、大和购物广场、大和美食一条街满城冰糖葫芦、大和美食一条街明明美心食品、海城市兴海管理区佳泰乐附近华…	评论	行程 轨迹 本土 肺炎 例系 例系 本土 肺炎 例系 区域 核酸 筛查 例系 人员 闭环 定点医院 医学观察 活动场所 活动场所 核酸 头村 头村 服装厂 百货 饭店 油联 火狐狸 服装 批发城 购物广场 美食 一条街 冰糖葫芦 美食 一条街 美心 食品 管理区 佳泰 广场 百货 核酸 活动场所 服装厂 大润发 君安 医院 交通岗 核酸 商业 核酸 核酸 交通岗 核酸 交通 信息 小客 百货 公交车 公交车 城站 客站 百货 活动场所 韭菜 利民 高力 市场 食品厂 宾馆 火锅店 韭菜 利民 高力 市场 宾馆 夫妻 食品厂 舞蹈 酸菜 韭菜 核酸 韭菜 利民 高力 市场 街道 书香 核酸 夫妻 食品厂 高力 医院 核酸 韭菜 利民 高力 市场 街道 书香 核酸 食品厂 韭菜 核酸 高力 市场 韭菜 利民 韭菜 农村 信用社 食品厂 街道 书香 核酸 食品厂 活动场所 老妹 饭店 活动场所…	Topic #8	[0.00172158 0.00172135 0.00172128 0.07110846 0.00172136 0.00172182 0.00172128 0.11355752 0.71384676 0.00172165 0.08943693]
#兰州文理学院疫情防控# ?	评论		Topic #0	[0.09090909 0.09090909 0.09090909 0.09090909 0.09090909 0.09090909 0.09090909 0.09090909 0.09090909 0.09090909 0.09090909]
现在再看团市委制作的今年疫情防控的记录宣传片 还是很有感触 眼泪横流 ?	评论	制作 记录 宣传片 眼泪 横流	Topic #1	[0.047636 0.52378028 0.04761905 0.04761905 0.04763119 0.04761905 0.04761905 0.04761905 0.04761905 0.0476192 0.04761905]
#南昌疫情# 昨天开始南昌更改了核酸查验的时间，从72小时更改为48小时，这几天坐公交，司机非常细心地查验每位乘客的健康码、行程卡，耐心地帮助老年人刷码查验核酸检测信息，想想公交车司机也真不容易，既要开好车保障乘客安全，还是疫情防控一线工作人员，遇到特殊人群不方便的有时还是爱心志愿者，昨天发现很暖心的一幕，“大爷，你说你做了核酸我相信，可是你核酸检测记录，让你坐也不是，不让你坐也不是，先上来吧，回去赶紧让家里人帮你弄一个查验卡”，大爷如愿坐上了车，大家都觉得暖心，这个社会需要更多正能量[虎爪比心][虎爪比心]	评论	疫情 核酸 时间 小时 小时 公交 司机 细心地 乘客 行程 老年人 刷码 信息 公交车 司机 乘客 工作人员 特殊人群 爱心 志愿者 大爷 核酸 记录 大爷 社会 能量 虎爪 虎爪	Topic #1	[0.00452666 0.37504219 0.00452657 0.00452489 0.00452575 0.00452526 0.24357484 0.34517694 0.00452692 0.00452509 0.00452489]
【外地来并患者就医要记得提前登记】10月11日，考虑到当前太原市外防输入和内防反弹的压力持续增加，防控形势依然严峻，为守好太原阵地，保障好外地来并患者就医需求，太原市疫情防控办发布了外地来并患者的就医提示。太原市疫情防控办提醒外地来并患者，需在来并前提前登录支付宝或微信小程序，搜索“太原市检疫登记信息系统”进行预登记，检疫登记码为红标的，原则上不跨市转诊。同时，外地来并患者抵并后在第一落点登录“太原市检疫登记信息系统”进行登记。黄标患者由各县（市、区）点对点转运至我市定点医院（太原市中心医院汾东院区、太原市妇幼保健院南内环院区）就诊，就诊结束后点对点接回健康驿站或实施居家隔离。蓝标患者由各县（市、区）点对点转运至患者拟就诊医院，就医结束后点对点接回健康驿站或实施居家健康监测，并进行三次核酸检测，未按时检测将赋黄码。有特殊就医需求的患者应落实太原市疫情防控措施，解除隔离后方可到拟就诊医院就…	评论	外地 患者 外防 内防 压力 防控 形势 阵地 外地 患者 外地 患者 外地 患者 前提 微信 程序 检疫 信息系统 检疫 标的 外地 患者 落点 检疫 信息系统 黄标 患者 点对点 定点医院 院区 妇幼保健 院区 点对点 驿站 蓝标 患者 点对点 患者 医院 点对点 驿站 检测 患者 措施 医院 重症 患者 医疗机构 医疗机构 患者 制度 任何理由 措施 疫情 形势 调整	Topic #0	[0.54398761 0.00221748 0.23153237 0.00221742 0.00221751 0.00221819 0.00221752 0.20673903 0.00221794 0.00221756 0.00221737]
【紧急通告！大同平城区阳性感染者18活动轨迹，有时空交集人员速报备】10月11日19时32分，大同市平城区新增1例核酸检测初筛阳性人员闫某（阳性感染者18），经流调，确定了闫某部分活动轨迹。为有效阻断疫情传播，迅速排查风险隐患，请与闫某在下述风险区域和场所（活动轨迹附后）有时空交集的人员,第一时间向所在地社区（村）、入住酒店、工作单位及属地防控办报备，如实提供个人活动轨迹及身体状况等相关信息，并落实相应的管控措施。迟报、瞒报、谎报或不配合防疫工作的，将依法追究责任。附:阳性感染者18活动轨迹→ 10月4日18:30在南环桥西头乘坐班车去湖东机务段；→10月5日全天在湖东机务段；→10月6日9:00乘坐班车回财富官邸家中，上午无外出，下午到柳港园拾光音乐琴行；→10月7日在家无外出；→10月8日10:00在御河湾社区做核酸，11:30到御河湾小区门口尚品手擀面馆，18:30在南环桥西头乘班…	评论	通告 城区 活动 轨迹 时空 人员 速报 大同市 城区 初筛 阳性 人员 活动 轨迹 疫情 传播 排查 风险 隐患 风险 区域 场所 活动 轨迹 时空 人员 时间 所在地 社区 酒店 工作 单位 属地 防控 办报 活动 轨迹 身体状况 信息 管控 措施 谎报 防疫 工作 责任 活动 轨迹 班车 机务段 机务段 班车 财富 官邸 音乐 琴行 社区 核酸 小区 尚品 面馆 班车 机务段 机务段 班车 财富 官邸 大同市 肺炎 领导小组 办公室	Topic #8	[0.00188394 0.00188372 0.00188349 0.00188351 0.00188335 0.199085 0.0018836 0.10135458 0.66314615 0.00188337 0.02322929]
#疫情防控 甘肃在行动##天水播报# 【10月11日甘肃新增本土无症状40例】现将10月11日0—24时甘肃省新冠肺炎疫情信息公布如下：本地疫情：10月11日0—24时，甘肃省无新增确诊病例；新增无症状感染者40例，其中兰州市城关区39例、定西市安定区1例。以上新增感染者均为外省来甘返甘人员落地管控检测及其密接者集中隔离检测和高风险区检测中发现。轨迹信息由相关市或县（区）进行发布。截至10月11日24时，“0909”疫情累计报告确诊病例4例、无症状感染者509例。新增解除隔离无症状感染者3例。累计治愈出院确诊病例3例，解除隔离无症状感染者183例。现有确诊病例1例、无症状感染者326例，均在定点医疗机构隔离治疗或隔离医学观察。境外输入疫情：10月11日0—24时，无新增输入确诊病例、无症状感染者。（来源：甘肃省卫生健康委员会官网） 2天水 L天水播报的微博视频	评论	天水 本土 肺炎 疫情 信息 疫情 感染者 外省 人员 落地 管控 检测 检测 检测 轨迹 信息 疫情 报告 出院 定点 医疗机构 医学观察 疫情 来源 委员会 官网 天水 天水 视频	Topic #3	[0.16937732 0.00369164 0.18548132 0.36394644 0.00369157 0.00369074 0.00369091 0.05979577 0.19925381 0.0036904 0.00369008]
#北疆好网民#呼和浩特关于调整赋码热线服务时间的通知 随着疫情的发展我中心原有的四部热线电话：6627106、6627110、6627113、6627103已不能满足市民的咨询要求，特临时增加六部电话用于市民的咨询，号码分别是: 5616537、5618529、5611635、5613562、5616353、5612589。 本次疫情来势凶猛，我中心大部分工作人员都在抗疫一线，人员短缺，因此由有医学背景的青年志愿者承担起这六部电话的接听任务，根据我市目前疫情防控的要求及接听热线高峰期的实际，现对市疾控中心疫情热线电话接听时间做如下调整。 6627106、6627113、6627110、6627103仍旧保持全天接听； 5616537、5618529、5611635、5613562、5616353、5612589六部电话接听时间调整为：8：00-20：00。 特此通知，望互相转告 呼和浩特…	评论	网民 调整 赋码 热线服务 时间 疫情 发展 中心 热线电话 市民 咨询 电话 市民 咨询 号码 疫情 中心 工作人员 抗疫 人员 医学 背景 志愿者 电话 热线 高峰期 疾控中心 疫情 热线电话 时间 调整 电话 时间 调整 疾病 微博号	Topic #0	[0.57477544 0.00332314 0.20037975 0.00332239 0.00332266 0.11068125 0.09090379 0.00332265 0.0033234 0.00332302 0.00332253]
【成都市新型冠状病毒肺炎疫情防控指挥部通告】全体在蓉人员按照应检必检要求，2022年10月15日8时至14时完成全员核酸检测。所有来（返）蓉人员自抵蓉之日起，实施3天3次核酸检测（每次间隔24小时及以上）。@健康四川官微 @健康成都官微 @成都发布 ?	评论	肺炎 指挥部 通告 人员 全员 人员 抵蓉 间隔 小时	Topic #0	[0.5787162 0.01098972 0.01098917 0.01099368 0.01098914 0.32236919 0.01098905 0.0109934 0.01099175 0.01098901 0.01098969]
?昨日和前日，两大央媒集体发声，人民日报署名“钟音”文章：“动态清零”可持续而且必须坚持；新华时评：增强定力耐力，疫情防控绝不能“躺平”。?在国内疫情时有发生的今天，重申今年五月五号新华社、人民日报、央视几大央媒的观点，意义不言而喻——“钟音”可以解释为“中央的声音”或“中国的声音”。?记得五月五号中央政治局常委会开会定调之后，某网红进行了反扑，弄了个“非重症死亡率为零”的新冠死亡率调查报告。这次会不会再弄个啥啥的报告？据我观察，大概率不会。大家懂的！	评论	大央 集体 人民日报 钟音 文章 新华 时评 定力 耐力 躺平 疫情 时有发生 人民日报 大央媒 观点 意义 钟音 中央 声音 声音 重症 死亡率 死亡率 调查报告 报告 概率	Topic #2	[0.00621123 0.00621237 0.70768336 0.06833054 0.17429252 0.00621128 0.00621147 0.00621147 0.00621156 0.0062129 0.00621132]
2022年淮滨县特招医学院校毕业生和特岗全科医生疫情防控要求O网页链接 ?	评论	特招 医学院校 毕业生 全科 医生 网页 链接	Topic #1	[0.0196169 0.60784298 0.01960784 0.01960784 0.21567721 0.01960784 0.01960784 0.01960786 0.01960799 0.01960784 0.01960784]
疫情防控，你我均有责。疫情之下，每一个人的一举一动都至关重要。.防控措施虽然给我们的生活带来了一定的不便，但比起疫情给社会带来的危害，简直不值一提。所以，自觉遵守疫情防护规定是每一个公民应尽的职责和义务。重视规则，心有大家，才是攻克难关的前提；懂得规则，守住规则，才能守住自己的人生。防疫无死角，遵守防疫规则，才能确保“零风险”。让我们共同努力，坚定信心，众志成城，慎终如始，从严从紧从细从实筑牢防疫屏障，坚决打赢疫情防控攻坚战。	评论	疫情 防控 措施 生活 疫情 社会 危害 疫情 公民 职责 义务 规则 攻克难关 前提 规则 规则 人生 防疫 死角 防疫 规则 风险 众志成城 防疫 屏障	Topic #6	[0.00414975 0.0041499 0.2343924 0.00414938 0.0041502 0.00415098 0.72825775 0.00415006 0.00415013 0.00414981 0.00414964]
在疫情防控的关键时候，每个人都不能放松警惕，戴口罩，勤洗手，勤消毒，自觉落实疫情防控措施，共筑疫情防控坚强堡垒，不信谣，不传谣。 ?	评论	关键 勤洗手 消毒 措施 共筑 堡垒 传谣	Topic #8	[0.01408901 0.01408451 0.01408657 0.01408451 0.01408451 0.01408781 0.39610237 0.01408671 0.47712352 0.01408598 0.01408451]
运城疫情泛滥盐湖区成重灾区 不过11日核酸检测已下降很大 有望近日迎来拐点运城市疫情爆发的太突然，太迅猛，令人猝不及防！特别是疫情数字更是堵得让人喘不过气来。10月10日清晨官方通报盐湖区发现236例，其它市县相加共299例。然而10月11日早上，这个数字又增加了195例。其中盐湖区增加了159例，不是不得了，而是了不得！国庆节前，运城盐湖区及各县已陆续发生小规模疫情。经防控处治，多次核酸检测筛查结果，疫情己基本控制不在。疫情在人们脑海里和认知上，是可控，可防，可治的。我们在电视上或网媒上看到许多报道，由惊到怕，又由悲到喜，人们逐渐认识到新冠肺炎绝非一般性传染病。运城市防疫抗疫也是一变再变，一紧再紧，一严更严。好的是各市县区虽有疫情出现，但很快便销声匿迹了。2022年春节过后不久，先是临猗县出现几例疫情，紧接着盐湖区和新绛稷山陆续有个例爆出，但都时日不长疫情退去。然而，盐湖区防疫一天也没…	评论	运城 疫情 重灾区 拐点 疫情 疫情 数字 官方 通报 市县 数字 运城 疫情 防控 筛查 疫情 疫情 脑海 电视 网媒 肺炎 传染病 防疫 抗疫 疫情 疫情 个例 时日 疫情 防疫 市区 居民 时间 市民 筛查 进店 小区 饭店 政务 大厅 购物 场所 防疫 高度 机关 公务员 下基层 科处 领导 疫情 传播 大网 力度 布局 用心 感觉 运城 市委 市政府 区委 区政府 防疫 指挥部 防控 疫情 专题 全市 疫情 全市 定格 画面 终生 长假 运城 疫情 信息 数据 数据 细究 收假 县市区 疫情 市民 亲身经历 疫情 大战 婴儿 老人 群防群 小区 世外桃源 全市 全民 全员 形容 疫情 疫情 疫情 洗礼 战役 干部群众 全员 疫情 传播速度 普遍性 长假 疫情 契机 旅游 文化 活动 病毒 疫情 抗疫 重灾区 市民 运城 声名 疫情 后果 染病 患者 证明 良方 医院 兄弟 省市…	Topic #5	[0.10778813 0.03581821 0.20755681 0.00086146 0.02040367 0.32253915 0.2333709 0.00086156 0.00086154 0.05777013 0.01216845]
#陇南全力战疫情# #疫情防控陇南在行动# 评论｜增强对当前疫情防控政策的信心和耐心 O评论｜增强对当前疫情防控政策的信心和耐心 ?	评论	疫情 评论 政策 信心 评论 政策 信心	Topic #2	[0.01234574 0.01234596 0.87652991 0.01234568 0.01234909 0.0123459 0.01235305 0.01234592 0.01234576 0.0123473 0.01234569]
#葫芦岛疫情##绥中疫情# 根据疫情防控工作需要，为坚决阻断新冠肺炎疫情传播途径，遏制疫情扩散，最大限度减少人员聚集带来的潜在风险，实施精准防控，尽最大努力保障广大市民生命健康安全，坚决打赢疫情防控阻击战，经辽宁葫芦岛市绥中县疫情防控指挥部研究，现将有关情况通告如下：一、自2022年10月12日11时起，在绥中全县范围内暂停非涉及居民生活必需的经营场所营业。所有餐饮类服务单位（商场、饭店、餐馆、烧烤店、饮品店、蛋糕店、熟食店、城乡流动餐饮等），暂停营业。必须执行严格的防控措施，除涉及居民生活必需的超市、农贸市场外，其他非涉及居民生活必需的经营场所（洗浴、歌厅、足疗店、台球厅、书店、影音店、摄影店、花店、服装店、理发店、美容院、手机店、棋牌室、彩票站、擦鞋店、干洗店等）暂停营业，恢复营业时间另行通知。二、自2022年10月12日11时起，为确保绥中全县范围内减少人员流动，集中力量做好疫情防…	评论	疫情 疫情 工作 肺炎 疫情 传播 途径 疫情 限度 人员 风险 精准 防控 市民 生命 阻击战 指挥部 研究 情况 通告 全县 居民 经营场所 营业 餐饮 服务 单位 商场 饭店 餐馆 烧烤店 饮品 熟食店 城乡 流动 餐饮 暂停营业 防控 措施 居民 农贸市场 居民 经营场所 歌厅 疗店 台球厅 书店 影音 摄影 花店 服装店 理发店 美容院 手机店 棋牌室 彩票 鞋店 干洗店 暂停营业 营业时间 全县 人员 流动 集中力量 工作 公交车 线路 班车 出租车 交通管制 服务 运营 时间 全县	Topic #5	[0.20673818 0.0678113 0.00184918 0.00184852 0.00184878 0.66823908 0.04427009 0.00184873 0.00184907 0.00184859 0.00184847]
疫情防控无小事，做好个人防护，勤洗手，常通风，戴口罩，自觉遵守防疫规定。 ? ???	评论	勤洗手 通风 防疫	Topic #8	[0.02439243 0.02439137 0.02439671 0.02439024 0.02439236 0.02439176 0.02439719 0.02439046 0.756077 0.02439024 0.02439024]
因疫情防控政策要求，为满足辖区居民生活保障。1、街道已与永辉超市对接，由永辉超市负责协调物资配送到小区门口，物业负责协调人员力量统计居民所需套餐数量报超市工作人员，待物资到位后将物资分发到居民手中并收取货款，再行与超市结账。2、超市现在共有三种套餐可选满足居民基本生活保障。3、因部分物资还在路上，套餐稍后由超市人员推送群里。任务比较艰巨，希望大家同心戮力，共克时艰，为咱们的居民提供最大保障。 L子杰自媒体的微博视频	评论	政策 辖区 居民 生活 街道 物资 小区 物业 人员 力量 居民 套餐 数量 工作人员 物资 物资 居民 货款 结账 套餐 居民 生活 物资 套餐 人员 群里 共克 时艰 居民 媒体 视频	Topic #6	[0.30307524 0.00369022 0.07953683 0.00369012 0.00369149 0.00369059 0.46543402 0.00369074 0.00369049 0.00369073 0.12611953]
定陶区暂时关闭文博场馆、文旅经营场所和暂停文旅活动#菏泽身边事# ??根据当前疫情防控形势，按照区疫情防控要求，决定自即日起，暂时关闭公共文博场馆、文化娱乐场所，暂停文化旅游经营活动，具体通告如下：??1、暂时关闭全区公共图书馆、博物馆、文化馆、美术馆等文博场馆，暂停举办各类聚集性群众文化活动；暂停全区文艺演出活动组织、商业性演出及涉外演出审批工作。??2、暂时关闭全区A级旅游景区，暂停旅行社、在线旅游企业团队旅游及“机票+酒店”旅游产品业务活动。??3、暂停全区电影院、歌舞厅、文化市场经营场所等娱乐场所和互联网上网服务经营场所、出版物发行单位营业。??各相关单位要妥善处理好观众、读者、游客在退票、退团等方面的合理诉求，及时回应群众关切，强化正面宣传引导，避免产生恐慌心理，确保为人民群众提供一个健康安全的文化旅游环境。??后续安排将视疫情变化情况，及时作出调整并提前向社会公布。由此带来的…	评论	定陶 场馆 文旅 经营场所 文旅 活动 形势 场馆 文化 娱乐场所 文化 旅游 经营 活动 通告 全区 图书馆 博物馆 文化馆 文博 场馆 群众 文化 活动 全区 活动 商业性 工作 全区 旅游 景区 旅行社 旅游 企业 团队 旅游 机票 酒店 旅游 产品 业务 活动 全区 电影院 歌舞厅 文化 市场 经营场所 娱乐场所 互联网 服务 经营场所 出版物 单位 营业 单位 观众 读者 游客 退团 群众 宣传 心理 群众 文化 旅游 环境 疫情 变化 情况 调整 社会 市民 全区 工作 文化 旅游 工作 通告 定陶 文化 旅游局 定陶	Topic #5	[0.00158504 0.2036435 0.00158495 0.00158483 0.03579659 0.39008315 0.00158516 0.00158557 0.02880073 0.33216563 0.00158484]
哎，半夜起来封城封村了，希望鞍山疫情快点过去，保佑保佑#疫情防控不放松# ?	评论	疫情	Topic #2	[0.04761943 0.04761905 0.52376053 0.0476191 0.04763008 0.04762681 0.04764145 0.04762363 0.04762125 0.04761911 0.04761957]
疫情防控，人人有责，众志成城，抗疫必胜。乌鲁木齐加油！ ? ???	评论	众志成城 抗疫	Topic #6	[0.03225806 0.03225806 0.03225857 0.03225806 0.03225806 0.03225806 0.67741885 0.03225806 0.03225806 0.03225806 0.03225806]
苏州市疫情防控2022年第175号通告10月11日16时至24时，苏州无新增新冠肺炎本土确诊病例，新增本土无症状感染者5例，1例在重点人员筛查中发现，4例在隔离中发现。本土无症状感染者1：系10月11日第174号通告无症状感染者4的密接，在隔离中发现。住址为姑苏区养蚕里新村。经流调，该人员近日涉及的重点场所和点位：丰隆城市中心。本土无症状感染者2：系10月11日第174号通告无症状感染者3的密接（同住人员），在重点人员筛查中发现。住址为姑苏区高家村81号。经流调，该人员近日涉及的重点场所和点位：偌木美发沙龙店、菜满多超市（竹辉路店）、苏菲花店、公子服饰店、小卖部（高家村店）。本土无症状感染者3：系10月11日第174号通告无症状感染者3的密接，在隔离中发现。住址为姑苏区竹辉路383号。本土无症状感染者4：系10月11日第174号通告无症状感染者3的密接，在隔离中发现。住址为姑苏区干将东路…	评论	通告 肺炎 本土 本土 重点 人员 筛查 本土 通告 住址 人员 重点 场所 点位 中心 本土 通告 人员 重点 人员 筛查 住址 人员 重点 场所 点位 美发 竹辉路 花店 公子 服饰店 小卖部 本土 通告 住址 本土 通告 住址 干将 宿舍 人员 重点 场所 点位 大道 小刀 电动车 门路 雅迪 电动车 门路 电动车 竹辉路 桥头 水果 路店 本土 通告 住址 人员 重点 场所 点位 酒店 意地 锅鸡 广场 酒家 竹辉路 定点 医疗机构 医学观察 情况 场所 排查 人员 管控 措施 市民 时间段 地点 活动 轨迹 人员 协查 电话 信息 人员 属地 机构 报告 情况 排查 管理 措施 原地 等候 工作人员 防控 工作 报告 疫情 传播 法律责任 人员 人员 宾馆 酒店 民宿 浴场 住宿 单位 责任 人员 旅居 人员 时间 报告 人员 管理 市民 朋友 防疫 责任 区域 勤洗手 通风 …	Topic #8	[0.00081259 0.00081243 0.00081244 0.10901513 0.00081243 0.09344015 0.00081243 0.00081251 0.79104509 0.00081239 0.00081239]
《人民日报》发文强调：若放松防控将大幅提升病毒变异风险，而新的变异毒株出现后又可能带来新的传播风险和感染威胁，必须毫不动摇坚持“动态清零”总方针，毫不松懈抓好常态化疫情防控，牢牢守住不发生规模性疫情的底线。#躺平不可取躺赢不可能##10月11日新增本土确诊374例# ?	评论	人民日报 发文 防控 风险 变异 毒株 传播 风险 威胁 总方针 规模性 疫情 底线 躺平 本土	Topic #2	[0.00662262 0.00662252 0.86753812 0.07285587 0.0066226 0.00662374 0.00662283 0.00662299 0.00662306 0.00662272 0.00662293]
#兰州文理学院疫情防控#增加热度，不时发一条，希望更多的人看见 ?	评论	热度	Topic #0	[0.09090909 0.09090909 0.09090909 0.09090909 0.09090909 0.09090909 0.09090909 0.09090909 0.09090909 0.09090909 0.09090909]
【西安市雁塔区紧急寻人！请速报备！】10月12日，西安市雁塔区发布紧急寻人通告：现有一无症状感染者于2022年10月8日21时至10日10时在雁塔区漳湖寨街道紫薇西棠社区居住；10月10日9:09紫薇西棠核酸采样点采样。为及时有效阻断疫情传播风险，请广大群众做好自查工作，如与上述时段确诊病例活动轨迹有交集的人员，请立即主动向所在社区（村）、单位报备，按照属地疫情防控指挥部要求落实三天两检防控措施。前往报备途中请严格落实防疫要求，做好个人防护，不得乘坐公共交通工具。对隐瞒行程或者隐瞒与确诊病例及其密接者的接触史、导致疫情传播扩散的，将依法追究相关人员法律责任。西安市雁塔区疫情防控指挥部电话：029-89350628西安市雁塔区漳浒寨街道办事处防控办电话：029-62616819西安市雁塔区疫情防控指挥部2022年10月12日	评论	速报 通告 街道 社区 核酸 疫情 传播 风险 自查 工作 时段 活动 轨迹 人员 社区 单位 属地 指挥部 防控 措施 防疫 行程 疫情 传播 人员 法律责任 指挥部 电话 漳浒寨 街道 办事处 防控 电话 指挥部	Topic #5	[0.27831508 0.0030214 0.00302221 0.00302124 0.00302157 0.29140146 0.00302207 0.00302176 0.27167668 0.0030212 0.13745532]
#陇南全力战疫情# #疫情防控陇南在行动# 新华时评丨增强定力耐力 疫情防控绝不能“躺平” O新华时评丨增强定力耐力 疫情防控绝不能“躺平” ?	评论	疫情 新华 时评 定力 耐力 躺平 新华 时评 定力 耐力 躺平	Topic #2	[0.01234569 0.01234667 0.87653936 0.01234568 0.01234596 0.01234588 0.01234634 0.0123458 0.01234608 0.01234587 0.01234669]
只要坚定信心，同舟共济，科学防治，精准施策，我们就一定能打赢疫情防控阻击战！加油 ?	评论	科学 精准 阻击战	Topic #2	[0.02439024 0.02439024 0.50318102 0.02439024 0.02439024 0.02439074 0.2773045 0.02439024 0.02439046 0.02439087 0.0243912 ]
#新疆疫情防控动态# 大学生没惹任何人，去新疆上学的内地大学生也没惹任何人，就想上个学真难啊 ?	评论	动态 大学生 上学 内地 大学生	Topic #4	[0.01960784 0.01960944 0.01960981 0.01960784 0.80391084 0.01961427 0.01960784 0.01960784 0.01960827 0.01960815 0.01960784]
湘潭县新冠肺炎疫情防控指挥部 关于在城区调整常态化核酸检测点的通告O网页链接 ?	评论	肺炎 指挥部 城区 调整 检测点 通告 网页 链接	Topic #5	[0.01234631 0.27605813 0.01234582 0.01234854 0.01234568 0.61282416 0.01234568 0.01234729 0.01234627 0.01234573 0.01234639]
【汉中公布新增5例新冠病毒感染者活动轨迹】10月11日，汉中新增5例新冠病毒感染者，其中本土确诊病例3例（洋县2例、城固县1例）、本土无症状感染者2例（城固县2例）。根据洋县、城固县流调溯源专班初步流行病学调查，现将主要活动轨迹公布如下（未公布的时间段尚未发现有公共场所活动轨迹）：本土确诊病例1：男，28岁，洋县报告，为省外来汉人员，到达后被点对点闭环转运至集中隔离点，隔离期间核酸检测结果阳性，经市级专家组诊断为新冠肺炎确诊病例（轻型）。目前在市定点医疗机构隔离治疗。10月9日15:21—15:26 G7011十天高速勉县武侯服务区。16:20—17:20 G5京昆高速洋县出口。本土确诊病例2：男，38岁，洋县报告，为省外来汉人员，系今日本土确诊病例1的同行人员（活动轨迹相同），到达后被点对点闭环转运至集中隔离点，隔离期间核酸检测结果阳性，经市级专家组诊断为新冠肺炎确诊病例（普通型）。目…	评论	病毒感染者 活动 轨迹 病毒感染者 本土 本土 专班 活动 轨迹 时间段 活动 轨迹 本土 报告 人员 点对点 闭环 阳性 市级 专家组 肺炎 定点 医疗机构 服务区 出口 本土 报告 人员 本土 人员 活动 轨迹 点对点 闭环 阳性 市级 专家组 肺炎 普通型 定点 医疗机构 本土 报告 返汉 人员 人员 点对点 闭环 阳性 市级 专家组 肺炎 普通型 定点 医疗机构 本土 报告 返汉 人员 人员 点对点 闭环 阳性 市级 专家组 肺炎 定点 医疗机构 医学观察 本土 报告 返汉 人员 人员 点对点 闭环 阳性 市级 专家组 肺炎 定点 医疗机构 医学观察 市民 朋友 自查 人员 时间 空间 时间 社区 单位 酒店 管控 措施 市民 朋友 意识 勤洗手 通风 社交 距离 官方 信息 传谣 疾病	Topic #3	[0.0009701 0.00097002 0.00096999 0.47843439 0.00097003 0.00097004 0.00096996 0.07402685 0.43977869 0.00096998 0.00096996]
“邮政+电商”助力农产品销售日前，地区商务局主动出击，动员和鼓励电商企业积极参与疫情防控工作，一手抓线下市场保供，一手抓电商市场保供，采取精准有效的措施，帮助农户寻找销售渠道。为切实保障好居民的“菜篮子”和农户的“钱袋子”，地区商务局对各县市农户滞销农产品登记摸底，主动对接县域商超、农产品批发市场进购内销，对蔬菜、时令水果等产品及时办理生活必需品运输通行证，开辟绿色通道，确保农产品产得出、运得走、供得上。同时，大力开拓农产品线上营销渠道，积极组织企业开展“和田人·吃和田农品”活动，利用邮乐购平台解决滞销农产品上行。目前，和田市紫薯、土鸡，和田县鸽子，民丰县砀山酥梨，策勒石榴、螃蟹，昆玉市和皮山县的冬枣等应季农产品均已上平台进行产销对接，依托邮政配送力量，完成每天1000余单的订单配送，部分特色农产品回购率较高，呈现出供不应求的局面，大量“滞销”农产品搭上了电商的快车道。地区电商产业园和洛…	评论	邮政 电商 助力 农产品 销售 地区 主动出击 动员 电商 企业 工作 线下 市场 电商 市场 精准 措施 农户 销售 渠道 居民 菜篮子 农户 钱袋子 地区 农户 农产品 摸底 县域 农产品 批发市场 内销 蔬菜 时令 水果 产品 办理 运输 通行证 绿色通道 农产品 农产品 营销 渠道 企业 和田 和田 农品 活动 利用 邮乐 平台 农产品 紫薯 土鸡 鸽子 酥梨 策勒 石榴 螃蟹 冬枣 农产品 平台 邮政 力量 余单 订单 特色 农产品 局面 农产品 电商 快车道 地区 电商 产业园 电商 产业园 策勒 民丰 程度 电商 平台 销售 专业 基地 农副产品 销售 瓜果 蔬菜 物资 媒讯 通讯员	Topic #9	[0.04086658 0.04171575 0.00181518 0.00181489 0.00181499 0.00181533 0.00181537 0.05446768 0.00181514 0.85024397 0.00181512]
9月26日，盐田区中英街社区退役军人红星志愿者协助办公场所消杀，助力疫情防控工作。 ?	评论	社区 红星 志愿者 办公 场所 消杀 助力 工作	Topic #6	[0.35976964 0.0109903 0.01098927 0.01098938 0.16750294 0.01099195 0.38480144 0.01099075 0.01099205 0.01098992 0.01099237]
人生本过客，何必千千结，我们来人间一趟，就是要让我们的生命过得五光十色。疫情防控 人人有责！ ?	评论	人生 过客 人间 生命	Topic #4	[0.02439088 0.02439024 0.02439254 0.02439024 0.40730188 0.02439024 0.37318299 0.02439024 0.02439024 0.02439024 0.02439024]
20221012柯友浪午评：坚定信心，择机建仓今天两大指数低开低走，再度走弱，上证指数再创新低，比想象中的要弱一些。主要有以下两个原因：1、人民日报发文“动态清零”可持续而且必须坚持，新华社发文增强定力耐力，疫情防控绝不能“躺平”，再结合近期国内疫情的反复情况，封控城市增多，再次降低了消费场景、消费需求的预期，整个大消费板块的持续杀跌也拉动整个市场情绪下挫；2、市场传言储能、逆变器等相关上市因为外汇快速贬值的影响，导致公司业绩不及预期，在三季报披露窗口期，导致资金短期星期恐慌性卖出，降低市场情绪；简而言之，市场情绪低迷的背景之下，对业绩的敏感性很大，况且三季度现在业绩披露规则是自愿性，并没有强制性限制，所以不确定性也在增加。但我们要认清，传言并不等于现实，而价值洼地也恰恰是市场恐慌错杀之中孕育出来的，结合当下市场的估值与盈利预期来看，现阶段已经触及过去A股30年的较低水平，再跌就是201…	评论	指数 上证指数 想象 原因 人民日报 发文 发文 定力 耐力 躺平 疫情 情况 消费 场景 消费 预期 消费 板块 市场 情绪 市场 传言 储能 外汇 影响 公司业绩 预期 季报 窗口期 资金 恐慌性 市场 情绪 市场 情绪 背景 业绩 敏感性 业绩 规则 自愿性 强制性 不确定性 传言 现实 价值 洼地 市场 市场 估值 盈利 预期 低水平 贸易战 金融危机 水平 极值 全球 背景 市场 冰点 价值 风险 社融 数据 市场 预期 结构 信贷 政策 落地 投向 季度 社融 后劲 货币 缺席 投资者 信心 板块 消费 疫情 影响 金融 整体 高层 态度 数字 经济 东数 边缘 网络安全 数字 经济 发展 战略 方向 芯片 半导体 方向 鸡肉 猪肉 预期 市场 区域 情绪 行情 信心 战略 定力 风险 个股 做买卖 投资 风险 需谨慎 财经 股票	Topic #9	[0.00142659 0.00142657 0.16117592 0.00142654 0.0329362 0.00142727 0.00142675 0.00142679 0.00142667 0.79447388 0.00142682]
【构筑坚强战斗堡垒 倾心书写幸福故事】沙头街以高质量党建引领高质量发展 近年来，沙头街坚持以人民为中心的发展思想，发挥党建引领，推动各项工作开展，稳步发展经济，打造沙头文化品牌，保障了广大居民的幸福、美好、平安生活。 全面加强党建工作 构筑坚强战斗堡垒 近年来，沙头街以高质量党建引领高质量发展。扎实开展“不忘初心、牢记使命”主题教育和党史学习教育，充分利用党校、党群服务中心、周边红色资源、学习强国App等教育平台，采取“请进来+走出去”“线上+线下”方式，邀请党史、村居治理、两新党建等方面的专家走进机关事业单位、村（社区）、园区等地开展党员轮训，举办“党史系列课程”线上党课学习，组织党员干部外出参观省反腐倡廉教育基地、辛亥革命纪念馆、先进企业党组织等，进一步深化党员教育，提升党员队伍综合素养。创新基层党建工作，全面构建“街党工委—村（社区）党组织—综合网格党支部—网格党小组—党员责任区”…	评论	构筑 堡垒 倾心 书写 故事 沙头 高质量 高质量 发展 沙头 中心 发展 思想 工作 经济 沙头 文化 品牌 居民 生活 工作 构筑 堡垒 沙头 高质量 高质量 发展 初心 牢记 主题 教育 党史 教育 充分利用 党校 党群 服务中心 红色 资源 强国 教育 平台 线下 方式 党史 村居 专家 机关 事业单位 社区 园区 党员 轮训 党史 课程 党课 党员干部 参观 教育 基地 辛亥革命 纪念馆 企业 党员 教育 党员队伍 综合 素养 基层 工作 社区 综合 网格 网格 党员 责任区 基层组织 架构 护林 护绿 服务 活动 居住地 党员 人次 基层 机制 成员 单位 社区 党课 旧楼 电梯 研讨 活动 民生 实事 互商 建设 经济 发展 经济 发展 沙头 整体 规上 规下 工业 集群 发展 服务 重点 建设项目 海鸥 住工 技术 中心 供应商 分销商 产业链 规模 效应 产业 集群 规…	Topic #9	[0.09822489 0.02065837 0.0007139 0.00071381 0.04005042 0.00071389 0.15282995 0.00071381 0.00071394 0.6839531 0.00071392]
#杭州疫情防控#信阳去杭州现在要不要隔离呀？在线等 ?	评论	信阳	Topic #0	[0.09090909 0.09090909 0.09090909 0.09090909 0.09090909 0.09090909 0.09090909 0.09090909 0.09090909 0.09090909 0.09090909]
疫情防控人人有责，佩戴好口罩，做好个人防护最重要 ???！ ?	评论	口罩	Topic #0	[0.52376629 0.04761966 0.04762099 0.04761905 0.04763137 0.04761905 0.04763073 0.04761905 0.04763573 0.04761905 0.04761905]
#兰州文理学院疫情防控#持续关注 ?	评论		Topic #0	[0.09090909 0.09090909 0.09090909 0.09090909 0.09090909 0.09090909 0.09090909 0.09090909 0.09090909 0.09090909 0.09090909]
#乌鲁木齐超话#坚持就是胜利，团结就是力量，信心就是财富。面对严峻的新冠肺炎疫情形势，广大干部群众思想和行动统一，坚定信心、同舟共济、团结一心做好疫情防控工作工作，乌鲁木齐必胜 ?	评论	胜利 力量 信心 财富 肺炎 疫情 形势 群众 思想 统一 工作 工作	Topic #6	[0.00826534 0.00826631 0.00826558 0.09152159 0.0082647 0.00826759 0.83408873 0.00826474 0.00826487 0.00826555 0.008265 ]
贴吧看到的，举报此人违反疫情防控规定@大同市12345政务服务便民热线 @大同同城会 @大同日报 @平安大同 @大同网警巡查执法 ?	评论	大同市 政务 服务 便民 热线 日报 网警 巡查	Topic #1	[0.30466395 0.42528445 0.01408465 0.01408451 0.01408451 0.01408541 0.01408603 0.15736987 0.01408561 0.01408595 0.01408507]
【权威路况】10月12日12:50 G30连霍高速山临段张掖收费站车流量大，请注意！2022年10月12日12:50因疫情防控，G30连霍高速山临段张掖收费站出口车流量大，车辆通行缓慢。请途经车辆服从现场工作人员的指挥，保持车距、车速，注意行车安全。获取后续进展及了解最新路况信息请下载甘肃高速APP或关注甘肃高速微博、微信公众号。畅行陇原高速，体验五心服务，甘肃高速祝您一路平安！#甘肃路网实时路况#	评论	路况 收费站 车流量 收费站 出口 车流量 车辆通行 途经 车辆 现场 工作人员 车距 车速 行车 进展 路况 信息 微信 公众 体验 五心 服务 路网 路况	Topic #8	[0.00497705 0.28505494 0.00497524 0.00497519 0.00497583 0.00497519 0.00497559 0.08497209 0.5901681 0.00497564 0.00497515]
【采摘、露营、民宿……近郊游选择越来越多】 乡村特色民宿、周边亲子酒店销售火热，房车露营、生态采摘成为游玩热点……刚刚过去的国庆假期，旅游市场迎来了一波短途、近郊出游高峰。文旅部数据中心测算，全国国内旅游出游4.22亿人次，本地游和周边游是广大居民出行首选。在做好疫情防控的前提下，各地近郊旅游经营者做好服务保障，满足游客的多样化、个性化旅游需求。O网页链接	评论	民宿 乡村 特色 民宿 亲子 酒店 销售 火热 房车 生态 游玩 热点 旅游 市场 出游 数据中心 测算 全国 旅游 出游 居民 前提 旅游 经营者 服务 游客 个性化 旅游 网页 链接	Topic #9	[0.05771527 0.35354049 0.00497625 0.00497512 0.00497554 0.00497636 0.004976 0.00497549 0.0586702 0.49524366 0.00497562]
请人民日报允许人民说话……【人民日报连续三天发文谈抗疫：“躺平”不可取，“躺赢”不可能】自10月10日起，人民日报仲音已连续三天聚焦“抗疫”，指出“躺平”不可取。10月12日：“躺平”不可取，“躺赢”不可能10月11日：“动态清零”可持续而且必须坚持10月10日：增强对当前疫情防控政策的信心和耐心	评论	人民日报 人民日报 发文 谈抗 躺平 人民日报 抗疫 躺平 躺平 政策 信心	Topic #2	[0.00900902 0.00900905 0.90990233 0.00900901 0.00900907 0.00900902 0.00901591 0.00900904 0.00900902 0.00900944 0.0090091 ]
支付宝告诉我是常态化防控区域低风险地区中通快递打电话说疫情原因快递送不到了这，听谁的？ ?	评论	常态 防控 区域 疫情 原因	Topic #2	[0.01639512 0.01639484 0.57048362 0.01639345 0.0164004 0.2819578 0.01639552 0.01639401 0.01639436 0.0163957 0.0163952 ]
【#大连# 金普新区在全域核酸检测中发现1例结果异常】10月11日，新区在全域核酸检测中发现1例结果异常，此人员从事集装箱清洗工作，新区一直对该行业进行重点管理。发现异常后，市、区两级立即启动应急响应机制，迅速开展流行病学调查、隔离管控、核酸检测及基因测序等相关工作，对现已排查到的密接人员已全部落实管控措施，并对涉疫场所开展终末消毒。各项疫情处置工作正快速有序开展，进一步信息将及时发布。现将其在金普新区主要活动轨迹发布如下：一、场所10月4日-10月8日7:00-18:00 到过建川大车刷车厂和建川集装箱场站（大连市金州区港兴大街97号，顺风里西北侧约60米）。10月10日9:30-9:50 到过阳光大药房（新桥街店）。10月11日9:40-10:10 到过金玛步行街东侧昌临商务大厦电子城对面的三十里堡农家菜生鲜超市（新桥路120号）。二、公交10月4日 6:30-8:00 乘坐4路公交…	评论	全域 全域 人员 集装箱 工作 行业 重点 管理 启动 应急 机制 迅速开展 管控 基因 测序 工作 排查 人员 管控 措施 场所 终末 消毒 疫情 工作 有序 信息 活动 轨迹 场所 建川 大车 车厂 集装箱 场站 顺风 药房 街店 步行街 电子城 对面 农家菜 生鲜 公交 公交车 思同 公司 公交车 思同 公司 公交车 思同 公司 公交车 思同 公司 公交车 思同 公司 公交车 思同 公司 公交车 思同 公司 公交车 思同 公司 公交车 思同 公司 公交车 思同 公司 公交车 市场 公交车 市场 活动 轨迹 人员 社区 小时 疫情 管控 措施 肺炎 指挥部	Topic #8	[0.00151314 0.00151313 0.00151304 0.00151299 0.00151294 0.1283086 0.00151307 0.03686147 0.67771114 0.14652651 0.00151398]
#乌鲁木齐超话#坚持就是胜利，团结就是力量，信心就是财富。面对严峻的新冠肺炎疫情形势，广大干部群众思想和行动统一，坚定信心、同舟共济、团结一心做好疫情防控工作工作，新疆加油，乌鲁木齐加油，乌鲁木齐必胜。 ?	评论	胜利 力量 信心 财富 肺炎 疫情 形势 群众 思想 统一 工作 工作	Topic #6	[0.00826534 0.00826631 0.00826558 0.09152159 0.0082647 0.00826759 0.83408873 0.00826474 0.00826487 0.00826555 0.008265 ]
#佛山大事看凤凰##佛山疫情#【最新！顺德区乐从镇在省外返佛人员中发现2例新冠肺炎确诊病例】10月11日上午，佛山市顺德区乐从镇在省外返佛人员中发现2例新冠肺炎确诊病例。该2名人员于10月10日晚由外省乘坐ZH9980航班飞抵广州白云机场，落地检核酸，随后自驾车返回顺德区乐从镇住所，10月11日早上，佛山市接外市协查通报核酸可疑阳性后立即进行排查管控，复核检测阳性。根据疫情防控需要，自2022年10月11日11时起顺德区辖内以下区域采取临时管控：乐从镇沙滘社区东村新开涌以东、北头街-白莲路-北村体育路以南、东村大道以西、新景路-新屋街-大石街路-东山巷以北范围内，实行“错峰取物，居家健康监测，三天三检”的管理措施。以上区域范围和管控要求将根据疫情防控形势变化适时调整。	评论	疫情 人员 肺炎 人员 肺炎 人员 外省 航班 核酸 协查通报 核酸 阳性 排查 管控 检测 阳性 区域 管控 社区 体育 大道 新景 新屋 大石 街路 错峰 管理 措施 区域 管控 形势 变化 调整	Topic #8	[0.00343728 0.00343834 0.00343672 0.00343796 0.00343665 0.40148685 0.00343666 0.10775126 0.46326439 0.00343649 0.00343742]
#辽宁好网民抗疫在行动# 【金普新区在全域核酸检测中发现1例结果异常】10月11日，新区在全域核酸检测中发现1例结果异常，此人员从事集装箱清洗工作，新区一直对该行业进行重点管理。发现异常后，市、区两级立即启动应急响应机制，迅速开展流行病学调查、隔离管控、核酸检测及基因测序等相关工作，对现已排查到的密接人员已全部落实管控措施，并对涉疫场所开展终末消毒。各项疫情处置工作正快速有序开展，进一步信息将及时发布。现将其在金普新区主要活动轨迹发布如下：一、场所10月4日-10月8日7:00-18:00 到过建川大车刷车厂和建川集装箱场站（大连市金州区港兴大街97号，顺风里西北侧约60米）。10月10日9:30-9:50 到过阳光大药房（新桥街店）。10月11日9:40-10:10 到过金玛步行街东侧昌临商务大厦电子城对面的三十里堡农家菜生鲜超市（新桥路120号）。二、公交10月4日 6:30-8:0…	评论	网民 抗疫 全域 全域 人员 集装箱 工作 行业 重点 管理 启动 应急 机制 迅速开展 管控 基因 测序 工作 排查 人员 管控 措施 场所 终末 消毒 疫情 工作 有序 信息 活动 轨迹 场所 建川 大车 车厂 集装箱 场站 顺风 药房 街店 步行街 电子城 对面 农家菜 生鲜 公交 公交车 思同 公司 公交车 思同 公司 公交车 思同 公司 公交车 思同 公司 公交车 思同 公司 公交车 思同 公司 公交车 思同 公司 公交车 思同 公司 公交车 思同 公司 公交车 思同 公司 公交车 市场 公交车 市场 活动 轨迹 人员 社区 小时 疫情 管控 措施 肺炎 指挥部	Topic #8	[0.00146882 0.00146881 0.0014686 0.00146855 0.0014685 0.11615336 0.04767997 0.03594115 0.65155132 0.1398614 0.00146952]
#兴国大小事#【关于全县核酸检测最新安排和调整核酸检测证明查验间隔时间的通告】 当前，我县疫情防控形势依然严峻复杂，外防输入压力持续加大。为进一步织牢织密全县疫情防控网，根据省、市指挥部统一部署，2022年10月11日至10月23日期间，全县各类公共场所、公共交通工具查验核酸检测证明间隔时间调整如下： 全县辖区居民及其他在兴国人员每48小时开展1次核酸检测（重点人群除外），即10月13日、15日、17日、19日、21日、23日（早上6:30-中午13:00）为全员核酸检测日，其余时间落实常态化核酸检测。未按要求完成核酸检测将被赋黄码，不得进入公共场所和乘坐公共交通工具。	评论	全县 调整 证明 通告 形势 外防 压力 全县 指挥部 统一 部署 全县 证明 调整 全县 辖区 居民 人员 小时 重点 人群 全员 时间 检测	Topic #0	[0.6574106 0.00398503 0.00398625 0.00398415 0.00398467 0.30672444 0.00398499 0.00398558 0.00398486 0.00398525 0.0039842 ]
『疫情防控小知识 | 公众科学戴口罩指引』O疫情防控小知识 | 公众科学戴口罩指引 ?	评论	公众 科学 公众 科学	Topic #2	[0.01961026 0.01961771 0.80390708 0.01960784 0.01960784 0.01960825 0.01960813 0.01960784 0.01960806 0.01960844 0.01960854]
午评:社融数据超出预期，昨天是央行第一次 在晚上8:30以后发出社融数据，不知道为什么，给人的感觉好像是想要护盘，但是没护住。因为现在的问题不是9月份的数据，而是10月份的疫情反复以后的这种防控措施，让很多人觉得无所适从。所以从短期来看，我们认为市场的核心问题并没有解决，社融数据反映了9月份的经济状况比预期的好，10月并没有解决，我觉得这才是关键。更多的反弹等待三季报，一部分的局部行业可能会有些机会。我们今天中午会录炜炜道来，一个是点评一下社融，我们来聊聊之后的三季报的一些看法，以及对当下的政策的一些变动的看法，希望对你有帮助。另外我想今天聊聊很多人在今年在当下亏损累累，在经历了6月份5月份的反弹以后依然亏损累累，此事怎么办？我觉得值得我们去做一些反思，投资中总有顺境和逆境，关键是怎么在逆境之中让你的持仓的市值比别人跌的少，才能在顺境之中顺风顺水的享受财富的增长。更多内容我们在今天的炜炜…	评论	社融 数据 预期 社融 数据 感觉 护盘 月份 数据 月份 疫情 防控 措施 市场 核心 社融 数据 月份 经济 状况 预期 关键 季报 局部 行业 机会 会录 社融 季报 政策 变动 亏损累累 经历 月份 月份 亏损累累 投资 顺境 逆境 关键 逆境 市值 顺境 顺风 顺水 财富 内容 证券 执业 编号 观点	Topic #9	[0.00343651 0.00343658 0.24212942 0.00343643 0.06202846 0.00343705 0.00343677 0.00343678 0.00343668 0.66834887 0.00343646]
#西农资讯#【校医人的国庆“答卷”】本科新生体检、全员核酸检测、学生返校疫情防控……这个“十一”，校医院职工假日无休，步履不停，奔忙在秋雨秋寒里，坚守在各自岗位上，以实际行动交上了一份独特的“十一”答卷。O网页链接 ?	评论	资讯 校医 新生 全员 学生 校医院 职工 岗位 实际行动 交上 网页 链接	Topic #1	[0.1369146 0.4245478 0.01234568 0.01234568 0.13841279 0.0123472 0.21370283 0.01234569 0.01234578 0.01234627 0.01234568]
沈阳浑南回盘锦到底需不需要隔离啊？查了疫情防控区域，都是常态化管理，但是就说回来要集中隔离，整不明白了 ?	评论	区域 常态 管理	Topic #5	[0.0243918 0.02439209 0.02439275 0.02439024 0.02439241 0.75608304 0.02439134 0.02439094 0.02439238 0.02439168 0.02439132]
2022年10月11日，从#天津疫情#防控指挥部获悉，目前疫情形势严峻复杂，为科学精准严防疫情反弹，来返津人员要严格执行各项防疫政策，提前做好行程规划，并向社区、单位或住宿宾馆等主动报备。来返津人员需持48小时内核酸阴性证明和“健康码”绿码，抵津后原则上应在设有核酸采样点的机场、火车站、长途客运站、高速路口等进行“落地检”，最晚应于“抵津后6小时内”进行一次核酸检测，严格落实“七天三不”防疫要求，即7日内不聚餐、不聚会、不前往人员密集场所，并要做好健康监测，出现发热、干咳等症状，及时主动向社区、单位或住宿宾馆报告，按规定就医。与官方公布的病例活动轨迹有交集人员、风险地区来返津人员，接到电话、短信、健康码黄码或红码提示风险人员，请务必立即主动向社区、单位、住宿宾馆等报告。因瞒报、虚报或未按规定落实防控措施，引发疫情传播风险或其他严重后果的，要承担相应法律责任。单位、部门要切实履行好监督管理…	评论	疫情 防控 指挥部 疫情 科学 精准 疫情 人员 防疫 政策 行程 规划 社区 单位 住宿 宾馆 人员 小时 核酸 阴性 证明 核酸 机场 火车站 客运站 小时 防疫 聚餐 聚会 人员 密集 场所 症状 社区 单位 住宿 宾馆 报告 官方 病例 活动 轨迹 人员 风险 地区 人员 电话 短信 风险 人员 社区 单位 住宿 宾馆 报告 虚报 防控 措施 疫情 传播 风险 法律责任 单位 部门 监督管理 责任	Topic #8	[0.00156059 0.00156042 0.14342638 0.00156033 0.00156027 0.00156034 0.0015603 0.18691485 0.65717572 0.00156041 0.0015604 ]
20220122 中国特色疫情防控标语个人防控做得好 全家健康烦恼少紧起来 严起来 管起来…… ?	评论	特色 标语 防控 全家	Topic #9	[0.03225806 0.03225806 0.35481744 0.03225806 0.03225828 0.03226551 0.0322663 0.03225874 0.03226042 0.35483871 0.03226042]
#佛山大事看凤凰##共防疫情 佛山在行动#【紧急提醒：请在相关时段到过以下重点场所的人员立即报备并核酸检测】请在相关时段到过以下重点场所的人员，立即向所在村（社区）联系报告，并前往就近的核酸检测点进行核酸检测，重点场所名单后续将按实际情况更新。10月10日19:10-19:15 乐从镇钜隆风度广场地下停车场（乐从镇映翠北路1号负一层）10月10日19:15-19:20 乐从镇沙滘社区新景路沙县小吃店（乐从镇沙滘社区北村新景路1号）10月10日19:20-19:25 乐从镇沙滘社区东村沙地塘街南一巷鑫家惠超市10月10日19:25-10月11日6:40 乐从镇沙滘社区东村沙地塘街南一巷1号10月11日6:40-7:15 乐从医院发热门诊（乐从镇乐从大道中A163号）其中，黄码人员或凭佛山市防控办发出的核酸检测提醒短信可免费检测。同时可以通过“佛山通疫情防控”小程序查询就近的核酸检测服务点。	评论	疫情 时段 重点 场所 人员 时段 重点 场所 人员 社区 报告 重点 场所 名单 情况 风度 广场 停车场 社区 新景 小吃店 社区 新景 社区 沙地 一巷 社区 沙地 一巷 医院 大道 人员 防控 短信 免费 检测 程序 服务	Topic #0	[0.65425059 0.00332264 0.00332379 0.00332325 0.00332279 0.00332317 0.00332329 0.00332304 0.31584156 0.00332243 0.00332345]
#辽宁疫情##沈阳疫情##鞍山疫情##抚顺疫情##朝阳疫情##辽宁新增25例本土确诊##辽宁新增22例本土无症状# 2022年10月11日0-24时，辽宁省新增25例本土新冠肺炎确诊病例，其中沈阳市报告1例（由无症状感染者转为确诊病例）、鞍山市报告4例（含3例由无症状感染者转为确诊病例）、抚顺市报告10例、铁岭市报告1例（由无症状感染者转为确诊病例）、朝阳市报告9例；新增22例本土无症状感染者，其中沈阳市报告2例、大连市报告1例、鞍山市报告13例、铁岭市报告1例、朝阳市报告4例、盘锦市报告1例。治愈出院本土新冠肺炎确诊病例1例；解除医学观察本土无症状感染者7例、境外输入无症状感染者4例。? 截至10月11日24时，全省累计报告确诊病例1952例（含境外输入304例），治愈出院1894例，死亡2例，在院治疗56例（本土52例、境外输入4例）。目前，尚在医学观察的无症状感染者90例（本土78…	评论	疫情 疫情 疫情 疫情 疫情 本土 本土 本土 肺炎 报告 报告 报告 铁岭市 报告 报告 本土 报告 报告 报告 铁岭市 报告 报告 报告 出院 本土 肺炎 本土 全省 报告 出院 本土 医学观察 本土 疫情 疫情 疫情 现况 肺炎 疫情 疫情 视频	Topic #3	[0.00255758 0.00255759 0.28391493 0.6930652 0.00255822 0.00255782 0.00255814 0.00255772 0.00255766 0.00255757 0.00255757]
【权威路况】10月12日12:55 S65肃航一级路酒泉东收费站车流量大，请注意！2022年10月12日12:55因疫情防控，S65肃航一级路酒泉东收费站出口车流量大，车辆通行缓慢。请途经车辆服从现场工作人员的指挥，保持车距、车速，注意行车安全。获取后续进展及了解最新路况信息请下载甘肃高速APP或关注甘肃高速微博、微信公众号。畅行陇原高速，体验五心服务，甘肃高速祝您一路平安！#甘肃路网实时路况#	评论	路况 酒泉 收费站 车流量 酒泉 收费站 出口 车流量 车辆通行 途经 车辆 现场 工作人员 车距 车速 行车 进展 路况 信息 微信 公众 体验 五心 服务 路网 路况	Topic #8	[0.00452661 0.25253748 0.00452499 0.00452494 0.00452553 0.00452494 0.0045253 0.06986258 0.64139736 0.00452536 0.00452491]
2葫芦岛·绥中县 #我要上同城精选#【辽宁绥中：10月【#辽宁疫情# 12日11时至16日24时，全县实行静态管理】界面新闻官方账号10.12日12:10时根据疫情防控工作需要，为坚决阻断新冠肺炎疫情传播途径，遏制疫情扩散，最大限度减少人员聚集带来的潜在风险，实施精准防控，尽最大努力保障广大市民生命健康安全，坚决打赢疫情防控阻击战，经辽宁葫芦岛市绥中县疫情防控指挥部研究，现将有关情况通告如下：一、自2022年10月12日11时起，在绥中全县范围内暂停非涉及居民生活必需的经营场所营业。所有餐饮类服务单位（商场、饭店、餐馆、烧烤店、饮品店、蛋糕店、熟食店、城乡流动餐饮等），暂停营业。必须执行严格的防控措施，除涉及居民生活必需的超市、农贸市场外，其他非涉及居民生活必需的经营场所（洗浴、歌厅、足疗店、台球厅、书店、影音店、摄影店、花店、服装店、理发店、美容院、手机店、棋牌室、彩票站、擦鞋店、干洗…	评论	疫情 全县 界面 新闻 官方 账号 工作 肺炎 疫情 传播 途径 疫情 限度 人员 风险 精准 防控 市民 生命 阻击战 指挥部 研究 情况 通告 全县 居民 经营场所 营业 餐饮 服务 单位 商场 饭店 餐馆 烧烤店 饮品 熟食店 城乡 流动 餐饮 暂停营业 防控 措施 居民 农贸市场 居民 经营场所 歌厅 疗店 台球厅 书店 影音 摄影 花店 服装店 理发店 美容院 手机店 棋牌室 彩票 鞋店 干洗店 暂停营业 营业时间 全县 人员 流动 集中力量 工作 公交车 线路 班车 出租车 交通管制 服务 运营 时间 全县 新闻	Topic #5	[0.21809176 0.06778525 0.12017261 0.0017514 0.00175154 0.55400166 0.0294394 0.00175158 0.00175197 0.00175146 0.00175136]
因疫情防控，原定于 10月16日 A公馆 想和你去淌银河 专辑 《滤镜》巡演昆明站 延期至2023年1月7日。已购票的观众会收到秀动的演出变动提示，请大家在提示时间内按需选择退票或者保留。给各位朋友造成不便，请理解。@ModernSkyLAB昆明 ?	评论	公馆 银河 专辑 滤镜 购票 观众 变动 时间	Topic #1	[0.01961007 0.40895113 0.0196082 0.01960784 0.01960939 0.01960862 0.01960843 0.01960873 0.01960926 0.21849267 0.21568565]
#搞笑我是认真的# 玩DJ的新境界！扫码！必须扫码！不扫不行！不行不行不行！举起双手摇起来?扫扫一扫扫！码码一码码！#疫情防控##社会热点##热门话题##绿码# L丹东犄角旮旯那些事儿的微博视频 ?	评论	境界 双手 码码 社会 热点 热门话题 犄角 旮旯 事儿 视频	Topic #4	[0.01960842 0.0196081 0.35749552 0.01960786 0.46602625 0.01960901 0.01961006 0.01960784 0.01960938 0.01960971 0.01960784]
Feezy结婚李雪琴说月亮，哇这世界真美好。中科院检讨书，靠这垃圾世界不会好了。保护环境人人有责——疫情防控人人有责，人人真惨 #??洞# ?	评论	月亮 世界 检讨书 垃圾 世界 保护环境	Topic #4	[0.02439024 0.02439024 0.02439078 0.02439024 0.75608811 0.02439024 0.02439493 0.02439024 0.0243904 0.02439287 0.0243917 ]
#增强对当前疫情防控政策的信心和耐心# ?	评论	政策 信心	Topic #2	[0.03225836 0.03225891 0.67738138 0.03225806 0.03225942 0.0322582 0.03228577 0.03225871 0.0322582 0.03226491 0.03225806]
【无锡市疫情防控第163号通告】10月11日0时至23时，我市新增本土无症状感染者3例，其中2例从集中隔离点发现，1例在“应检尽检”人员核酸筛查中发现，目前已全部转运至市定点医院隔离治疗。涉及病例居所、工作场所、经停的重点区域已迅速落实管控措施。具体情况如下：无症状感染者①：系162号通告的阳性感染者，经市级专家组会诊，诊断为无症状感染者。无症状感染者②：系在“应检尽检”人员核酸筛查中发现，经流调排查，与10月9日公布的首例外省关联阳性感染者有轨迹交集，10月7日、9日、10日核酸检测均为阴性。无症状感染者③：系在集中隔离点管控人员核酸检测中发现，是10月9日公布的首例外省关联阳性感染者的密接，于9日下午被集中隔离，10月7日、8日、10日核酸检测均为阴性。请与无症状感染者有活动轨迹交集的人员，务必第一时间向所在社区（村）、单位或属地疾控部门报备，配合开展流调排查、核酸检测、健康监测等防…	评论	通告 本土 人员 核酸 筛查 定点医院 病例 居所 工作 场所 重点 区域 管控 措施 通告 市级 专家组 人员 核酸 筛查 排查 首例 外省 轨迹 阴性 首例 外省 阴性 活动 轨迹 人员 时间 社区 单位 属地 部门 排查 防疫 措施 防疫 工作 谎报 情况 法律责任 疫情 传播 群众 生命安全 专家 疫情 形势 分析 研判 肺炎 防控 方案 第九版 全市 区域 疫情 风险 调整 五星 家园 时代广场 水车 社区 五星 社区 风险 区域 规范 管理 错峰 风险 群众 防控 措施 孕产妇 急需 特殊人群 社区 服务 工作 疫情 关键 防线 外防 压力 市民 防疫 责任 意识 社交 距离 疫苗 措施 依法 法律责任	Topic #5	[0.19171621 0.00108588 0.0010862 0.03941833 0.00108588 0.40975765 0.00108622 0.00108621 0.3515054 0.001086 0.00108602]
#10月11日新增本土确诊374例# 【人民日报仲音：#躺平不可取躺赢不可能#】当前全球疫情仍在高位流行，病毒仍在不断变异，深刻警示我们，“躺平”不可取，“躺赢”不可能，坚持动态清零才能最大程度地避免疫情失控造成巨大损失。从科学角度而言，“躺平”增加了新的变异毒株出现的风险。一些国家选择“躺平”，采取“与病毒共存”政策，不是因为不想防控疫情，而是无法防控也没有能力防控。相比较而言，由于防控政策得当、措施有力，我国本土疫情状况总体上完全可以做到也能够实现动态清零。以时不我待的精神抓实抓细疫情防控各项工作，进一步磨砺责任担当之勇、科学防控之智、统筹兼顾之谋、组织实施之能，不断提高科学精准防控水平，我们一定能用最小的代价实现最大的防控效果，最大限度保障人民生命健康，最大限度减少疫情对经济社会发展的影响。O网页链接	评论	本土 人民日报 躺平 全球 疫情 高位 病毒 变异 躺平 程度 疫情 失控 巨大损失 科学 角度 躺平 变异 毒株 风险 国家 躺平 病毒 政策 防控 疫情 防控 能力 防控 防控 政策 措施 本土 疫情 状况 总体 精神 工作 责任 科学 防控 科学 精准 防控 水平 代价 防控 效果 限度 生命 限度 疫情 经济社会 发展 影响 网页 链接	Topic #2	[0.00181495 0.04534537 0.9019028 0.03823127 0.00181497 0.0018151 0.00181548 0.00181494 0.00181505 0.00181515 0.00181491]
大同：又新增7个高风险区 点上方?蓝字?观看更多精彩内容向上滚动浏览全文↑↑↑?10月11日晚，大同市人民政府新闻办公室召开大同市新冠肺炎疫情防控工作新闻发布会，及时通报了新冠肺炎疫情防控工作最新情况。据了解，10月10日0时 O大同：又新增7个高风险区 ?	评论	蓝字 精彩内容 全文 大同市 新闻 办公室 大同市 肺炎 工作 新闻 发布会 通报 肺炎 工作 情况	Topic #2	[0.00763511 0.0076354 0.42245846 0.00763764 0.00763438 0.35412853 0.0076348 0.16233265 0.00763485 0.00763415 0.00763403]
#为什么要连续多轮做核酸检测##关于疫情# 它对疫情防控究竟能起到什么作用？ ?	评论	疫情	Topic #2	[0.04761943 0.04761905 0.52376053 0.0476191 0.04763008 0.04762681 0.04764145 0.04762363 0.04762125 0.04761911 0.04761957]
三亚调整省外来（返）三亚人员管理措施【来源：环球网】本文转自【三亚发布】；关于10月12日调整省外来（返）三亚人员管理措施的通告（通告2022年第201号）根据综合研判，市疫情防控指挥部决定，从10月12日14时起，调整对7天内有本土疫情地区旅居史人员管理措施如下：一、对7日内有高风险地区或参照高风险地区管理（山西运城、甘肃、新疆、内蒙古、西藏、宁夏）旅居史的来（返）三亚人员，在抵达三亚机场、码头等关口实施“落地检”，并落实7天集中隔离医学观察（集中隔离费用自理），其中第1、2、3、5、7天各开展一次核酸检测。管理期限自离开疫情风险地区之日开始计算，不足7天的填平补齐。二、对7日内有四川泸州、云南德宏、云南西双版纳、广东韶关、广东深圳、湖北仙桃、湖北荆州、河南郑州、重庆、安徽阜阳、天津滨海新区、山西太原、贵州毕节地区旅居史的来（返）三亚人员，在入市关口实施“落地检”，检测结果为阴性的方可…	评论	调整 人员 管理 措施 来源 环球网 调整 人员 管理 措施 通告 通告 综合 研判 指挥部 调整 本土 疫情 地区 旅居 人员 管理 措施 管理 运城 旅居 人员 码头 关口 医学观察 费用 自理 管理 期限 疫情 风险 地区 仙桃 旅居 人员 关口 检测 阴性 方可 时间 单位 社区 检测 条件 医学观察 费用 自理 区域 本土 疫情 地区 旅居 人员 关口 时间 社区 酒店 宾馆 疫情 地区 名单 疫情 形势 动态 调整 肺炎 工作 指挥部	Topic #5	[0.16019508 0.00151309 0.00151308 0.04359923 0.00151305 0.41271304 0.00151304 0.37290062 0.00151349 0.00151305 0.00151322]
刚刚收到因为疫情原因快递中转站封控了，本来可以往外寄快递的，现在彻底断了进出的路。不想提这里的疫情防控力度，只觉得在每日零新增的情况下，封快递、禁线下课、连做核酸等等行为是不能理解的。希望来兰上学的各位安好，某学院能够尽快战胜疫情，寒冷的天气中能有一丝温暖到来。 ?	评论	疫情 原因 中转站 力度 情况 禁线 核酸 上学 学院 战胜 疫情 天气	Topic #4	[0.00901137 0.00900952 0.00901248 0.00900916 0.66935947 0.00900948 0.2495419 0.00901056 0.00901012 0.0090169 0.00900903]
【关于在清新区太和镇中心城区开展免费核酸检测的通告】#清远##疫情防控# 广大市民群众：为全面排查疫情风险隐患，及时有效阻断疫情传播，持续巩固疫情防控成果，保障广大市民生命安全和身体健康。清新区新冠肺炎疫情防控指挥部决定，2022年10月12日17:00-22:00，对清新区太和镇中心城区村（居）民群众进行一次免费核酸检测。现将有关事项通告如下：一、检测范围和对象：清新区太和镇中心城区村（居）民（包括本地常住人口、暂住人口、临时流动人口、外籍人口等）。二、请根据工作人员的通知指引，有序到达指定地点开展核酸检测，相关核酸检测点位详见附表。三、前往采样点时请携带手机，佩戴口罩，提前登录“粤核酸3”微信小程序，填写个人身份资料（选择大规模核酸筛查），截图保存系统生成的二维码，以便采样现场快速高效查验。老人、小孩没有手机的，可在家人手机账号下添加生成其二维码。四、检测时请主动出示“粤康码”“采样…	评论	太和 中心 城区 免费 通告 市民 群众 排查 疫情 风险 隐患 疫情 传播 成果 市民 生命安全 肺炎 指挥部 太和 中心 城区 群众 免费 事项 通告 检测 对象 太和 中心 城区 常住人口 人口 流动人口 外籍 人口 工作人员 有序 地点 点位 附表 手机 核酸 微信 程序 个人身份 资料 核酸 筛查 系统生成 二维码 现场 老人 小孩 手机 家人 手机 账号 二维码 检测 康码 信息 二维码 全程 间隔 康码 人员 社区 小组 小时 疫苗 流动 活动 症状 医院 公民 法定 义务 市民 群众 工作人员 有序 检测 工作 事关 市民 市民 市民 官方 传谣 通告 肺炎 指挥部 办公室	Topic #0	[0.79390306 0.00118924 0.00118927 0.00118924 0.00118925 0.19539375 0.00118925 0.00118923 0.00118942 0.00118916 0.00118912]
#重庆疫情# 有的粉丝真是够了，路演没报备导致我们天天疫情防控做核酸我还不能骂了？你没事儿吧没事儿吧 封校的不是你，快递外卖进不来的不是你，天天操场排几百米的队做核酸的不是你，几个月前订的演出取消的不是你，骂就骂了，还要分日子吗？ ?	评论	疫情 粉丝 路演 核酸 封校 操场 核酸 日子	Topic #4	[0.01408694 0.01408451 0.01408601 0.01408451 0.85914169 0.01408503 0.01408557 0.01409012 0.01408657 0.01408451 0.01408454]
到处毁别人家庭的女流氓！扒破坏别人家庭的惯犯！大家扒专业当三的表！图片上的女的是惯犯，找了这个男流氓！这个女流氓老太婆一把岁数还干这种事！这个女的是东北人，老家待不下去，过街老鼠，人人喊打。跑到天津继续业务！大家一起扒！！！现在找了这个男流氓！这个男流氓也一起扒！！！两个流氓一提自己家里人都特害怕！！！两个老流氓不配为人！欢迎爆料！！！现在这俩住天津凯祥公寓！！！家里有老头的可小心点，女流氓可没按好心呢。男的一口一句自己70，本地户口，一提家里人害怕的不行，这俩流氓没有固定地方到处流窜，在好多地方耍流氓，然后跑到另一个地方，大家扒！！！2天津·凯祥花园#黑龙江##东北##辽宁##鞍山##脏胚##破坏别人家庭的小三##涨姿势##涨知识##沈阳##小三##天津爆料##寻衅滋事##这两人是什么关系##核酸检测##疫情##北京疫情##插队##寻衅滋事##殴打##骂街##天津##这两人是什么关系#…	评论	家庭 女流氓 家庭 惯犯 专业 图片 惯犯 流氓 女流氓 岁数 老家 业务 流氓 流氓 流氓 流氓 爆料 公寓 老头 小心 女流氓 好心 户口 流氓 地方 地方 地方 花园 家庭 姿势 爆料 关系 疫情 疫情 插队 骂街 关系 关系 家庭 公寓 公寓 花园 普法 课堂 法治 课堂 法治 疫情 疫情 疫情 疫情 爆料 全员 老脏 抗击 疫情 抗疫 计划 心情 男子 烧烤店 女子 打人 姿势 疫情 地图 破鞋 人性 本土 核酸 阳性 能量 疫情 地图	Topic #4	[0.00232144 0.05273844 0.00232075 0.04910507 0.6613104 0.00232067 0.10121298 0.00232036 0.00232042 0.00232043 0.12170904]
【#长沙各大医院发布最新就诊通知#】为了进一步做好新冠肺炎疫情防控工作，努力为患者提供优质安全的医疗服务，根据上级文件及疫情防控有关要求，现将我院门诊、住院等重点区域防控要求告知如下（来源：政法频道） O长沙各大医院发布最新就诊通知 ?	评论	医院 肺炎 工作 患者 优质 医疗 服务 文件 我院 门诊 住院 重点 区域 防控 来源 政法 频道 医院	Topic #0	[0.55605117 0.00621262 0.00621298 0.00621314 0.00621137 0.20819768 0.0062132 0.00621222 0.00621234 0.09198922 0.10027408]
【三亚调整省外来（返）三亚人员管理措施】根据综合研判，三亚市疫情防控指挥部决定，从10月12日14时起，调整对7天内有本土疫情地区旅居史人员管理措施如下！#关注海南疫情防控#（来源：三亚发布） ?	评论	调整 人员 管理 措施 综合 研判 指挥部 调整 本土 疫情 地区 旅居 人员 管理 措施 来源	Topic #5	[0.00584873 0.00584856 0.00584863 0.07019555 0.00584821 0.61152511 0.00584842 0.27149117 0.00584922 0.00584819 0.00584821]
#茶旅集团# 云台山茶旅集团娄底分公司举行工作汇报会#云台山茶旅集团# 2022年10月11日上午，云台山茶旅集团娄底分公司在大会议室举行工作汇报会，本次工作汇报会由集团总部宣讲部谭富杰老师主讲。 在汇报会上，谭富杰老师围绕云台山茶旅集团当前面临的新形势、新需求、新发展、新挑战，详细介绍了云台山茶旅集团过去七年来的发展历程，详细介绍了董事长李亮先生七年来艰苦奋斗的过往和成绩，并就集团过去七年来的综合工作成果和一步一个脚印地奋斗精神进行了详细的讲解。 谭富杰老师强调，在茶旅集团的未来规划中，茶旅工作人员在董事长李亮先生的带领下，一定深入落实新发展理念、推动茶旅文康一体化，积极鼓励茶旅优秀员工和党员在工作中正向激励作用、发展引领作用，同时茶旅集团在未来一定努力做助力乡村振兴、达成上市的工作目标，扎实做好游客服务接待工作，切实抓好安全生产，毫不松懈抓好分子公司、实体产业的常态化疫情防控，全力推…	评论	集团 集团 分公司 工作 集团 集团 分公司 会议室 工作 工作 集团 总部 老师 老师 集团 形势 发展 挑战 集团 发展 历程 董事长 成绩 集团 综合 工作 成果 精神 老师 集团 规划 工作人员 董事长 发展 理念 优秀员工 党员 发展 集团 助力 乡村 工作 目标 游客 服务 生产 分子 公司 实体 产业 集团 发展 总部 老师 汇报 观众 集团 消息 游客 朋友 掌声 分公司 同事 水果 现场 听众 工作	Topic #9	[0.00178282 0.18963236 0.00178267 0.00178254 0.12226243 0.00178282 0.03920167 0.00178257 0.00178264 0.63642492 0.00178256]
2022年10月12日运城市新冠肺炎疫情情况截至2022年10月11日24时，运城市本轮疫情累计报告新冠肺炎病毒阳性感染者542名，其中：盐湖区434名，万荣县83名，芮城11名，绛县4名，夏县7名，平陆2名，河津1名。运城市新冠肺炎疫情防控指挥部2022年10月12日#同城报料# 2运城 ?	评论	肺炎 疫情 情况 疫情 报告 肺炎 病毒 平陆 肺炎 指挥部 报料 运城	Topic #3	[0.00901023 0.00900928 0.28480295 0.33656493 0.00901026 0.30655314 0.00901031 0.00901013 0.00901011 0.00900923 0.00900944]
甘肃省新冠肺炎疫情信息公布如下：本地疫情：10月11日0—24时，甘肃省无新增确诊病例；新增无症状感染者40例，其中兰州市城关区39例、定西市安定区1例。以上新增感染者均为外省来甘返甘人员落地管控检测及其密接者集中隔离检测和高风险区检测中发现。轨迹信息由相关市或县（区）进行发布。截至10月11日24时，“0909”疫情累计报告确诊病例4例、无症状感染者509例。新增解除隔离无症状感染者3例。累计治愈出院确诊病例3例，解除隔离无症状感染者183例。现有确诊病例1例、无症状感染者326例，均在定点医疗机构隔离治疗或隔离医学观察。境外输入疫情：10月11日0—24时，无新增输入确诊病例、无症状感染者。#我要上同城精选##疫情防控 甘肃在行动##王彦医生#	评论	肺炎 疫情 信息 疫情 感染者 外省 人员 落地 管控 检测 检测 检测 轨迹 信息 疫情 报告 出院 定点 医疗机构 医学观察 疫情 医生	Topic #0	[0.25796237 0.00432918 0.14489302 0.24200568 0.00433012 0.00432993 0.00433 0.08228988 0.2468716 0.00432914 0.00432907]
10月11日，爱心企业·爱心人士通过遵义市红十字会捐赠“核酸采样小屋”分发仪式在新蒲新区举行，这些“核酸采样小屋”将安放到红花岗区、汇川区、播州区、新蒲新区人员密集的街道、广场等场所，主要用于新冠肺炎疫情防控核酸采样工作。9月20日，首批“核酸采样小屋”投放。此次分发仪式分发的是第二批次，共计有41个，价值97.58万元。	评论	爱心 企业 爱心 人士 红十字会 核酸 小屋 仪式 核酸 小屋 红花岗区 人员 密集 街道 广场 场所 肺炎 核酸 工作 核酸 小屋 仪式 价值	Topic #6	[0.00584933 0.00584843 0.00584812 0.00585186 0.00584871 0.00584953 0.32097545 0.22840493 0.31550682 0.00585068 0.09416615]
#重庆疫情防控##重庆疫情##重庆市江北区报告1例本土无症状感染者##重庆巴南疫情# 江北区和巴南区分别划定临时管控区。江北区三个点东和城和丽景苑职女中昨日都已提到。巴南区的龙洲湾李家沱第一次看到。 ?	评论	疫情 报告 本土 疫情 职女	Topic #3	[0.01960803 0.01960784 0.41080727 0.41270598 0.01961149 0.01961041 0.01961458 0.01960944 0.01960899 0.01960796 0.01960801]
#创心服务?联通你我#黑龙江联通服务之星公检法司行业销售运营部凭借坚强重保与及时服务响应，为客户通信重保负重逆行。疫情期间，他们昼夜兼程，为防疫指挥部打通了流调平台。精准防控，保障了流调中心通信网络的及时开通。他们率先打造项目标杆，抢先完成了警务通平台和物联网平台，用科技信息提升了户口录入速度，他们是一支用心彰显“联通速度”和“联通品牌”的营销铁军。	评论	创心 服务 联通 联通 服务 行业 销售 运营部 重保 服务 客户 重保 疫情 防疫 指挥部 平台 精准 防控 中心 网络 项目 标杆 警务 平台 联网 平台 科技 信息 户口 速度 用心 联通 速度 联通 品牌 营销 铁军	Topic #9	[0.00415075 0.00415032 0.19613047 0.00414938 0.00415005 0.05718864 0.0041509 0.00414958 0.00415007 0.71348016 0.00414968]
【#长沙各大医院发布最新就诊通知#】为了进一步做好新冠肺炎疫情防控工作，努力为患者提供优质安全的医疗服务，根据上级文件及疫情防控有关要求，现将我院门诊、住院等重点区域防控要求告知如下（来源：政法频道） O长沙各大医院发布最新就诊通知 ???	评论	医院 肺炎 工作 患者 优质 医疗 服务 文件 我院 门诊 住院 重点 区域 防控 来源 政法 频道 医院	Topic #0	[0.55605117 0.00621262 0.00621298 0.00621314 0.00621137 0.20819768 0.0062132 0.00621222 0.00621234 0.09198922 0.10027408]
我发布了：家人们，因为疫情防控我们不能聚集人群健身，大家暂时跟着直播间跳起来吧！直播时间为下午两点半左右到四点左右！我们不见不散哦！#有氧健身操正能量 #生命在于运动一起锻炼 #为健康加油 ##快手# @快手 L珍丽户外有氧健身的快手视频 ?	评论	人群 直播间 直播 时间 有氧 能量 生命 运动 有氧 视频	Topic #4	[0.01235047 0.01234737 0.15985209 0.0123466 0.72901937 0.01234601 0.01235148 0.01234605 0.01234857 0.01234631 0.01234568]
?防控疫情，为爱值守要心中有光，奇迹就会绽放！加油！致敬所有“逆行者”！众志成城，抗击疫情！#乌鲁木齐超话# ?	评论	防控 疫情 奇迹 行者 众志成城 抗击 疫情	Topic #6	[0.01408454 0.01408451 0.01408823 0.01408451 0.01408558 0.01408596 0.85914734 0.01408502 0.01408498 0.01408451 0.01408482]
#重庆# 【渝北新增临时管控区域】10月12日，重庆市渝北区新型冠状病毒肺炎疫情防控工作指挥部发布关于新增划定临时管控区域的通告。自2022年10月12日0时起，在辖区内新增部分临时管控区域。现就有关事项通告如下： ???	评论	肺炎 工作 指挥部 通告 辖区 事项 通告	Topic #5	[0.01234718 0.01234784 0.0123459 0.01234778 0.01234578 0.87653455 0.01234681 0.01234589 0.01234627 0.01234598 0.01234601]
茅台酒第四届祭水大典，也是酒都人民的茅台酒节，重阳节后茅台镇开始一年一度的下沙，“九月初九”下河挑水煮新酒。欢迎各界朋友在做好疫情防控的情况下来茅台作客…… 2遵义·茅台镇 ?	评论	茅台酒 祭水 茅台酒 重阳节 挑水 朋友 情况 茅台 作客	Topic #4	[0.03226947 0.03226195 0.03226506 0.03226039 0.67738407 0.03226128 0.03225806 0.03225806 0.03226336 0.03226023 0.03225806]
林哥让这个月就去找他 我真的会谢 德阳疫情啥时候结束 绵竹无确诊都被涵盖了 疫情防控政策真的是精准一刀切 北京健康宝弹窗可太烦了 ?	评论	疫情 政策 精准 弹窗	Topic #2	[0.01961007 0.01960807 0.80391393 0.01960785 0.01960903 0.01960855 0.01960914 0.01960836 0.01960864 0.01960847 0.01960788]
#秦皇岛疫情防控#盛达鑫苑西区咋了 ?	评论		Topic #0	[0.09090909 0.09090909 0.09090909 0.09090909 0.09090909 0.09090909 0.09090909 0.09090909 0.09090909 0.09090909 0.09090909]
《天津：明起恢复机动车尾号限行》据@天津发布 微博10月12日消息，根据当前疫情防控形势，明起天津市恢复实施机动车尾号限行及外埠、区域号牌小客车高峰限行措施。O网页链接 ?	评论	机动车 尾号 消息 形势 机动车 尾号 外埠 区域 号牌 小客车 措施 网页 链接	Topic #5	[0.01408456 0.36972485 0.01408578 0.01408451 0.01408812 0.50350601 0.01408492 0.01408549 0.01408543 0.01408523 0.0140851 ]
疫情形势严峻复杂 ，车站等重点场所的防控压力增大。昨天（10月11日）正值列车四季度调图首日，扬州火车站严把“外防输入关”，对每名旅客严格执行“落地检”。 L扬州电视台关注的微博视频 ?	评论	疫情 车站 重点 场所 防控 压力 列车 火车站 外防 旅客 电视台 视频	Topic #7	[0.00763459 0.11225753 0.28185548 0.007634 0.17302252 0.00763522 0.00763474 0.37941934 0.00763622 0.00763468 0.00763568]
【#湖北多个考试延期举行#】鉴于当前疫情防控形势，湖北多地人事考试或教育考试主管部门，近日发布延期公告，这些考试将延期举行↓↓↓（湖北发布） ?	评论	考试 形势 人事 考试 教育 考试 主管部门 公告 考试	Topic #1	[0.01098942 0.89010418 0.01098965 0.01098901 0.01098904 0.01099296 0.01098941 0.01098901 0.01098905 0.01098924 0.01098901]
今日读报丨人民日报仲音连续三日发文谈“抗疫”_防控_疫情_已连续 O网页链接 ?	评论	读报 人民日报 发文 抗疫 防控 疫情 网页 链接	Topic #2	[0.01234569 0.2592591 0.62961643 0.01234568 0.01234609 0.01234632 0.01235674 0.0123459 0.01234603 0.01234595 0.01234607]
【上海金山吕巷什么情况？官方回应：在核酸筛查中发现异常】昨日，上海新增本土新冠肺炎确诊病例4例和无症状感染者34例。有网友提问：“金山吕巷有的地方封控了，怎么没有金山确诊和无症状？怎么回事？”对此，上海发布回应：在核酸筛查中发现结果异常人员，根据国家和本市疫情防控有关规定，对相关区域实施临时管控措施，暂停非必要的流动，对人员和环境进行筛查。（上海发布）	评论	情况 官方 核酸 筛查 本土 肺炎 网友 地方 核酸 筛查 人员 国家 本市 区域 管控 措施 流动 人员 环境 筛查	Topic #8	[0.00474059 0.00473958 0.08850657 0.17182789 0.12324536 0.14911011 0.00473946 0.00474133 0.43886907 0.00474048 0.00473957]
笑死我了“在疫情防控如此严重的情况下来到我们学校”笑死我了以身作则以身试法 ?	评论	情况 学校	Topic #4	[0.03226772 0.03226224 0.03226506 0.03226039 0.67738837 0.03226009 0.03225806 0.03225806 0.0322617 0.03226023 0.03225806]
2022年10月12日，鄢陵县马栏镇市场监管所积极配合镇政府对沿街门店落实疫情防控措施进行督导检查，执法人员现场检查营业场所是否张贴疫情防控"场所码”和四方责任公示牌，是否要求进店人员扫码、佩戴口罩和测体温。对不符合疫情防控要求拒不整改的坚决落实关停措施。 L花都缘的微博视频 ?	评论	市场监管 门店 措施 督导 检查 执法人员 现场 检查 营业 场所 场所 责任 进店 人员 测体温 措施 视频	Topic #5	[0.0070951 0.42980287 0.00709339 0.00709296 0.00709668 0.50634769 0.00709437 0.00709595 0.00709549 0.00709317 0.00709235]
【曾都在协查外省阳性感染者关联人员中发现1例阳性感染者】10月11日，曾都区疫情防控指挥部接外省协查信息，有多名阳性感染者在我市城区有活动轨迹。我区迅速对关联人员进行排查管控，在集中隔离人员中发现1例阳性感染者。外省阳性感染者在我区活动轨迹：10月6日：随州南站、骏怡精选酒店10月7日：随州火车站、骏怡精选酒店10月8日：解放路电信营业厅、东豪街二毛家常菜、骏怡精选酒店、MIX电竞酒店、1号便利店、实惠酒楼10月9日：春天药店、广通电讯手机卖场、中心医院（龙门院区）门诊核酸点、乔氏台球俱乐部、老徐麻辣烫、MIX电竞酒店、东豪街二毛家常菜、骏怡精选酒店10月10日：解放路电信营业厅附近、随州南站、随州火车站、骏怡精选酒店我区阳性感染者活动轨迹：10月6日-10日：骏怡精选酒店、擂鼓墩小区、擂鼓墩幼儿园门口、天天惠生活超市、彬彬超市、何店农行、江湖惠民超市。请与以上行程有时空交集的人员，立即…	评论	协查 外省 人员 指挥部 外省 协查 信息 城区 活动 轨迹 人员 排查 管控 人员 外省 我区 活动 轨迹 酒店 火车站 酒店 解放路 电信 营业厅 家常菜 酒店 酒店 便利店 实惠 酒楼 药店 通电讯 手机 卖场 院区 门诊 核酸 台球 俱乐部 酒店 家常菜 酒店 解放路 电信 营业厅 火车站 酒店 活动 轨迹 酒店 擂鼓墩 小区 擂鼓墩 生活 行程 时空 人员 居住地 社区 工作 单位 报告 排查 管控 措施 主城区 区域 全员 主城区 重点 场所 小时 阴性 证明 核酸 证明 市民 意识 社交 距离 个人卫生 咽喉 症状 前提 医疗机构 全区 生活 物资 储备 市民 传谣 社区 管理 肺炎 指挥部	Topic #8	[0.10211516 0.00126433 0.00126462 0.00126442 0.00126456 0.15840384 0.00126443 0.00126473 0.70416102 0.01664331 0.01108958]
#秦皇岛疫情防控#山河无恙 人间皆安愿小岛加油！！！ ?	评论	人间 小岛	Topic #6	[0.04761905 0.04761905 0.04761905 0.04761905 0.04761905 0.04761905 0.52380952 0.04761905 0.04761905 0.04761905 0.04761905]
#兰州文理学院疫情防控# ?	评论		Topic #0	[0.09090909 0.09090909 0.09090909 0.09090909 0.09090909 0.09090909 0.09090909 0.09090909 0.09090909 0.09090909 0.09090909]
我分享了话题#兰州文理学院疫情防控# ?	评论	话题	Topic #4	[0.04762069 0.04761986 0.0476198 0.04761905 0.52380632 0.04761905 0.04761905 0.04761905 0.04761905 0.04761905 0.04761905]
发布了头条文章：《鄂托克旗人民检察院关于疫情防控期间相关工作安排的公告》 O鄂托克旗人民检察院关于疫情防控期间相关工作安排的公告 ?	评论	头条 文章 工作 公告 工作 公告	Topic #1	[0.01408524 0.85915041 0.01408489 0.01408457 0.01408464 0.01408577 0.01408565 0.01408454 0.01408486 0.01408493 0.01408451]
人民日报："躺平"没出路，"躺赢"不可能世界卫生组织10月10日公布的数据显示，全球累计新冠确诊病例数已超6.18亿例，死亡病例数超653万例，今年以来全球死亡病例数已超百万例。当前全球疫情仍在高位流行，病毒仍在不断变异，这深刻警示我们，“躺平”不可取，“躺赢”不可能，坚持动态清零才能最大程度地避免疫情失控造成巨大损失。衡量一种大流行疾病的危害程度，群体的视角最为重要。截至9月28日，我国60岁以上老年人完成全程接种人数占老年人口的比例为86.26%，还有相当部分老年人尚未完成全程接种和加强免疫接种，加上相当数量的儿童和有禁忌症无法接种疫苗的人群，疫苗接种率尚未形成足以抵抗重症和死亡的屏障。一旦放松疫情防控，势必会在短期内造成大量人群被感染，出现大量重症和死亡病例，造成医疗资源挤兑，让正常的医疗服务需求得不到解决，形成恶性循环。从实践看，正因为坚持动态清零，我们才最大限度保护了人民生命安…	评论	人民日报 躺平 数据 全球 病例 全球 病例 全球 疫情 高位 病毒 变异 躺平 程度 疫情 失控 巨大损失 疾病 危害 程度 群体 视角 老年人 全程 人数 老年人 比例 老年人 全程 数量 儿童 禁忌症 疫苗 人群 疫苗 抵抗 重症 屏障 势必会 人群 重症 病例 医疗 资源 医疗 服务 限度 生命安全 国家 数据 居民 预期 寿命 事业 指标 优化 成绩 科学 充分证明 符合国情 科学 实质 生命 躺平 消极 防疫 躺平 遭遇 病例 厚生 劳动 消息 全国 病床 使用率 医护人员 缺勤 情况 医疗系统 病毒传播 病例 疾病 中心 报告 预期 寿命 数据 疫情 原因 新闻 世界 成年人 后遗症 活动 科学 角度 躺平 变异 毒株 风险 不确定性 病例 机会 防控 风险 变异 毒株 传播 风险 威胁 预计 高度 变异 亚型 全球 传播 变异 传播速度 传染 代际 间隔 大面积 传播 总…	Topic #2	[6.75653879e-04 6.75394371e-04 9.77348393e-01 1.65727119e-02 6.75296613e-04 6.75439307e-04 6.75509610e-04 6.75261814e-04 6.75496172e-04 6.75596057e-04 6.75247021e-04]
天府新区发布紧急提示：对照自查 尽快报备#成都疫情防控##成都疫情# 2成都 ?	评论	天府 自查 疫情	Topic #2	[0.04761943 0.04761905 0.52376053 0.0476191 0.04763008 0.04762681 0.04764145 0.04762363 0.04762125 0.04761911 0.04761957]
我不明白，从张家口县里回石家庄，并且是常态化防控地区回石，为什么要居家隔离七天？北京也才三天两检而已，我不明白！求大神们解惑～～～#石家庄疫情# ?	评论	县里 常态 防控 地区 回石 大神 疫情	Topic #2	[0.01960787 0.01960784 0.80388927 0.01960785 0.01960984 0.01961278 0.01961037 0.01962673 0.01960934 0.01960932 0.01960878]
新冠防疫：1）不麻痹、不大意。千里之堤，溃于蚁穴。在疫情防控方面，一个小小的疏忽，就可能毁掉来之不易的抗疫成果。不麻痹、不松懈、不大意，坚持做好防护，才能阻断新冠病毒传播。2）戴口罩、要坚持。科学佩戴口罩是预防呼吸道传染病比较有效的措施之一。即使是炎炎夏日，也要坚持戴口罩，尤其是前去公共场所、密闭空间，乘坐公共交通工具时务必正确佩戴口罩。3）打喷嚏、讲礼仪。咳嗽、喷嚏时产生的飞沫常常携带病毒，可直接或间接导致病毒传播。因此，咳嗽、喷嚏时一定要用纸巾、手绢、手肘来捂住口鼻。4）勤洗手、讲卫生。勤洗手、讲卫生是保证身体健康比较重要的方法。饭前便后、接触外界物品后，触摸口眼鼻之前，请务必认真清洗双手，遵循七步洗手法，用肥皂（洗手液）和流水搓揉至少20秒。5）常通风、不可少。开窗通风，保持室内空气流动，可有效降低空气中病毒和细菌的浓度，减少疾病传播风险。每天应开窗通风2-3次，每次20-30分钟…	评论	防疫 抗疫 成果 病毒传播 科学 传染病 措施 炎炎夏日 空间 礼仪 飞沫 病毒 病毒传播 纸巾 手绢 手肘 勤洗手 讲卫生 勤洗手 讲卫生 方法 外界 物品 口眼 双手 手法 肥皂 洗手液 流水 通风 开窗 通风 室内空气 流动 空气 病毒 细菌 浓度 疾病 传播 风险 开窗 通风 空调 定期 开窗 通风 传染病 社交 距离 程度 病毒感染 米线 距离 有益 人员 流动 聚餐 聚会 传染病 传播 场所 场所 疫苗 疫苗 疾病 经济 手段 防控 病毒 疫苗 条件 人员 病毒 疫苗 屏障 贡献 科学 饮食 营养 运动 规律 作息 保持良好 心态 人体 免疫力 症状 症状 旅居 医嘱 排查	Topic #8	[0.02936851 0.00163672 0.44989848 0.00163669 0.00163693 0.00163693 0.03598061 0.00163725 0.4732943 0.00163689 0.00163668]
三年了治疗新冠病毒的药物为什么还没有研制出来？各级政府及官员宁可牺牲经济也要用各种办法控制疫情，只有个把人检测是阳性，也要相应区域所有场所进行封闭，损失真的太大了。以至于有的地方财政压力山大，听说一些乡镇连发工资都有些困难。基层医疗部门的大部分人员的时间和精力用于防控不能像以往那样进行正常工作，从身体和精神上来说真的太累了。希望国家尽快督促相关药物研制部门抓紧研发治疗药物，早日使新冠患者像普通感冒一样治疗，不需要这么劳民伤财的全面管控。	评论	病毒 药物 研制 政府 官员 经济 办法 疫情 检测 阳性 区域 场所 损失 地方 财政 压力 乡镇 工资 基层 医疗 部门 人员 时间 精力 防控 工作 身体 精神 国家 药物 研制 部门 药物 患者 劳民伤财 管控	Topic #2	[0.22595336 0.0030216 0.48938531 0.03500205 0.06536746 0.05292127 0.00302186 0.0030217 0.00302205 0.11626194 0.00302138]
发布了头条文章：《在疫情防控一线加强党建工作总结》 O在疫情防控一线加强党建工作总结 ?	评论	头条 文章 工作 工作	Topic #1	[0.01960928 0.80391227 0.01960867 0.01960797 0.01960812 0.01960937 0.01961137 0.01960792 0.01960843 0.01960876 0.01960784]
拘．留！湖北长阳一老人未提供核酸证明强闯超市，遭劝阻竟殴打工作人员。 #疫情防控# 有人说：现在有些老人真是倚老卖老，不值得尊重！ 也有人说：现在很多老人不会用智能手机，确实也是一件很棘手的事情！ 你怎么看这个事？ ???#亿点曝光计划# L小乌鸦电影的微博视频 ?	评论	老人 核酸 证明 工作人员 老人 老人 智能手机 棘手 事情 曝光 计划 乌鸦 电影 视频	Topic #4	[0.00901383 0.13215064 0.00900912 0.00900901 0.66717856 0.00900918 0.00901 0.12859177 0.00900966 0.00900921 0.00900901]
防疫劳累，恶心呕吐，浮针立除原创 广东 赖福云 浮针大世界2022年10月5日，县外报告一例确诊病例，该病例部分行程轨迹涉及我县，根据当前疫情防控工作需要，我被抽调参加了防疫工作。 在防疫工作间期，一线防疫领导因工作压力大，长时间底头工作，加上劳累过度引发头晕目眩，恶心呕吐。我检查触诊后，发现她左右头夹肌、颈夹肌、右侧胸锁乳突肌患肌症状比较明显，经过沟通，她愿意接受浮针治疗。经过大约8分钟的治疗后，所有不适的症状都消失。看到浮针这么快解决病症后，许多在场的政府部门领导以及镇卫生院的邹院长和冯院长都感到惊奇。此后，我大致向他们介绍了什么是浮针疗法，以及临床上适应症，得到他们高度认可，并给予点赞。学习浮针几年以来，这样的案例有许许多多。每当看到我治疗的患者病情逐渐好转，脸上露出越来越多的笑容时，我由衷地为他们感到高兴，心里还多了一份成就感。带着这一份成就感，饱含着热情和信心继续投入到浮针工作…	评论	防疫 劳累 恶心 浮针 原创 浮针 世界 报告 病例 行程 轨迹 工作 防疫 工作 防疫 工作 防疫 领导 工作 压力 工作 恶心 检查 胸锁 乳突 肌患 症状 浮针 症状 消失 浮针 病症 政府部门 领导 院长 浮针 疗法 临床 适应症 高度 浮针 案例 患者 病情 笑容 热情 信心 浮针 工作 老师 浮针 浮针 浮针 浮针 精神 生活 患者 浮针 力量 浮针 疼痛 患者	Topic #6	[0.28341364 0.00284967 0.00285008 0.00285049 0.14250191 0.00284925 0.36016837 0.00284927 0.19396817 0.00285012 0.00284903]
#运城疫情防控#【万荣县调整风险区域】根据疫情形势变化，按照《新型冠状病毒肺炎防控方案(第九版)》规定，经省、市专家组研判，自2022年10月12日0时起调整万荣县风险区域，高风险区11个，中风险区29个。#运城疫情##万荣疫情# ?	评论	运城 调整 风险 区域 疫情 形势 变化 肺炎 防控 方案 第九版 经省 专家组 研判 调整 风险 区域 运城 疫情 疫情	Topic #5	[0.00497515 0.0049752 0.00497613 0.00497786 0.00497548 0.95024292 0.00497571 0.00497553 0.00497531 0.00497518 0.00497554]
【辽宁省抚顺市发现7人核酸检测异常轨迹公布】2022年10月11日，抚顺市在对10月6日K7377列车的乘客及其接触人群进行排查时，发现7人结果异常。现将活动轨迹公布如下： 核酸异常人员1： 1.10月6日18：39乘坐K7377次列车8车厢5号座位从沈阳站出发，于21:35到达清原站，“落地检”结果为阴性，21:40乘坐出租车返回家(林业家园小区)后未外出。 2.10月7日8:28在小区内参加全员核酸检测，8:49步行至禾园超市购物，8:57步行回家后未外出。 3.10月8日7:40步行至南大桥早市，9:11步行至天桥社区报备，9:21步行至县医院进行核酸检测，9:29步行至禾园超市购物，17:00在小区内参加全员核酸检测，回家后未外出。 4.10月9日转运至集中隔离点。 核酸异常人员2： 1.10月6日18：39乘坐K7377次列车8车厢34号座位从沈阳站出发，19：34到达抚顺北站…	评论	轨迹 列车 乘客 人群 排查 活动 轨迹 核酸 人员 次列车 车厢 座位 阴性 出租车 林业 家园 小区 全员 步行 禾园 购物 步行 回家 步行 早市 步行 社区 步行 医院 步行 禾园 购物 全员 回家 核酸 人员 次列车 车厢 座位 阴性 步行 公交站 公交车 车站 步行 回家 社区 居家 公交车 街站 步行 单位 工程 管理 有限公司 公交车 百货大楼 步行 万达 购物 步行 裕民 珍宝 饭店 街站 公交车 步行 回家 核酸 人员 居家 居家 龙泉 回家 核酸 人员 小区 汽车配件 货物 地点 恒胜 汽配 汽配 大明 汽配 大明 汽配 汽配 午饭 小区 私家车 回家 家园 全员 步行 禾园 购物 步行 回家 核酸 人员 名流 印象 公交车 街站 市场 购物 优谷 生鲜 购物 千金 街站 公交车 屯站 步行 单位 晶花 材料 有限公司 公交车 西一路 公交车 国际 步行 回家 居家…	Topic #8	[3.09535065e-02 1.51127622e-02 5.71117556e-04 5.71151918e-04 3.03181845e-02 5.71188635e-04 5.71143903e-04 2.35826870e-02 8.59080770e-01 5.71203693e-04 3.80962841e-02]
【采油厂：开展节前安全检查 筑牢安全防线】近期，采油厂严格按照公司节前安全检查要求，组织全区安全隐患大检查，力求生产现场各环节安全受控。采油队作为苏北现场生产主要单位，为切实做好节前安全检查各项工作，各班组按照设备管理规定及检查标准，对储罐、管线、设备设施的每个润滑点、每条螺丝、每个运转部件进行仔细检查；根据道路交通安全要求，逐一检查三轮车和电动车，查看轮胎磨损情况，手刹、脚刹、照明灯、转向灯、喇叭等是否完好，及时整改发现的问题，确保员工巡井骑行安全；严格落实疫情防控措施，要求员工尽量不去人群密集、空气不流通的场所，保持个人卫生和环境卫生，保持安全社交距离等防控措施。同时，采油队严格落实节日升级管控各项规定，提前布置好节日期间值班值守工作，提前准备好日常生产用料，力将各种风险“拒之门外”，确保节日期间安全生产平稳运行。	评论	采油厂 防线 采油厂 公司 全区 检查 力求 生产 现场 环节 采油队 现场 生产 单位 工作 班组 设备 管理 检查 标准 储罐 管线 设备 设施 螺丝 运转 部件 仔细检查 道路交通 检查 三轮车 电动车 轮胎 磨损 情况 手刹 脚刹 照明灯 转向灯 喇叭 员工 巡井 措施 员工 人群 密集 空气 流通 场所 个人卫生 环境卫生 社交 距离 防控 措施 采油队 升级 管控 布置 工作 生产 用料 风险 生产	Topic #9	[0.0821418 0.00262534 0.00262516 0.00262483 0.00262484 0.20360946 0.09813026 0.00262511 0.18753521 0.4128332 0.00262477]
新规：进入公共场所需持48小时核酸阴性证明11日，重庆市政府新闻办举行第130场重庆市新冠肺炎疫情防控工作新闻发布会，市疾控中心主任医师罗飞介绍了公共场所市民如何做好自身防护措施。O新规：进入公共场所需持48小时核酸阴性证明 ?	评论	小时 核酸 阴性 证明 肺炎 工作 新闻 发布会 疾控中心 主任医师 市民 措施 小时 核酸 阴性 证明	Topic #7	[0.0062126 0.00621237 0.24559797 0.00621423 0.00621142 0.16059589 0.00621199 0.54410531 0.00621522 0.00621148 0.00621153]
#张家口疫情防控# 已经封了10天啦，快递也停啦！也没有半点关于解封的消息，真无语了！！救救孩子吧 2张家口·茶榆云顶小区 ?	评论	消息 无语 孩子 小区	Topic #4	[0.01960788 0.01960837 0.01960819 0.01960784 0.60695806 0.01960857 0.01960791 0.01960784 0.019608 0.01960821 0.21656914]
10月10日上午8时，第五净化厂按照乌审旗疫情防控办公室防疫要求，积极组织全体干部员工分批次乘坐通勤车到沙沙滩村配合核酸采样人员完成全员第三次核酸检测。11时许，该厂结合当前乌审旗严峻的疫情形势召开紧急会议部署疫情防控及天然气生产工作，要求各车间认真落实疫情防控措施，管好自己的人，看好自己的门，切实履行安全生产职责，团结一心在“战疫”路上奋勇作战，稳定生产保安全。	评论	净化 办公室 防疫 干部 员工 核酸 人员 全员 疫情 形势 部署 天然气 生产 工作 车间 措施 生产 职责 战疫 生产	Topic #6	[0.00552715 0.00552572 0.00552547 0.00552502 0.00552532 0.32568977 0.50452197 0.12558251 0.00552623 0.00552599 0.00552487]
哈密市全力构筑疫情防控严密防线O网页链接 ?	评论	构筑 防线 网页 链接	Topic #1	[0.01960813 0.41176445 0.01960784 0.0196079 0.01960784 0.01960904 0.411763 0.01960787 0.01960824 0.01960784 0.01960784]
九龙坡区图书馆关于调整疫情防控要求的通知各位读者朋友：根据重庆市政府新闻办第130场重庆市新冠肺炎疫情防控工作新闻发布会要求，即日起进入九龙坡区图书馆、需主动扫场所码、出示渝康码、行程卡及48小时内核酸阴性证明、配合体温检测，在馆期间全程正确佩戴口罩、保持安全距离。疫情防控，人人有责，感谢读者朋友们的理解、支持和配合！重庆市九龙坡区图书馆2022年10月12日O九龙坡区图书馆关于调整疫情防控要求的通知	评论	图书馆 调整 读者 朋友 肺炎 工作 新闻 发布会 图书馆 场所 康码 行程 小时 核酸 阴性 证明 全程 距离 读者 朋友 图书馆 图书馆 调整	Topic #7	[0.00474081 0.00474044 0.11178334 0.00474048 0.00474123 0.20792319 0.0047398 0.51419793 0.13291364 0.00473954 0.0047396 ]
#上海市新冠肺炎疫情防控新闻发布会#今天有会吗 ?	评论	肺炎 新闻 发布会	Topic #2	[0.02439043 0.02439042 0.51648054 0.26400143 0.02439024 0.02439341 0.02439024 0.02439024 0.02439098 0.0243905 0.02439156]
#突然意识到自己真的很好##兰州文理学院疫情防控##兰州疫情##兰州文理学院# 请关注兰州疫情，谢谢 ?	评论	意识 疫情 疫情	Topic #6	[0.02439084 0.02439024 0.0244022 0.02439026 0.02439478 0.02439415 0.75607008 0.02439187 0.02439448 0.02439067 0.02439043]
哈哈哈哈哈！四天一次，一次一人，一人两小时！！已经很知足了，感谢防疫的努力！#西藏疫情##拉萨疫情防控##姜某的日常##就这一刻# 2拉萨·天海德康名居 ?	评论	小时 防疫 疫情	Topic #2	[0.02439506 0.02439106 0.48471599 0.02439025 0.02439451 0.02439226 0.02439825 0.29574866 0.02439334 0.02439026 0.02439035]
#高校回应毛概女老师被赞神仙颜值##兰州文理学院疫情防控##兰州文理学院# 请关注一下兰州疫情，谢谢 ?	评论	高校 毛概 女老师 神仙 颜值 疫情	Topic #1	[0.03225832 0.35483666 0.3548102 0.0322581 0.03226756 0.03226329 0.03226865 0.03226115 0.03225955 0.03225811 0.03225841]
11号及12号公众号申诉：北京12345；12点后收到短信链接：进返京人员服务；填完链接立马收到社区防控电话：查证后让等待审核；挂完电话立马收到12345短信：经审核，因您7天内到访过疫情风险等级较高地区，请暂缓来京；十多分钟后12345来电未接到；打12345，15通电话转到人工：重新登记信息提交，让耐心等待；刚刚查看进返京人员服务的链接：显示未通过弹窗3一直在，所以到底如何才能回京呢	评论	公众 短信 链接 人员 服务 链接 社区 防控 电话 电话 短信 疫情 风险 地区 人工 信息 人员 服务 链接 弹窗	Topic #0	[0.47839335 0.25569972 0.13395572 0.00497526 0.00497562 0.00497662 0.00497613 0.09711989 0.00497626 0.0049754 0.00497605]
#巴州同心战疫#保险#库尔勒# 疫情防控 L艾尔丹d妈咪的微博视频 ?	评论	同心 战疫 妈咪 视频	Topic #6	[0.02439041 0.02439146 0.02439325 0.02439034 0.02440655 0.02439025 0.75607678 0.02439024 0.02439024 0.02439024 0.02439024]
【#贵州#毕节两人散布谣言，被行政处罚】10月11日下午，有网民在社交平台散布毕节市七星关区又发生疫情的谣言，引发大批市民聚集抢购物资，造成恶劣影响。毕节市、七星关区两级公安机关第一时间开展工作，迅速锁定不实信息系吴某某、章某某发出，公安机关依法对两人口头传唤接受调查。经查，吴某某当天中午在未经核实的情况下在微信群发布“麻园路和翠屏路已经出现了阳性感染者，听说明天又要封城了”的信息。章某某在微信群发布“麻园路这边说是今天拖走一个，做三次抗原都是阳性”“快出门囤点东西了”“听说有几个地方又封了”“麻园那边封了” 的信息。吴某某、章某某散布谣言、谎报疫情的行为，已构成虚构事实扰乱公共秩序，情节较为恶劣。根据《治安管理处罚法》第二十五条第一项规定，公安机关拟对吴某某、章某某依法处以行政处罚，现根据疫情防控有关规定，对吴某某、章某某采取健康监测措施，案件在进一步办理中。公安机关提醒广大市民：积极…	评论	毕节 谣言 行政处罚 网民 社交 平台 毕节市 七星 关区 疫情 谣言 市民 物资 毕节市 七星 关区 公安机关 时间 工作 信息 公安机关 依法 人口 调查 经查 核实 情况 信息 抗原 阳性 地方 麻园 信息 谣言 谎报 疫情 虚构 事实 情节 治安管理 处罚法 公安机关 依法 行政处罚 措施 案件 办理 公安机关 市民 工作 传谣 传播 证实 信息 网络空间 贡献 传播 信息 公安机关 依法 疫情 疫情	Topic #0	[0.74158224 0.00216978 0.14395211 0.00217102 0.00216992 0.00216966 0.04567169 0.00216946 0.05360549 0.00216943 0.0021692 ]
【#10月12日广东中山市新增1例确诊病例#】10月12日，中山市报告一例新冠肺炎确诊病例（轻型），为外省来中山人员主动检测发现，有关情况通告如下：病例：男，货车司机，11日自外省市驶入我市中江高速东升服务区（江门往中山方向)停留时，进行核酸检测初筛阳性，12日凌晨复核阳性。我市迅速开展疫情处置工作，现已将病例转运至定点医院隔离治疗。疫情防控形势依然严峻，请广大居民群众进一步提高防范意识，做好个人日常防护，科学佩戴口罩，勤洗手，常通风，保持社交距离。中山市新冠肺炎疫情防控指挥部办公室2022年10月12日	评论	报告 肺炎 外省 人员 检测 情况 通告 病例 货车 司机 服务区 方向 初筛 阳性 阳性 迅速开展 疫情 工作 病例 定点医院 形势 居民 群众 意识 科学 勤洗手 通风 社交 距离 肺炎 指挥部 办公室	Topic #8	[0.00311612 0.00311548 0.00311639 0.00311682 0.00311553 0.23767366 0.00311603 0.06796359 0.66943543 0.00311545 0.00311551]
#复联6推迟上映##兰州疫情##兰州文理学院疫情防控##兰州文理学院# 请关注兰州疫情，谢谢 ?	评论	疫情 疫情	Topic #2	[0.03225827 0.03225806 0.67739371 0.03225809 0.03226406 0.03226228 0.03226926 0.03226056 0.03225926 0.0322581 0.03225835]
【两名返湘人员故意隐瞒行程，引发疫情传播风险，被立案侦查！】2022年10月11日，刘某银（女，20岁）、牟某海（男，25岁）从外省疫情中高风险地区返邵后，核酸检测呈阳性。经查，该2人违反疫情防控规定故意隐瞒行程，不如实报告情况，且多次出入公共场所，引发疫情传播风险。10月12日，邵东市公安局以涉嫌妨害传染病防治罪对刘某银、牟某海2人立案侦查，案件正在进一步办理中。	评论	人员 行程 疫情 传播 风险 立案侦查 外省 疫情 阳性 经查 行程 报告 情况 疫情 传播 风险 传染病 立案侦查 案件 办理	Topic #8	[0.00584956 0.04630753 0.34517764 0.005851 0.00584852 0.00584916 0.0058486 0.00584938 0.56172232 0.00584811 0.00584819]
【油气销售与外协工作部：强化组织协调保障 推进安全有序生产】近期，国内疫情严峻复杂，呈现多点散发、多地频发、局部规模性反弹态势。国庆假期前后，人员流动增加，发生聚集性疫情和跨地区疫情传播的风险也随之增加。10月9日早上5时30分，油气销售与外协工作部接到叙永县疫情防控指挥部指令，即日起将对叙永县实施全域临时管控，全员连续三天核酸检测，在接到指令后，销售外协部统筹对叙永办公点各单位、部门进行传达，严格落实地方疫情防控工作要求。同时，为确保现场生产安全平稳运行，销售外协部积极响应，迅速行动，联合生产运行部、生产服务公司、事业部及采气厂等单位召开紧急会议，协调办理各单位、承包商及承销商车辆通行证，销售外协部积极与叙永县疫情防控指挥部及叙永县发改局等相关部门进行沟通协调，通过多渠道办理车辆通行证，解决疫情期间车辆通行问题。销售外协部将进一步持续加快协调办理解决通行问题，保证现场生产有序，全力以赴…	评论	油气 销售 工作部 组织协调 有序 生产 疫情 局部 规模性 态势 人员 流动 疫情 跨地区 疫情 传播 风险 油气 销售 工作部 指挥部 指令 全域 管控 全员 指令 销售 办公点 单位 部门 地方 工作 现场 生产 销售 积极响应 迅速行动 生产 运行部 生产 服务公司 事业部 单位 办理 单位 承包商 承销商 车辆 通行证 销售 指挥部 部门 办理 车辆 通行证 疫情 车辆通行 销售 部将 办理 现场 生产 有序	Topic #9	[0.00212397 0.08665744 0.11486977 0.00212317 0.00212341 0.27972089 0.00212343 0.21743053 0.00212381 0.28858041 0.00212318]
...继内蒙古自治区呼和浩特市9月28日报告的首例BF.7本土新冠感染者之后，目前全国已有多地发现奥密克戎新变异株BF.7。O深圳首次检出，BF.7变异株已涉五地11日，内蒙古自治区新冠肺炎疫情防控工作指挥部发布消息显示，10月10日0时至24时，内蒙古新增阳性感染者782例，多名感染者系邮政快递人员。O阳性超4200例！此地多名快递人员感染10月11日12时，辽宁盘锦市兴隆台区在对集中隔离场所密接人员核酸检测时，发现1人核酸检测结果阳性，系10月10日外省确诊病例的密切接触者，与大洼区核酸检测阳性人员同车返盘。盘锦市迅速开展流行病学调查、核酸检测、隔离管控，并对相关场所开展终末消毒。O辽宁盘锦公布1例核酸检测阳性人员活动轨迹10月11日，据重庆市举行的第130场新冠肺炎疫情防控工作新闻发布会介绍，10月11日0-18时，重庆市新增本土确诊病例13例，其中，九龙坡区3例，渝北区3例，巴南…	评论	报告 首例 本土 感染者 全国 变异 变异 肺炎 工作 指挥部 消息 感染者 邮政 人员 阳性 人员 场所 人员 阳性 外省 大洼 阳性 人员 同车 迅速开展 管控 场所 终末 消毒 阳性 人员 活动 轨迹 肺炎 工作 新闻 发布会 本土 本土 感染者 肺炎 指挥部 通报 肺炎 病毒 阳性 肺炎 指挥部 办公室 通告 人员 肺炎 肺炎 疫情 传播 群众 生命安全 肺炎 防控 方案 第九版 研判 自治区 直辖市 报告 省区市 本土 本土 肺炎 管控 本土 本土 本土 通报 通报 疑似病例 疑似病例 本土 肺炎 疫情 指挥部 通告 病毒 本土 本土 行程 轨迹 全国 速览 病毒 运城 疫情 传播 综合 分析 研判 肺炎 指挥部 区域 区域	Topic #3	[0.00107431 0.00107426 0.14943106 0.34509681 0.0010742 0.29232327 0.00107426 0.00107428 0.2056291 0.00107426 0.0010742 ]
发布了头条文章：《在疫情防控一线加强党建工作总结》 O在疫情防控一线加强党建工作总结 ?	评论	头条 文章 工作 工作	Topic #1	[0.01960928 0.80391227 0.01960867 0.01960797 0.01960812 0.01960937 0.01961137 0.01960792 0.01960843 0.01960876 0.01960784]
#重庆两江游航线停航#【今日起两江游、“洪崖洞-江北嘴-弹子石”航线停航】10月12日，重庆市客轮有限公司发布停航通知，根据疫情防控工作要求，交运两江游、“洪崖洞-江北嘴-弹子石”航线于2022年10月12日起临时停航，“洪崖洞-大竹林”航线、“洪崖洞-广阳岛”航线继续停航，后续开航时间另行通知。 ????（重庆市客轮有限公司）	评论	航线 崖洞 弹子 航线 客轮 有限公司 工作 交运 崖洞 弹子 航线 崖洞 航线 崖洞 航线 时间 客轮 有限公司	Topic #7	[0.00990177 0.37602602 0.00990121 0.00990102 0.00990135 0.00990154 0.00990176 0.53485272 0.00990313 0.00990479 0.00990469]
【贴心！疫情防控“小吊牌” 服务群众受好评】在疫情防控工作中，礼泉县烽火镇制作疫情防控“小吊牌”， 为老年人提供了方便，有效提高全员核酸检测效率。对于一些没有智能手机或者子女经常不在身边的老年人而言，每次做核酸出示核酸检测二维码成了他们最大的难题，针对这种情况，烽火镇沿河村干部专门把老人的核酸检测二维码打印出来，方便老年人使用。目前，这一举动已在烽火镇全镇推广，已为2000余名老年人进行了二维码打印塑封、配带挂绳，并对老人设立绿色通道，进行“快捷扫码’，方便老人，提高工作效率。（来源：礼泉县）	评论	吊牌 服务 群众 工作 烽火 制作 吊牌 老年人 全员 效率 智能手机 子女 老年人 核酸 二维码 难题 情况 烽火 村干部 老人 二维码 老年人 烽火 全镇 老年人 二维码 配带 挂绳 老人 绿色通道 老人 工作效率 来源	Topic #0	[0.95024506 0.00497574 0.00497608 0.00497522 0.00497552 0.00497547 0.00497565 0.00497531 0.00497533 0.00497549 0.00497513]
岁月不居，时节如流。每个人都在为各自的人生写下属于自己的时光印记。非常时期，我们看到，全市各级党组织凝心聚力、敢打硬仗，坚决扛起政治责任，全力做好疫情防控各项工作；我们看到，医护工作者逆行披甲、一线出征，三九严寒无所惧，赤心如火勇前行，昼夜不息，连续作战；我们看到，社区工作人员、街道干部闻令即动、日夜坚守，在核酸筛查、排查管控、敲门入户等各项工作中冲锋在前，用无惧无畏铸就了疫情防控的钢铁长城；我们看到，无数的志愿者默默付出、无私奉献，点滴涓水汇成了磅礴巨浪，无数炬光写就了大爱无疆。 当下我们正处在抗疫决战的关键时期，更需要百折不挠的毅力、坚韧不拔的勇气和敢于斗争的精神。雪都加油！	评论	时节 人生 时光 印记 时期 全市 聚力 政治责任 工作 医护 工作者 披甲 赤心 社区 工作人员 街道 干部 核酸 筛查 排查 管控 入户 工作 铸就 钢铁长城 志愿者 点滴 涓水 巨浪 抗疫 关键时期 毅力 勇气 精神	Topic #6	[0.00474083 0.00473968 0.00473956 0.00474083 0.00474122 0.00474134 0.69160386 0.00474088 0.19838863 0.00473981 0.07208336]
陕西加油也会好起来的，希望积极配合疫情防控工作人员，积极配合做核酸 ?	评论	工作人员 核酸	Topic #0	[0.67739339 0.03225928 0.03225813 0.03225806 0.03226255 0.03225806 0.03226008 0.03227092 0.03226339 0.03225806 0.03225806]
#常德疾控发布健康提醒十条#?目前国内疫情防控形势愈发严峻复杂，各地社区扩散传播风险大，我市近期部分地方发生输入性疫情。为做好新型冠状病毒肺炎疫情防控工作，切实保障广大人民群众生命安全和身体健康，常德市疾控中心发布“健康提醒十条”。 ????	评论	形势 社区 传播 风险 地方 疫情 肺炎 工作 群众 生命安全 疾控中心	Topic #5	[0.00826667 0.00826549 0.35397599 0.00826645 0.00826518 0.48117312 0.00826692 0.00826487 0.00826886 0.00826482 0.09872163]
广东中山新增1例新冠肺炎确诊病例，为货车司机【来源：北京日报客户端、红星新闻】（红星新闻报的是四川疫情，刚转发被屏蔽，详文需点击链接）据广东省中山市新冠肺炎疫情防控指挥部办公室通报，10月12日，中山市报告一例新冠肺炎确诊病例（轻型），为外省来中山人员主动检测发现，有关情况通告如下：病例：男，货车司机，11日自外省市驶入中山市中江高速东升服务区（江门往中山方向）停留时，进行核酸检测初筛阳性，12日凌晨复核阳性。中山市迅速开展疫情处置工作，现已将病例转运至定点医院隔离治疗。来源 央视新闻客户端编辑 孟紫薇流程编辑 严圣淼红星新闻的文章?O网页链接 ???	评论	肺炎 货车 司机 来源 北京日报 客户端 红星 新闻 红星 新闻 疫情 屏蔽 详文 链接 肺炎 指挥部 办公室 通报 报告 肺炎 外省 人员 检测 情况 通告 病例 货车 司机 服务区 方向 初筛 阳性 阳性 迅速开展 疫情 工作 病例 定点医院 来源 新闻 客户端 编辑 流程 编辑 红星 新闻 文章 网页 链接	Topic #8	[0.00212378 0.14478284 0.21391156 0.10895615 0.08747278 0.04300503 0.00212331 0.1043251 0.28905272 0.0021234 0.00212333]
【事关核酸频次！越城区最新通告】 近期，国内疫情仍呈多点散发、局部频发态势，防控形势依然严峻复杂，目前我区常态化核酸检测频次实行“3天1检”，请务必配合落实核酸检测要求，主动配合公共场所查验。各重点行业人员按照相应频次落实检测。外地来越返越人员需事先打开“绍兴防疫申报平台”预申报行程，抵越后立即完成一次“落地检”。省内市外来（返）越人员倡导“3天2检”（抵越后第1、3天做1次核酸）；省外来（返）越人员倡导“3天3检”（抵越3天内每天完成1次核酸检测）的基础上，建议抵越后3天尽量居家，非必要不外出。O事关核酸频次！越城区最新通告	评论	事关 核酸 通告 疫情 局部 态势 防控 形势 检测 重点 行业 人员 检测 外地 人员 防疫 申报 平台 申报 行程 人员 核酸 人员 基础 建议 居家 事关 核酸 通告	Topic #0	[0.61121136 0.00332307 0.20734795 0.00332236 0.00332273 0.15485807 0.00332257 0.00332322 0.00332309 0.00332328 0.00332228]
#乌鲁木齐超话# 疫尘不染，静待疫散，不负阳光，不负热爱，愿山河无恙，人间皆安，防控疫情，人人有责，疫情当下做好防护，再见背后都是重逢，所有的后会有期都是来日的别来无恙，我的城市加油！ ?	评论	疫尘 疫散 人间 防控 疫情 疫情 后会有期	Topic #6	[0.01960792 0.01960784 0.01961591 0.01960785 0.01961017 0.019611 0.80390514 0.01960895 0.01960886 0.01960786 0.01960851]
《“躺平”不可取，“躺赢”不可能》世界卫生组织10月10日公布的数据显示，全球累计新冠确诊病例数已超6.18亿例，死亡病例数超653万例，今年以来全球死亡病例数已超百万例。当前全球疫情仍在高位流行，病毒仍在不断变异，这深刻警示我们，“躺平”不可取，“躺赢”不可能，坚持动态清零才能最大程度地避免疫情失控造成巨大损失。衡量一种大流行疾病的危害程度，群体的视角最为重要。截至9月28日，我国60岁以上老年人完成全程接种人数占老年人口的比例为86.26%，还有相当部分老年人尚未完成全程接种和加强免疫接种，加上相当数量的儿童和有禁忌症无法接种疫苗的人群，疫苗接种率尚未形成足以抵抗重症和死亡的屏障。一旦放松疫情防控，势必会在短期内造成大量人群被感染，出现大量重症和死亡病例，造成医疗资源挤兑，让正常的医疗服务需求得不到解决，形成恶性循环。从实践看，正因为坚持动态清零，我们才最大限度保护了人民生命安全和身…	评论	躺平 数据 全球 病例 全球 病例 全球 疫情 高位 病毒 变异 躺平 程度 疫情 失控 巨大损失 疾病 危害 程度 群体 视角 老年人 全程 人数 老年人 比例 老年人 全程 数量 儿童 禁忌症 疫苗 人群 疫苗 抵抗 重症 屏障 势必会 人群 重症 病例 医疗 资源 医疗 服务 限度 生命安全 国家 数据 居民 预期 寿命 事业 指标 优化 成绩 科学 充分证明 符合国情 科学 实质 生命 躺平 消极 防疫 躺平 遭遇 病例 厚生 劳动 消息 全国 病床 使用率 医护人员 缺勤 情况 医疗系统 病毒传播 病例 疾病 中心 报告 预期 寿命 数据 疫情 原因 新闻 世界 成年人 后遗症 活动 科学 角度 躺平 变异 毒株 风险 不确定性 病例 机会 防控 风险 变异 毒株 传播 风险 威胁 预计 高度 变异 亚型 全球 传播 变异 传播速度 传染 代际 间隔 大面积 传播 总方针 规模…	Topic #2	[6.75653879e-04 6.75394371e-04 9.77348393e-01 1.65727119e-02 6.75296613e-04 6.75439307e-04 6.75509610e-04 6.75261814e-04 6.75496172e-04 6.75596057e-04 6.75247021e-04]
#好医书##医护资讯##2023卫生资格考试# [上课了]近期，很多小伙伴都很关心2023年卫生资格考试报考条件及相关政策说明等相关问题。[月亮代表我的心]今天小编根据相关问题进行答疑解惑，希望能帮到各位考生根据自身情况及时了解自己是否能够报考2023年卫生资格考试。一、主治医师报考常见问题及其他政策说明：问：报考主治必须要有执业医师资格证书吗？答：是的，官方指出凡报考主治医师的人员，应具有执业医师资格，并在报名时提交执业医师资格证书。问：提升了学历，用最新学历报考，工作年限如何计算？答：官方指出有关工作年限的要求，是指注册执业医师后，取得上述学历前后从事执业医师工作时间的总和。问：如果之前在内科工作，现在调到外科工作，想要考外科主治医师，有什么特殊要求?答：官方指出因工作岗位变动，需报考现岗位专业类别的人员，其从事现岗位专业工作时间须满2年。所以至少要满足在外科工作2年后，再进行外科主…	评论	医书 医护 资讯 资格考试 小伙伴 关心 资格考试 条件 政策 月亮代表 情况 资格考试 主治医师 政策 主治 执业 医师资格 证书 官方 主治医师 人员 执业 医师资格 执业 医师资格 证书 学历 学历 工作 年限 官方 工作 年限 执业 医师 学历 执业 医师 工作 时间 总和 内科 工作 外科 工作 外科 主治医师 特殊要求 官方 工作岗位 变动 岗位 专业 类别 人员 岗位 专业 工作 时间 外科 工作 外科 主治医师 工作 年限 官方 工作 年限 考试 年度 年度 主治医师 资格考试 人员 学历 专业 工作 年限 政策 肺炎 医务人员 职称 申报 专业 技术 资格考试 突出贡献 省部级 奖励 职称 申报 参加考试 申报 人员 政策优惠 毕业生 规范化 培训 合格 基层 医疗 卫生机构 藏区 医疗机构 工作 中级职称 考试 政策 药学 职称 护师 情况 所学 专业 专业对口 药学…	Topic #1	[0.04617051 0.84985291 0.00103026 0.00103029 0.00103004 0.00103001 0.04662909 0.05013684 0.00103005 0.00103012 0.0010299 ]
【洛阳市宜阳县主城区暂停堂食，客运公交全部停运】记者从宜阳县市场监管局获悉，12日17时起，该县暂停主城区餐饮服务单位堂食经营。据悉，10月12日17时起，宜阳县主城区（南至南环路、北至北环路、西至灵龙大桥、东至创业路区域内）所有餐饮单位暂停堂食经营、取消夜市；除提供外卖、外带服务外，不得向消费者提供经营场所就餐服务。所有外卖送餐人员严格落实无接触送餐制度，取餐期间自觉与他人保持两米距离，并规范佩戴口罩疫情防控措施。停运公告疫情就是命令，防控就是责任。鉴于当前严峻的疫情防控形势，为切实做好新冠肺炎疫情防控工作，快速阻断疫情传播风险，宜阳汽车站于2022年10月12日下午3时起所有客运班线及公交线路全部停运，全民同心战疫抗疫，具体恢复运营时间，另行通知。感谢您的理解和配合！宜阳县汽车站2022年10月12日	评论	主城区 堂食 客运 公交 记者 市场 监管局 主城区 餐饮 服务 单位 堂食 经营 主城区 创业 区域 餐饮 单位 堂食 经营 夜市 外带 服务 消费者 经营场所 服务 人员 制度 距离 规范 措施 公告 疫情 命令 防控 责任 形势 肺炎 工作 疫情 传播 风险 汽车站 客运 班线 公交线路 全民 同心 战疫 抗疫 运营 时间 汽车站	Topic #5	[0.00217008 0.12025673 0.0021695 0.00216936 0.00216938 0.57402306 0.2239148 0.00217034 0.00217033 0.06661713 0.00216929]
【10月12日】利州区紧急寻人①！请与病例轨迹重合人员主动报备因疫情防控排查需要，请与以下轨迹有重合的人员主动报备，配合做好疫情防控措施。10月9日 15:40-16:00 你好超市（北街金达商城店）请上述时间段内活动轨迹有重合的人员，及时向所在地村（社区）、所在单位报备，配合做好隔离管控，期间做好个人防护，不外出、不聚餐。如隐瞒不报，造成严重后果的，将依法追究责任。广元市利州区疾病预防控制中心电话：0839-3302593广元市利州区各村社区报备电话链接：网页链接广元市利州区应对新型冠状病毒肺炎疫情应急指挥部2022年10月12日	评论	病例 轨迹 重合 人员 排查 轨迹 重合 人员 措施 金达 时间段 活动 轨迹 重合 人员 所在地 社区 所在单位 管控 聚餐 责任 疾病 电话 社区 电话 链接 网页 链接 肺炎 疫情 应急 指挥部	Topic #8	[0.00356021 0.16090328 0.00355941 0.00355962 0.00355939 0.00355977 0.00355935 0.00355927 0.80706131 0.00355877 0.00355963]
#突然意识到自己真的很好#蒽 pua我们干什么 能不能看看#兰州文理学院疫情防控# ?	评论	意识	Topic #8	[0.04762196 0.04761905 0.04761905 0.04761905 0.04762296 0.04762628 0.04763787 0.04761905 0.52377408 0.0476216 0.04761905]
【SMM分析：#云南个旧# 由于疫情实施临时静态管理 区域内#锡冶炼# 企业受影响#减产# 】10月11日个旧市应对新型冠状病毒感染肺炎疫情工作领导小组指挥部消息，自2022年10月11日至2022年10月15日24时，对个旧市城区实行临时静态管理，开展3轮区域核酸筛查。城区出入口实施“不进不出”管控措施，城区内实行交通管制，除疫情防控、物资保供和……》查看详情：O网页链接》查看SMM金属产业链数据库：O网页链接》查看SMM金属产品现货历史价格：O网页链接	评论	分析 疫情 区域 企业 影响 减产 个旧市 肺炎 疫情 工作 领导小组 指挥部 消息 个旧市 城区 区域 核酸 筛查 城区 管控 措施 城区 交通管制 物资 网页 链接 金属 产业链 数据库 网页 链接 金属产品 现货 历史 价格 网页 链接	Topic #5	[0.00332348 0.27071597 0.00332294 0.00332361 0.00332299 0.50263761 0.00332339 0.06835925 0.00332307 0.13502527 0.00332241]
#乌鲁木齐超话# 疫情防控没有局外人，人人都是“主力军”，坚持做到戴口罩、勤洗手、一米线、不聚集，自防自控，人人起而行之保小家为大家。相信很快会战“疫”成功！ ?	评论	局外人 主力军 勤洗手 米线 自控 小家 会战	Topic #8	[0.03226335 0.03225806 0.03225806 0.03225806 0.03225806 0.03225878 0.03225852 0.03225806 0.6774129 0.03225806 0.03225806]
哈哈又是一年新生杯每年都会想起我们俩就是在新生杯遇见的微信聊天话题也是新生杯开始的去年我还能去看他比赛今年是真没办法咯毕竟一大堆作业以及疫情防控出不去 ?	评论	新生 新生 微信 聊天 话题 新生 比赛 办法 作业	Topic #4	[0.01639553 0.28612803 0.01639386 0.01639344 0.56632715 0.01639344 0.01639351 0.01639344 0.01639353 0.01639442 0.01639365]
#兰州文理学院##兰州文理学院疫情防控##兰州疫情# 我不理解！ ?	评论	疫情	Topic #2	[0.04761943 0.04761905 0.52376053 0.0476191 0.04763008 0.04762681 0.04764145 0.04762363 0.04762125 0.04761911 0.04761957]
【瑞达期货菜籽系产业日报20221012】短期菜油现货偏紧态势难以改善，基差处于历史高位，继续支撑菜油价格。中期来看，国内菜油供应增量转折点或出现于11月中下旬，静待国内加籽买船大量到港。同时，国内疫情防控压力再度升高，油脂需求疲弱恐限制市场反弹高度。（仅供参考）O网页链接 ?	评论	期货 菜籽 产业 日报 菜油 现货 态势 基差 历史 高位 菜油 价格 菜油 供应 增量 转折点 加籽 压力 油脂 市场 高度 网页 链接	Topic #9	[0.00763361 0.21399399 0.00763476 0.00763359 0.00763375 0.00763396 0.00763421 0.00763361 0.00763382 0.71730106 0.00763363]
#乌鲁木齐超话# 非常时期，疫情又起；做好防护，顾好自己;防控抗疫，你我同协；严防死守，切莫轻敌；当心防范，时刻牢记；洗手消毒，口罩必备；拒聚扎堆，保持距离；关注双码，常绿无异；各自保重，健康第一！祈愿亲友，无恙大吉！[祈祷][玫瑰] ?	评论	时期 疫情 防控 抗疫 轻敌 当心 时刻 牢记 消毒 口罩 距离 双码 亲友 玫瑰	Topic #6	[0.00990524 0.00990101 0.00990229 0.00990099 0.00990254 0.00990149 0.90097772 0.00990123 0.00990508 0.00990129 0.00990112]
【洛阳宜阳县主城区暂停堂食，客运、公交全部停运】刚刚记者从宜阳县市场监管局获悉，12日17时起，该县暂停主城区餐饮服务单位堂食经营。据悉，10月12日17时起，宜阳县主城区（南至南环路、北至北环路、西至灵龙大桥、东至创业路区域内）所有餐饮单位暂停堂食经营、取消夜市；除提供外卖、外带服务外，不得向消费者提供经营场所就餐服务。所有外卖送餐人员严格落实无接触送餐制度，取餐期间自觉与他人保持两米距离，并规范佩戴口罩疫情防控措施。停运公告疫情就是命令，防控就是责任。鉴于当前严峻的疫情防控形势，为切实做好新冠肺炎疫情防控工作，快速阻断疫情传播风险，宜阳汽车站于2022年10月12日下午3时起所有客运班线及公交线路全部停运，全民同心战疫抗疫，具体恢复运营时间，另行通知。感谢您的理解和配合！宜阳县汽车站2022年10月12日（洛阳发布）	评论	主城区 堂食 客运 公交 记者 市场 监管局 主城区 餐饮 服务 单位 堂食 经营 主城区 创业 区域 餐饮 单位 堂食 经营 夜市 外带 服务 消费者 经营场所 服务 人员 制度 距离 规范 措施 公告 疫情 命令 防控 责任 形势 肺炎 工作 疫情 传播 风险 汽车站 客运 班线 公交线路 全民 同心 战疫 抗疫 运营 时间 汽车站	Topic #5	[0.00217008 0.12025673 0.0021695 0.00216936 0.00216938 0.57402306 0.2239148 0.00217034 0.00217033 0.06661713 0.00216929]
配合疫情防控 相信国家政策 ?	评论	国家 政策	Topic #2	[0.03225836 0.03225914 0.67740642 0.03225806 0.03225981 0.03225851 0.03225895 0.03225872 0.0322582 0.03226575 0.03225806]
#乌鲁木齐超话# 语重心长，暖心关爱。在这个疫情防控期间人人都是抗疫英雄，出门戴好口罩是，回家勤洗手是，出去场所扫码也是，全员抗疫必胜！ ?	评论	抗疫 口罩 回家 勤洗手 场所 全员 抗疫	Topic #6	[0.20524448 0.01234571 0.01234608 0.01234568 0.11987701 0.0123481 0.30307725 0.01234677 0.28537757 0.01234568 0.01234568]
太原市新型冠状病毒肺炎疫情防控工作领导小组办公室通告（2022年第120号）关于晋源区调整区域风险等级的通告按照《新型冠状病毒肺炎防控方案（第九版）》有关规定，结合相关风险区域疫情动态情况和当前疫情防控工作实际，经专家组研判，即日起晋源区赤桥村由中风险区调整为高风险区。高风险区内实行“足不出户、上门服务”封控措施。在实施封控后前3天连续开展3次核酸检测，后续检测频次根据检测结果确定。 高风险区连续7天无新增感染者降为中风险区，中风险区连续3天无新增感染者降为低风险区。其他区域风险等级不变。太原市疫情防控领导小组办公室2022年10月12日	评论	肺炎 工作 领导小组 办公室 通告 调整 区域 风险 通告 肺炎 防控 方案 第九版 风险 区域 疫情 动态 情况 工作 专家组 研判 调整 措施 检测 检测 感染者 感染者 区域 风险 领导小组 办公室	Topic #5	[0.04411155 0.0031155 0.00311574 0.0031164 0.00311544 0.81042854 0.00311548 0.00311538 0.12053511 0.00311538 0.00311549]
#疫情防控# 北京上空，被灰蒙蒙笼罩。昨日的阳光灿烂，成为怀念的历史记忆。? 交通拥挤的双桥路口，一座昔日熙熙攘攘的商业大楼，将1至5层+B1的所有商户实现彻底清零。? 其他被清零的商户或在豪华购物中心内或在繁华路口旁，曾一度熟悉的招牌纷纷不翼而飞。? 绕开令人生畏的“村镇银行”步伐，比走在施工临时搭建的脚手架下还要快。? 各小区门口这几天都增加了戴红袖章的中老年人；郊区自然村也一直严防死守，不放过一个可能的坏人，不放过一个疑似阳性。? 公交系统进行“喜迎二十大”活动中，公交车上配备的年轻黑衣保安，似乎没有感到气氛的严峻，依然忙里偷闲、争分夺秒在颠簸中喜滋滋地观看手机里吵吵嚷嚷的视频。#北京旅行# 2北京·西苑枢纽站公交站	评论	历史 记忆 交通 双桥 商业 大楼 商户 商户 购物中心 村镇 银行 步伐 施工 脚手架 小区 中老年人 自然村 坏人 阳性 公交系统 活动 公交车 黑衣 保安 气氛 手机 视频 旅行 枢纽站 公交站	Topic #8	[0.00621237 0.00621304 0.00621139 0.00621272 0.14839087 0.00621241 0.00621165 0.0062128 0.45935699 0.19531682 0.15344895]
宜阳县主城区暂停堂食！客运公交停运！# 权威发布 # 疫情防控 # 最新发布 # 疫情 # 疫情早点结束 L暗影衬斑竹的微博视频 ?	评论	主城区 堂食 客运 公交 疫情 疫情 暗影 斑竹 视频	Topic #5	[0.01234616 0.14029109 0.01235003 0.0123457 0.25301953 0.40921122 0.01234891 0.11104912 0.01234679 0.01234569 0.01234577]
10月12日，渝北区最新疫情防控风险区域划定！# 重庆# 渝北# 新冠病毒# 疫情防控# 风险区域@抖音正能量 L暗影衬斑竹的微博视频 ?	评论	风险 区域 病毒 风险 区域 能量 暗影 斑竹 视频	Topic #5	[0.01234666 0.01234629 0.01235313 0.01234573 0.01235297 0.50413131 0.38473631 0.01234668 0.01234797 0.01234581 0.01234716]
没有从天而降的英雄，只有挺身而出的凡人。本轮疫情以来，新疆多地医护人员、社区干部、志愿者和积极配合的广大群众都在用各自的方式参与这场疫情防控阻击战，他们都是“战疫”的平凡英雄。有一个认识的姐姐，自愿报名社区志愿服务。每天早上六点不到，早早的就去社区报道，凌晨两三点才回家休息。为那些被封在家里的居民服务，保障物资，风雨无阻。小区的居民把这些都看在眼里，更加的配合她们行动。万众一心，没有翻不过的；山心手相牵，没有跨不过的坎。凝心聚力，众志成城，我们守望相助，人人奉献担当，坚守岗位，我们一定能打赢这场疫情防控攻坚战! O网页链接	评论	凡人 疫情 医护人员 社区 干部 志愿者 方式 阻击战 战疫 姐姐 社区 志愿 服务 社区 回家 居民 服务 物资 小区 居民 山心 手相 聚力 众志成城 坚守岗位 网页 链接	Topic #6	[0.00452624 0.11962749 0.00452507 0.00452501 0.05447741 0.0045253 0.66024314 0.004525 0.00452525 0.00452518 0.13397492]
【上海新增社会面1例本土确诊病例、1例无症状感染者，两地列为中风险区，10月以来我市疫情总体呈现这些特点】#上海全力防控新型冠状病毒肺炎# 今天（10月12日）下午，上海市政府新闻办、市卫生健康委进行网络发布，通报我市疫情防控、区域风险等级调整，以及10月以来上海本土疫情情况等内容。市卫生健康委发布：10月12日，上海市新增1例本土新冠肺炎病毒确诊病例、1例无症状感染者。市、区疫情防控应急处置机制立即响应，开展流行病学调查、相关人员排查、采样检测和防控管理，落实相关场所及环境终末消毒等防疫措施。详情?? @上海发布	评论	社会 本土 两地 疫情 总体 防控 肺炎 网络 通报 区域 风险 调整 本土 疫情 情况 内容 本土 肺炎 病毒 应急 机制 人员 排查 检测 防控 管理 场所 环境 终末 消毒 防疫 措施	Topic #0	[0.28752976 0.00321596 0.26899675 0.14746779 0.00321644 0.2734926 0.00321608 0.00321587 0.00321668 0.00321646 0.00321561]
疫情防控政策真的是可以瞬间磨灭生活希望和仅剩的一点点温暖 ?	评论	政策 生活	Topic #2	[0.03225905 0.03225974 0.35852894 0.03225806 0.35112694 0.03226403 0.03226352 0.03225998 0.03225893 0.03226238 0.03225842]
『坚持科学精准落实疫情防控措施』O网页链接 ?	评论	科学 精准 措施 网页 链接	Topic #2	[0.0163935 0.34426208 0.50818067 0.01639344 0.01639344 0.01640059 0.01639406 0.01639794 0.01639657 0.01639386 0.01639385]
《有人向你报告说，社区有从疫区回来的人员，你作为社区干部怎么办》疫情就是命令，防控就是责任，生命重于泰山。疫区返回人员及其密切接触者接走之后，对其所在地方进行消毒清理，做好后续工作。O网页链接 ?	评论	报告 社区 疫区 人员 社区 干部 疫情 命令 防控 责任 生命 疫区 人员 地方 消毒 工作 网页 链接	Topic #6	[0.24341161 0.14741185 0.09507595 0.0723651 0.0058494 0.00584843 0.40664059 0.00584939 0.00584978 0.00584819 0.00584971]
【关于疫情防控临时性管控期间保障全区生活物资市场供应的通告】#疫情防控渭南在行动# 根据《临渭区应疫办关于渭南市临渭区部分公共场所实行临时性管控的通告》，为全力保障临时管控期间广大群众生活物资正常供应和价格稳定，现就有关事项通告如下：一、在中心城区市设置26家生活物资供应企业（详见附件），农村地区可结合实际确定生活物资供应企业，由区商务局统一发放生活物资供应企业车辆通行证和从业人员通行证。二、各生活物资供应企业应保障物资充足，要重点保障粮、油、肉、蛋、蔬菜、面条、盐等生活必需品，严禁哄抬物价、以次充好、囤积居奇等违法违规行为。三、各生活物资供应企业要严格落实疫情防控责任，合理控制购物人员数量，并严格落实测温、扫场所码、戴口罩、一米线、查验健康码、核酸检测信息、行程码等防控措施，做好经营场所的消毒、通风等防疫工作，从业人员需每日进行核酸检测，闭环管理。四、市民可通过线上下单、线下错峰出行方…	评论	管控 全区 生活 物资 市场供应 通告 应疫 管控 通告 管控 生活 物资 供应 价格 事项 通告 中心 城区 设置 生活 企业 附件 农村 地区 生活 企业 统一 生活 企业 车辆 通行证 通行证 生活 企业 物资 重点 蔬菜 面条 违法 生活 企业 责任 购物 人员 数量 测温 场所 米线 信息 防控 措施 经营场所 消毒 通风 防疫 工作 市民 线下 错峰 方式 生活 物资 下单 人员 限流 小区 居家 前提 小时 核酸 阴性 证明 生活 物资 国家 风险 区域 管理 市场 粮油 储备 蔬菜 肉类 奶制品 居民 单位 市民 朋友 监督 监督 热线 通告 附件 企业名单	Topic #5	[0.32735313 0.00113522 0.00113526 0.00113509 0.00113531 0.4765648 0.00113534 0.00113554 0.00113535 0.1869993 0.00113566]
紧急寻人!外市1例新冠肺炎阳性感染者在本溪行程轨迹# 本溪疫情防控 # 本溪广播电视台 # 重要通知请大家相互转告 # 疫情防控最新消息 # 热点新闻事件 L暗影衬斑竹的微博视频 ?	评论	外市 肺炎 本溪 行程 轨迹 本溪 本溪 广播 电视台 最新消息 热点新闻 事件 暗影 斑竹 视频	Topic #4	[0.01099036 0.01099214 0.01099104 0.24479744 0.45019678 0.01098951 0.01098934 0.01099311 0.21708198 0.01098905 0.01098927]
【10月12日招考公告】2022年云南玉溪市人民医院公开招聘编外工作人员公告（61人）O网页链接2022年云南玉溪市儿童医院公开招聘编外工作人员公告（30人）O网页链接2022年中山大学澄江市医院公开招聘编制外工作人员公告（25人）O网页链接2022年云南玉溪市中医医院公开招聘编制外工作人员公告（20人）O网页链接昆明市宜良县2023届部属公费师范生招聘公告（27人）O网页链接2022云南省交通发展投资有限责任公司公开招聘人员公告（25人）O网页链接昆明市公安局阳宗海分局2022年第四批公开招聘勤务辅警公告(25人)O网页链接2022红河泸西县中医医院第二批疫情防控专项劳务人员招聘公告(15人）O网页链接昆明综合保税区开发运营管理有限责任公司2022年公开招聘（11人）O网页链接2022云南临沧永德县农业开发有限责任公司面向社会招聘公告（9人）O网页链接2022云南大理剑川县金华镇人民政…	评论	公告 医院 工作人员 公告 网页 链接 工作人员 公告 网页 链接 医院 工作人员 公告 网页 链接 工作人员 公告 网页 链接 部属 公费 公告 网页 链接 交通 发展 投资 公司 人员 公告 网页 链接 分局 勤务 辅警 公告 网页 链接 专项 劳务 人员 公告 网页 链接 综合 保税区 运营 管理 公司 网页 链接 农业 公司 面向社会 公告 网页 链接 大理 金华 合同制 专职 消防员 公告 网页 链接 校园 公告 国家 管网 集团 校园 公告 网页 链接 网页 链接 师范大学 教师 公告 网页 链接 公告 汇总 网页 链接 考试 资讯 华图 考试 机关 公务员 公告 网页 链接 考试 资讯 华图 工作	Topic #1	[0.06120493 0.81446796 0.00126445 0.00126424 0.02858174 0.00126432 0.00126427 0.0012643 0.00126439 0.08689512 0.00126427]
#上海疫情#【#10月12日上海新增社会面1例本土确诊# 1例无症状感染者】今天（10月12日）下午，上海市政府新闻办、市卫生健康委进行网络发布，通报上海市疫情防控、区域风险等级调整，以及10月以来上海本土疫情情况等内容。上海市卫生健康委发布：10月12日，上海市新增1例本土新冠肺炎病毒确诊病例、1例无症状感染者。上海市、区疫情防控应急处置机制立即响应，开展流行病学调查、相关人员排查、采样检测和防控管理，落实相关场所及环境终末消毒等防疫措施。感染者1：女，39岁，现居住于宝山区大场镇纬地路38弄，常态化核酸检测中发现异常，经疾控部门复核为阳性，被诊断为新冠病毒肺炎确诊病例（轻型），现已转运至定点医疗机构隔离治疗。流行病学调查显示，其与外省疫情的协查有关联。其活动轨迹除居住地外，主要涉及闵行区虹井路120弄爱琴海购物中心胡桃里（音乐）酒馆、虹口区广粤路1577弄、宝山区宝菊路377号、虹口…	评论	疫情 社会 本土 网络 通报 区域 风险 调整 本土 疫情 情况 内容 本土 肺炎 病毒 应急 机制 人员 排查 检测 防控 管理 场所 环境 终末 消毒 防疫 措施 感染者 大场 镇纬 地路 检测 经疾 部门 阳性 病毒 肺炎 定点 医疗机构 外省 疫情 协查 活动 轨迹 居住地 购物中心 音乐 酒馆 广粤路 建工 医院 月光 中心 感染者 外省 检测 经疾 部门 阳性 定点 医疗机构 医学观察 外省 疫情 协查 活动 轨迹 居住地 金张 公路 排查 管控 阴性 检测 排查 管控 阴性 检测 筛查 人员 阴性 检测 排查 场所 物品 环境 样本 阴性 两地 疫情 形势 肺炎 防控 方案 经市 肺炎 工作 领导小组 办公室 研究 大场 镇纬 地路 家园 小区 地区	Topic #8	[0.14444048 0.00108594 0.0010861 0.10834981 0.00108604 0.21469712 0.00108599 0.00108615 0.52490974 0.00108597 0.00108667]
官宣：第11届中国(贵州)国际酒类博览会将于11月9-12日10月11日，中国（贵州）国际酒类博览会执委会办公室发布了一份《关于举办第十一届中国（贵州）国际酒类博览会的通知》（以下简称“《通知》”）。《通知》指出，目前贵阳市疫情已经得到有效控制，各类经济活动正逐步恢复，在做好疫情防控的前提下，经酒博会执委会慎重研究决定，于2022年11月9日-12日在贵阳国际会议展览中心举办第十一届酒博会。展览形式及参展参会流程不变。前期，中国（贵州）国际酒类博览会执委会办公室发布通知，原定于2022年9月9日-12日在贵阳市举办的第十一届中国（贵州）国际酒类博览会因疫情原因延期举办，暂定举办时间为2022年11月9日-12日。 ——国酒时空	评论	国际 酒类 博览会 国际 酒类 博览会 办公室 国际 酒类 博览会 疫情 经济 活动 前提 经酒 博会 研究 国际 会议展览 中心 博会 形式 流程 国际 酒类 博览会 办公室 国际 酒类 博览会 疫情 原因 时间 国酒 时空	Topic #9	[0.00474044 0.00474051 0.00474131 0.00473938 0.00474082 0.24841933 0.00474056 0.0047398 0.15846725 0.55519035 0.00474025]
【实时发布：呼和浩特2000多个采样点 13个检测基地 确保不漏一“阳”】记者从今天召开的呼和浩特新冠肺炎疫情防控新闻发布会上了解到，目前呼和浩特市共设2000余个采样点、3800余个采样台，调集近7300余名核酸采样人员、700余名实验室检测人员，在数以万计的党员、机关干部、社区工作者、志愿者等积极参与下，持续奋战核酸检测一线，加速推进核酸检测工作。从标本采集、转运、接收、信息核对、标本编号，到上传结果，力求做到每一个步骤既保质量又抢时间。在原有南、北基地等6个第三方检测力量的基础上，新增乌兰察布支援方舱等7个方舱实验室。同时在每个核酸检测实验室派驻2名质量监督员，做好核酸检测的全过程质量监督，确保“不漏一阳”。#呼和浩特防控疫情第一线##内蒙古疫情速报# （来源：奔腾融媒）	评论	检测 基地 记者 肺炎 新闻 发布会 调集 核酸 人员 实验室 检测 人员 党员 机关干部 社区 工作者 志愿者 工作 标本 信息 标本 编号 力求 步骤 质量 时间 基地 检测 力量 基础 方舱 方舱 实验室 实验室 质量监督员 全过程 质量 监督 防控 疫情 疫情 速报 来源	Topic #0	[0.35530275 0.0028493 0.1194576 0.09417802 0.00284994 0.00284933 0.2092571 0.00284944 0.00284947 0.20470716 0.00284988]
#我的上海.....##自从口罩之后,我们生活发生了什么变化# 10月1日至11日，我市累计报告本土阳性感染者191例，涉及多条传播链，市、区防控部门接报后及时响应启动流调排查和风险管控工作，充分发挥“三公（工）一大”协同机制，迅速开展人员排查、社区管控、核酸检测等工作，目前大部分传播链已得到有效控制和基本控制，尚余部分传播链还在应急处置过程中。主要表现为以下特点一是感染来源绝大部分为外省输入。二是感染者大部分为年轻群体，活动范围广，轨迹涉及大型商业体、游乐场所、宾（旅）馆、学校、酒吧、火锅店等人群聚集场所。三是部分市民未履行个人防疫义务和责任，防疫意识淡薄。如进入公共场所未扫场所码；接到外省疾控部门协查通知后，未向属地报告，也未按通知要求落实管控措施；个别人员在接受流调时配合度差，甚至刻意隐瞒信息，增加了疫情处置的难度。目前，公安机关已对相关人员开展调查取证工作，并将依法处置。上海新增…	评论	口罩 生活 变化 报告 本土 传播 防控 部门 启动 排查 风险 管控 工作 充分发挥 协同 机制 迅速开展 人员 排查 社区 管控 工作 传播 传播 应急 过程 来源 外省 感染者 群体 活动 轨迹 商业 游乐场 学校 酒吧 火锅店 人群 场所 市民 防疫 义务 责任 防疫 意识 场所 外省 部门 协查 属地 报告 管控 措施 人员 信息 疫情 公安机关 人员 调查取证 工作 依法 社会 本土 两地 新浪 新闻 社会 本土 两地	Topic #8	[0.12036192 0.00161058 0.13864017 0.07428475 0.00161077 0.14890843 0.02744869 0.00161046 0.48230321 0.00161063 0.00161039]
#四师有序推进秋季农业生产#“连队‘两委’帮我协调了水稻收割机和拉运车辆，再也不用担心庄稼收不回来了。”9月20日，在四师六十八团十连职工张学明的水稻地里，一台收割机正穿梭其中。当前正值秋收时节，师市在抓好疫情防控工作的同时，坚决扛稳粮食安全责任，坚持强化组织动员，多措并举，有序推进农业生产各项工作，取得了农业生产不耽误、职工群众利益不受损的积极成效。O网页链接	评论	四师 有序 农业 生产 连队 水稻 收割机 车辆 庄稼 四师 职工 水稻 收割机 时节 师市 工作 责任 动员 有序 农业 生产 工作 农业 生产 职工群众 利益 网页 链接	Topic #9	[0.00552595 0.18608167 0.00552521 0.00552488 0.0055249 0.0055268 0.20665314 0.1141328 0.00552517 0.45445462 0.00552486]
10月国际航班量较6月翻倍 直飞回国机票降价了21世纪经济报道记者 高江虹 实习生叶晴 北京报道10月11日上午10:25，EY868抵达广州白云国际机场，这是疫情后阿提哈德航空开通的首个阿布扎比至广州的定期航班，阿提哈德航空也是疫情后首个向中国三大门户城市——北京、上海、广州运营远程客运服务的国际航空公司。不独阿提哈德航空，近期越来越多国际航空公司加快恢复往返中国定期航班。10月10日，新加坡酷航宣布，新加坡往返天津的客运航班从10月11日起增至每周两班。目前，酷航已恢复中国大陆7个航点，每周提供9班往返新加坡及中国大陆的航班。同日，新加坡航空也将开通成都往返新加坡的客运航班服务。航班管家发布《2022年9月民航运行监测与分析》显示，国内航司的国际客运航班量大幅上升。9月，国内航司在国际航线上日均执飞客运航班量约35架次，环比上月上升24.5%，日均投放运力10147座次，环比上月上升…	评论	国际航班 机票 降价 世纪 经济 记者 实习生 疫情 航空 定期 航班 航空 疫情 门户 运营 远程 客运 服务 航空 定期 航班 客运 航班 大陆 航点 大陆 航班 航空 客运 航班 服务 航班 管家 监测 分析 航司 国际 客运 航班 航司 国际 航线 客运 航班 运力 座次 航司 国际 客运 航班 运力 水平 数据 国际航班 数据 国际航班 航空 航空 航空 国泰 航空 航空 全日空 航空 航空 酷虎 航空 航空 航空 航空 航空 航空 航空 航空 航空 汉莎 航空 航空公司 国际航班 航班 媒体 政府部门 商定 两国间 航班 航空公司 航空 航空 航司 地方 政府 航线 预计 航线 航线 目的地 地区 国际航班 定期 航班 成田 国际 航线 航空 航线 航空 规划 月份 国际 航线 国际 航线 态势 世纪 经济 记者 数据 国际 地区 航班 国际航班 政策 驱动 数据 国际航班 …	Topic #7	[5.15251533e-04 5.15301697e-04 6.96271190e-02 5.15208833e-04 5.15230996e-04 5.15275414e-04 5.15227374e-04 5.67107641e-01 5.15303539e-04 3.59143161e-01 5.15279520e-04]
@岳阳的那点事 扩散周知【岳阳市君山区新冠肺炎疫情防控指挥部关于划定风险区域范围的通告】为快速有效阻断疫情扩散，切实保障人民群众生命安全和身体健康，根据当前疫情防控工作需要，按照国务院应对新型冠状病毒肺炎疫情联防联控机制综合组《新型冠状病毒肺炎防控方案(第九版)》相关规定，经综合研判，在君山区划定中风险区和低风险区，自2022年10月12日15时起实行分类管理。具体如下:一、中风险区将以下3个区域划定为中风险区。1、君山区柳林洲街道君山大道371号往北至“君山渔具世界”店铺止；2、君山区柳林洲街道长沟子村	评论	肺炎 指挥部 风险 区域 通告 疫情 群众 生命安全 工作 肺炎 疫情 机制 综合 肺炎 防控 方案 第九版 综合 研判 分类管理 区域 街道 大道 渔具 世界 店铺 街道 沟子	Topic #5	[0.00383187 0.00383163 0.00383212 0.00383202 0.05505355 0.72419443 0.00383203 0.00383161 0.00383212 0.00383196 0.19009664]
#西安疫情#【10月12日17时起，#陕西西安市高中风险区有调整#】根据《新型冠状病毒肺炎防控方案（第九版）》关于科学划分、精准管控等要求，经市、区（县）专家疫情分析研判，西安市新冠肺炎疫情防控指挥部研究决定：自2022年10月12日17时起，划定风险区域如下：将以下2地调整为高风险区：新城区解放门街道西六路社区尚德路120号院5号楼；浐灞生态区总部产业园区润和嘉苑小区3号楼。将以下2地调整为中风险区：新城区解放门街道西六路社区尚德路120号院（除5号楼）；浐灞生态区总部产业园区润和嘉苑小区（除3号楼）。同时，根据《新型冠状病毒肺炎防控方案（第九版）》关于风险区解除标准，经市、区（县）专家研判，西安市新冠肺炎疫情防控指挥部研究决定：自2022年10月12日17时起，将曲江新区中海凯旋门社区中海凯旋门小区20号楼由高风险区降为中风险区。调整后，西安市共有高风险区15个，中风险区22个。西安…	评论	疫情 调整 肺炎 防控 方案 第九版 科学 经市 专家 疫情 分析 研判 肺炎 指挥部 研究 风险 区域 调整 街道 社区 号院 生态区 总部 产业园 区润 小区 调整 街道 社区 号院 生态区 总部 产业园 区润 小区 肺炎 防控 方案 第九版 风险 标准 经市 专家 研判 肺炎 指挥部 研究 社区 小区 调整 碑林区 生态区	Topic #10	[0.00203671 0.00203671 0.00203715 0.00203698 0.00203677 0.27898927 0.00203688 0.00203676 0.00203677 0.00203673 0.70267926]
#人文咸阳# 2022年10月11日22时起兴平出租车暂停运行！#疫情防控##亿点曝光计划# 2咸阳 L浪讯视界的微博视频 ???	评论	人文 出租车 曝光 计划 浪讯 视界 视频	Topic #4	[0.02440148 0.02439402 0.02439084 0.02439026 0.75607075 0.02439024 0.02439079 0.02439041 0.02439896 0.024392 0.02439024]
新安县解除防外溢临时管控区#疫情防控 L里拉的日常的微博视频 ?	评论	视频	Topic #4	[0.0476193 0.04762091 0.04762367 0.04761919 0.52379837 0.04761905 0.04762332 0.04761905 0.04761905 0.04761905 0.04761905]
#苏州疫情防控最新消息#今天，苏州发布防疫新要求，请来（返）苏州人员及时主动报备，配合做好“落地检”。省外来（返）人员实施3天3检，并做好自我健康监测。宾馆、酒店、民宿、过夜浴场等住宿业单位要严格履行查验责任，督促提醒省外来（返）人员开展“落地检”和“3天3检”，发现中高风险区旅居史人员要第一时间报告。出入公共场所查验48小时核酸！对未按要求参加核酸检测人员，将进行赋“黄码”管理。	评论	最新消息 防疫 人员 人员 宾馆 酒店 民宿 浴场 住宿 单位 责任 人员 旅居 人员 时间 报告 小时 核酸 人员 管理	Topic #8	[0.00523696 0.0052378 0.00523721 0.08816134 0.00523611 0.00523628 0.00523673 0.29574666 0.57419941 0.00523581 0.00523568]
发布了头条文章：《街道疫情防控工作汇报》 O街道疫情防控工作汇报 ?	评论	头条 文章 街道 工作汇报 街道 工作汇报	Topic #10	[0.01960799 0.41176382 0.0196085 0.01960784 0.01960784 0.01960784 0.01960784 0.01960784 0.01960787 0.01960807 0.41176453]
论疫情防控体系下的人民就餐现状 ?	评论	体系 现状	Topic #9	[0.04761905 0.04761905 0.04762217 0.04761905 0.04761905 0.04761905 0.04761905 0.04761905 0.04761905 0.52380584 0.04761961]
王涛检查疫情防控工作 L九台融媒的微博视频 ?	评论	检查 工作 融媒 视频	Topic #1	[0.0243936 0.57472231 0.02439355 0.02439188 0.20574621 0.02439203 0.02439561 0.0243905 0.02439096 0.02439311 0.02439024]
#我要上同城精选#【#吉林省抗疫日记# 吉林长春新增本土无症状感染者8例 活动轨迹公布！】10月11日0-24时，长春市新增8例本土无症状感染者。根据流调结果，现将其活动轨迹涉及场所发布如下：无症状感染者1、2：自龙嘉机场闭环转运至集中隔离点，无自行活动轨迹。无症状感染者3：现住榆树市秀水镇双合村10组。无症状感染者4：现住宽城区春铁大厦C2座。无症状感染者5：现住南关区保利金香槟小区A3号楼。无症状感染者6：现住南关区岳阳街东电小区3栋。无症状感染者7、8：现住宽城区新星宇·和顺17栋。以下为无症状感染者3-8活动轨迹：10月6日18：00-22：00 绿园区叁玖烤场音乐烤吧10月7日6：59-9：20 宝裕悦兰湾二期工地16：10-16：19、17：17-17：24 铭禹超市（辽宁路）17：00-17：15 百合饭包（华正批发市场）17：15-17：17新疆大串（华正批发市场门口）1…	评论	抗疫 日记 本土 活动 轨迹 本土 活动 轨迹 场所 机场 闭环 活动 轨迹 秀水 双合 春铁 大厦 保利 香槟 小区 小区 新星 和顺 活动 轨迹 绿园区 烤场 音乐 工地 百合 华正 批发市场 华正 批发市场 工地 正宗 寿司 三环 购物中心 影城 三环 朝族 冷面 街店 有限公司 居民 意识 工作 感染者 活动 轨迹 人员 鼻塞 流涕 咽痛 嗅觉 味觉 症状 人员 社区 村屯 报告 管控 措施 总台 记者	Topic #8	[0.00226821 0.00226774 0.00226778 0.05072142 0.00226931 0.00226794 0.03254531 0.00226971 0.83205026 0.00226777 0.06880455]
#疫情防控,成都在行动# 【成都市新型冠状病毒肺炎疫情防控指挥部通告 ???】 ????#成都疫情防控# ?	评论	肺炎 指挥部 通告	Topic #5	[0.0243909 0.02439048 0.02439031 0.02440278 0.02439024 0.75608111 0.02439024 0.02439024 0.02439154 0.02439025 0.02439189]
有太爱我这个工作了，我刚搞完疫情防控就接着立马去扶贫，我的青春伤痕累累。 ?	评论	工作	Topic #1	[0.04762863 0.52375663 0.04762282 0.04761992 0.04762093 0.04762923 0.04763579 0.04761955 0.04762295 0.0476245 0.04761905]
[truncated: 17,681 more rows]
