# Supplementary material for: How online public opinion evolves before and after policy adjustments in response to major public health emergencies
Source: Front Public Health. 2025 Jun 9;13:1438854. doi: 10.3389/fpubh.2025.1438854 (PMC12183273; doi:10.3389/fpubh.2025.1438854)
Supplement: Supplementary file 6 [file Table_6.xlsx]

## Sheet: Sheet1
content	type	content_cutted	概率最大的主题序号	每个主题对应概率
公司或将获得天使轮投资500万美元苏白传媒讯（通讯员阿凌、文文）24日讯，公司或将获得天使轮投资500万美元。 公司COE苏总透露，日前他与某校友、同学企业家初步达成共识，获得天使轮投资。 苏总说，该企业家对苏总的商业计划书表示赞赏，对公司企业文化、理念、价值观、创业团队表示欣赏，对于公司的主营业务，尤其是影视项目书、影视计划表示浓厚兴趣。 苏总说，双方将在今年晚些时候在湖北武汉进行进一步磋商。 苏总表示，他也联系了多名武汉大学在汉校友、同学企业家，递交商业计划书、融资投资计划书。 苏总说，疫情前，一些武汉大学同学、校友在湖北武汉江夏某农庄小范围聚会过，大家把酒言欢，深夜在别墅促膝长谈，整夜不眠。一些在外地发展校友表示，武汉发展势头好、建设好、投资环境好，人才优势突出，考虑在汉建设分部或者华中总部，投资一些项目。苏总在聚会上提出投资影视项目的计划，校友、同学们表示认同。 此后湖北、武汉虽…	评论	公司 天使 投资 传媒 通讯员 文文 日讯 公司 天使 投资 公司 校友 同学 企业家 共识 天使 投资 企业家 商业 计划书 公司 企业 文化 理念 价值观 创业 团队 公司 主营业务 影视 项目 影视 计划 磋商 校友 同学 企业家 商业 计划书 融资 投资 计划书 疫情 同学 校友 农庄 聚会 把酒言欢 别墅 外地 发展 校友 建设 投资 环境 人才 优势 建设 分部 总部 投资 项目 聚会 投资 影视 项目 计划 校友 同学 疫情 图书 影视 影视 选题 策划 资源 疫情 经济 形势 投资人 美女作家 风险投资 融资 计划 投资人 人品 发展 状况 计划书 商定 磋商 图书 销量 版税 人民币 美女作家 经纪人 作品 影视 计划 文学 影视 交流 美女作家 投资 总公司 总公司 影视 创始人 合伙人 女作家 品牌 媒体 版权 运营 新作 图书 建议 新华 先锋 文艺 果麦 文学 …	Topic #9	[0.00076236 0.00076242 0.41963512 0.00076241 0.0007624 0.00076246 0.0007623 0.03845567 0.08615364 0.42110714 0.02931161 0.00076246]
诸多迹象表明，国内在疫情防控方面已掉进了“专家陷阱”。是时候回到思考问题的原点：新冠病毒到底从哪里来？它的变异与传播路径是什么？如果你抓不住它的源头和本质，凭什么去控制它或者战胜它？如果专家们念歪了经，乐见做大所谓的“战疫经济”，那么国无宁日必将持续若干年。 ?	评论	迹象 专家 陷阱 思考问题 原点 病毒 变异 传播 路径 源头 本质 战胜 专家 战疫 经济 国无宁日	Topic #10	[0.01086957 0.01087031 0.01087106 0.13351343 0.01086957 0.11360535 0.0108707 0.01086963 0.01086957 0.01086974 0.56231273 0.10360835]
《疫情防控热点问答｜这些问题的权威回应来了！》疫情防控热点问答｜这些问题的权威回应来了！O网页链接 ?	评论	热点 热点 网页 链接	Topic #1	[0.01923077 0.40384614 0.0192308 0.40384493 0.01923077 0.01923077 0.01923166 0.01923077 0.01923079 0.01923077 0.01923077 0.01923107]
#长春身边事# 【#长春# 沈铁：2023年春运火车票12月24日开售】2023年铁路春运自1月7日开始，2月15日结束。春运期间，沈阳铁路部门将更好统筹疫情防控和春运组织，不断提升铁路运输服务品质。2023年春运火车票将于2022年12月24日开始发售。 铁路部门提示，请旅客朋友及时关注“铁路12306”网站和“中国铁路”“沈阳铁路”微信公众号发布的信息，合理安排行程，旅途中加强自身健康防护，共同维护春运良好出行环境。来源： 中国吉林网 ???	评论	春运 火车票 铁路 春运 铁路 部门 春运 服务 品质 春运 火车票 发售 铁路 部门 旅客 朋友 铁路 网站 铁路 铁路 微信 公众 信息 合理安排 行程 旅途 春运 环境 来源	Topic #5	[0.00396841 0.0039685 0.00396879 0.00396853 0.00396919 0.69897969 0.0039684 0.261333 0.00396957 0.00396867 0.00396863 0.00396862]
最近，不少人在感染新冠病毒后反映嗅觉和味觉失灵了。“‘阳’了之后，嗅觉、味觉都失灵了，只能尝到最基础的味道。食物原本的层次感没有了，只有很淡的甜、咸、辣的感觉，吃什么都失去了滋味。”“香水都闻不到了，喷了很多，凑近只觉得有一种呛鼻的刺激感。”近日，不少网友分享自己在感染新冠病毒后嗅觉、味觉失灵的经验。一名网友称，对于食物感知下降的体验，就像1920×1080的蓝光画质突然变成了600×360的低清分辨率。国务院联防联控机制综合组专家、中国中医科学院广安门医院呼吸科主任医师李光熙在接受人民日报健康客户端记者采访时表示，嗅觉和味觉不灵敏往往发生在年轻患者身上，是因为阳气被遏制，需要“通阳”。中日友好医院呼吸与危重症医学科主任医师林江涛在人民日报健康客户端“大夫说”节目中指出，嗅觉味觉减退是新冠病毒感染特别是奥密克戎病毒株感染后的“一过性”症状，随着疾病的进程和症状的逐步减轻，大多数人完全可以…	评论	病毒 嗅觉 味觉 失灵 嗅觉 味觉 失灵 基础 味道 食物 原本 层次感 感觉 滋味 网友 病毒 嗅觉 味觉 失灵 经验 网友 食物 体验 画质 分辨率 机制 综合 专家 科学院 医院 主任医师 光熙 人民日报 客户端 记者 嗅觉 味觉 患者 阳气 危重症 医学科 主任医师 人民日报 客户端 大夫 节目 嗅觉 味觉 病毒感染 病毒 过性 症状 疾病 进程 症状 网友 咖啡 嗅觉 刺激性 洋葱 嗅觉 经验 光熙 热气 熏蒸 食疗 阳气 胃口 光熙 建议 方法 细棍 鼻腔 鼻内会 感觉 通气 味觉 嗅觉 过程 编辑 社区网	Topic #6	[0.00292492 0.00292495 0.00292416 0.00292453 0.00292409 0.0029244 0.44875746 0.12728512 0.08995729 0.00292437 0.31060449 0.00292423]
市气象台24日6时发布北京地区天气预报：今天白天晴，北风三级转南风一二级，最高气温3℃；今天夜间晴转多云，南转北风一二级，最低气温零下7℃。今天上午本市仍伴有北风，山区阵风较为明显，外出请注意防风防寒；天干物燥，需注意用火用电安全，谨防火灾。（编辑:昊昊）#疫情防控##小兴关注##爱我大兴社区网##天气预报#	评论	气象台 天气预报 气温 最低气温 本市 阵风 防风 天干 需注意 用电 火灾 编辑 社区网 天气预报	Topic #0	[0.08333333 0.08333333 0.08333333 0.08333333 0.08333333 0.08333333 0.08333333 0.08333333 0.08333333 0.08333333 0.08333333 0.08333333]
为了更好地缓解患者痛苦，方便患者就医，大兴区人民医院特开设中医新冠门诊。本门诊针对新冠高热难退、咳嗽咳痰、恶心呕吐、头身疼痛等症状，发挥中医优势，向广大患者提供中草药汤剂或免煎颗粒治疗，有需要的患者可于正常工作日到中医科就诊，咨询电话60283031。（编辑:昊昊）#疫情防控##小兴关注##爱我大兴社区网#	评论	患者 患者 医院 门诊 门诊 恶心 头身 疼痛 症状 优势 患者 汤剂 颗粒 患者 工作日 中医科 咨询电话 编辑 社区网	Topic #6	[0.00892857 0.00892857 0.00892886 0.00892888 0.00892857 0.00892857 0.90178373 0.00892896 0.00892857 0.00892879 0.0089293 0.00892862]
很多人都寄希望我国在放开疫情防控政策之后，2023年物价能够平稳回落，老百姓的生活成本能够降下来。不过，业内人士则表示，受到全球性通胀，以及我国央行宽松货币政策的影响，2023年通货膨胀很难降下来，有4类商品可能面临涨价。第一类：粮油价格上涨2023年国内粮食价格还会上涨，主要是今年世界粮食减产，不少产粮大国都限制粮食出口，国际粮价格出现上涨，从而影响到国内粮价的上升。过去国内超市5公斤/袋大米的价格在45-50元，现在5公斤/袋大米的价格在60-65元之间。2023年粮食价格小幅上涨恐难避免。除了粮食之外，还有食用油价格也可能会上涨。现在超市的食用油价格涨得很厉害，过去5L的食用油只要45元到55元，现在基本上都要涨到了65元。食用油的价格上涨主要是因为进口玉米、大豆、葵花籽等原材料价格的上涨。2023年食用油价格继续上涨也是大概率的事情。第二类，汽油价格的上涨回顾2022年，受到国际…	评论	政策 物价 老百姓 生活 成本 业内人士 全球性 货币政策 影响 商品 涨价 粮油 世界 粮食 减产 粮食 出口 国际 价格 影响 粮价 价格 价格 小幅 粮食 食用油 价格 食用油 价格 食用油 食用油 进口 大豆 葵花籽 原材料 价格 食用油 价格 概率 事情 汽油价格 国际 油价 影响 汽油价格 汽油价格 总体 价格 区间 老百姓 成本 物流 公司 经营 成本 商品价格 情况 经济 汽油 计划 汽油价格 概率 生活 用纸 生活 用纸 厨房 用纸 用纸 办公 用纸 餐巾纸 生活 用纸 树木 原材料 进口 价格 居民 生活 用纸 预计 生活 用纸 价格 空间 烟草 价格 烟民 老百姓 香烟 需求量 香烟 价格 国民 国家 香烟 价格 烟民 数量 经济 财政收入 烟草 价格 烟草 税收 资料 烟草 国家 财政收入 烟草 税收	Topic #11	[0.00151062 0.00151089 0.00151082 0.00151082 0.00151074 0.00151064 0.00151063 0.00151067 0.06761379 0.43166657 0.00151076 0.48712305]
【告急！#武汉血库a型血o型血仅剩2天用量#】最近，武汉市血液中心血液库存急剧下降，全部四种血型库存总量约为4000个单位，其中最为短缺的A型和O型血仅够两天临床用量。 据工作人员介绍，每年冬季都是武汉市供血紧张的时段，受大学生放假和新冠疫情叠加影响，献血人数出现了断崖式下降，目前全市献血点每天献血人数不足100人。根据国家卫健委印发的《血站新冠病毒感染防控工作指引》，新冠病毒感染者最后一次核酸检测阴性或抗原检检测结果正常7天后就可献血，为了挽救生命，武汉血液中心号召市民挽起袖子，捐献热血。（记者：童亮） O网页链接	评论	血库 用量 血液 中心 血液 库存 血型 库存 总量 单位 临床 用量 工作人员 供血 时段 大学生 疫情 影响 人数 断崖 全市 人数 印发 血站 病毒感染 防控 工作 病毒感染者 阴性 抗原 检测 生命 血液 中心 市民 袖子 热血 记者 网页 链接	Topic #7	[0.15390382 0.15294206 0.00354683 0.00354618 0.00354709 0.00354682 0.18280532 0.31804786 0.05050594 0.00354647 0.00354725 0.12051435]
《2022，鄂尔多斯重大项目全速开跑！》 2022年，鄂尔多斯市坚持统筹疫情防控和经济社会发展，紧扣“一产重塑”“二产升级”“三产重构”，以项目为抓手，以服务促发展，全力构筑“四个世界级产业”，奋力推进现代化鄂尔多斯建设，全市443个项目全部开复工，开复工率100% 。#奋进新征程 建功鄂尔多斯# O2022，鄂尔多斯重大项目全速开跑！	评论	重大项目 经济社会 发展 重塑 升级 重构 项目 服务 促发展 构筑 世界级 产业 现代化 建设 全市 项目 征程 建功 重大项目	Topic #2	[0.00704231 0.00704233 0.9225298 0.00704235 0.00704364 0.00704315 0.00704266 0.00704244 0.00704237 0.00704421 0.00704226 0.00704249]
疫情防控进入新阶段，新华社再发三连评-观察者网 O疫情防控进入新阶段，新华社再发三连评 ?	评论	阶段 观察者 阶段	Topic #1	[0.03125 0.65623671 0.03125064 0.03125 0.03125136 0.03125235 0.03125092 0.03125 0.03125059 0.0312505 0.03125365 0.03125329]
我发布了：放开前对比放开后 # @?千童?姑娘.语录 #疫情 #疫情防控全面放开 ##快手# @快手 O网页链接 ?	评论	千童 姑娘 语录 疫情 网页 链接	Topic #1	[0.02381016 0.73808858 0.02380956 0.02380952 0.02380952 0.02381147 0.02380967 0.02381003 0.02381027 0.02380972 0.02381162 0.02380987]
过去3年，中国政府和人民作出巨大牺牲，通过“动态清零”等防控政策取得非凡抗疫成绩。得益于政府的公共卫生政策以及人民的大力支持、牺牲以及履行公民义务，中国避免了大约500万人死亡。那些批评中国抗疫政策的观察人士很少提到，中国所采取的防控措施根植于传统家庭观念，包括孝顺和尊敬老人。在中国社会里，保护家人健康是重中之重《在华美国人看中国抗疫：优化疫情防控正当其时》美国作家马意骏在中国生活了20多年，这3年更是见证了中国的抗疫历程。马意骏12月23日在中国日报网撰文称，优化疫情防控正当其时，深得人心。O网页链接	评论	防控 政策 抗疫 成绩 政府 公共卫生 政策 公民 义务 抗疫 政策 人士 防控 措施 传统 家庭 观念 孝顺 老人 社会 家人 抗疫 优化 生活 抗疫 历程 中国日报 撰文 优化 网页 链接	Topic #1	[0.00367687 0.50726549 0.00367682 0.04878693 0.00367727 0.19467961 0.00367714 0.00367675 0.16037722 0.00367673 0.06315214 0.00367702]
【#高校师生自制抗原试剂供全校使用#】#抗原一盒难求高校师生手工自制# 目前，抗原检测盒“一盒难求”，@中国石油大学华东 化学化工学院曾景斌教授基于已有研究，带领团队迅速化身“生产小队”，将实验室作为临时“生产点”，用科研设备和材料手工自制抗原检测试剂盒，并免费向有需求的教职工和留校学生发放！团队成员表示：“我们正加班加点赶制试纸，保障校内的抗原检测需要，希望用我们的所学所长，为学校疫情防控贡献一份力量。”目前已有师生领取到第一批自制抗原检测试剂及防疫包。会科研、能动手、有担当，这样的科研人，我们怎能不爱呢～#发烧时要少吃高蛋白食物# L闪电新闻的微博视频	评论	高校 抗原 试剂 全校 抗原 高校 手工 化学 教授 研究 团队 化身 生产 小队 实验室 生产 科研 设备 材料 手工 试剂盒 免费 教职工 学生 团队 成员 加班加点 试纸 所学 所长 学校 贡献 力量 试剂 防疫 科研 动手 科研 发烧时 食物 新闻 视频	Topic #7	[0.00342501 0.00342613 0.00342555 0.00342609 0.00342564 0.00342674 0.00342548 0.49060484 0.09352748 0.38503634 0.0034258 0.0034249 ]
#疫情##阳性康复居家如何全面消杀##疫情防控# L思恒说房的微博视频 ?	评论	疫情 阳性 居家 消杀 视频	Topic #7	[0.01613458 0.01613406 0.01612912 0.01612903 0.01613074 0.29059287 0.01613094 0.54809402 0.01613233 0.01612952 0.01613336 0.01612944]
【人民银行参事室主任纪敏：货币、财政政策传导效果有望增强 我国货币政策以我为主的空间将进一步增大】 据上证报，人民银行参事室主任纪敏23日在中国财富管理50人论坛2022年会上表示，随着疫情防控态势的转变和一系列政策措施的起效，有利条件正不断增多。一是经济循环改善将有助于提升货币流通速度，货币、财政政策传导效果有望增强。二是前期以及明年出台的一系列稳增长政策措施的效果将进一步显现。三是外部环境也存在有利的一面。随着中美经济周期反转变化，我国货币政策以我为主的空间将进一步增大，有利于在保持流动性合理充裕的同时，维护人民币汇率在合理均衡水平上的基本稳定。四是前一时期供给侧结构性改革的红利效应将逐步释放。（上证报）	评论	参事室 货币 财政政策 传导 效果 货币政策 空间 参事室 财富 管理 论坛 态势 政策措施 经济 循环 速度 货币 财政政策 传导 效果 政策措施 效果 外部环境 经济周期 变化 货币政策 空间 流动性 人民币 汇率 水平 供给 结构性 改革 红利 效应	Topic #11	[0.00354641 0.00354633 0.0035466 0.08349152 0.00354626 0.00354614 0.0035468 0.00354636 0.00354627 0.00354637 0.00354648 0.88104446]
我就怕快递物流在春节期间被疫情防控受影响我就赶紧下了几个单，我估计在之后下单物流就无法运输了所以我抓紧时间定了单买的物品。这几天还好物流虽然运输不畅但总算把我买的物品快运到地方了。 2灵武市 ?	评论	物流 影响 下单 物流 运输 物品 物流 运输 总算 物品 地方	Topic #9	[0.00980404 0.00980428 0.00980421 0.26570749 0.00980457 0.30455795 0.00980413 0.00980538 0.00980495 0.34149253 0.00980515 0.00980532]
在羊圈第四天了，先生居然比我先阳。因为一直都在一起行动。知道车友阳了，我们也就没做任何防护措施。再说住在车里，空间狭小，也无法分开隔离，反正该阳的都得阳。目前我还是啥感觉都没有。本来大家最担心的就是我，结果我还挺坚强?。不敢发朋友圈，怕朋友们为我担心，在微博mark一下。看看自己能不能坚持到决赛#今天你阳了吗##疫情防控##疫情# 2揭阳	评论	羊圈 先阳 车友 措施 空间 感觉 朋友圈 朋友 决赛 疫情	Topic #8	[0.19318417 0.28007828 0.01612939 0.01612903 0.01612936 0.01613092 0.01612926 0.01613084 0.3815641 0.01613063 0.01613189 0.01613213]
实时快报：【#出海“抢订单”成效显著 企业满载而归捷报频传#】云财经讯，随着全国疫情防控措施的优化调整，各地正紧锣密鼓部署“拼经济”，政府“组团”出海抢订单，企业主动走出去拓市场，经济复苏跑出加速度，将为明年赢得“开门红”打下良好基础。 ?	评论	快报 订单 成效显著 企业 捷报频传 财经 全国 措施 优化 调整 部署 经济 政府 组团 订单 企业 市场 经济 加速度	Topic #11	[0.00657943 0.11938091 0.09122208 0.00658577 0.00658009 0.00657913 0.00657912 0.00657973 0.00657905 0.26864791 0.00657937 0.46810741]
新冠是大号感冒吗？作者：冠状病毒防治专家组成员，湖北人民医院呼吸内科副主任医师，武汉大学人民医院呼吸科医生余昌平近段时间新冠疫情在全国爆发，很多地方比较严重。国家出台的防控补充“二十条”引起了全国很多人的反响，也有很多人说新冠没关系，认为就是个普通感冒甚至是流感。这是错误的。新冠与感冒的区别主要有三点：1、传染性不一样。普通感冒几乎没有传染性，流感有传染性但是不强，新冠病毒传染性非常强。2、相比感冒，新冠病毒导致肺炎的概率高得多。3、病毒变异的不确定性。	评论	大号 作者 专家 医院 内科 主任医师 医院 医生 疫情 全国 地方 比较严重 国家 防控 全国 反响 流感 错误 区别 传染性 传染性 流感 传染性 病毒 传染性 病毒 肺炎 概率 不确定性	Topic #10	[0.00413273 0.00413371 0.00413254 0.00413341 0.00413239 0.00413249 0.16362212 0.0041325 0.00413284 0.00413245 0.79504909 0.00413374]
【告急！#武汉血库a型血o型血仅剩2天用量#】最近，武汉市血液中心血液库存急剧下降，全部四种血型库存总量约为4000个单位，其中最为短缺的A型和O型血仅够两天临床用量。 据工作人员介绍，每年冬季都是武汉市供血紧张的时段，受大学生放假和新冠疫情叠加影响，献血人数出现了断崖式下降，目前全市献血点每天献血人数不足100人。根据国家卫健委印发的《血站新冠病毒感染防控工作指引》，新冠病毒感染者最后一次核酸检测阴性或抗原检检测结果正常7天后就可献血，为了挽救生命，武汉血液中心号召市民挽起袖子，捐献热血。（记者：童亮） O网页链接	评论	血库 用量 血液 中心 血液 库存 血型 库存 总量 单位 临床 用量 工作人员 供血 时段 大学生 疫情 影响 人数 断崖 全市 人数 印发 血站 病毒感染 防控 工作 病毒感染者 阴性 抗原 检测 生命 血液 中心 市民 袖子 热血 记者 网页 链接	Topic #7	[0.15390382 0.15294206 0.00354683 0.00354618 0.00354709 0.00354682 0.18280532 0.31804786 0.05050594 0.00354647 0.00354725 0.12051435]
放开不可取，精准有必要，这个一直是我对疫情防控的看法。前面很多号召完全放开，不羁放荡爱自由的网上喷子们，不知道现在你和你的家人们可还好？当然你们是永远不会后悔的！ ???想起当年蒋光头在长江防线对江防司令说的话：打牌，你不行，打仗，我不行，所以拜托各位了 ?	评论	精准 喷子 光头 防线 江防 司令	Topic #1	[0.03125 0.6562063 0.03125078 0.03125026 0.03126638 0.0312655 0.03125622 0.0312513 0.03125 0.0312502 0.03125305 0.03125001]
#学生教育与管理# 青岛大学附属医院：筑牢救治“防线” 用生命守护生命发布时间：2022-12-23 作者：孙军 魏喆吉 来源：中国教育新闻网“快，患者意识不好，氧饱和测不出，马上准备入抢救室抢救！”这是12月20日发生在青岛大学附属医院市南院区急诊门诊的一幕。当天深夜，一名患者，突发喘憋加重，呼吸心搏骤停，经过半个小时抢救，急诊医护人员把他从死亡线上拉了回来，并迅速转往ICU进行进一步治疗。近期，疫情防控进入新的特殊时期，面对急危重症者激增的压力，青岛大学附属医院不断优化诊疗流程、扩容资源，集中全院力量全力保障急救生命通道畅通。急诊一线医护人员克服种种困难，坚守救治一线。“很多患者尤其老年人，发热或确诊新冠阳性后往往诱发多种并发症，从12月初开始，急诊科急诊量激增。疫情的侵袭再加上超负荷地运转，很多医护人员都病倒了，但大家都咬牙坚持在急诊一线，全力救治急诊患者。急诊是医院的最前线，守护…	评论	学生 教育 管理 医院 防线 生命 生命 时间 作者 来源 教育 新闻网 患者 意识 抢救室 医院 门诊 患者 心搏 小时 医护人员 死亡线 时期 压力 医院 优化 流程 资源 全院 力量 生命 患者 老年人 阳性 急诊科 疫情 运转 医护人员 患者 医院 前线 群众 生命安全 内科 病区 医院 急诊科 主治医师 产假 急诊科 压力 情况 工作 防护服 污染区 小时 体力 精力 挑战 医生 劳累 心动过速 服药 岗位 医院 院区 门诊 患者 医护人员 加班加点 同事 身体 内科 病区 急诊科 病床 分析 病例 分流 患者 浑身 酸痛 重病 医院 院区 急诊科 带头人 工作 颈椎病 工作岗位 医护 团队 危重症 病人 病人 分流 有序 运转 爸爸 爸爸 妈妈 女儿 孩子 奶奶 口罩 医院 平度 院区 急诊科 护士长 女儿 视频 电话 孩子 电话 宣传部长 记者 疫情 形势 压力 患者 时间…	Topic #6	[0.0010397 0.00103988 0.00103962 0.00104042 0.13507965 0.00103978 0.56727508 0.11253343 0.17679317 0.00103965 0.00103992 0.00103971]
#抗击疫情##龙岩疫情##龙岩一中#校领导发言：最近我们学校有些学生，在疫情防控方面自我管理不好。也有的学生没有遵守疫情相关规定，不戴口罩。所以有的班级请假的人员会很多。第二个关于期末复习的事情啊，疫情就是提前的高考，疫情就是淘汰掉借疫情偷懒的学生，让自立的学生更加出众。我们学校在期末的最后时间将继续抓好周考，以周考为载体，在家里上网课的同学 也要根据老师的安排，认真听课，认真作业，在班上在线下课程的学生，要珍惜当下的上课时间。 认真学习，提高学业成绩。在疫情下，要提高我们的自我管理能力，提高自主学习能力。但作为学生，真正坐在小阳人中的那一个我想问问：在那么多学生老师阳的情况下，我们在打的真的是抗疫战不是期考战吗？我们应该趁这个时候弯道超车厦门福州是吗？期考在即，还那么多人在家里阳着上课，普通的感冒也会难受，那高烧不退呢？阳了的学生回家休息第一想到的不是身体，而是期考成绩，我们到底生活在…	评论	抗击 疫情 疫情 校领导 学校 学生 学生 疫情 班级 人员 事情 疫情 疫情 疫情 学生 学生 出众 学校 时间 载体 同学 老师 作业 课程 学生 时间 认真学习 学业成绩 疫情 能力 能力 学生 问问 学生 老师 情况 抗疫 学生 回家 身体 期考成绩 生活 朝代 考试 意义 同学 考试 传染给 回家 父母 老人 责任 学生 原因 口罩 防控 作文 抗疫 蝼蚁	Topic #8	[0.00203345 0.0020333 0.00203262 0.00203341 0.00203291 0.15036031 0.00203276 0.00203315 0.7674845 0.00203263 0.06385835 0.0020326 ]
西北鸡骨头木晨练棍，棍体光滑如玉，色泽谈黄色，密度高，韧性和弹力都很强，自古是做农具柄和武术棍的**材料，有喜欢的朋友请参图出价，偏远地区不包邮，疫情防控区域不 ?	评论	鸡骨头 晨练 棍体 色泽 黄色 密度 韧性 弹力 农具 武术 材料 朋友 区域	Topic #11	[0.01923077 0.01923101 0.01923584 0.01923102 0.01925318 0.0192371 0.01923173 0.01924332 0.36771905 0.0192453 0.01923174 0.43990994]
#大学生之友# 上海：设立资助专项助高校特困生返乡发布时间：2022-12-22 作者：任朝霞 来源：中国教育新闻网中国教育报-中国教育新闻网讯（记者 任朝霞）在新冠疫情防控新形势下，上海各高校正有序安排在校学生提前分批返乡。日前，上海市教育发展基金会与市教委、市学生事务中心紧急磋商，拨出专项资助款，设立上海高校特困学生返乡过年资助专项，助力他们在这个冬季顺利返乡，按时参加线上课程、期末考试等教学活动。据悉，该资助专项由上海市教育发展基金会出资100万元，委托上海市学生事务中心具体实施。资助专项覆盖上海56所高校，包括民办高校和高职专科院校，资助对象为家庭经济特别困难的在校生，重点考虑少数民族地区、中西部地区困难学生，以及罹患重大疾病、遭受严重意外伤害、家庭遭遇重大自然灾害财产遭受重大损失的学生。该专项共资助2000名大学生，资助款将于近期通过各高校发放至受助学生。上海市教育发展基金会秉…	评论	大学生 之友 资助 专项 高校 特困生 时间 作者 来源 教育 新闻网 教育 教育 新闻网 记者 高校 有序 在校学生 教育 发展 基金会 市教委 学生 事务 中心 磋商 专项 资助款 高校 学生 资助 专项 助力 课程 期末考试 教学活动 资助 专项 教育 发展 基金会 出资 委托 学生 事务 中心 资助 专项 高校 高职 专科 院校 资助 对象 家庭 经济 在校生 重点 少数民族 地区 地区 学生 疾病 家庭 遭遇 财产 重大损失 学生 专项 资助 大学生 资助款 高校 学生 教育 发展 基金会 汇智 方针 资助 工作 家庭 经济 学生 老区 社会 公益 社会风尚 基金会 理事长 学生 资助 专项 学子 送温暖 爱心 企业 爱心 人士 作者	Topic #8	[0.0016894 0.00168933 0.1209836 0.00168946 0.31658042 0.0016895 0.00168955 0.17222266 0.37669686 0.00168961 0.00168962 0.00168999]
看到一位杭州一生分享的关于新冠的观点以及预防与治疗的方法，需要的朋友可以收藏！这个比较权威，有了后就不用到处去搜集各种小道知识了……#疫情防控##奥密克戎##王广发研判本轮疫情高峰或持续至春节后# ?	评论	观点 方法 朋友 小道 广发 研判 疫情	Topic #10	[0.01612953 0.01613382 0.01612921 0.11990865 0.01612996 0.01613103 0.01613127 0.01612994 0.24528143 0.01613009 0.48962995 0.01613512]
#早安心语#??整整三年，我们国家和人民坚持下来非常不易，我们每一个人都是自己的英雄，也是这个时代的英雄。“二十条”和“新十条”发布后，疫情防控措施进入了一个新的阶段，我们要更有使命感和历史担当，做好自身生命健康的第一负责人，不要辜负过去三年许多英雄的付出。祝?周末开心快乐 ?	评论	整整 国家 时代 措施 阶段 使命感 历史 生命 负责人	Topic #1	[0.01219552 0.54460663 0.33342068 0.01219536 0.01219756 0.01219755 0.01219666 0.01219933 0.01219818 0.01219977 0.01219602 0.01219675]
2022年12月24日周六独新时空！一切美好从心开始：1、张文宏：当前，老年人感染的高峰还没到。目前上海老人总体的新冠重症率很低，医疗机构也正在做充分的准备。现在，新冠疫情还是在逐渐攀升，预期一周内达到感染的峰值，感染峰值的到来，也会使得重症率增多。老年人所在的养老院、护理院等，也要坚持尽可能地避免工作人员将病毒带入院区。此外，北方有症状比例比南方高很多，上海介于北京和广州之间。2、北京佑安医院李侗曾：从目前执行的第九版诊疗方案，第一，体温恢复正常3天以上；第二，症状基本消失或明显好转；第三，有肺炎症状的，在复查CT时，显示肺炎病灶已经明显吸收；第四，连续两天核酸检测阴性，或者Ct值≥35，或者3次抗原阴性。满足上述条件可达到治愈标准。3、经济观察网：日前市场传出广州二手房参考价取消的消息，对此，从广州多家银行贷款经理处获悉，其所在银行二手房按揭放款已不按参考指导价，而是按成交价和评估价…	评论	新时空 老年人 老人 总体 重症 医疗机构 疫情 预期 峰值 峰值 重症 老年人 护理 工作人员 病毒 院区 症状 比例 医院 第九版 方案 体温 症状 消失 肺炎 症状 复查 肺炎 病灶 阴性 抗原 阴性 条件 标准 经济 市场 二手房 参考价 消息 银行贷款 经理 银行 二手房 按揭 指导价 成交价 评估价 原则 二手房 参考价 指导价 时间 公司 股价 公司 股票 公司 流媒体 电影 投资 力度 股票 市场 世界杯 男足 军团 世界杯 冠亚军 格子 军团 世界 榜首 车型 汽车 公司 折价 免费 服务 折价 着力 消费 优先 智能 消费 高端 消费品 供应 居民 消费品 绿色 品质 升级 地产 供需 政策 终端 销售 数据 预计 地产 板块 厨电 龙头 估值 政策 优化 地产 政策 发力 线下 渠道 厨电 板块 消费 政策 小家电 板块 电器 投影仪 消费 景气 影响 消费 腾讯 …	Topic #11	[0.00088355 0.0008836 0.02423267 0.00088349 0.00088355 0.00088349 0.09886504 0.11512015 0.00088358 0.26643945 0.0882239 0.40181753]
【杂谈】“核酸检测造假” 现如今，如果在互联网搜索引擎中输入“核酸检测造假”6个字的话，计算机界面上将呈现出那么多的有关“核酸检测造假”信息，数也数不清楚，看也看不过来，那真是触目惊心，令人气愤，让人情不自禁，诅咒那些谋财害命并祸国殃民的“核酸检测造假”的人，遭天谴并受到法律制裁，锒铛入狱，沦为阶下囚，牢底坐穿，向党和国家及人民赎罪。 近三年来，无论是滴水成冰的数九寒天，还是酷热难耐的三伏天，只要有关部门一声令下，我们大家都要起早贪黑，顶风冒雪，或者冲风冒雨，排着长队，不辞辛苦，不怕疲劳，耐着性子等候核酸检测采样，哪曾想竟然让那些狼心狗肺的，灭绝人性的，既谋财害命，也草菅人命的“核酸检测造假”的人，中饱私囊，盆满钵满，洋洋得意，是可忍，孰不可忍也！ 近三年来，党和国家及各地有关部门，为了打赢疫情防控攻坚战，虽然投入了那么多的财力、物力和人力，但疫情防控形势依然严峻复杂，新冠肺炎疫情是“按…	评论	杂谈 互联网 搜索引擎 计算机 界面 上将 信息 法律制裁 阶下囚 党和国家 赎罪 部门 长队 性子 等候 党和国家 部门 财力 物力 人力 形势 肺炎 疫情 葫芦 日子 天灾 人祸 应验 教导 利润 资本 利润 资本 冒险 利润 资本 绞首 利润 资本 人间 法律 网络 充分证明 成本 杀鸡 效果 教育 后人 万事 神明 时辰 时辰	Topic #9	[0.00396835 0.00396972 0.11341312 0.09670399 0.00396925 0.09653732 0.05169426 0.05991576 0.04490944 0.35662319 0.00396908 0.16432653]
突出“关键少数” 推动党的二十大精神落地生根12月1日，省管主要领导干部学习贯彻党的二十大精神专题研讨班在省委党校开班。省委书记林武出席开班式并讲话。他强调，要牢牢抓好学习宣传贯彻党的二十大精神这个首要政治任务，全面落实省委十二届五次全会部署要求，突出“关键少数”，发挥表率作用，进一步带动全省上下把思想和行动统一到党的二十大精神上来，把力量和智慧凝聚到党的二十大确定的各项任务上来，自信自强、守正创新，踔厉奋发、勇毅前行，一步一个脚印推动党的二十大精神在三晋大地付诸行动、见之于成效。以上率下，当好头雁做表率。把稳思想之舵，方能行稳致远。党员领导干部要以上率下、以身作则，带着问题学、联系工作学、结合实际学，从而全面掌握二十大报告的精髓和要义。坚持领导带头学。党员领导干部要原原本本地学习党的二十大精神，通过中心组学习、个人自学、三会一课、专题培训班等，把学习党的二十大精神作为首要政治任务，学深…	评论	关键 精神 省管 领导 干部 精神 专题 研讨班 省委党校 省委书记 开班式 讲话 宣传 精神 政治 全会 部署 关键 表率作用 全省 思想 统一 精神 力量 精神 大地 头雁 表率 思想 方能行 党员 领导 干部 工作 报告 精髓 要义 领导带头 党员 领导 干部 原原本本 精神 中心组 自学 专题 培训班 精神 政治 学深 学透 精神 系统 精神 领导带头 党员 领导 干部 精神 政治责任 义务 理论 水平 优势 所包片 主题 党日 活动 调研 入户 群众 心贴心 精神 精神 宣传 工作 党员 领导 干部 牢记 误国 实干 精神 攻坚克难 提质 动力 群众 方向 撸起 袖子 精神 行者 谋划 目标 系统学 部署 党员干部 实干 工作 目标 谋划 生产 项目 建设 人居 环境 整治 成果 乡村 重点 工作 积极性 工作作风 精神 工作 成果 精神 基层 开花结果 高质量 发展 推动者 …	Topic #2	[0.00089131 0.00089133 0.74947915 0.0115435 0.23095535 0.00089139 0.0008914 0.00089129 0.00089134 0.00089132 0.0008913 0.00089131]
#石家庄点滴#石家庄第五医院发布信息说，医院肝病科、结核病科将于12月26日恢复诊疗，根据最新疫情防控要求，门诊就医实行实名制，请携带本人身份证、社保卡或电子健康卡。门诊就诊取消查验新冠核酸、抗原证明，如需进行存在较大交叉感染风险的操作前，则检测新冠抗原。 2石家庄 ?	评论	点滴 医院 信息 医院 肝病 结核病 门诊 实名制 身份证 社保卡 电子 门诊 核酸 抗原 证明 交叉感染 风险 检测 抗原	Topic #7	[0.00757576 0.00757632 0.00757604 0.00757631 0.00757623 0.00757591 0.33590807 0.58832922 0.00757582 0.00757644 0.00757757 0.00757631]
疫情防控没有旁观者，每个人都是自己健康的“第一责任人”，请从点滴做起，戴口罩、勤洗手、多通风、不扎堆、不聚集、不串门。 ?	评论	旁观者 责任人 点滴 勤洗手 通风 串门	Topic #10	[0.02380952 0.023812 0.02380955 0.02380952 0.02381186 0.02380973 0.02380952 0.02381107 0.02381184 0.02380952 0.73808634 0.02380952]
【#2023考研报考人数474万#】#教育部公布2023考研报考人数#记者从教育部获悉，2023年全国硕士研究生招生考试于2022年12月24日至26日举行，全国报考人数为474万。教育部要求各地加强组织领导和条件保障，优化考生服务，高效统筹做好疫情防控和考试组织工作，全力以赴实现“如期考试”“应考尽考”“平安研考”的工作目标。#考研# #考研政治# #一战成硕# #考研加油# #四川考研# #决战考研# （via：央视新闻客户端）@新浪考研 @头条教育 @微博教育	评论	考研 人数 教育部 考研 人数 记者 教育部 全国 硕士 研究生 考试 全国 人数 教育部 领导 条件 优化 服务 考试 工作 考试 研考 工作 目标 考研 考研 政治 考研 考研 考研 新闻 客户端 新浪 考研 头条 教育 教育	Topic #7	[0.0036773 0.16079527 0.18779015 0.14276859 0.00367782 0.0036771 0.00367702 0.3323273 0.00367785 0.0036769 0.15057786 0.00367683]
疫情防控进入新阶段，我们要继续做好有效统筹衔接，既要妥善收治新冠患者，又要维护日常医疗服务；既要加快药品流转速度，又要保障生活物资供应；既要着力保健康、防重症，又要实现经济社会正常运转，牢牢把握疫情防控和经济社会发展主动权。 ?	评论	阶段 收治 患者 医疗 服务 药品 速度 生活 力保 经济社会 运转 经济社会 发展 主动权	Topic #6	[0.00757576 0.00757956 0.34778676 0.00757577 0.00758128 0.00757872 0.57642767 0.00757593 0.00758406 0.00757701 0.00757824 0.00757925]
【“阳康”们涌入三亚，三亚的热闹又回来了】#疫情防控# 大家都到了哪一步了？ ?	评论		Topic #0	[0.08333333 0.08333333 0.08333333 0.08333333 0.08333333 0.08333333 0.08333333 0.08333333 0.08333333 0.08333333 0.08333333 0.08333333]
三年防控疫情的经验和教训 新冠疫情是新的病毒，对新冠病毒的认识有个过程，在防控疫情过程中出现一些失误在所难免，问题是要及时总结经验教训，亡羊补牢，釆取应对办法。 武汉疫情刚开始认识不清，反应迟缓。但后来果断封城隔离，发挥社会主义制度的优越性，很快阻断了疫情传播。美西方没有制度优越性，导致大量死亡。 接着釆取动态清零政策，让老百姓有了一个安全的环境。但由于奥密克戎变异株传播超强，重病率至死率降低，动态清零防不胜防，因此改变了防疫政策。 由于受美西方躺平影响，认为90%无症状，在没有充分准备的情况下一下子放开。中国和美西方不一样，多数人不但有症状，而且较重，导致医药医疗挤兑。 为此建议：恢复便民核酸检测，过密场所扫码，做好防疫药物供应，加强发热门诊治疗，减缓病毒传播，让人敢于出行。发挥社会主义制度优越性，问题就不难解决。	评论	防控 疫情 经验 教训 疫情 病毒 病毒 过程 防控 疫情 过程 经验教训 办法 疫情 制度 疫情 传播 制度 政策 老百姓 环境 变异 传播 重病 防疫 政策 躺平 影响 充分准备 情况 症状 医药 医疗 建议 便民 过密 场所 防疫 药物 供应 病毒传播 制度	Topic #10	[0.00276412 0.22256972 0.00276294 0.14682272 0.00276305 0.00276286 0.15694318 0.00276336 0.00276286 0.00276287 0.45155928 0.00276304]
【#高校师生自制抗原试剂供全校使用#】#抗原一盒难求高校师生手工自制# 目前，抗原检测盒“一盒难求”，@中国石油大学华东 化学化工学院曾景斌教授基于已有研究，带领团队迅速化身“生产小队”，将实验室作为临时“生产点”，用科研设备和材料手工自制抗原检测试剂盒，并免费向有需求的教职工和留校学生发放！团队成员表示：“我们正加班加点赶制试纸，保障校内的抗原检测需要，希望用我们的所学所长，为学校疫情防控贡献一份力量。”目前已有师生领取到第一批自制抗原检测试剂及防疫包。会科研、能动手、有担当，这样的科研人，我们怎能不爱呢～#发烧时要少吃高蛋白食物# L闪电新闻的微博视频	评论	高校 抗原 试剂 全校 抗原 高校 手工 化学 教授 研究 团队 化身 生产 小队 实验室 生产 科研 设备 材料 手工 试剂盒 免费 教职工 学生 团队 成员 加班加点 试纸 所学 所长 学校 贡献 力量 试剂 防疫 科研 动手 科研 发烧时 食物 新闻 视频	Topic #7	[0.00342501 0.00342613 0.00342555 0.00342609 0.00342564 0.00342674 0.00342548 0.49060484 0.09352748 0.38503634 0.0034258 0.0034249 ]
大家都看到了。网络上的那些公知大V，成天在对国家的防疫政策指手画脚的那批人，现在再次被证明，就是一帮小丑。 整整这一两年，网络上这么货是这样描述中国的疫情防控的：在他们嘴里，这个病毒都跟益生菌差不多了。他们描述了国外放开以后什么事没有，病毒毒性和死亡率都极低。而且他们嘴里，中国政府的封控政策就是一个笑话，就是一种毫无意义的政治表演。 现在大家明白了，这帮货屁都不懂。讲道理的人也开始明白，为什么我们的政府付出了那么大的代价，一定要坚持防控到了最后。 现在大家明白了，不是这个病毒不致命了，以前的封控是非常必要的，挽救了无数人的生命。只是最近的这个变异株，传染力实在太强，再努力也防不住了，还有一点，有一些人已经不配合了。 不是病毒不可怕，而是实在防不住，才不得不放弃。 这一次，大家终于领教了这个病毒的厉害。这还是弱化了几十倍的病毒，这个弱化，是我们用封控几年的努力换来的。 大家知道，我两个月前…	评论	网络 公知 国家 防疫 政策 证明 整整 网络 货是 病毒 病毒 毒性 死亡率 封控 政策 笑话 政治 货屁 讲道理 政府 代价 防控 病毒 封控 生命 变异 传染 病毒 领教 病毒 弱化 病毒 弱化 政府 防疫 工作 亲身经历 病毒	Topic #10	[0.00396831 0.34354556 0.00396886 0.17587572 0.00396873 0.00396888 0.00396853 0.00396995 0.00396851 0.0039684 0.44486002 0.00396851]
【刘志仁主持召开湘潭市委常委会会议】12月23日下午，市委书记刘志仁主持召开市委常委会会议，传达学习习近平总书记近期重要讲话精神，传达省委经济工作会议精神，听取关于市中级人民法院、市人民检察院党组2022年工作情况的汇报，审议有关材料，传达中央纪委办公厅《关于贯彻党的二十大部署要求，锲而不舍落实中央八项规定精神深化纠治“四风”工作的意见》、省纪委办公厅《关于锲而不舍落实中央八项规定精神深化纠治“四风”工作的若干措施》精神，传达全省锲而不舍落实中央八项规定精神深化纠治“四风”工作视频会议精神，听取关于我市贯彻落实意见的汇报。会议指出，中央经济工作会议是在党的二十大后召开的一次十分重要的会议。习近平总书记发表重要讲话，深刻总结今年经济工作，深入分析当前经济形势，全面部署明年经济工作。我们要认真学习领会，切实把思想和行动统一到党中央对当前形势判断和明年经济工作的决策部署上来。会议强调，要全力以…	评论	市委 会议 市委书记 市委 会议 总书记 精神 经济 工作 会议 精神 党组 工作 情况 汇报 材料 办公厅 部署 中央 精神 工作 意见 办公厅 中央 精神 工作 措施 精神 全省 中央 精神 工作 视频会议 精神 意见 汇报 会议 中央 经济 工作 会议 会议 总书记 经济 工作 经济 形势 部署 经济 工作 认真学习 领会 思想 统一 形势 经济 工作 决策 部署 会议 经济 促发展 发展 要务 高质量 发展 导向 着力 内需 政府 投资 政策 社会 投资 产业 工程 园区 建设 传统产业 培育 谋篇布局 产业 招商引资 优化 营商 环境 工程 经济 发展 措施 突出位置 民生 领域 风险 转段 有序 政策 项目 部门 中央 政策 红利 市委 全会 市委 经济 工作 会议 精神 政策 红利 发展 动力 资金 项目 项目 谋划 争资 争项 积极性 资源 项目 牌子 指标 资金 政策 …	Topic #2	[5.84151221e-04 5.41710212e-02 9.39986651e-01 5.84223925e-04 5.84418777e-04 5.84167432e-04 5.84159067e-04 5.84216744e-04 5.84194854e-04 5.84335841e-04 5.84155633e-04 5.84303861e-04]
不要一说防疫，一说国家做得好就是三年。实事求是，2020年和2021年，政府做的确实好。疫情控防到位，经济发展稳步，绝大多数人民生活基本正常。问题全部出现在2022年，疫情防控政策错位，经济断崖，绝大多数人民日常生活受到严重影响。 ?	评论	防疫 国家 实事求是 政府 疫情 经济 发展 生活 政策 错位 经济 断崖 影响	Topic #11	[0.00892874 0.39755858 0.00893269 0.10553475 0.00892977 0.00892957 0.00892876 0.0089289 0.00893249 0.00892946 0.00892973 0.41653656]
每个人都必须保持头脑清醒，弦不能松、劲不可泄，始终严格遵守疫情防控规定，落实好个人防护措施。 ?	评论	措施	Topic #1	[0.04545583 0.4999873 0.04545465 0.04545455 0.04545606 0.04545483 0.04545509 0.04545739 0.04545455 0.045455 0.04545805 0.04545671]
疫情反反复复，说明当前仍然存在较大的风险，我们必须保持对疫情传播的警惕，克服麻痹思想、厌战情绪、侥幸心理，消除“躺平”观念，拒绝“摆烂”行为，抓实抓细疫情防控各项工作，全力保障群众的生命安全和正常的物资供应，争取早日取得抗疫的胜利。 ? ???	评论	疫情 风险 疫情 传播 厌战情绪 侥幸心理 躺平 观念 工作 群众 生命安全 抗疫 胜利	Topic #1	[0.00892882 0.61892349 0.00892983 0.00892868 0.00893215 0.29178008 0.00892929 0.00892909 0.00892907 0.00892878 0.00893154 0.00892918]
【统筹疫情防控和经济社会发展 | 一刻不等 跑出高质量发展“加速度”——#兰州新区生产生活秩序全面恢复# 】冬日，兰州新区瑞玲国际商业街上，阵阵香气弥漫街巷，热腾腾的大馒头、刚出锅的牛肉面……项目生产一线，各企业全力以赴抓生产促经营，向年度目标发起“冲刺”。近日，兰州新区积极行动，科学精准有效推动国家疫情防控“新十条”及甘肃省优化疫情防控“二十条”措施落实落细，以等不起慢不得的紧迫感加快复工复产，生产生活秩序全面恢复。（新甘肃·甘肃日报记者 薛砚 新甘肃·兰州新区报记者 唐学仁）详细内容点击链接→O甘肃日报数字报平台 @兰州新区发布	评论	经济社会 发展 高质量 发展 加速度 生产 生活 秩序 国际 商业街 香气 街巷 馒头 牛肉面 项目 生产 企业 生产 经营 年度 目标 冲刺 积极行动 科学 精准 国家 优化 措施 紧迫感 复产 生产 生活 秩序 日报 记者 记者 内容 链接 日报 数字 平台	Topic #1	[0.0030125 0.28161621 0.18192971 0.03996949 0.23568241 0.00301221 0.00301236 0.00301263 0.0030129 0.23971483 0.0030122 0.00301256]
疫情防控已经到了最吃劲的关键时刻，我们要静下来，下狠心，以更高的站位扛牢疫情防控责任，以更快的速度阻断传播链条，以更严的要求落实疫情防控举措，以更硬的作风尽锐出战协同作战，坚决打赢疫情防控阻击战歼灭战！ ?	评论	关键时刻 站位 责任 速度 传播 链条 作风 协同作战 阻击战	Topic #5	[0.01923077 0.01923156 0.01923111 0.0192312 0.01923197 0.78844734 0.01923123 0.01923077 0.01923136 0.01923171 0.01923797 0.01923301]
【#多地开展全民科学戴口罩行动#，#部分地区强调不戴口罩造成疫情传播将追责# 】随着疫情防控措施不断优化调整，不少地区近日开展“全民戴口罩”行动。例如，在浙江省内，绍兴、桐乡、嘉兴平湖和海盐12月9日、10日相继发布重要提醒，号召开展“全民科学戴口罩，做自己健康第一责任人”行动。 ?	评论	全民 科学 地区 疫情 传播 措施 优化 调整 地区 全民 海盐 全民 科学 责任人	Topic #1	[0.00704249 0.9225275 0.00704248 0.00704234 0.00704412 0.00704428 0.00704238 0.00704259 0.00704262 0.00704236 0.00704428 0.00704257]
疫情防控，每个人都是一道防线，落实个人防控责任，做好个人防护，是做好全市疫情防控工作的重要基础疫情防控，每个人都是一道防线，落实个人防控责任，做好个人防护，是做好全市疫情防控工作的重要基础。 ?	评论	防线 防控 责任 全市 工作 基础 防线 防控 责任 全市 工作 基础	Topic #4	[0.00757691 0.15128461 0.00757756 0.00757581 0.77294679 0.00757734 0.00757836 0.00757646 0.00757627 0.00757616 0.00757753 0.00757619]
【你必须付出成本】让自己变得更好，就像是往一个永远看不到头的山顶推巨石。你只有不断加之外力，才能艰难前行。哪怕你只想停歇在原地歇息、喘口气，也必须用力撑住。如果你什么都不做，巨石就只会往下滚。你要止住下滑趋势并推回原位，就得多付出数倍力气。因此，无论世俗还是清高，贫贱还是富贵，哪怕你只想过现在的生活，努力都是一个必要条件，就像乞丐仅仅想填饱肚子，也得努力。疫情以前，疫情开始，疫情防控，疫情结束，有什么区别呢？生活的本质是一样的，愿意付出成本与纯粹只想要结果的生活，无论何种境遇，永远截然不同。	评论	成本 山顶 外力 原地 口气 用力 趋势 原位 力气 世俗 生活 乞丐 肚子 疫情 疫情 疫情 区别 生活 本质 成本 生活 境遇	Topic #8	[0.00980514 0.00980917 0.00980411 0.00980392 0.00980438 0.00980774 0.00980429 0.00980488 0.48875774 0.00980673 0.00980859 0.41318331]
#疫情防控人人有责# 时间不等人!时间属于奋进者!我们正在全力与病毒赛跑、与疫情赛跑，也一定会战胜病魔、战胜疫情，需要争分夺秒、众志成城。每个人都是主体，每个人都有义务，每个人都应该以“静”致敬那些坚守的、“逆行”的英雄们。如此，我们一定会风雨无阻向前进。 ?	评论	时间 时间 病毒 疫情 战胜 病魔 战胜 疫情 众志成城 主体 义务	Topic #5	[0.00980415 0.00980503 0.00980945 0.00980455 0.00980992 0.58737167 0.00980447 0.00980508 0.0098062 0.00980739 0.3145665 0.0098056 ]
#我们正式迈向结束疫情生活的道路#个人就是应该学习规范的防控办法，做好卫生工作，尽量不要感染，不管感染后可不可怕。之后肯定会出现两类人，一类人自我保护工作很好，卫生习惯也很好，感染的比较少，另一类人放得比较开，反复感染。身体都是自己的，保护自己的身体是自己的责任。 ? ???	评论	疫情 生活 道路 规范 防控 办法 工作 工作 卫生习惯 身体 身体 责任	Topic #8	[0.00757666 0.00757851 0.00757748 0.00757776 0.00757924 0.18096927 0.00757661 0.00757732 0.46423058 0.00757601 0.28660468 0.00757589]
【福州仓山最新通知：取消！】#福州仓山取消混管采样服务#12月24日起，福州市仓山区常态化便民核酸采样点取消混管采样服务，只提供自愿自费单人单管检测服务，单人单检价格为每人次16元。 根据《福州市新型冠状病毒感染肺炎疫情防控工作应急指挥部关于优化核酸检测和查验工作的通告》，倡导“非必要不做核酸，非必要不查核酸”，确有核酸检测需求的居民，请做好个人防护，自行前往核酸采样点自费进行检测。不免费是趋势啊	评论	仓山 仓山 混管 服务 仓山区 常态 便民 核酸 混管 服务 自费 单人 单管 检测 服务 单人 价格 肺炎 工作 应急 指挥部 优化 工作 通告 核酸 核酸 居民 核酸 自费 检测 免费 趋势	Topic #7	[0.00450467 0.00450615 0.0045051 0.00450454 0.12800595 0.00450529 0.00450559 0.68759026 0.00450469 0.00450619 0.00450509 0.14385649]
一份份爱心、一股股暖流、一次次义举,在疫情面前一份份爱心、都显得弥足珍贵,它们化作抗击疫情的希望和力量,为需要的人送去温暖。没有从天而降的英雄,只有挺身而出的凡人,感谢那些默默奋斗在一线的逆行者,感谢坚守,感恩奉献我们坚信,在大家的共同努力下,一定能够打赢这场疫情防控阻击战!加油,我们所爱的城市加油! #喀什超话#	评论	爱心 暖流 义举 疫情 爱心 化作 抗击 疫情 力量 凡人 行者 阻击战	Topic #5	[0.01219548 0.01219674 0.01219531 0.01219512 0.01219563 0.86584838 0.01219536 0.01219547 0.01219562 0.01219523 0.01219631 0.01219534]
科学防控、依法防控、联防联控。疫情防控无小事，慎终如始细落实。我们坚信，在这场没有硝烟的战争中，每一位防疫工作者的点滴付出，都将汇聚成抗疫合力，终会打赢这场疫情防控阻击战！在此，向每位一线疫情防控工作人员致敬,你们辛苦了。 ? ???	评论	科学 防控 依法 防控 硝烟 战争 防疫 工作者 点滴 合力 阻击战 工作人员	Topic #5	[0.00893002 0.34326076 0.00892935 0.0089286 0.00892954 0.56744659 0.00892867 0.00893129 0.00892861 0.00892861 0.00892923 0.00892874]
【青春献礼二十大，基层发展正当时】党的二十大吹响了奋进新征程的号角。学习宣传贯彻党的二十大精神是当前和今后一个时期全党全国的首要政治任务，事关党和国家事业继往开来，事关中国特色社会主义前途命运，事关中华民族伟大复兴，事关基层建设发展。因此，为深入调研二十大精神在基层的普推广情况，了解二十大精神对基层民众生活的影响，曲阜师范大学马克思主义学院知行合一实践队12月10日前往山东省日照市东港区陶家村、富荣村开展实地调研宣讲。实践准备时期，实践队伍通过线下动员会议，对陶家村和富荣村的布局进行了分析，确定了实践时间、实践地点及实践时注意事项，明确了实践队员之间的分工，确定了每组队员调查的范围，并结合自己所学的专业知识制定了调查问卷及宣讲文稿、定制了队旗，决定采取“线上+线下”“网上查阅+实地采访”的调查方式，这种方式可以大大提高实践队员们调查效率，而且能够使调查数据真正具有参考价值。之后，实践队伍…	评论	基层 发展 吹响 征程 号角 宣传 精神 时期 政治 事关 党和国家 事业 事关 特色 前途 命运 事关 中华民族 事关 发展 调研 精神 基层 情况 精神 基层 民众 生活 影响 马克思主义 学院 家村 实地 调研 时期 队伍 线下 动员 会议 家村 布局 分析 时间 地点 注意事项 队员 分工 队员 调查 所学 专业知识 调查 问卷 文稿 队旗 线下 实地 调查 方式 方式 队员 调查 效率 调查 数据 参考价值 队伍 队长 队员 调研 过程 口罩 基层 民众 精神 程度 调研 调研 影响 工作 生活 情况 队员 调研 计划 队员 地点 开展调研 党群 服务中心 队员 身影 队员 职业 年龄阶段 村民 调研 精神 村民 队员 调研 过程中将 大道理 故事 生动 精神 民众 民众 精神 距离 生活 民众 生活 民众 生活 队员 纸质 调查 问卷 电子 调查 问卷 系统 直观 数据 会议…	Topic #8	[0.00063219 0.00063226 0.23520498 0.11964855 0.22986819 0.00063226 0.00063216 0.00063224 0.41022029 0.00063229 0.00063231 0.00063227]
12月24日消息，春运首日的火车票今日开售。去哪儿数据显示，上午5时至9时，去哪儿平台火车票搜索量环比前日增长2.2倍。自“新十条”发布以来，各地对出行的限制陆续取消，不少人“回家过年”的愿望将得以实现。去哪儿数据显示，自12月17日以来，每天约1.3万人预约下单春运期间的火车票，热门目的地为成都、重庆、哈尔滨、长沙、昆明。从春运首日的出票情况来看，北京-郑州、北京-武汉等热门线路二等座余票较少，大多为务工返乡的线路。从预约订单来看，今年春运呈现出错峰出行的特点，降低旅途中疫情传播的风险。去哪儿数据显示，预约订单的出行时间比较分散，1月14、15、16、19日的预约量稍高，整体较为平均。去哪儿大数据研究院副院长郭乐春分析，由于今年大批高校放假较早，直到本周末考研结束学生返乡就已结束，春运需求被提前释放。和往年相比，务工人员返乡将成为春运的首个小高峰，预计出现在小年（1月14日、15日）前…	评论	消息 春运 火车票 数据 平台 火车票 回家 数据 下单 火车票 热门 目的地 春运 出票 情况 热门 线路 余票 线路 订单 春运 旅途 疫情 传播 风险 数据 订单 时间 整体 数据 研究院 院长 分析 高校 考研 学生 春运 务工人员 春运 预计 平台 时间 机票 价格 整体 机票 情况 春运 热门 目的地 人口 旅客 群体 异地 热门 目的地 旅客 上线 一键 换座 功能 靠窗 换连座 购票 订单 换座 落地 平台 客服 力量 全国 县市 防控 疾控中心 电话 人工 旅途 春运 开票 回家 县市 政策 页面 上线 政策 春运 火车票 平台 火车票 平台 春运 火车票 春运 火车票 原文 地址 网页 链接 春运 火车票 平台 火车票 春运 火车票 平台 火车票	Topic #9	[0.1467917 0.05723323 0.00132996 0.00133014 0.00132997 0.30638774 0.01958851 0.05596782 0.00133039 0.32466593 0.08271442 0.00133021]
【幸运小?记】今天是周六，也是我被关起来的第四天，是不幸与幸运交织的我。从窗帘透出强烈的光来看这周确实是阳光灿烂的一周，可惜了美好光景没有配上美好生活。小小复盘一下这drama的一周，从上周五晚上和易老师呆在一起他说出“我班上一个学生阳了”后，似乎一切就埋下了奇奇怪怪的伏笔......在本着不祸害他人的强烈正义感与道德感以及懒惰（占比95%）的驱使下，成功居家两天。一切都很正常，我一如往常在这周一早早去上了班。到单位后在同事的“凑够自己人绝不和外面人混管”的盛情邀约下一同做了混管核酸。很好，美妙的故事开启了新篇章。周二收到疫情防控办主任对我们昨天做混管的十位同事作的通知：混管阳性，马上做单管。很好，十位同事开启了互相猜忌谁是可以放假的哪一位。不知是哪里来的自信，在周二晚上与同事吃饭时说出了：我觉得我有预感阳的不是我，我只会在单位成为累死的牛，不会成为幸运的?。周三早上7：50，一觉醒来的…	评论	交织 窗帘 光景 上周五 老师 学生 伏笔 祸害 正义感 居家 单位 同事 混管 盛情 混管 核酸 故事 新篇章 混管 同事 混管 阳性 单管 同事 同事 预感 单位 核酸 单管 阳性 世事 同事 同事 抗原 抗原 小易 日子 房间 小易 妈妈 饭菜 日子 算阳 流鼻涕 四肢 酸痛 黑色 事情 尾声 小易 流鼻涕 核酸	Topic #7	[0.00413249 0.00413225 0.00413228 0.00413227 0.00413235 0.00413228 0.0041324 0.54646743 0.41220934 0.00413226 0.00413242 0.00413223]
为什么“阳了”？奥密克戎给过你5次机会，可惜1次也没抓住自从新冠变异毒株奥密克戎在去年11月份发现以来，目前全球奥密克戎变异毒株至少超过20种。我国目前公布的主要是两支：BA.5.2和BF.7，它们共同点是传播快，隐蔽性强，潜伏期短，很容易大面积感染，病例以无症状感染者和轻症为主，重症率和致病力变低。关于奥密克戎的变异起源，科学界目前主要有三种猜测一是病毒早就存在，在疫情防控较差、病毒追踪和测序能力较弱的国家和地区隐秘传播、变异，直到近期才被发现；二是奥密克戎可能长期存活在艾滋病人等免疫缺陷人群中，由于病人免疫力弱，病毒得以有机会繁衍、变异；三是它可能是在一个非人类物种中进化而来的，比如在老鼠群体内持续变异，并在之后重新传染给人类。奥密克戎具有明显的免疫逃逸特性，这是新冠病毒适应性进化的结果。在多数人已经打过疫苗的世界里，新冠病毒也在寻找新的生存策略。为什么近期病例数增多，可能一不小心就…	评论	机会 变异 毒株 月份 全球 变异 毒株 共同点 传播 隐蔽性 大面积 病例 轻症 重症 变异 起源 科学界 猜测 病毒 病毒 测序 能力 国家 地区 传播 变异 存活 艾滋病 人群 病人 免疫力 病毒 机会 变异 非人类 物种 老鼠 群体 变异 传染给 人类 特性 病毒 适应性 疫苗 世界 病毒 策略 病例 毒株 家族 发展 变异 病毒 体细胞 区域 受体 区域 蛋白 氨基酸 点位 变异 变异 人体 现象 传染性 毒株 系数 传播 情况 防控 传播 病毒 传播 机会 变异 毒株 感染者 突破 人体 防线 物理 屏障 病毒 传播 人体 气管 患者 流鼻涕 咽喉 肿痛 声音 胸闷 症状 血液 蛋白质 人体 血液 补体成分 肝脏 蛋白质 蛋白质 免疫系统 病毒 人体 病毒 压力 肝炎 脂肪肝 坏习惯 疾病 肝功能 补体成分 能力 防线 病毒 后天性 免疫系统 后天性 免疫系统 细胞 体液 后…	Topic #10	[0.00099803 0.00099824 0.00099849 0.00099806 0.00099818 0.00099815 0.04182773 0.00099811 0.03532757 0.00099816 0.91386092 0.00099837]
【北京日报客户端】据“三亚发布”微信公众号消息，12月23日，海南省新冠肺炎疫情防控工作指挥部综合组副组长、 多地：疫情高峰即将到来！预计集中在这段时间 O网页链接 ?	评论	北京日报 客户端 微信 公众 消息 肺炎 工作 指挥部 综合 副组长 疫情 预计 网页 链接	Topic #7	[0.00757596 0.40647844 0.0075763 0.00757635 0.00757691 0.00757727 0.00757729 0.43466332 0.00757622 0.09066639 0.00757653 0.00757901]
2023年舞蹈专业统考时间公布！经研究，2023年河北省普通高校招生舞蹈类专业统考调整至2023年1月31日开始举行。现就有关事宜通知如下。打印《准考证》时间2023年1月9日至1月13日，已报名缴费考生登录保定学院招生信息网（网址:O网页链接）下载本人准考证，打印《准考证》前须认真阅读考试须知和注意事项，并按要求在系统中上传“个人作品表演”伴奏音频（音频须以考生号命名，须是MP3格式，时长不超过2分钟）并填报作品名称。考试时间、地点1、考试时间：2023年1月31日开始测试，考生本人具体测试时间见《准考证》。2、考试地点：保定学院音乐楼（地址：保定市莲池区七一东路3027号）。成绩公布2023年2月24日前确定舞蹈类专业统考合格标准并公布省统考成绩。温馨提醒1、考生须持《准考证》、身份证原件和疫情防控相关材料，按《准考证》规定的时间、地点及要求参加舞蹈类专业统考。2、舞蹈类专业统考疫情…	评论	舞蹈 专业 时间 研究 舞蹈 专业 调整 事宜 准考证 时间 学院 信息网 网址 网页 链接 准考证 准考证 考试 注意事项 系统 作品 音频 音频 命名 格式 时长 作品名称 考试 时间 地点 考试 时间 测试 测试 时间 准考证 考试 地点 学院 音乐 地址 保定市 莲池 成绩 舞蹈 专业 合格 标准 统考成绩 准考证 身份证 原件 材料 准考证 时间 地点 舞蹈 专业 舞蹈 专业 公告 管理 责任人 考试 时间 合理安排 调整 计划 所在地 考点 所在地 政策 合理安排 行程 勤洗手 串门 聚餐 聚会 商场 人员 密集 场所 教育 考试院 学院 网站 学院 微信 公众 官方 渠道 考试 信息 志愿 舞蹈 专业 升学 规划 研究院 志愿 指导 机构 教育 高校 教授 团队 志愿 经验 综合 孩子 特长 精准 方案 教育 志愿 咨询 辅导 机构 规划师 高校教师 专业 经验 学科 门类…	Topic #8	[0.00102938 0.0549499 0.00102892 0.22640059 0.00102908 0.06978355 0.0010291 0.15576052 0.4051171 0.00102907 0.0818138 0.00102898]
生命重于泰山，疫情就是命令，防控就是责任 ?	评论	生命 疫情 命令 防控 责任	Topic #5	[0.01613152 0.01613677 0.01612936 0.01612916 0.01613051 0.48712616 0.01613068 0.01613008 0.01613014 0.01612914 0.35156717 0.0161293 ]
【“永大99”船员返乡了！宁海渔村敲锣打鼓迎接救人英雄】 12月23日上午9时，强蛟镇下渔村文化礼堂广场前，来自薛岙的乡民们打出了“向英雄致敬·热烈欢迎‘永大99’货轮船员返乡”的横幅，敲锣打鼓迎接在福建海域救人的船员们返回家乡。 欢迎仪式现场，俨然成了欢乐的海洋。出于疫情防控需要，当救人船员们进村的一刹那，附近村民自发站在自家门口远远夹道欢迎，现场响起一波波此起彼伏的掌声。“真没想到，家乡人民用这么高的仪式迎接我们回家。”“我们一定会化鼓励为动力，为社会传递更多正能量。”面对此情此景，船员们难以抑制内心的激动。 时间追溯到11月30日下午3时许，“永大99”轮航行至福建漳州古雷半岛海域时，接到当地海事局船舶交管中心转来的紧急求救信息：海南籍5000吨级集装箱货轮“宇盛788”在该海域遇险，船上有船员13名，急需救援！“永大99”轮6名船员不顾风高浪急，驾驶运输船向目标海域全速赶往救援，…	评论	船员 渔村 救人 渔村 文化 礼堂 广场 乡民 货轮 船员 横幅 海域 救人 船员 家乡 现场 救人 船员 进村 村民 现场 掌声 家乡 仪式 回家 会化 动力 社会 能量 船员 内心 时间 航行 半岛 海域 船舶 交管 中心 信息 集装箱 货轮 宇盛 海域 船员 急需 救援 船员 运输船 目标 海域 救援 尝试 弃船 救生筏 船员 如潮 救人 义举 渔村 精神 渔村 村干部 家乡 船员 救人 义举 人性 渔村 记者 家乡 运输业 运输 船员 回家 救人 船员 船员 船员 渔民 兄弟 习惯 胸佩 大红花 奖牌 船长 动情 救人 政府部门 家乡 船员 实际行动 义举 家乡 争光 救人 船员 平民 党委书记 表彰会 船员 救人 义举 新闻 媒体报道 牵动 船员 精神 契机 好人 模范 选树 活动 好人 好人 模范 全镇 新风 物质文明 来源 新闻 客户端	Topic #5	[0.12240819 0.08614374 0.00284167 0.00284117 0.00284204 0.4405346 0.00284112 0.00284158 0.32818214 0.0028413 0.0028412 0.00284125]
贵阳贵安进一步优化疫情防控措施：倡导非必要不做核酸、无症状不用药、无症状或轻症状感染者正常上班等。#寻美贵州##贵阳吃货团# L玩转贵州1的微博视频 ?	评论	优化 措施 核酸 用药 症状 感染者 吃货 视频	Topic #7	[0.01219687 0.29237782 0.01219541 0.01219512 0.01219624 0.01219575 0.22366831 0.37418914 0.01219597 0.0121955 0.01219792 0.01219595]
#疫情防控# 北京的医疗物资很充足，楼下药店n95口罩4元一个，117一盒，不限购，居然不限购。美团外卖，买体温计、消毒酒精，随时下单。与此相比，十天前在网上买的口罩到现在还没有到货……… ?	评论	医疗 物资 药店 口罩 体温计 消毒 酒精 下单 口罩	Topic #10	[0.01388889 0.01388908 0.01388894 0.01388889 0.42910205 0.01389081 0.0139033 0.01389023 0.0138893 0.01388946 0.43198997 0.01388908]
疫情防控的时候想吃烤肉，怕传染，不敢去吃，开放以后看到?的人越来越多不敢去吃，结果现在肉没吃到肉，最后还是?了。? ?	评论	烤肉 传染	Topic #10	[0.04545455 0.04545455 0.04545455 0.04545455 0.04545455 0.04545455 0.04545455 0.04545628 0.04545632 0.04545455 0.49999649 0.04545455]
【青岛卫健委倡议书】新冠肺炎疫情发生以来，全市卫生健康系统广大干部职工日夜奋战在疫情防控和医疗救治一线，你们辛苦了！惟其艰难，更显勇毅；惟其艰难，更彰初心。新冠疫情三年，是你们一次次白衣执甲，与病毒“正面交锋”，把风险留给自己，让更多人安全无虞，你们用汗水诠释了责任与担当，以身为笔谱写了一曲曲生命的赞歌，弘扬着“敬佑生命、救死扶伤、甘于奉献、大爱无疆”的崇高精神。近日我市正面临着新的严峻挑战，各级医院就诊量和病例数明显攀升，你们也是如大家一般的普通人，这一次却为了大家又一次冲在最前方。你们不断挑战着身体的极限，只要还能站起来，就坚决守在病人身边。你们每个人都有牵挂，却毅然扔下了生病的家人，只为守护“大家”的生命健康。当前疫情防控面临新形势新任务，疫情防控的工作重心从防控感染转到医疗救治，工作目标是保健康、防重症。希望广大卫生健康工作者能够不忘初心、牢记使命、勇担重任，继续保持战略定力，发…	评论	倡议书 肺炎 疫情 全市 系统 职工 医疗 初心 疫情 白衣 执甲 病毒 正面交锋 风险 汗水 责任 一曲曲 生命 生命 挑战 医院 病例 普通人 挑战 身体 病人 生病 家人 生命 形势 工作 防控 医疗 工作 目标 工作者 初心 牢记 勇担 重任 战略 定力 斗争 精神 效应 战疫 后半场 科学 分级分类 重症 人群 老年人 疫苗 重点 人群 情况 摸底 分类管理 防疫 宣传 防控 措施 优化 政策措施 落地 防控 措施 调整 转段 有序 实际行动 精神 时期 工作者 生命安全 家人 全市 战胜 疫情 工作者 社会 力量 医护人员 时期 医护人员 市民 责任人 科学 曲线 峰值 医疗 资源 刀刃 医疗 服务 效率 质量 人群 信心 能力 世纪 疫情 胜利 疫情 生活 共克 时艰 疫情 爆料 头条	Topic #5	[0.00109665 0.21708379 0.13587731 0.0010966 0.00109686 0.28196058 0.1695717 0.0010966 0.00109677 0.00109662 0.1878295 0.00109702]
国网陕西电力发布疫情防控新阶段电力保供八项服务举措 O网页链接 ?	评论	国网 电力 阶段 电力 服务 网页 链接	Topic #1	[0.01923077 0.59033291 0.01923203 0.01923077 0.21734382 0.01923716 0.01923314 0.01923201 0.01923088 0.01923349 0.01923141 0.0192316 ]
免费发放退烧药！12月24日，马尾区企业福建国瑞药业集团向马尾区爱心捐赠了6万片退烧药（含3万片布洛芬片和3万片对乙酰氨基酚片）。此举将缓解近期马尾居民买药难问题，助力新形势下疫情防控工作。 #福州疫情# ?	评论	免费 退烧药 马尾区 企业 国瑞 药业 集团 马尾区 爱心 退烧药 对乙酰氨基酚 居民 买药 助力 工作 疫情	Topic #4	[0.00819771 0.00820026 0.00819725 0.00819673 0.54076069 0.09400486 0.00819698 0.00819908 0.00819788 0.29145143 0.00819959 0.00819754]
#3人制售百万只假口罩被罚千万#制假售假必须严惩！这是疫情防控中的蛀虫，不知道有多少人使用这些假口罩！ ?	评论	制售 口罩 制假 售假 蛀虫 口罩	Topic #10	[0.03125 0.03125 0.03125 0.03125 0.03125116 0.03125429 0.03125 0.03125095 0.03125129 0.03125 0.6562423 0.03125 ]
【#多地推出自费集中隔离场所#，杭州1600人申请入住，#杭州推出自费隔离5晚1699元#】据红网，近日，杭州市新型冠状病毒肺炎疫情防控工作第五十九次新闻发布会上，杭州市文化广电旅游局副局长钱潮力提到，市和区县防控部门储备建设了一批“健康之家”。简言之，“健康之家”是一个隔离场所，会相应提供隔离相关服务。申请人做好个人防护，点对点自行前往“健康之家”进行隔离。住宿费不高于正常经营市场价，餐费以不高于每人每天100元标准来执行。据界面新闻，近日，随着感染者增多，多地也相继公布了集中隔离场所的申请方式，以及自愿申请、自费入住等基本原则。L凤凰网财经的微博视频	评论	自费 场所 自费 红网 肺炎 工作 新闻 发布会 文化 广电 旅游局 副局长 潮力 区县 防控 部门 储备 建设 场所 服务 点对点 住宿费 经营 市场价 餐费 标准 界面 新闻 感染者 场所 方式 自费 原则 凤凰网 财经 视频	Topic #7	[0.22071383 0.17537588 0.00450798 0.00450547 0.00450631 0.00450516 0.0045061 0.4448639 0.00450498 0.12300041 0.00450511 0.00450486]
【#成人一日布洛芬最大用量是1.2克# 否则易引起急性肝肾功能损伤】12月23日，宁波疫情防控新闻发布会上，宁波市医疗中心李惠利医院药学部副主任王瑛说，成人一日布洛芬最大用量不超过1.2g，对乙酰氨基酚片应不超过2.0g，吲哚美辛栓不超过0.2g。温馨提醒：没有症状不要吃药。是药三分毒，不当使用会出现副作用，容易造成肝肾功能损伤。 L美丽浙江的微博视频	评论	成人 用量 急性 肝肾 功能 新闻 发布会 医疗 中心 医院 药学 部副 成人 用量 对乙酰氨基酚 吲哚 症状 副作用 肝肾 功能 视频	Topic #6	[0.00893294 0.24931658 0.00892986 0.0089287 0.00893047 0.0089291 0.66138139 0.00893071 0.00892984 0.00892974 0.00893199 0.00892867]
博州新冠疫情防控官方服务平台启用 为全州居民提供在线问诊、购药服务O博州新冠疫情防控官方服务平台启用 为全州居民提供在线问诊、购药服务 ?	评论	官方 服务平台 全州 居民 购药 服务 官方 服务平台 全州 居民 购药 服务	Topic #7	[0.01388947 0.01389037 0.01388932 0.01388889 0.35983932 0.0138912 0.01389005 0.50126193 0.01388908 0.01389028 0.01389008 0.01389001]
#上证指数(sh000001)# 老外听说咱们放开疫情防控，马上鼓吹A股的牛市来了，这些白皮坏的很 ?	评论	上证指数 老外 牛市 白皮	Topic #0	[0.08333333 0.08333333 0.08333333 0.08333333 0.08333333 0.08333333 0.08333333 0.08333333 0.08333333 0.08333333 0.08333333 0.08333333]
中国医学工程院士钟南山、李兰娟等等，三年来，为我国防控新冠疫情，作出了巨大的贡献。在当前集中精力和力量把经济搞上去的关键时刻，中国众多的船舶工程院士，能否为中国造船大国成为世界造船强国，作出点贡献呢？稳性极差、稳定性极差、操纵性能极差、操纵能力极差、旋回性能极差、应变能力极差、无作为、不作为、乱作为、费力型、负能量、极其低劣的日本平行底全回转拖轮，能够对中国长达近50年的垄断，应当成为国家最大的耻辱、应当作为中国船舶工程院士最大的悲哀。日拖曾为上海港成为世界上最大的贸易大港作出了一定的贡献。但随着时间的推移，尤其是随着上海港高质量的快速发展，极其低劣的日拖，操纵不能讲究质量、操纵不能讲究精度、操纵不能讲究速度、操纵不能讲究轻度、操纵不能讲究精准、操纵不能讲究精致等等，日拖已经成为上海港顺水靠泊最大的拦路虎、日拖已经成为上海港全天候进出港最大的瓶颈口、日拖已经成为上海港高质量快速发展最大的…	评论	医学工程 院士 防控 疫情 贡献 集中精力 力量 经济 关键时刻 船舶 工程 院士 造船 世界 造船 强国 贡献 稳性 极差 稳定性 极差 性能 极差 能力 极差 性能 极差 极差 费力 能量 平行 拖轮 国家 耻辱 船舶 工程 院士 世界 贸易 贡献 时间 高质量 发展 讲究 质量 讲究 精度 讲究 速度 讲究 讲究 精准 讲究 顺水 拦路虎 全天候 进出港 瓶颈 高质量 发展 障碍物 集团 拖轮 船员 动态 静态 平行 中船 集团 船舶 研究所 研究 研讨 研制 世界 尖底 国拖 基础 条件 障碍 命运 全人类	Topic #2	[0.00276253 0.14684536 0.35803598 0.0027631 0.00276273 0.19236229 0.14907751 0.00276288 0.00276287 0.06772746 0.00276301 0.06937427]
【北京日报评论：设卡添堵？#回归正常生产生活不能慢半拍#】防控政策稳步调整转段，越来越多市民从“阳过”到“阳康”，正常生产生活秩序正在加速回归。然而，也有一些市民反映遭遇了“进门难”：返岗前往园区仍被查验核酸，去大厦办事还得扫码并穿过简易棚，入住酒店需要填写疫情防控承诺书等等。上述种种关卡究竟有无必要？对照政策，无论“新十条”“京版十条”所明确的非必要不查核酸，还是本市复工复产指引所要求的“应复尽复、愿复必复、愿到尽到”，“解除隔离后可返岗复工，无需进行核酸和抗原检测”，传递出的导向都非常一致。可以说，虽然当下这波疫情的冲击还未过去，但随着越来越多人“中招”后康复，人们普遍认识到“奥密克戎可防可治不可怕”，都迫切希望尽快回归正常生产生活。若是对新形势新情况视而不见，依然故我、沿用旧法，显然不合时宜，也有违规之嫌。形势与政策皆如此明晰，为何仍有一些园区大厦多此一举？多半不是对新规新政不知情…	评论	北京日报 评论 设卡 生产 生活 防控 政策 调整 转段 市民 生产 生活 秩序 市民 遭遇 园区 核酸 大厦 办事 酒店 关卡 政策 核酸 本市 复产 核酸 导向 疫情 冲击 迫切希望 生产 生活 形势 情况 旧法 违规 形势 政策 园区 大厦 新政 测温 政策 调整 落地 时间差 社会 进程 原因 疫情 传播 风险 单位 企业 酒店 防控 层层加码 违规 设卡 消毒 通风 基础 工作 疫情 已成定局 办理 事项 高峰期 理由 生产 生活	Topic #1	[0.04928331 0.37982892 0.00191628 0.00191591 0.31311309 0.00191601 0.00191592 0.12837949 0.00191628 0.00191647 0.11598196 0.00191635]
这就是“实事求是”。真正体现疫情防控染数统计的“大格局”。即是不太准确，也是真信诚兑的好风气，是真气正气 ?	评论	实事求是 染数 格局 风气 真气 正气	Topic #2	[0.04545455 0.04545455 0.49998448 0.04545487 0.04545464 0.04545455 0.04545455 0.04545455 0.04545455 0.04545771 0.04545455 0.04546648]
#疫情防控# 疫情你没有心……无所谓，你随便开放，反正学生的生命不重要，学校一个接一个停课还不够，学校里只有寥寥无几的人没阳也不够，你到底想怎么开放？这就是开放吗？ ?	评论	疫情 学生 生命 学校 学校	Topic #8	[0.01612992 0.01613523 0.01612913 0.01612909 0.01612917 0.01613644 0.01613162 0.01613187 0.8225566 0.01612931 0.01613212 0.0161295 ]
全民抢药，全民抗疫背后，防疫药品成了稀缺物资，布洛芬大佬被爆半月赚24个亿。#疫情防控##辽宁好网民抗疫在行动##新冠冲击波下的乡村##布洛芬大佬半月赚24亿# L传说中的网络推手陈旭的微博视频 ?	评论	全民 全民 抗疫 防疫 药品 物资 大佬 网民 抗疫 冲击波 乡村 大佬 网络 视频	Topic #5	[0.00892958 0.00893053 0.00892969 0.00892953 0.30572253 0.60498341 0.00892988 0.00892925 0.00892923 0.00892875 0.00892898 0.00892863]
继#浙江加工资发补助关爱医务人员#，南京今天也拿出实招加强对一线医务人员的关心关爱，出台了《关于进一步做好疫情防控新阶段关心关爱一线医务人员工作的通知》。其中规定，(1)及时发放临时性工作补助；(2)增核一次性绩效工资；(3)发放卫生防疫津贴。通知强调，上述三项待遇的发放，要完善内部考核记实，严格根据医务人员实际参与防控救治工作的时间长短、风险程度、任务轻重等因素，拉开档次发放，切实体现优绩优酬，严禁简单按照职务高低发放或“大锅饭”平均发放，各级卫健行政部门要切实加强指导监督，确保把对一线医务人员的关心关爱和相关待遇保障真正落实到位。	评论	加工资 医务人员 实招 医务人员 关心 阶段 关心 医务人员 工作 工作 工资 卫生防疫 津贴 待遇 考核 记实 医务人员 防控 工作 时间 风险 程度 因素 职务 大锅饭 行政部门 指导 监督 医务人员 关心 待遇	Topic #4	[0.00431109 0.00431308 0.00431086 0.00431038 0.46129036 0.0043111 0.41168838 0.08821946 0.00431113 0.00431079 0.00431182 0.00431156]
【#沙坪坝核酸采样点变为健康小屋#看病诊疗都能干】随着新冠疫情防控政策的变化，坐落在城市中各处的核酸采样舱逐渐转变了用途。在沙坪坝，多个核酸采样点就被改造成了“健康小屋”，为居民的日常健康服务。“医生，我这两天有些咳嗽，也没发烧，麻烦你帮忙看一下。”23日，位于沙坪坝区石滨路社区的“健康小屋”前，一位前来看病的市民对医务人员说。这个“健康小屋”，是由当地的一个核酸采样舱改造的，现在，市民不仅能在“健康小屋”寻医问药，还能在这里进行免费测血压、血糖等常规检查、免费健康咨询和健康指导等服务，“健康小屋”日常配备了一名医生和两名护士，为附近的居民提供相关服务。上游新闻记者从沙坪坝区相关部门了解到，目前，沙坪坝区多个镇街都将当地的核酸采样舱改造成了 “健康小屋”，在配备好居民常用药的基础上，提供相关就医指导，让当地居民在家门口便可享受医诊服务。（上游新闻记者 石亨） L上游新闻的微博视频	评论	核酸 小屋 能干 政策 变化 核酸 用途 核酸 小屋 居民 服务 医生 社区 小屋 市民 医务人员 小屋 核酸 市民 小屋 免费 测血压 血糖 常规 检查 免费 咨询 指导 服务 小屋 医生 护士 居民 服务 新闻记者 部门 核酸 小屋 居民 常用药 基础 指导 居民 医诊 服务 新闻记者 新闻 视频	Topic #7	[0.00301245 0.00301328 0.0030122 0.00301267 0.32383129 0.00301248 0.21933558 0.42972005 0.00301244 0.00301243 0.00301231 0.00301284]
??MONTO MONTO BY ABC暂停营业通知?非常抱歉的通知各位，受近期疫情影响，本店为保障各位顾客以及店员的健康，即日起（2022年12月24日）暂停营业，恢复营业时间另行通知！-在此期间我们会对店内进行严格彻底消毒与通风防疫，因闭店给大家带来的不便敬请谅解！感谢大家的理解以及一直以来的大力支持！?温馨提醒：疫情期间减少外出，不要聚集，勤洗手，多消毒，保持通风?大家请勿跑空，期待早日相见?MONTO MONTO上海现所店#abccampingcountry##montomontobyABC##暂停营业##疫情防控##疫情下的生活##疫情下的上海人生活现状# 2杭州	评论	暂停营业 疫情 影响 本店 店员 暂停营业 营业时间 消毒 通风 防疫 因闭店 疫情 勤洗手 消毒 通风 暂停营业 疫情 生活 疫情 生活 现状	Topic #10	[0.00704246 0.00704534 0.00704254 0.00704253 0.00704384 0.00704408 0.00704232 0.00704292 0.00704671 0.00704264 0.9225212 0.00704342]
发布了头条文章：《微博钱包客服官方服务联系热线更新2022(今日/已更新中)》 #进一步提升防控的科学性和精准性#【进一步提升防控的科学性、精准性——第九版防控方案、二十条优化措施热点问答之一】 二十条优化措施、风险区划定及管控方案等四个技术性文件公布后，引起社会广泛关注。当前我国本土疫情形势仍然严峻复杂。落实好第九版防控方案、二十条优化措施和四个技术性文件，提高防控工作效率，如何采取更科学精准措施，快速将疫情控制住？围绕公众关注的热点问题，国务院联防联控机制有关专家作出权威回应。要点来了。1．问：做核酸是否硬性要求，有无具体次数要求？#居家老人孩子等是否可以少些核酸检测#？答：核酸检测是疫情防控的重要手段，科学精准十分关键。核酸检测针对不同情况要适时精准，核酸检测并不是越多越好。从全员核酸检测标准要求看，根据第九版防控方案、二十条优化措施，省会城市和千万级人口以上城市疫情发生后，经流调…	评论	头条 文章 钱包 客服 官方 服务 热线 防控 科学性 精准 防控 科学性 精准 第九版 防控 方案 优化 措施 热点 优化 措施 风险 区划 管控 方案 技术性 文件 社会 本土 疫情 形势 第九版 防控 方案 优化 措施 技术性 文件 防控 工作效率 科学 精准 措施 疫情 公众 热点问题 机制 专家 要点 核酸 硬性 次数 居家 老人 孩子 手段 科学 精准 关键 情况 精准 全员 标准 第九版 防控 方案 优化 措施 省会 人口 疫情 研判 传播 风险 场所 风险 人员 风险 人员 流动性 疫情 风险 疫情 所在区 全员 社会 感染者 间隔 全员 社会 感染者 全员 疫情 地区 行政区域 全员 记者 钱包 客服 官方 服务 热线	Topic #1	[0.00117443 0.59615216 0.00117379 0.00117401 0.00117394 0.00117387 0.2788022 0.11447959 0.0011743 0.0011738 0.00117408 0.00117383]
【#教育部公布2023考研报考人数#】记者从教育部获悉，2023年全国硕士研究生招生考试于2022年12月24日至26日举行，全国报考人数为474万。教育部要求各地加强组织领导和条件保障，优化考生服务，高效统筹做好疫情防控和考试组织工作，全力以赴实现“如期考试”“应考尽考”“平安研考”的工作目标。#考研英语70分意味着什么#（央视新闻客户端）	评论	教育部 考研 人数 记者 教育部 全国 硕士 研究生 考试 全国 人数 教育部 领导 条件 优化 服务 考试 工作 考试 研考 工作 目标 考研 英语 新闻 客户端	Topic #7	[0.00471822 0.15243057 0.19950754 0.1546634 0.0047191 0.00471803 0.00471782 0.32166297 0.00471799 0.00471769 0.13870914 0.00471754]
发布了头条文章：《菏泽市召开疫情防控工作新闻发布会》 O菏泽市召开疫情防控工作新闻发布会 ?	评论	头条 文章 工作 新闻 发布会 工作 新闻 发布会	Topic #1	[0.01086975 0.88042669 0.01087105 0.01086957 0.01087288 0.01086986 0.01087001 0.01087034 0.01087043 0.01086968 0.01087007 0.01086967]
甘肃多家医药企业开足马力 24小时满负荷生产保供药品 当下，发热患者激增的情况下如何保障药品供应，有效满足市场和群众需求？记者了解到，在药品需求剧增的情况下，甘肃省多家医药企业紧急行动，加班加点生产药品。 12月23日，记者走访多家医药企业，实地探访目前药品生产情况。 甘肃兰药药业公司扩大生产线提高产能 制药生产线24小时轮班不停机，高速压片制粒机开足马力，自动化包装线飞速运转……在甘肃兰药药业公司，一场药品扩能保供的攻坚战已全面打响。 甘肃兰药药业目前拥有片剂、胶囊剂、小容量注射剂、颗粒剂以及原料药等多种剂型640个品种规格。除了保供解热镇痛类药品和“甘肃方剂”外，生产的免疫力增强剂贞芪扶正系列多次被国家、省市纳入新冠肺炎治疗用药方案中，临床疗效非常显著。O网页链接#天之水网##关注##疫情防控##天水头条##甘肃#	评论	医药企业 小时 生产 药品 患者 情况 药品 供应 市场 群众 记者 药品 情况 医药企业 加班加点 生产 药品 记者 医药企业 实地 药品 生产 情况 药业 公司 生产线 制药 生产线 小时 轮班 停机 压片 制粒机 飞速 运转 药业 公司 药品 打响 药业 片剂 胶囊剂 容量 注射剂 颗粒剂 原料药 剂型 品种 规格 药品 方剂 生产 免疫力 国家 省市 肺炎 用药 方案 临床 疗效 网页 链接 水网 天水 头条	Topic #6	[0.00261803 0.11317779 0.002618 0.00261784 0.0026194 0.002618 0.51509707 0.00261817 0.00261792 0.31649927 0.03428047 0.00261805]
【#2023考研报考人数474万#】#教育部公布2023考研报考人数#记者从教育部获悉，2023年全国硕士研究生招生考试于2022年12月24日至26日举行，全国报考人数为474万。教育部要求各地加强组织领导和条件保障，优化考生服务，高效统筹做好疫情防控和考试组织工作，全力以赴实现“如期考试”“应考尽考”“平安研考”的工作目标。#考研#（央视新闻客户端）	评论	考研 人数 教育部 考研 人数 记者 教育部 全国 硕士 研究生 考试 全国 人数 教育部 领导 条件 优化 服务 考试 工作 考试 研考 工作 目标 考研 新闻 客户端	Topic #7	[0.00450564 0.12976035 0.18770996 0.14738979 0.00450653 0.0045055 0.0045053 0.30799697 0.00450547 0.00450517 0.19560428 0.00450504]
不用出门买菜，今天睡了个懒觉。对我来说真是难得。被窝里是暖和，但是家里老人孩子要吃饭。我得起床做饭，现在疫情防控放开了，更加要照顾好老人孩子。同事朋友都说阳了，发高烧，特别难受?没有退烧药?的我看的心慌慌。明天再去药店看看，希望能买到退烧药，哪怕是拆装的也好啊! ?	评论	买菜 懒觉 被窝 老人 孩子 老人 孩子 同事 朋友 退烧药 心慌慌 药店 退烧药	Topic #8	[0.00980392 0.00980392 0.00980392 0.00980392 0.4232703 0.00980394 0.0098052 0.00980426 0.47868705 0.00980405 0.0098056 0.00980392]
【健康码会退出我们的生活吗？#北大教授称健康码彻底退出势在必行#】#新浪军事军迷圈#北京大学法学院教授、博导王锡锌发文称，作为一种将数据、技术和政府权力深度集合的疫情防控应用系统，健康码将数字技术嵌入社会治理，是技术权力与国家权力深度融合的典型样本。近三年来，“亮码”“扫码”成为生活常态，“黄码”“红码”“弹窗”也成为很多人焦虑不安的生活体验，今后无疑也将成为最深刻的全民集体记忆。应当承认，在这一特殊时期，健康码以其技术与权力的强强联手，提高了疫情风险防控的国家能力；但随着疫情防控策略的重大调整，健康码彻底退出已是大势所趋，势在必行。#阳之前与阳之后的你对比# O王锡锌：健康码彻底退出势在必行	评论	码会 生活 教授 新浪 军事 教授 博导 发文 数据 技术 政府 权力 系统 码将 数字 技术 社会 技术 权力 国家 权力 融合 典型 样本 亮码 生活 常态 弹窗 生活 体验 全民 集体 记忆 时期 技术 权力 疫情 风险 防控 国家 能力 策略 调整	Topic #3	[0.00320563 0.24976596 0.05411275 0.32320163 0.00320547 0.00320568 0.00320549 0.04336267 0.30711682 0.0032059 0.00320617 0.00320582]
去年跨年时各地疫情防控都很严格本来准备去梵净山 房订好了车订好了但是突然在去的前一周梵净山出现阳性病例只好连夜取消今年跨年时放开了 于是约好了一起去景德镇跨年房也订好了 但是朋友们接连确诊唉… ?	评论	梵净山 梵净山 阳性 病例 朋友	Topic #10	[0.02381819 0.02380952 0.02380956 0.02380952 0.02380979 0.02380979 0.02381027 0.02381859 0.24696826 0.02380962 0.51491737 0.02380952]
目前这种情况下，应该继续采取封控政策！#疫情防控# ?	评论	情况 政策	Topic #1	[0.03125039 0.65617834 0.03125098 0.03125322 0.03125982 0.03125107 0.03125869 0.03126074 0.031257 0.03125698 0.03126381 0.03125896]
发布了头条文章：《县区疫情防控工作总结材料》 #工作总结# O县区疫情防控工作总结材料 ?	评论	头条 文章 县区 工作 材料 工作 县区 工作 材料	Topic #4	[0.01219512 0.33029833 0.01219706 0.01219512 0.54774266 0.01219546 0.01219554 0.01219613 0.01219682 0.01219679 0.01219556 0.0121954 ]
【动态清零_百度百科】动态清零，是当前中国新冠肺炎疫情防控的总方针，是指在现在情况下，当出现本土病例的时候，中国所采取的综合防控措施的一种集成，以快速扑灭的总结和提炼，也是现阶段中国... O网页链接# ?	评论	百度 百科 肺炎 总方针 情况 本土 病例 综合 防控 措施 网页 链接	Topic #1	[0.00980414 0.59637934 0.00980433 0.00980518 0.00980546 0.00980404 0.00980769 0.0098059 0.00980419 0.0098049 0.30557025 0.00980458]
海南倡议：全省广大退休医务工作者积极参与疫情防控、医疗救治！#健康# 相信我们的退休医务工作者会在祖国和人民需要的时候站出来！#坚守防控疫情一线的医务工作者# ?	评论	倡议 全省 医务 工作者 医疗 医务 工作者 祖国 防控 疫情 医务 工作者	Topic #5	[0.00980555 0.00980805 0.00981015 0.00980397 0.23438927 0.56793815 0.10942134 0.00980464 0.00980453 0.00980405 0.00980617 0.00980414]
百年传奇-阿司匹林，为治疗新型冠状病毒肺炎再出一份力12月7日，国务院联防联控机制发布了防疫新十条，进一步优化落实新冠肺炎疫情防控的措施。在新的形势下，我们应做好打持久战的准备。根据人民日报、中国政府网等多家媒体报道，对于此次新冠感染者居家治疗常用药中，阿司匹林作为发热症状的常用药物，陈列其中。阿司匹林（Aspirin，乙酰水杨酸），1898年上市以来，至今已有超过百年的临床应用，成为医药史上三大经典药物之一。至今仍是世界上应用最广泛的解热、镇痛和抗炎药，也是作为比较和评价其他药物的标准制剂。敬业医药专注于心脑血管类制剂、原料药的制造、研发和服务，是一家立足中国，面向世界的医药高新技术企业。公司致力于成长为极具竞争力的水杨酸及阿司匹林制造商，主要产品阿司匹林历经31年不懈努力，已成为世界知名品牌。现阶段，敬业医药年产阿司匹林8000吨，已成为国内石药、广州白云山、葵花药业、成都九芝堂、健…	评论	传奇 阿司匹林 肺炎 机制 防疫 优化 肺炎 措施 形势 人民日报 媒体报道 感染者 居家 常用药 阿司匹林 症状 药物 阿司匹林 乙酰 水杨酸 临床 医药 经典 药物 世界 抗炎药 评价 药物 标准 制剂 敬业 医药 心脑血管 制剂 原料药 服务 面向世界 医药 高新技术 企业 公司 致力于 极具 竞争力 水杨酸 阿司匹林 制造商 产品 阿司匹林 世界 知名品牌 敬业 医药 阿司匹林 石药 葵花 药业 九芝堂 健民 集团 神威 药业 制药 供应商 疫情 时期 公司 复产 洗手液 原料 供应 主动出击 发货 阿司匹林 疾病 病毒 发展 重症 患者 血栓 风险 血栓 血管 器官 生命 阿司匹林 血小板 药物 血栓 传奇 阿司匹林 肺炎 责任人 疫情 形势 居家 阿司匹林 部位 丘脑 体温 调节 中枢 患者 用药 体温 体温 影响 部位 头痛 牙痛 神经痛 肌肉 疼痛 关节痛 效果 抗炎 抗…	Topic #6	[0.00171827 0.22001589 0.0017185 0.00171838 0.02911349 0.00171845 0.57670062 0.0017186 0.00171855 0.1604216 0.00171895 0.0017187 ]
乌钢看望慰问疫情防控一线公安民辅警11月27日，受敬业集团副总经理兼乌钢总经理史二明委托，乌钢领导张国彦、何彪带领乌钢慰问组看望慰问坚守在疫情防控第一线的乌市公安民辅警，为他们送去了价值近万元的生活保障物资，向公安民辅警传递乌钢全体钢铁工人的关怀与温暖。乌钢慰问组顶着凛冽的寒风，冒雪先后来到位于乌市东、北两个进出公安检查站，看望慰问坚守在疫情防控第一线的乌市公安民辅警，送去价值近万元的生活保障物资，用实际行动向默默坚守“疫”线的工作人员提供了有力的后勤保障。乌市疫情防控指挥部办公室主任付超代表驻守疫情防控第一线全体公安民辅警向乌钢表示感谢，他说，将充分发挥公安民警的卫士作用，与乌钢广大员工干部一起并肩作战，以实际行动筑起疫情防控钢铁防线。每到一处执勤点，乌钢慰问组都详细了解公安民辅警工作生活情况和需要解决的后勤保障问题，表示将尽企业最大努力提供力所能及的帮助和支持。特别是对公安民辅警自本…	评论	公安 民辅 敬业 集团 副总经理 乌钢 总经理 委托 领导 慰问组 公安 民辅 价值 生活 物资 公安 民辅 钢铁工人 慰问组 寒风 冒雪 公安 检查站 公安 民辅 价值 生活 物资 实际行动 工作人员 后勤保障 指挥部 办公室 代表 公安 民辅 警向 乌钢 充分发挥 公安民警 卫士 乌钢 员工 干部 实际行动 钢铁 防线 执勤点 慰问组 公安 民辅 工作 生活 情况 后勤保障 企业 公安 民辅 疫情 工作 工作 执勤 民辅 小时 加班加点 工作 舍小家 抗击 疫情 辛勤工作 全市 生产 生活 顺利进行 群众 生命安全 慰问组 工作 全市 企业 生产 生活 贡献	Topic #4	[0.00203266 0.00203285 0.00203284 0.00203252 0.74916277 0.18443406 0.0020327 0.00203303 0.0020331 0.04810779 0.00203275 0.00203293]
配合落实各项疫情防控措施，既是为自己，也是为家人、为家乡，是每个人的应尽义务和法定责任。 ?	评论	措施 家人 家乡 法定 责任	Topic #5	[0.0192326 0.20066754 0.01923114 0.01923084 0.0192328 0.60700417 0.019231 0.01923188 0.01924149 0.01923096 0.01923392 0.01923166]
用建新厂的标准做好粤北钢铁基地复工复产虎年岁尾，由秋入冬，再高的南岭也挡不住风霜入粤。在英德桥头镇翁江湾畔，广东敬业粤北钢铁基地在冬季里奏响了复工复产的火热序曲。复工复产一个月来，应该纪念几个重要时刻：2022年10月25日，敬业集团签约收购广东粤北联合钢铁有限公司；2022年11月1日，广东敬业全面进驻粤北钢铁基地；2022年11月11日，正式复工复产；2022年11月12日，复工复产后第一根钢坯第一根钢材下线；2022年11月16日，敬业集团李赶坡董事长视察粤北钢铁基地。收购广东粤北联合钢铁有限公司是敬业集团推进华南战略布局的第二子。如何让停工近四个月，面临员工断层，资料缺失，电器受潮，设备缺损，疫情围堵的粤北钢厂尽快复工复产，对粤北基地的全体干部员工都是一次大考试。基地领导指出，要考出好成绩，必须要有敬业集团“打出去 冲上去”的干劲与决心，要有“敬业人从不讲客观”的拼搏精神，重视工…	评论	建新厂 标准 钢铁 基地 复产 风霜 桥头镇 敬业 钢铁 基地 奏响 复产 火热 序曲 复产 纪念 时刻 敬业 集团 钢铁 有限公司 敬业 钢铁 基地 复产 产后 钢坯 钢材 下线 敬业 集团 董事长 钢铁 基地 钢铁 有限公司 敬业 集团 战略 布局 员工 断层 资料 电器 设备 疫情 钢厂 复产 基地 干部 员工 考试 基地 领导 成绩 敬业 集团 敬业 客观 拼搏精神 工匠 精神 建设 标准 钢铁 基地 复产 考试 开篇 团队 基地 集团 基地 短时间 调集 管理 干部 技术骨干 先遣队 基地 定海神针 员工 公司 员工 岗位 待遇 员工 回厂 复产 社会 新人 基地 新鲜血液 基地 员工 全国 疫情 复产 阻力 工作 热情 措施 员工 短时间 原因 时间 远程 办公 节点 复产 时间 员工 电工 专业 人员 人数 大专 人数 复产 用人 复产 基础 精心 方案 模式 基地 敬业 …	Topic #4	[3.87420763e-04 3.87419793e-04 3.87421229e-04 3.64669714e-02 6.24382427e-01 2.11542319e-02 3.87350610e-04 3.87403857e-04 3.87414840e-04 3.14897206e-01 3.87380863e-04 3.87351271e-04]
#南通爆料#【可供隔离！崇川区第一批“健康驿站”】随着疫情防控政策的调整，新冠阳性感染者原则上应居家隔离。为满足不同居民的需求，崇川区疫情防控指挥部联系了部分酒店，作为崇川区第一批“健康驿站”，用于在崇川尚未安家的外来务工人士、不具备居家隔离条件、担心传染给家人的无症状或轻型新冠病毒感染者使用。“健康驿站”采用市场化运作，住宿价格低于正常经营水平，同时，还为隔离人员提供餐食、消杀、健康咨询或代为购药等一条龙服务。有需求的居民，可自愿自行联系，对接入住事宜。后期，我们会根据需求，持续调整“健康驿站”数量。 2南通	评论	南通 爆料 驿站 政策 调整 居民 指挥部 酒店 驿站 人士 条件 传染给 家人 病毒感染者 驿站 市场化 运作 住宿 价格 经营 水平 人员 餐食 消杀 咨询 购药 服务 居民 事宜 调整 驿站 数量 南通	Topic #7	[0.07417892 0.10026113 0.00495084 0.00495152 0.00495188 0.12433301 0.11645632 0.35712562 0.00495311 0.19793322 0.00495222 0.00495222]
三个梨19！！！抢劫吗！！！#物价##山东疫情防控# ?	评论	物价	Topic #0	[0.08333333 0.08333333 0.08333333 0.08333333 0.08333333 0.08333333 0.08333333 0.08333333 0.08333333 0.08333333 0.08333333 0.08333333]
#32岁博士感染新冠后高热昏厥离世##新浪热点# 32岁的年轻博士王腾感染新冠独自隔离不幸去世。据了解，今年32岁的博士王腾工作于四川建院，他在12月初感染了新冠那，由于自己的女儿很小，自己爱妻护女心切，担心自己感染后传染给妻女，于是选择独自到学校的一栋宿舍楼进行自我隔离，然而在12月13号却被发现在室内死亡多时。看到这个新闻的时候确实是十分可惜，32岁的博士工作正处在上升期呀，家里还有年幼的女儿和恩爱的妻子，根据现场的情况。专家推算，王腾很有可能是感染了新冠之后发热导致的高热惊厥。只要发生了高热惊厥，没有人及时发现，就会耽误治疗，引起死亡。首都医科大学附属北京世纪坛医院重症医学科副主任医师张学锋就说，无论是成年人还是儿童，都有可能出现高热昏厥的状况。张学锋提醒，儿时曾经发生过高热惊厥的人群，或者呢有癫痫病史等特殊人群，都是容易发生高热惊厥的易感人群。而且他还说啊，尽管儿童的身体组织比较…	评论	博士 新浪 热点 博士 博士 工作 建院 女儿 爱妻 护女 传染给 妻女 学校 新闻 博士 工作 上升期 女儿 妻子 现场 情况 专家 世纪坛 医院 重症 医学科 主任医师 成年人 儿童 状况 人群 癫痫病 特殊人群 儿童 身体 状况 成人 体温 耐受性 儿童 家人 条件 保持联系 患者 变化	Topic #7	[0.00331134 0.00331196 0.00331159 0.17802646 0.00331229 0.00331154 0.2209179 0.22751124 0.12520654 0.00331147 0.2251562 0.00331148]
#陕西多举措助力研考#陕西省全国硕士研究生招生考试今日开考，今年在陕参加考试考生总数为173287人。为全面贯彻落实教育部“统筹做好疫情防控和考试组织工作，全力以赴实现如期考试、应考尽考、平安研考的工作目标”要求，省委教育工委、省教育厅，省教育考试院及各地、各考点学校逐项落实各项任务，确保2023年陕西省全国硕士研究生招生考试顺利进行↓↓#陕西超17万人参加研考##陕西生活记录# （陕西发布）	评论	助力 研考 全国 硕士 研究生 考试 参加考试 总数 教育部 考试 工作 考试 研考 工作 目标 教育 工委 教育厅 教育 考试院 学校 全国 硕士 研究生 考试 顺利进行 研考 生活 记录	Topic #8	[0.00581494 0.00581528 0.17452149 0.21585138 0.00581561 0.00581489 0.00581407 0.00581499 0.55729279 0.00581495 0.00581496 0.00581466]
《2023年中国经济将继续稳字当头、稳中求进》 时至岁末，好消息频频，在防疫“新十条”发布之后，市场对于中国经济发展的未来愈发信心十足。展望2023年中国经济发展，国家高层会议与经济学家纷纷表态：“风急浪高”“信心坚定”。 面对风高浪急的国际环境和艰巨繁重的国内改革发展稳定任务，我国迎难而上，加大宏观调控力度，发展质量稳步提升，科技创新成果丰硕，改革开放全面深化，就业物价基本平稳，粮食安全、能源安全和人民生活得到有效保障，保持了经济社会大局稳定。我国经济韧性强、潜力大、活力足，各项政策效果持续显现，明年经济运行有望总体回升。要坚定做好经济工作的信心。明年我国经济运行有望总体回升，优化疫情防控措施、存量政策和增量政策叠加发力，将给经济恢复发展带来重大积极影响；基数效应也将对明年经济数据形成一定支撑。“2023年的重点在重启经济，全力拼经济，把发展放在首要任务，着力扩大内需。”经济学家任泽平…	评论	经济 稳字 好消息 防疫 市场 经济 发展 经济 发展 国家 高层 会议 经济学家 表态 信心 国际 环境 改革 发展 宏观调控 力度 发展 质量 科技 成果 改革开放 物价 生活 经济社会 大局 经济 韧性 潜力 活力 效果 经济运行 总体 经济 工作 信心 经济运行 总体 优化 措施 存量 政策 增量 政策 发力 经济 发展 影响 基数 效应 经济 数据 重点 经济 经济 发展 首要任务 着力 扩大内需 经济学家 国际 经验 防疫 政策 优化 季度 调整期 科学 防疫 经济 活动 扩大内需 发力 新能源 楼市 消费 经济 信心 政策 力度 预计 季度 经济 经济	Topic #11	[0.00129557 0.09356288 0.24916682 0.00129548 0.00129555 0.0012955 0.00129542 0.00129539 0.00129549 0.0012955 0.00129543 0.64561097]
开到小和山，母校半日游之疫情防控不让我进门… 2杭州·浙江工业大学屏峰校区 ?	评论	母校 屏峰 校区	Topic #0	[0.08333333 0.08333333 0.08333333 0.08333333 0.08333333 0.08333333 0.08333333 0.08333333 0.08333333 0.08333333 0.08333333 0.08333333]
《2023中国将加快重启步伐》 近日，瑞信中国首席宏观策略师黄翔表示，在将抗击新冠疫情作为重中之重近三年后，中国当局正在将重点转向经济增长。“我们认为，中国很可能会加快重新开放的步伐。” 在防疫政策转向之余，经济刺激亦然关键。瑞信认为，相关会议强调，明年的经济增长是重中之重，而不再是遏制疫情，这是重大变化。2023年是二十大后的第一年，因此“良好的开端”很重要。官方声明使用了“显著增强市场信心”的措辞来表示决心。与之前的声明相比，本次会议没有提到“动态清零”，而是提了8个字“优化病毒遏制措施”。 在2022年备受疫情防控政策制约和地产下行风险制约的中国经济成为全球焦点。11月28日证监会祭出的“第三支箭”旨在解决房企存量问题；12月7日，中国“二十条”的基础上发布十条进一步放宽新冠病毒病防疫措施规定，这也标志着中国以早于多数机构预期的速度进入了“再开放”进程；同日，政治局会议对“稳增长”…	评论	步伐 首席 宏观 策略师 抗击 疫情 当局 重点 经济 步伐 防疫 政策 经济 关键 会议 经济 疫情 变化 开端 官方 声明 市场 信心 措辞 表示决心 声明 会议 优化 病毒 措施 政策 制约 地产 风险 制约 经济 全球 焦点 存量 基础 病毒 防疫 措施 标志 机构 预期 速度 进程 政治局 会议 政策 活力 防疫 优化 国际 社会 高度评价 经济 发展 路透社 全球 经济 亮点 预测 全球 华尔街日报 经济 经济体 全球 经济 颓势	Topic #11	[0.00184539 0.21281611 0.09694598 0.00184518 0.00184519 0.00184567 0.00184518 0.00184524 0.0018451 0.00184515 0.0595099 0.61596591]
37.5℃嗓子有痰，微咳腿疼#青岛疫情防控# 2青岛 ?	评论	嗓子 微咳	Topic #0	[0.08333333 0.08333333 0.08333333 0.08333333 0.08333333 0.08333333 0.08333333 0.08333333 0.08333333 0.08333333 0.08333333 0.08333333]
园园日记12.24:平安夜，身体到了平稳恢复的状态。今天醒来的时候感觉比昨天舒服一些，对于我来讲，昨天是阳了之后的关键期。如果昨天安然度过今天早上的状态比较好，没有发烧，我就能更加笃定这次感染后整个的症状反应的情况最坏会是怎样。一直伴有的咳嗽，前天背有点痛，昨天背疼消失，但是多了眼睛的疼，眼睛有时候非常疼。身体的状态是最不稳定的，我真切地感受到我的身体在“打战”，免疫力和新冠病毒之间的较量，昨天是一个转折，战斗的结果可能会影响了后面几天我的身体是变好，还是变得更差，如果结果不好，可能身体就真的虚了。现在看来，这个战斗结果应该是不错的。这一次社会面放开后的疫情防控，这段时间的体验还是挺特别。这回我人生的一个特别体验就是我那么地直接感受到我的身体在战斗。在没有咳嗽之前，也没有确定感染之前，喉咙有几次痒过，但是这种痒一会就过去了，那个时候我就感觉到身体隐隐地在战斗。只是昨天是我能感觉到我身体里…	评论	园园 日记 身体 状态 感觉 关键期 状态 症状 情况 消失 眼睛 眼睛 身体 状态 身体 免疫力 病毒 影响 身体 身体 社会 体验 人生 体验 身体 喉咙 感觉 身体 感觉 身体 环境 身体 变化 嗓子 时间 嗓子 感觉 身体 状态 嗓子 时间 状态 眼睛 眼睛 影响 心情 家人 妈妈 体会 妈妈 生活 饭菜 厨娘 妈妈 饭菜 食欲 心情 暖心 房间 变化 干饭 陪伴 动静 肚皮 情绪 调节 心情 陪伴 感觉 身体 礼物	Topic #8	[0.00203259 0.00203264 0.00203257 0.00203264 0.0020326 0.00203262 0.0020326 0.08086558 0.77854561 0.00203262 0.12229526 0.00203267]
阳了要多忌嘴：自从疫情防控彻底放开以后，身边的人接二连三的都“阳”了，朋友们一见面，都是问：你阳了吗？现在恢复的怎么样了？没想到这波疫情来势如此凶猛，想要躲过去真是太难了。大多数人“阳”了之后，都会出现发烧，咽喉疼，咳嗽等症状，有的更是出现“刀片嗓”，“水泥封鼻”，想要完全恢复，一般需要7到15天的时间，中间的恢复过程可谓是特别艰辛。如果“阳”了，我们应该怎样快速恢复呢？其实除了正常的吃药，喝水之外，还得从日常饮食上下手，补充足够的营养，身体的免疫系统才能更好的发挥作用。“阳了”之后要学会忌嘴，有些东西能吃，有些东西却不能吃，想要恢复的快，牢记“3多吃，3不吃，忌2事”，助力身体早日恢复，为过新年做好准备。牢记3多吃一，多吃富含维生素C的水果和蔬菜在这个特殊时期，很多医学专家都在建议，“阳了”之后要多补充维生素C，增强人体的免疫力，俗话说：“药补不如食补”，可以多吃一些富含维生素的水果和…	评论	接二连三 朋友 见面 疫情 来势 咽喉 症状 刀片 水泥 时间 过程 饮食 营养 身体 免疫系统 发挥作用 学会 牢记 助力 身体 牢记 水果 蔬菜 时期 医学专家 建议 人体 免疫力 水果 蔬菜 橙子 橘子 苹果 花菜 蓝花 青菜 嗓子 水果 蔬菜 营养 食谱 牛奶 苹果汁 苹果 榨汁机 苹果汁 苹果汁 纯牛奶 营养 身体 胃口 油腻 食物 身体 营养 营养 皮蛋 瘦肉粥 蔬菜 鸡丝 鱼片 食谱 皮蛋 瘦肉粥 糯米 清水 肉丝 盆中 食盐 米酒 淀粉 皮蛋 生姜 葱花 砂锅 加入适量 清水 小火 肉丝 皮蛋 葱花 关火 食物 蛋白质 人体 食欲 蛋白质 食物 营养 助力 身体 食谱 虾仁 鸡蛋羹 大虾 虾线 虾壳 清水 水分 盆中 虾仁 食盐 虾仁 烧水 时间 鸡蛋 清水 鸡蛋 比例 食盐 鸡粉 筷子 漏勺 蛋液 泡沫 鸡蛋 锅盖 大火 锅盖 虾仁 葱花 蒸鱼 豉油 芝麻 香油 筷子 …	Topic #10	[0.00131243 0.00131236 0.00131249 0.00131238 0.00131251 0.00131265 0.00131247 0.00131243 0.23393997 0.08702798 0.65160063 0.0169317 ]
终于终于在这周工作结束后扛不住了泡了一个星期的?圈挺到现在不容易三年的防控我们这群逆行者属实不易这三年太难事情总归要有个结尾疫情疫情它不带感情不会因为你人好坏而让你逃脱掉只愿一切早日过去待到春暖花开时大家都已重生……… ?	评论	工作 防控 行者 事情 结尾 疫情 疫情 感情 重生	Topic #1	[0.01612997 0.82255446 0.01613078 0.01612905 0.01613136 0.01613104 0.01612959 0.0161303 0.01614313 0.0161295 0.01613148 0.01612935]
#小萌天气# 【内蒙古明日天气预报】小萌天气关心您的出行，更关心您的冷暖，为您准时播报明天天气情况。中东部大部地区多云，锡林郭勒盟中部和东部、赤峰市北部、通辽市西北部、兴安盟西南部、呼伦贝尔市大部地区有分散性小雪，其余地区晴间多云；西部偏东南地区4、5级西北风，西部偏东北、中部偏西北地区4、5级短时6、7西北风，西中部偏北部分地区伴有扬沙天气；西部偏东、中部偏西地区气温下降4到6度。小萌提醒：天气多变，#草原中油人# 请密切关注天气变化，疫情防控期间，保持良好的卫生习惯，出门戴口罩、勤洗手、勤消毒。来源：内蒙古天气	评论	天气 天气预报 天气 关心 关心 天气情况 大部地区 大部地区 分散性 小雪 地区 晴间多云 地区 地区 天气 偏东 偏西 地区 气温 天气 草原 中油 天气 变化 保持良好 卫生习惯 勤洗手 消毒 来源 天气	Topic #4	[0.0052086 0.00520876 0.00520844 0.00520846 0.63324631 0.00520872 0.00520845 0.0052086 0.00520869 0.00520852 0.3146678 0.00520866]
【中央财办副主任：我国经济已挺过了最困难时刻】12月24日电，中央财办副主任尹艳林24日在“中国财富管理50人论坛·2022年会”上表示，明年中国发展有利因素增多，经济运行有望整体好转。他提到，随着奥密克戎病毒特性变化，疫情防控的主要矛盾发生转变，党中央审时度势，从更好统筹疫情防控和经济社会发展出发作出防疫转变的重大决策，为经济恢复创造了重要条件。疫情是当前影响经济运行的关键变量，可以说我国经济已挺过了最困难时刻。随着优化调整疫情防控政策的落实，人流、物流将更加顺畅，经济社会生活各领域都有望加快恢复，经济活力将得到有效释放。 (国是直通车)	评论	中央 经济 时刻 中央 财富 管理 论坛 发展 因素 经济运行 整体 病毒 特性 变化 审时度势 经济社会 发展 防疫 决策 经济 条件 疫情 影响 经济运行 关键 变量 经济 时刻 优化 调整 政策 人流 物流 经济社会 生活 领域 经济 活力 直通车	Topic #11	[0.00276309 0.07346006 0.24868811 0.06019189 0.00276287 0.00276343 0.00276267 0.00276299 0.00276313 0.002763 0.04232923 0.55598955]
《2022年3月20日内蒙某地疫情防控编外人员专项招聘面试题》拿2022年3月山东省公务员面试题，来检验一下自己的水平吧。2022年3月6日上午山东省公务员面试题简析，一直比较难！O网页链接 ?	评论	编外人员 专项 面试题 公务员 面试题 检验 水平 公务员 面试题 网页 链接	Topic #1	[0.01219512 0.49999097 0.01219699 0.37804207 0.01220084 0.01219563 0.01219695 0.01219525 0.0121954 0.01219628 0.0121974 0.01219709]
根据最新版《中国卫生统计年鉴》，目前全国共有村卫生室59.9万个，较疫情之前的2019年减少了1.68万个。“自从疫情防控以来，村卫生室是禁止售卖‘四类药物’的，要么封存，要么回收，绝大多数村医都没有备货。” ?	评论	卫生统计 年鉴 全国 疫情 类药物 村医 备货	Topic #1	[0.03125668 0.65620875 0.03125469 0.03125 0.03125246 0.03125656 0.03125032 0.03125144 0.03125245 0.03125326 0.03125993 0.03125346]
关于放开还是封控，不就是年轻人和老年人的博弈吗，封控年轻人觉得不自由，有经济危机，养不起娃，供不起房，跳楼，自杀的全都怪封控，去线下游行，在网上控诉嘲讽封控的都是这批被关起来精力旺盛的年轻人，那个时候，没有人为老年人说话，国家看到了这个民意，现在放开了吧，老年人不可避免的要遭受一波冲击，这个时候，家有老年人的年轻人开始控诉放开了，开始说话了，开始占领舆论高地了，也有可能，这两种人都是同一批人，他们并不是坏，只是蠢，美国那么多死亡数据不看，只看到专家大V说什么大号感冒看到世界杯不带口罩就跟着闹放开了，国家智囊团吃撑了吗，如果真的感冒一样有什么理由不放开，何况经济压力那么大，县城财政一个个都赤字了，只有一个理由就是致死率我们还承受不起，基层医疗负担不了这么多病人，可惜没人去想，没有一个专家出来呼吁来解释不放开的理由，就由着他们闹，上个月看到那么多人控诉疫情防控我就知道完了，国家仁至义尽了，可…	评论	年轻人 老年人 年轻人 线下 年轻人 人为 老年人 国家 民意 老年人 冲击 老年人 年轻人 舆论 高地 数据 专家 世界杯 口罩 国家 智囊团 理由 经济 压力 县城 财政 赤字 理由 致死率 基层 医疗 病人 专家 理由 国家 民意 基层 医疗 医生 医院 医学生 毕业 底层 老年人 孩童 学历 学识 感性 后果 后果 经济损失 国家 利益 妈妈 国家 国家 经济 损失 国运 危机 国民 孩子 国家 智囊团 网络 专家 妈妈 症状 流鼻涕 全身 免疫系统 病毒 器官 身体 时代 洪流 尘埃 时代 危机 家人 信息	Topic #10	[0.00177939 0.13148406 0.00178019 0.11088221 0.00177983 0.00177994 0.17664651 0.0753016 0.11026258 0.0017797 0.33526227 0.05126172]
我的微信朋友圈里有一个傻波一，为了观察他我忍了好久没屏蔽。国家防控疫情的时候，他就天天阴谋论，一边描述着墙外的花有多香，一边说着国内的政策有多黑多蠢；后来他终于“心想事成”，放开了，他又开始酸什么放开不是放弃，酸医疗资源挤兑，什么“把腿打断了才发现没有轮椅”。妈呀要不是他打的都是中国字，我差点以为他是什么看热闹的外国人，话都让他说了，鸡蛋里面都能挑出鱼刺的人，破坏技能满点，一点建设性没有。这就是我最受不了的一种发声者。他们会给出任何一点有效建议么？不会，甚至不如长辈们转发的或许没有医学疗效但还有点精神疗效的萝卜汤管用。永远没有完全正确的政策啊，没有任何一个政策能够满足所有人的利益，所以不用再天天论证政策不对了，有这的功夫还不如少添乱，尽可能争取自己和身边的人都成为被眷顾的那部分。【好久没用树洞了】	评论	微信 朋友 傻波 屏蔽 国家 防控 疫情 阴谋论 政策 医疗 资源 轮椅 妈呀 差点 外国人 鸡蛋 鱼刺 技能 建设性 建议 长辈 医学 疗效 精神 疗效 萝卜汤 管用 政策 政策 所有人 利益 论证 政策 功夫 树洞	Topic #1	[0.00581427 0.43561863 0.05222813 0.00581535 0.00581465 0.00581533 0.18375793 0.1013886 0.08519752 0.0058148 0.10691972 0.00581507]
爷爷奶奶因为新冠病倒住院了，希望他们成功康复，没有后遗症。#新冠康复##疫情防控# ?	评论	爷爷奶奶 住院 后遗症	Topic #10	[0.03125 0.03125 0.03125 0.03125 0.03125 0.03125 0.27188909 0.03125 0.03125 0.03125 0.41561091 0.03125 ]
大疫之下，网络大V应该成为中国社会团结抗疫的推动力量1）2022年12月初，中国防疫政策作出重大优化调整。大疫之下，中国社会正面临一些新的困难和挑战。短期内，感染人数增多，越来越多的民众开始“以自己的方式”参与到抗疫中来；与此同时，全国医疗体系也在承受压力，医护人员非常辛苦。但无论如何，中国社会又朝着彻底走出疫情的阴霾迈出了关键的一步。今后，疫情或许仍会以这样或那样的方式继续“折腾”我们，但中国社会终将迎来“后疫情时代”，这个趋势是不可逆转的。此时此刻，任何一个有影响力的“网络大V”，都应该努力以自己的方式为中国社会防疫做出贡献。尤其是那些影响力大的“网络大V”，大疫之下，不要热衷于在舆论场上带节奏、攻击他人。这种热衷于“撕人”的做法，完全是对“网络大V”影响力的公器私用，是对中国社会公共资源的一种浪费。2）大疫之下，“网络大V”不要再继续热衷于争论防疫政策的变化。新冠病毒问世已经三年，…	评论	网络 社会 抗疫 力量 防疫 政策 优化 调整 社会 挑战 短期内 人数 民众 方式 抗疫 全国 医疗 体系 压力 医护人员 社会 疫情 阴霾 关键 疫情 方式 社会 疫情 时代 趋势 影响力 网络 方式 社会 防疫 贡献 影响力 网络 舆论 节奏 网络 影响力 公器私用 社会 公共资源 浪费 网络 防疫 政策 变化 病毒 问世 人类 防疫 政策 病毒 疫情 科学 实事求是 政策 经济 社会 成本 民众 政策 政策 传染性 毒性 国家 调整 防疫 政策 风险 代价 实事求是 原则 社会 防疫 政策 社会 调整 防疫 政策 思维 社会 防疫 政策 调整 阴谋论 国家 防疫 政策 利益集团 国家 防疫 出发点 民众 能力 决策 社会 专家 全知全能 专家 观点 条件 上纲上线 专家 立场 动机 疫情 国家 专家 言论 言论 防疫 社会 共识 国家 代价 社会 疫情 病毒 变化 病毒 病毒 特…	Topic #1	[0.00046908 0.38213662 0.00046924 0.17974623 0.00046919 0.11155517 0.05760337 0.0004691 0.00046924 0.01502119 0.25112237 0.0004692 ]
本以为新任领导是公卫专业出身，还很有期待，结果没想到本市感染速度惊人，竟然是第一批感染率超过50%的城市。『尹力主持会议调度疫情防控工作，要求聚焦医疗救治和群众需要等关键环节』O尹力主持会议调度疫情防控工作，要求聚焦医疗救治和群众需要等关键环节 ?	评论	新任 领导 公卫 专业 本市 速度 感染率 主持会议 调度 工作 医疗 群众 关键环节 主持会议 调度 工作 医疗 群众 关键环节	Topic #4	[0.00657903 0.00657985 0.19521696 0.00657938 0.54540258 0.00658004 0.10476179 0.0065799 0.00658 0.00657972 0.10198047 0.00658029]
《自治区召开疫情防控工作视频调度会议》有事搜一搜，没事看一看O网页链接 ?	评论	自治区 工作 视频 调度 会议 搜一 网页 链接	Topic #1	[0.01219739 0.70372859 0.1743111 0.01219512 0.01219833 0.01219571 0.01219552 0.01219597 0.01219632 0.01219535 0.01219538 0.01219522]
#年轻博士居家隔离时高烧昏厥去世# 其实我感觉 除了建太多方舱而不是icu或者医院以外，好像没有哪一步决策走的很糟糕。 之前就有风口一直在表明了，比如说上海疫情防控，也可以看出国家的态度的。就算不是从进出口数据之类的数据来分析，也是可以预知到我们要走这一步的。 还有一个不足就是外宣部吧，之前有点妖魔化了新冠，一点也不留余地。然后后来一会儿又是说后遗症，一会儿说是小感冒的，确实有点让人迷惘。大家都加油挺过这一关吧，无论是疫情还是我们的经济，应该一个季度就都能看见曙光。成功的喜悦是应该分享，失败的教训也要即使总结。	评论	博士 感觉 建太 方舱 医院 决策 风口 国家 态度 进出口 数据 数据 分析 后遗症 疫情 经济 季度 曙光 教训	Topic #11	[0.00657909 0.18863912 0.00657949 0.22956825 0.00657903 0.00657996 0.07173898 0.00657939 0.07610224 0.00657951 0.14656156 0.24791338]
要立足于防、立足于早、立足于快，坚决防止认识上存在偏差、行动上迟疑犹豫，坚决克服麻痹思想、厌战情绪、侥幸心理、松劲心态，坚决堵住落实措施上的“跑冒滴漏”，科学精准做好疫情防控各项工作。 ?	评论	偏差 厌战情绪 侥幸心理 心态 措施 跑冒滴漏 科学 精准 工作	Topic #1	[0.01612912 0.63137221 0.01613124 0.01612912 0.01613271 0.01613011 0.01612968 0.01613032 0.20732483 0.01612912 0.016132 0.01612954]
今天的热搜：肺炎。 想起了19年年底12月的某一天，看到微博的一条热搜：肺炎（后续的热搜：武汉发现不明情况肺炎等类似词条），三年了，现在疫情防控国家实行全民开放政策，您也离开三年了李医生望您一切都安好，新冠开哨人，向您致敬 ，谢谢您 ?	评论	肺炎 肺炎 情况 肺炎 词条 国家 全民 开放政策	Topic #1	[0.01388889 0.47808748 0.01388959 0.01388931 0.01389002 0.01389285 0.38300954 0.01389134 0.01389009 0.01388964 0.01389172 0.01388952]
预期反转大消费能否成为经济“发动机”2022年末，已经历近两年估值回调的大消费板块迎来两大重磅级变量：国内疫情防控政策持续优化、力度空前的扩大消费政策。12月7日，国务院联防联控机制综合组发布《关于进一步优化落实新冠肺炎疫情防控措施的通知》（“新十条”），“新十条”发布后，进一步弱化出行不便利因素，显著释放流动性，消费需求复苏的预期信号强烈。紧接着，在12月16日中共中央政治局会议提出，“要着力扩大国内需求，充分发挥消费的基础作用和投资的关键作用。”这为后续出台各种稳定和扩大消费政策定下基调。在市场看来，疫情是近三年来影响经济活动尤其是消费的核心要素。浙商证券研报认为，原因在于疫情对于消费场景限制、当前收入以及未来消费信心的全方位影响。在A股市场上，大消费板块目前呈现三大特点：一是估值低。经过近两年调整，消费板块股价大幅回撤，其中有公司甚至股价回落75%。在市场看来，估值是最大安全垫，2…	评论	预期 消费 经济 发动机 经历 估值 消费 板块 重磅 变量 政策 优化 力度 消费 政策 机制 综合 优化 肺炎 措施 弱化 因素 流动性 消费 预期 信号 会议 着力 充分发挥 消费 基础 投资 关键作用 消费 政策 基调 市场 疫情 影响 经济 活动 消费 核心 要素 浙商 证券 研报 原因 疫情 消费 场景 消费 信心 影响 市场 消费 板块 估值 调整 消费 板块 股价 公司 股价 市场 估值 消费 板块 优质 公司 估值 机构 吸引力 板块 优质 股价 估值 泡沫 机构 投资 性价比 吸引力 确定性 市场 消费 板块 社会 结构 特征 疫情 因素 经济 确定性 预见性 储户 报告 疫情 影响 居民 预防性 储蓄 动机 消费 盈余 储蓄 居民 储蓄 居民 风险 能力 储蓄 居民消费 蓄积 力量 浙商 证券 优化 不确定性 居民 储蓄 消费 确定性 变量 内需 消费 国家 战略 …	Topic #11	[6.84172188e-04 3.95725195e-02 6.84229436e-04 6.84052954e-04 6.84136993e-04 6.84081508e-04 6.84222157e-04 6.84115982e-04 6.84068347e-04 3.06553631e-02 6.84095920e-04 9.23614942e-01]
【#北京要求千方百计降低病亡率#】12月24日下午，北京新冠肺炎疫情防控工作领导小组第三百三十次会议暨首都严格进京管理联防联控协调机制第二百七十九次会议召开，研究调度疫情防控工作。市委书记、防控工作领导小组组长尹力主持会议，市委副书记、代市长、防控工作领导小组副组长殷勇，市政协主席魏小东出席会议。会议强调，随着感染人数增加，有基础病的患者也将增多，医疗机构救治压力也持续加大。要始终坚持人民至上、生命至上，聚焦群众急难愁盼，全力以赴做好患者救治工作。坚持分级诊疗、分类施治，进一步完善医疗服务体系，三级医院兜住医疗救治和生命保障底线，发挥好专家团队力量，一病例一方案做好急危重症患者的医疗救治，千方百计提高治愈率、降低病亡率。根据疫情形势科学合理配置医疗资源，加强各级医疗机构发热门诊设置，优化就诊流程、扩容救治空间、增加医护力量，提高服务效率和质量。（北京日报）	评论	肺炎 工作 领导小组 会议 管理 机制 会议 研究 调度 工作 市委书记 防控 工作 领导小组 主持会议 市委 书记 代市长 防控 工作 领导小组 副组长 主席 会议 人数 患者 医疗机构 压力 生命 群众 患者 工作 分级 分类 医疗 服务体系 医院 医疗 生命 底线 专家 团队 力量 病例 方案 患者 医疗 疫情 形势 科学 合理配置 医疗 资源 医疗机构 设置 优化 流程 空间 医护 力量 服务 效率 质量 北京日报	Topic #6	[0.0016901 0.12187804 0.20730013 0.00168938 0.08190241 0.00168946 0.57540309 0.00168944 0.00168935 0.00168946 0.00168957 0.00168958]
#防控疫情# 首先很感谢国家保护了我们三年 三年虽然很多地方受限制 但至少我和家人们都是健康的 其次也非常理解管控开放政策 也知道这是早晚的事情（虽然曾经期待过这三年有可能已经有了“特效药”或是不会被感染的疫苗出现）其实我们抗拒的从来都不是管控严格而是“过度防控没有人情味”我们不理解的也不是开放政策—而是“突然的开放”带来的一切蝴蝶效应【为什么开放之前没有备好老百姓该有的药物？为什么抗原也是只能靠抢 ？为什么医护人员 医疗设备一切资源都没有再完全以及备好的状态就选择了这“突如其来的开放】这些天看着身边的亲人朋友同事 陆陆续续都阳了躺在家里 工作停止了快递停了 大街上的一切仿佛都静止了 生病的照顾生病的 还有没有药硬挺的 看着老公也发着烧难受还要照顾体质差一直上吐下泻的我…再看着九十岁高龄的爷爷呼吸困难医院都没有床位大冬天跑了两家医院才能住院 真的是很无助～平安夜的晚上62岁本就有气管炎基…	评论	防控 疫情 国家 地方 受限制 管控 开放政策 事情 特效药 疫苗 管控 过度 防控 人情味 开放政策 蝴蝶效应 老百姓 药物 抗原 医护人员 医疗 设备 资源 状态 亲人 朋友 同事 陆陆续续 工作 生病 生病 体质 高龄 爷爷 医院 床位 医院 住院 岁本 气管炎 爸爸 医院 爷爷 心理 专家 疫情 状态 所有人 封控 无情 病毒 身体 心理 家人 健健康康 战争 病毒 疫情 防疫 工作 防控 医疗	Topic #10	[0.00221248 0.14822336 0.00221254 0.00221263 0.0022127 0.00221364 0.2974722 0.00221299 0.1792339 0.00221252 0.35736831 0.00221272]
#疫情防控 #疫情 # 放开前和放开后对比 L万众一心的快手视频 ?	评论	疫情 视频	Topic #1	[0.03126265 0.65620747 0.03125022 0.03125 0.03125322 0.03125678 0.03125032 0.03125506 0.03125654 0.0312512 0.0312558 0.03125074]
今天值门诊班写钥匙封条的时候才意识到原来今天是平安夜！平安夜，嗯，我不是很喜欢的一个日子。因为从几年前开始平安夜对我而言代表着离别。 今年我家先后有三位老人离开了。3月底我生日前三天奶奶走了，那时候的我觉得再没有光可以照进我心里。4月北京失守，我们开始外派支援核酸。如何规范采样？如何穿脱防护服？如何彻底消杀？我们每天都在学习，想尽可能保护好自己更要保护好大家。五一小长假、端午节，我都在不同社区采核酸。再后来就是一直一直的两点一线。北京疫情最严重的时候，即便是大家都居家了，公共交通工具都停运了，我们也一直都在自己的岗位上。从6月开始急诊遇阳不断，关闭人采环采消杀再采样开放变得习以为常。11月初大大走了，还是要求我们严格执行两点一线，家里人都很理解，我没有去最后的告别。11月底各社区封控不断，为保障防控任务与临床工作的顺利进行，我们紧急加入北京市“白名单”。进入12月北京彻底放开，战斗在一线…	评论	门诊 钥匙 封条 意识 日子 代表 老人 奶奶 外派 核酸 规范 防护服 消杀 长假 社区 核酸 疫情 居家 岗位 采环 社区 防控 临床 工作 顺利进行 核酸 接龙 同事 药房 人员 要值 先值 同事 病毒 单位 门诊 夜班 小时 二姨 形势 铁管 三针 人生 新体验 老师 科室 优化 方案 弟弟 弟弟 熟人 缝针 妹妹 缝针 药房 门诊 床上 夜班 右眼 皮下 情绪 记录 抢救室 观室 人世间 名字	Topic #8	[0.00284131 0.04787263 0.00284117 0.00284107 0.16877817 0.00284171 0.24239607 0.24901926 0.2720442 0.00284104 0.00284216 0.00284121]
结束了，今年大家都挺不容易的。#考研结束后你想说什么# 今年疫情防控工作一直打乱学习进度，本来打算放弃的，最终后续几个月还是坚持下来了，考试前又爆发羊羊羊，所在考室30人来了7，每个考室估计也是咳嗽“多重奏”。为保持身体状态，还休了几天假独自“闭关”，所幸还是喜羊羊，正常身体完成考试。今天早上拿到大作文懵了，花费多了时间。还好后续把控了节奏，把会的都做了。下午的英语还算过得去，刚刚估过分，可能在去年国家线徘徊。希望得到幸运女神眷顾。是了，感谢两位导师，伴随着我每个寂寞的晚上@粉笔郑慕之 @粉笔欧拉	评论	考研 工作 考试 考室 考室 重奏 身体 状态 身体 考试 作文 花费 时间 节奏 英语 过分 国家 女神 导师 粉笔 粉笔	Topic #8	[0.00980392 0.00980745 0.00980595 0.23678234 0.00980526 0.00980432 0.00980457 0.00980471 0.66516632 0.00980445 0.00980591 0.0098048 ]
尹力主持会议调度疫情防控工作，要求聚焦医疗救治和群众需要等关键环节 @新浪新闻 O尹力主持会议调度疫情防控工作，要求聚焦医疗救治和群众需要等关键环节 ?	评论	主持会议 调度 工作 医疗 群众 关键环节 新浪 新闻 主持会议 调度 工作 医疗 群众 关键环节	Topic #4	[0.00757604 0.00757903 0.20544511 0.00757576 0.53565279 0.00757601 0.09426584 0.10402528 0.00757605 0.00757598 0.00757612 0.00757599]
【#海南部分酒店推出抗阳服务#】12月24日，海南数十家酒店推出“抗阳”服务引关注。@紧急呼叫 了解到，部分酒店以分楼层或分栋为形式创新设立阳性客人的集中管理隔离区，为阳性宾客提供从进酒店到房间走固定通道的“单路线闭环入住”，向阳性客人提供防护服务和营养帮助。某酒店营销总监李少芬称，考虑到客人身体状况不同，加上药品紧缺，酒店暂不提供药品。#海口疫情防控# L紧急呼叫的微博视频	评论	酒店 抗阳 服务 酒店 抗阳 服务 酒店 楼层 形式 阳性 客人 隔离区 阳性 酒店 房间 路线 闭环 阳性 客人 服务 营养 酒店 营销 总监 客人 身体状况 药品 酒店 药品 视频	Topic #0	[0.5455149 0.0054946 0.0054947 0.00549451 0.30689819 0.00549518 0.0981309 0.00549531 0.00549546 0.00549493 0.00549676 0.00549458]
奔波的一天，保持不阳?～#疫情防控##决赛圈##广州疫情# 2广州·猎德大桥 ?	评论	不阳 决赛圈 疫情 猎德	Topic #1	[0.04545943 0.49994912 0.0454548 0.04545455 0.04545455 0.0454694 0.04545569 0.04545839 0.04546025 0.04545605 0.04547066 0.04545711]
目前疫情防控的政策已经完全改变了，但是目前官方的数据公布还是以前的统计模式，应该换一种方式了。这样的数据已经完全没有任何意义了。 ?	评论	政策 官方 数据 模式 方式 数据 意义	Topic #11	[0.0121971 0.01220099 0.01219661 0.01219804 0.01219667 0.01219626 0.012197 0.01220477 0.24911159 0.01219929 0.01220099 0.62890071]
《大家想，是不是这个道理？》?首先一点，我们要明白，病毒是无孔不入的，是难以防控的。防了人你控制不了其它动物。?所以我们在进行防控的时候，最重要的是先防，然后在考虑控制。?防的首要是预防，所谓预防，就是打提前量，提前预防。面对疫情，如何提前？首先就是想方设法提高抵抗力和免疫力。然后才是抗病毒药物的进入。?做到这一点并不难，因为我们已经知道是什么病毒，已经知道身处疫情之中。所以针对性的进行预防是完全可以做到的。?控也是有讲究的，要科学的控制。?像什么封闭城市封闭小区，甚至焊接铁皮焊接大门这样蠢笨的办法能行吗？你防了人能控了动物吗？要知道病毒是通过空气传播的，你能控制了空气吗？?所以防控是必须的，措施更是要有的。但是一定要科学，要切实可行，要面对现实，进行有效防控。?你就是把整个城市都焊接上铁皮，所有人都禁止在家，你能禁止空气流动流通吗？你能把所有猫猫狗狗禁止不呼吸吗？?所以，严防死守的防控…	评论	道理 病毒 防控 动物 防控 提前量 疫情 抵抗力 免疫力 病毒 疫情 针对性 讲究 科学 小区 铁皮 大门 办法 动物 病毒 空气 传播 空气 防控 措施 科学 面对现实 防控 铁皮 所有人 空气 流动 流通 猫猫 狗狗 防控 办法 空气 传播 途径 空气 防控 防控 办法 抵抗力 免疫力 抵抗力 免疫力 病毒 人力物力 财力 道理	Topic #10	[0.00284117 0.00284193 0.00284112 0.00284181 0.00284196 0.04136034 0.00284177 0.00284242 0.00284145 0.00284103 0.93022387 0.00284113]
#达人自媒体要闻推荐# 海南倡议：全省广大退休医务工作者积极参与疫情防控、医疗救治！#海南疫情防控# 如果您身体健康，能适应当前疫情防控工作，请您与原工作单位联系，到原工作单位报到，诚邀您重新回到您熟悉的工作岗位与我们一起并肩战斗！如果您在异地居住生活或是来琼候鸟专家，请就近向市县卫生健康委报到。	评论	媒体 要闻 倡议 全省 医务 工作者 医疗 工作 工作 单位 工作 单位 工作岗位 异地 生活 候鸟 专家 市县 委报	Topic #4	[0.0075772 0.00758049 0.00757768 0.00757596 0.79201334 0.00757721 0.13221326 0.00757671 0.00757746 0.00757619 0.00757848 0.00757602]
【#北京要求千方百计降低病亡率#】12月24日下午，北京新冠肺炎疫情防控工作领导小组第三百三十次会议暨首都严格进京管理联防联控协调机制第二百七十九次会议召开，研究调度疫情防控工作。市委书记、防控工作领导小组组长尹力主持会议，市委副书记、代市长、防控工作领导小组副组长殷勇，市政协主席魏小东出席会议。会议强调，随着感染人数增加，有基础病的患者也将增多，医疗机构救治压力也持续加大。要始终坚持人民至上、生命至上，聚焦群众急难愁盼，全力以赴做好患者救治工作。坚持分级诊疗、分类施治，进一步完善医疗服务体系，三级医院兜住医疗救治和生命保障底线，发挥好专家团队力量，一病例一方案做好急危重症患者的医疗救治，千方百计提高治愈率、降低病亡率。根据疫情形势科学合理配置医疗资源，加强各级医疗机构发热门诊设置，优化就诊流程、扩容救治空间、增加医护力量，提高服务效率和质量。	评论	肺炎 工作 领导小组 会议 管理 机制 会议 研究 调度 工作 市委书记 防控 工作 领导小组 主持会议 市委 书记 代市长 防控 工作 领导小组 副组长 主席 会议 人数 患者 医疗机构 压力 生命 群众 患者 工作 分级 分类 医疗 服务体系 医院 医疗 生命 底线 专家 团队 力量 病例 方案 患者 医疗 疫情 形势 科学 合理配置 医疗 资源 医疗机构 设置 优化 流程 空间 医护 力量 服务 效率 质量	Topic #6	[0.0016901 0.12187804 0.20730013 0.00168938 0.08190241 0.00168946 0.57540309 0.00168944 0.00168935 0.00168946 0.00168957 0.00168958]
上海调整阳性居家和返岗标准上海市疫情防控工作领导小组办公室发布优化新冠病毒感染者居家隔离康复后解除隔离和返岗复工的措施，具体如下：一、阳性感染者同时满足以下两个条件，可结束居家隔离，恢复正常生活和外出：居家隔离应满7天（自出现症状或核酸、抗原检测结果阳性之日起计）。居家隔离满7天时，症状明显好转或无明显症状。二、如阳性感染者居家隔离第7天仍有发热等症状，继续落实居家隔离，待满足上述条件后予以解离。三、特殊行业、特殊岗位人员居家隔离解离和返岗要求，按照行业主管部门规定执行。	评论	调整 阳性 居家 标准 工作 领导小组 办公室 优化 病毒感染者 措施 条件 生活 症状 核酸 阳性 症状 症状 症状 条件 行业 岗位 人员 行业 主管部门	Topic #7	[0.00413295 0.10441421 0.00413257 0.00413281 0.1339348 0.00413276 0.09207016 0.54738222 0.00413398 0.09326675 0.00413339 0.0041334 ]
聖誕節到了，千萬不能忘了做好疫情防控！ LHEheHOho30的微博视频 ?	评论	视频	Topic #0	[0.49994252 0.04546969 0.04545491 0.04545455 0.04546248 0.04546109 0.04545455 0.04546438 0.04546682 0.04545648 0.04545791 0.04545462]
#肺炎##多地紧急返聘退休医务人员##美国驻华使馆暂停所有常规签证服务# 看图，20年3月美国取消了常规的签证服务，那时候是我们最艰难的时候，到8月还是这样没恢复，现在15日美国又要搞事情了，请注意日期，前阵子我们刚刚放开疫情防控，美国又暂停所有常规签证，美国阴谋一直都在我们要团结起来，美国前阵子还把台湾芯片厂的人才带到美国，加紧动工。#台芯片商深度卷入中美科技战#梧桐谢谢	评论	肺炎 医务人员 常规 服务 常规 服务 事情 阵子 常规 阴谋 阵子 芯片 人才 动工 芯片 科技 梧桐	Topic #6	[0.00893032 0.00892999 0.00893231 0.0089299 0.0089313 0.00893032 0.56985435 0.008929 0.10049243 0.24928259 0.00892874 0.00892873]
互联网上新冠流行病学行为的报道过于鱼龙混杂，标题里带个CNS就可以信口雌黄。我组最近四个月一直在写一个SARS-CoV-2变种检测的review，体量不大，但是也覆盖到了VOCs突变和检测的大部分文献。流行病学我也不是专家，只能结合自身感染经历和检测方法学的视角复述一些可以被认为是常识的事，以供各位参考：1. 春天国内无论是上海的数据，还是香港的数据都表示感染者中无症状占绝对比例（甚至高于90%），为什么如今到年底开放之后发烧比例这么高？这个问题原因可能有四，首先最大影响的就是疫苗效率。目前比较统一的认知是，对mRNA疫苗最好的免疫期在半年左右，在半年之后疫苗所引起的免疫记忆会逐渐减弱，这也是加强针周期的重要依据之一。而国人接种全周期疫苗的中位数应该是在2021年中下半年，距今一年有余，已经过了疫苗最佳的保护时间，加强针的普及数据有报道也堪忧。而暴露在病毒之后引起的发烧本质上就是免疫系统…	评论	互联网 流行病学 标题 变种 检测 体量 检测 文献 流行病学 专家 经历 检测 方法学 视角 常识 数据 数据 感染者 比例 比例 原因 影响 疫苗 效率 统一 疫苗 疫苗 记忆 国人 疫苗 中位数 距今 疫苗 时间 数据 病毒 本质 免疫系统 工作 抗病毒 过程 过程 病毒 免疫系统 抗体 疫苗 效果 抗体 过程 疫苗 效果 过程 效率 指数 病毒 时间 抗体 平台 病毒 时间 比例 原因 病毒 载量 病毒 曲线 典型 指数 曲线 载量 病毒 病毒 过程 比例 口罩 封控 防疫 手段 强制力 病毒 载量 感染者 病程 人群 比例 感染者 病毒 病毒 载量 数量级 差距 病毒 效率 过程 建议 原因 检测 手段 规格 待遇 居家 抗原 症状 方法 阳性 检测 灵敏度 数量级 数据 来源 检测 检测 方法 监控 抗原 阳性 差距 差距 阳性 检测 阳性 患者 时间 检测 比例 免疫系统 …	Topic #10	[4.62590287e-04 4.62611905e-04 4.62650828e-04 1.30867558e-02 2.22789872e-02 4.62607318e-04 8.19661957e-02 4.62670856e-04 4.62662136e-04 4.62666803e-04 8.02856240e-01 7.65733611e-02]
12月22日，大概是下午，具体时间没有记。我们小区管理处一个保安，带了三个很高大，说是辖区派出所的人来敲门，有人边打电话，有人不知道是拍照片还是视频。我曾“不太友好，客气”对待这个保安，他曾经来我家踢门，曾拿了十几份小区里其他业主家外墙漏水，申请小区专项基金维修的单子让我在上面签名。当时我表示质疑，我家从来没有要求申请这个，漏水是自己出钱修的，为什么别人家的要我在上面签名。他说就是这样的规定，要其他人同意签名他们才可以修，所有业主都要签。我就只好签了。还有就是派深圳垃圾分类宣传单，还有就是一次在电梯和管理处因为他“很热情友好”而我“不识好歹”拒绝他对我以及我女儿的“好意”……我刚好在厨房，戴口罩开门问是什么事。他们告诉我说有邻居投诉说是我家开电视或者音响太大声。实际上我们家除了以前华中科技大学协和深圳医院工地打桩或者全天冲击钻用电脑听歌会开大声点，从来都没有开电视音响大声。而且最近一年基…	评论	时间 小区 管理处 保安 辖区 派出所 拍照片 视频 客气 保安 小区 业主 外墙 漏水 小区 专项基金 单子 漏水 业主 垃圾 分类 电梯 管理处 热情 女儿 厨房 电视 音响 协和 医院 工地 冲击钻 电脑 歌会 电视 音响 电脑 音响 电视 音响 电脑 音响 阳台 女儿 鞋垫 喉咙 管理处 报警 坏事 报警 电话 女人 电话 女人 阳台 专心 响声 女儿 房间 母女 电视 管理处 阳台 滴水 房间 垃圾车 小区 地库 一楼 垃圾 大哥 小区 小区 架子 全程 手套 晚饭 垃圾 药店 感冒药 回家 女儿 小学 学期 期末考试 校园 家长 学校 老师 理论 母女 生病 房子 考试 流感疫苗 烟熏 农药 酒精 母女 生活 生病 家园	Topic #8	[0.0029241 0.00292403 0.00292409 0.05741344 0.20449312 0.20566441 0.00292627 0.23687791 0.27508025 0.00292403 0.00292432 0.00292402]
——在华美国人看中国抗疫：优化疫情防控正当其时，，，今年早些时候，中国香港和台湾暴发了大规模疫情，死亡率高得令人难以接受。相较之下，尽管上海暴发了疫情，广州、北京和重庆的感染病例也在其后陆续上升，内地仍然设法将死亡率保持在很低的水平。基于此，内地于11月11日发布了优化防控二十条措施，放宽了防控限制。，，，，，，_限制_城市_死亡 O网页链接	评论	抗疫 优化 疫情 死亡率 疫情 病例 内地 设法 死亡率 水平 内地 优化 防控 措施 防控 网页 链接	Topic #1	[0.00581697 0.80964387 0.00581408 0.00581396 0.00581402 0.00581457 0.00581443 0.00581421 0.00581402 0.00581413 0.13221138 0.00581437]
实时播报：【民政部：全力保障养老机构等疫情防控就医用药】民政部日前召开全国养老机构、社会福利机构疫情防控工作视频会议，要求全力推动养老机构、社会福利机构疫情防控就医用药保障工作。民政部有关负责人表示，做好养老机构、社会福利机构疫情防控，保证机构内老年人、儿童平稳度过疫情流行期，是当前防重症、减少病亡的重中之重。各级民政部门要加强部门协调，做好资源对接，有力推动养老机构、社会福利机构就医用药优先保障。	评论	机构 用药 全国 机构 社会福利 机构 工作 视频会议 机构 社会福利 机构 用药 工作 负责人 机构 社会福利 机构 机构 老年人 儿童 疫情 民政部门 部门 资源 机构 社会福利 机构 用药 优先	Topic #6	[0.24899095 0.00413315 0.00413347 0.00413253 0.00413378 0.00413277 0.37667631 0.33713506 0.00413269 0.00413298 0.00413361 0.00413271]
我个人来总结一下2019年12月以来的一些关键转折点和标志性进程、事件。1、2019年12月，从武汉海鲜市场患者出现到医院发现上报，新冠无人知晓，当时临近新年，加上又要开会，还要营造欢乐祥和的新春气氛，所以各方的做法是轻视+侥幸+捂，主流话语是“未发现人传人”。2、钟南山院士于2020年1月20日赴武汉，指出存在人传人，【是第①个关键的转折点】。经过短暂的物资短缺后，抗疫物资得以大量生产；全球华人也都在各国彩买抗疫物资捐助国内；我国也得到了世界各国的捐助。3、武汉在全国支援下以封城之法抗疫，这期间出现了快速建造的定点医院、方舱，中西医同心合力，取得了决定性胜利，全国人民信心大振，中国优势尽显，【这是第②个关键转折点】。4、2020年5月之后，全国基本转入常态化防控，很少有封锁措施，疫情呈散发状态，均可被快速扑灭，可能99%的人生活都没有受到什么影响。中国工业优势充分发挥，外贸高速增长，集…	评论	关键 转折点 标志性 进程 事件 患者 医院 营造 气氛 话语 院士 关键 转折点 物资 抗疫 物资 生产 全球华人 抗疫 物资 世界 全国 抗疫 定点医院 方舱 同心合力 决定性 胜利 全国 信心 大振 优势 关键 转折点 全国 常态 防控 措施 疫情 状态 生活 影响 工业 优势 充分发挥 外贸 集装箱 全球 抗疫 大后方 顺差 历史 疫情 国家 群体 路线 挫折 变异 全国 疫苗 疫苗 疫情 抗体 水平 教授 疫苗 疫情 梦想 挫折 教授 发微 学会 病毒 传播 卫生部长 撰文 病毒 疫情 总体 分野 关键 遭遇 疫情 精心 全程 疫情 信心 疫情 医疗 大陆 病毒 弱化 精准 防控 疫情 人间 全国 省市 医疗 团队 数万人 援助 全员 核酸 常态 地方 资源 疫情 经济损失 疫情 省市 自治区 财政负担 内涵 疫情 数据 污染 保卫战 惨胜 争议 防疫 关键 转折点 教授 通讯…	Topic #1	[0.02709507 0.41485196 0.03551562 0.0086271 0.00053441 0.0499289 0.07127557 0.03500786 0.05398224 0.00053435 0.23743998 0.06520695]
想明白了！美国三年，顺应自然规律的疫情防控，和对华处心积虑，战略忽悠！优胜劣汰，物竞天择，无关所谓道德！中国防控，美国指指点点！中国放开，美国说三道四！美国安的什么心！ ?	评论	对华 战略 防控 指指点点	Topic #1	[0.03125521 0.38424447 0.30323482 0.03125042 0.03125048 0.03125174 0.03125048 0.03125186 0.03125 0.03125487 0.03125435 0.03125131]
（杂文）别了，行程码 2022年12月13日零时，行程码下线，历时两年多的陪伴，终说再见，更期待再也不见。 行程码，一个疫情时代的产物，必将随着疫情平稳过渡而结束。行程码，曾经限制了多少出行，也曾挽救了多少危情。有多少人恨过，也会有多少人感恩。 行程码的尽头，还不是无限的自由。但是它的离场，的确像一缕曙光，繁华可期，人间无恙。行程码的取消，就像一场风吹过了冬天的水面，并没有想象的波澜。没有谁迫不及待地计划着一场旅行，没有谁兴高采烈地约一场相聚。想象可以生出翅膀，但是很多人却已飞不出自己的窗。 放开，其实更像一支安慰剂，没有疗效，靠的全是自己的免疫力。不是取消了行程码，就可以自由飞翔，还要看你够不够强壮。安全的屏障，不再是防控，更是群体免疫的抵挡。 外面的世界很精彩，外面的世界也很无奈，若你对自己的免疫力没有足够信心，请慎重安排。非必要就缓行，让强大的人先走。他们搏一搏的经验，会成为更多人…	评论	杂文 下线 历时 陪伴 疫情 时代 产物 疫情 危情 离场 曙光 人间 水面 想象 波澜 计划 旅行 地约 想象 翅膀 疗效 全是 免疫力 飞翔 屏障 防控 群体 世界 精彩 世界 免疫力 信心 一搏 经验 生活 指南 行者 防控 阳性 阳性 世间 强者 弱者 保护神 生命 防控 理性 世间 发展 生活 资助 国家 国家 国计民生 对策 尝试 遭遇 人生 染上 病毒 记录 手册 感染者 抗病 经验 药物 世间 所有人 世间 所有人 人间	Topic #10	[0.00248818 0.21511756 0.00248868 0.0024883 0.00248772 0.12249536 0.00248898 0.00248873 0.21053979 0.0024878 0.43194085 0.00248807]
新冠病毒的威力有多大！如果重来一次，你会选择让国家放开吗？#新冠疫情 #新冠疫情防控 #医疗资源 ##快手# @快手 L好人大哥王阳的快手视频 ?	评论	病毒 威力 国家 疫情 医疗 资源 好人 大哥 视频	Topic #1	[0.01389164 0.37910294 0.01388979 0.01388939 0.01389077 0.01389061 0.28896255 0.01389074 0.01389083 0.01388977 0.20692154 0.01388943]
喝了两天这个，烧也退了喉咙虽然疼偶尔还干咳但目前身体精神状态都挺好。#精神状态##疫情##疫情防控# ?	评论	喉咙 身体 精神状态 精神状态 疫情	Topic #10	[0.03125175 0.03125741 0.03125009 0.03125 0.03125161 0.03125531 0.03125041 0.03125138 0.03126387 0.03125054 0.65621671 0.03125092]
尹力主持会议调度疫情防控工作，要求聚焦医疗救治和群众需要等环节新京报2022-12-24 20:39 · 来自北京 · 新京报官方账号据北京日报消息，12月24日下午，北京新冠肺炎疫情防控工作领导小组第三百三十次会议暨首都严格进京管理联防联控协调机制第二百七十九次会议召开，研究调度疫情防控工作。市委书记、防控工作领导小组组长尹力主持会议，市委副书记、代市长、防控工作领导小组副组长殷勇，市政协主席魏小东出席会议。会议指出，近段时间，我市遭遇新冠病毒奥密克戎疫情冲击，感染人数较多，防控工作仍处关键时刻。各级各部门各单位要坚决把思想和行动统一到习近平总书记关于疫情防控的重要指示精神和党中央决策部署上来，充分认识、准确把握新阶段新形势新任务，进一步提高站位、压实责任，以“时时放心不下”的责任感抓好当前疫情防控措施和医疗服务工作落实，要聚焦医疗救治和群众需要等关键环节，在政策细化、措施优化、工作深…	评论	主持会议 调度 工作 医疗 群众 环节 京报 京报 官方 账号 北京日报 消息 肺炎 工作 领导小组 会议 管理 机制 会议 研究 调度 工作 市委书记 防控 工作 领导小组 主持会议 市委 书记 代市长 防控 工作 领导小组 副组长 主席 会议 遭遇 病毒 疫情 冲击 人数 防控 工作 关键时刻 部门 单位 思想 统一 总书记 指示精神 决策 部署 阶段 形势 站位 压实 责任 时时 责任感 措施 医疗 服务 工作 医疗 群众 关键环节 政策 细化 措施 优化 工作 功夫 市民 群众 生命安全 社会秩序 会议 人数 患者 医疗机构 压力 生命 群众 患者 工作 分级 分类 医疗 服务体系 医院 医疗 生命 底线 专家 团队 力量 病例 方案 患者 医疗 疫情 形势 科学 合理配置 医疗 资源 医疗机构 设置 优化 流程 空间 医护 力量 服务 效率 质量 电话 生命 群众 能力 压实 …	Topic #4	[0.00067961 0.12578706 0.11119368 0.00067943 0.43051813 0.00067949 0.29252058 0.00067952 0.00067944 0.00067947 0.03522409 0.00067951]
#防控疫情我们在一起# 活着熬过这个冬天！这是每个人最简单的希望！拼的是身体是免疫力是好运气！?早安 ?	评论	防控 疫情 身体 免疫力 早安	Topic #10	[0.01923318 0.01923827 0.01923079 0.01923083 0.01923139 0.01923288 0.01923106 0.01923184 0.01923457 0.01923092 0.78844318 0.01923109]
把百姓治疗纳入正轨，杜绝缺医少药是关健，少些形式，多些实效。//【尹力主持会议调度疫情防控工作，要求聚焦医疗救治和群众需要等关键环节】 O尹力主持会议调度疫情防控工作，要求聚焦医疗救治和群众需要等关键环节 ?	评论	百姓 缺医少药 形式 主持会议 调度 工作 医疗 群众 关键环节 主持会议 调度 工作 医疗 群众 关键环节	Topic #4	[0.00757584 0.00757684 0.196046 0.00757665 0.72818779 0.00757626 0.00758069 0.00757607 0.00757626 0.00757599 0.00757577 0.00757583]
#转发# 中国财富管理50人论坛·2022年会24日上午举办全体大会“加力促进经济复苏：目标与路径”。中央财经委员会办公室副主任尹艳林表示，即将过去的2022年是我国经济发展中极为特殊、极为困难的一年。中央经济工作会议认为2022年取得的成就实为不易，要倍加珍惜。 2022年主要有三方面因素超出预期，首先是疫情冲击超出预期，使经济运行遭受2020年以来最为严重的冲击；外部环境振荡超出预期，乌克兰危机持续，外部对我国的打压遏制明显升级；美国宏观政策走向超出预期，7次累计加息425个基点，导致美国及世界经济增长放缓风险加大。 尹艳林指出，面对超预期因素冲击，我国经受住了考验和挑战。全年经济增速与年初预期目标虽有较大差距，但发展质量、科技创新等结构性指标都有较好表现，特别是就业、物价基本稳定，粮食安全、能源安全和人民生活得到有效保障，保持了经济社会大局稳定。 “要对明年中国经济的整体好转充满信…	评论	财富 管理 论坛 大会 经济 目标 路径 中央 办公室 经济 发展 中央 经济 工作 会议 成就 因素 预期 疫情 冲击 预期 经济运行 冲击 外部环境 预期 危机 升级 宏观政策 预期 基点 世界 经济 风险 预期 因素 冲击 考验 挑战 经济 预期 目标 差距 发展 质量 科技 结构性 指标 物价 生活 经济社会 大局 经济 整体 经济 发展 挑战 外部环境 经济 基础 发展 因素 经济运行 整体 中央 经济 工作 会议 目标 经济 概率 防疫 经济 影响 疫情 影响 经济运行 关键 变量 经济 时刻 优化 调整 政策 人流 物流 经济社会 生活 领域 经济 活力 政策 优化 经济 动力 中央 经济 工作 会议 政策 管理 供给 优化 管控 供给 发力 市场 发展 财政政策 货币政策 双向 发力 社会 资金 政策 经济 活力 经济 持续增长 基础 条件 基本面 经济 韧性 潜力 回旋…	Topic #11	[0.00075651 0.00075672 0.27815598 0.02631915 0.00075664 0.00075659 0.00075651 0.00075665 0.00075655 0.00075654 0.00075653 0.68871561]
疫情防控—— “极左”式封控防疫和“极右”式“放羊”式防疫都是错误的，在整个西方世界“躺平”的情况下，中国单独实行“动态清零”难以为继，这也是现实。所以，只要中国还实行“开放”的政策，“放开”是必然的出路，这无须讨论。 问题的关键在于如何“放开”，是有准备地有序放开，还是“放羊”式的无序放开。那就是在放开的过程中，给人们准备好充足的“防疫大礼包”，告诉人们未“阳”时如何防疫，“阳”了后如何抗疫，让药物供应有计划，而不是无序哄抢，形成疫情公共危机。 2晋城·时家岭·方程国际	评论	防疫 防疫 错误 世界 躺平 情况 现实 政策 关键在于 有序 无序 过程 防疫 大礼包 防疫 抗疫 药物 供应 计划 无序 疫情 危机 时家 方程 国际	Topic #1	[0.00495078 0.59436047 0.00495068 0.23186726 0.00495186 0.00495164 0.12921055 0.00495099 0.00495148 0.00495157 0.00495123 0.00495149]
#专家分析北京目前感染率未到70%#群体免疫屏障快要形成。北京疫情防控的拐点即将到来。坚持就是胜利。 ?	评论	专家 分析 感染率 群体 屏障 拐点 胜利	Topic #10	[0.01388889 0.01388906 0.01388949 0.01389376 0.01388999 0.1341292 0.0138896 0.01388924 0.0138891 0.01388938 0.72697258 0.01388972]
#小玲子的碎碎念# 关于疫情最近的疫情海啸引发网上大量自媒体或者网红或普通人发表针砭时弊的文章言论，以前我从不回复评论，不想浪费时间消耗自己，但是最近实在看不下去了：1、疫情海啸谁的错，某个医生的错？ 张医生成为很多引流点。他的见解、论文都是有问题的，当下都是这位医生导致的。那么我问下： a 决策方面：国家卫健委作为官方组织不干活，是张医生全替他干的？ b 科研方面：张医生的论文质量不佳，决定了错误的国家决策。那么全国只有张医生一人在做新冠研究，其他传染病专家都在吃干饭？ c 宣传意识方面：钟南山前段时间不是在央视说病毒导致的症状和流感感冒差不多吗？和张医生的说法不是一致的吗？ d 无症状标准方面：无症状到底是无临床症状还是无肺部影像变化，这个标准的指南是张医生一人写一人发布的？ e 关于有症状比例方面：上半年大家在网上看不到铺天盖地的人说有症状，但是为什么现在有？单纯是数据造假吗？上半…	评论	碎念 疫情 疫情 海啸 媒体 网红 普通人 文章 言论 评论 浪费时间 消耗 疫情 海啸 医生 医生 论文 医生 决策 官方 医生 科研 医生 论文 质量 错误 国家 决策 全国 医生 研究 传染病 专家 宣传 意识 前段时间 病毒 症状 流感 医生 标准 临床 症状 肺部 影像 变化 标准 指南 医生 症状 比例 症状 数据 疫苗 老人 孩子 疫苗 方舱 隔离政策 大大方方 症状 防控 躺平 精准 含义 国家 策略 核酸 建议 免费 抗原 处方 病毒 药物 居家 防控 躺平 经历 统一 策略 办公楼 阳性 公司 方舱 公司 回家 孩子 上学 公司 防疫 爱好者 经历 经济 店铺 铺面 商场 公司 大学生 毕业 失业 教育 孩子 网课 社交 视力 疫情 长假 家庭 国际 压力 国家 常态 世卫 管理 生活 渡过难关	Topic #10	[0.00114687 0.20140521 0.00114703 0.00114718 0.001147 0.00114688 0.20255932 0.07744546 0.18869151 0.06439689 0.25861935 0.00114731]
防控最终的目的，肯定是常态生活。但快速过峰是反科学的，若疫情峰值过高，将瘫痪公共卫生系统，挤兑医疗资源，造成更大死亡重症病例。没有有效疫苗和常规特效药的支撑更不是什么凤凰涅槃。要警防病毒变异，多次中招！据称中国目前流行上百种新冠病毒，甚至又有白肺病例，情况复杂，阳康者仍要谨慎，远非一阳了之。世卫及有关专家，己在严密关注中国疫情海啸，高度警惕新变种的演化，以免城门失火，殃及池鱼！带阳上班，加速传播，害人害己。是反人性和反人类的。请做好个人自觉隔离，非阴不外出，非阴不堂食，非阴不上班。凡要求员工带阳上班的，公民可以拒绝，必要时付诸法律。公民应自觉团结起来，展开自救行动。药物信息共享，依靠自身力量，有序科学理性抗疫，实现安泰生活回归！	评论	防控 目的 常态 生活 过峰 疫情 峰值 公共卫生 系统 医疗 资源 重症 病例 疫苗 常规 特效药 病毒 病例 情况 世卫 专家 疫情 海啸 高度 变种 城门失火 传播 人性 人类 员工 公民 法律 公民 药物 信息 力量 有序 科学 理性 抗疫 安泰 生活	Topic #10	[0.00284119 0.32397503 0.00284127 0.00284151 0.00284179 0.00284178 0.16929478 0.07306517 0.00284211 0.00284177 0.41093243 0.00284117]
12月25日简报，星期日，农历腊月初三，1、民政部表示，要全力推动疫情防控中养老机构、社会福利机构就医用药优先保障工作，春节前后全国或达感染高峰。2、全球首架C919国产大飞机将于26日开启100小时验证飞行，完成相关准备工作之后，有望最早于2023年春满足民航局规章要求，投入商业载客运营。3、央广网：香港特区行政长官李家超表示，中央已同意香港可以与内地逐步有序实现全面“通关”。4、中央农村工作会议：要稳慎推进农村宅基地制度改革试点，深化农村集体经营性建设用地入市试点，完善土地增值收益分配机制。5、教育部：2023年全国硕士研究生招生考试于2022年12月24日至26日举行，全国报考人数为474万。6、大理客栈遭遇大面积客房退单：房价按例涨了一倍，至今无人下单。7、中国财政部原副部长朱光耀：全球经济2023年陷入全面衰退很难避免。8、26日，新成昆铁路将实现全线贯通运营，四川成都至西昌、…	评论	农历 机构 社会福利 机构 用药 优先 工作 全国 全球 国产 飞机 小时 工作 规章 商业 载客 运营 行政长官 中央 内地 有序 通关 中央 农村 工作 会议 农村 宅基地 制度 改革 试点 农村 集体 经营性 建设 用地 试点 收益分配 机制 教育部 全国 硕士 研究生 考试 全国 人数 大理 客栈 遭遇 大面积 客房 房价 按例 无人 下单 副部长 全球 经济 成昆铁路 全线贯通 运营 旅行 时间 小时 小时 小时 监委 通报 运动会 男子 足球 决赛 假球 情况 体育局 局长 问责 航行 警告 海域 军事 消极 内容 财年 国防 法案 谈判 启动 服务 贸易 规制 文件 生效 程序 微语 缺憾 空间 短处 终会 早安	Topic #4	[0.20367386 0.00181188 0.13239117 0.03116551 0.20848011 0.00181229 0.00181224 0.17576955 0.00181198 0.12265765 0.00181192 0.11680184]
【#多地开展全民科学戴口罩行动#，#部分地区强调不戴口罩造成疫情传播将追责# 】随着疫情防控措施不断优化调整，不少地区近日开展“全民戴口罩”行动。例如，在浙江省内，绍兴、桐乡、嘉兴平湖和海盐12月9日、10日相继发布重要提醒，号召开展“全民科学戴口罩，做自己健康第一责任人”行动。 ?	评论	全民 科学 地区 疫情 传播 措施 优化 调整 地区 全民 海盐 全民 科学 责任人	Topic #1	[0.00704249 0.9225275 0.00704248 0.00704234 0.00704412 0.00704428 0.00704238 0.00704259 0.00704262 0.00704236 0.00704428 0.00704257]
幼儿园学生文明离校安全教育PPT寒暑假离校返家疫情防控成品课件ppt素材 ?	评论	学生 离校 教育 寒暑假 离校 成品 课件 素材	Topic #8	[0.03125 0.03125 0.03125053 0.03125162 0.03125034 0.03125 0.03125 0.03125323 0.65624429 0.03125 0.03125 0.03125 ]
#头条创作挑战赛#自从疫情防控彻底放开以后，身边的人接二连三... O网页链接 ?	评论	头条 创作 挑战赛 接二连三 网页 链接	Topic #1	[0.02380952 0.73809452 0.02380974 0.02380952 0.02380952 0.02380952 0.02380958 0.02380952 0.02380963 0.02380952 0.02380985 0.02380953]
大V冰寒的总结：6、8太到位了，无症状违悖事实就是一个笑话！1、2019年12月，从武汉海鲜市场患者出现到医院发现上报，新冠无人知晓，当时临近新年，加上又要开会，还要营造欢乐祥和的新春气氛，所以各方的做法是轻视+侥幸+捂，主流话语是“未发现人传人”。2、钟南山院士于2020年1月20日赴武汉，指出存在人传人，【是第①个关键的转折点】。经过短暂的物资短缺后，抗疫物资得以大量生产；全球华人也都在各国买抗疫物资捐助国内；我国也得到了世界各国的捐助。3、武汉在全国支援下以封城之法抗疫，这期间出现了快速建造的定点医院、方舱，中西医同心合力，取得了决定性胜利，全国人民信心大振，中国优势尽显，【这是第②个关键转折点】4、2020年5月之后，全国基本转入常态化防控，很少有封锁措施，疫情呈散发状态，均可被快速扑灭，可能99%的人生活都没有受到什么影响。中国工业优势充分发挥，外贸高速增长，集装箱一箱难求，成…	评论	冰寒 事实 笑话 患者 医院 营造 气氛 话语 院士 关键 转折点 物资 抗疫 物资 生产 全球华人 物资 世界 全国 抗疫 定点医院 方舱 同心合力 决定性 胜利 全国 信心 大振 优势 关键 转折点 全国 常态 防控 措施 疫情 状态 生活 影响 工业 优势 充分发挥 外贸 集装箱 全球 抗疫 大后方 疫情 国家 群体 路线 挫折 变异 全国 疫苗 疫苗 疫情 抗体 水平 教授 疫苗 疫情 梦想 挫折 教授 发微 学会 病毒 传播 卫生部长 撰文 病毒 疫情 总体 分野 关键 遭遇 疫情 精心 全程 疫情 信心 疫情 医疗 病毒 弱化 精准 防控 疫情 人间 全国 省市 医疗 团队 数万人 援助 全员 核酸 常态 地方 资源 疫情 内涵 疫情 数据 污染 保卫战 惨胜 争议 防疫 关键 转折点 教授 通讯 作者 周报 论文 数据 患者 症状 防控 指南 外松 局面 关键 转折点 转折…	Topic #10	[0.03533282 0.30083573 0.05643838 0.0096769 0.02273317 0.07141188 0.09031496 0.04437361 0.00069373 0.00069366 0.32004932 0.04744583]
#元旦春节你打算返乡吗#这两年因为疫情，一直都没有回老家。现在疫情防控政策放开，已经取消落地检，回家的路看着通畅了，但是也怕自己在路上携带了病毒回家再传染给父母，也是很纠结啊！在外的你们是怎么考虑的呢？ 元旦春节你准备回老家吗？ ?	评论	疫情 回老家 政策 回家 病毒 回家 传染给 父母 回老家	Topic #8	[0.01389 0.01390027 0.01388939 0.01389403 0.01388955 0.01389247 0.01388998 0.01388974 0.63789384 0.01389138 0.22318344 0.0138959 ]
【#2023考研报考人数474万#】#教育部公布2023考研报考人数#记者从教育部获悉，2023年全国硕士研究生招生考试于2022年12月24日至26日举行，全国报考人数为474万。教育部要求各地加强组织领导和条件保障，优化考生服务，高效统筹做好疫情防控和考试组织工作，全力以赴实现“如期考试”“应考尽考”“平安研考”的工作目标。#考研#（央视新闻客户端）	评论	考研 人数 教育部 考研 人数 记者 教育部 全国 硕士 研究生 考试 全国 人数 教育部 领导 条件 优化 服务 考试 工作 考试 研考 工作 目标 考研 新闻 客户端	Topic #7	[0.00450564 0.12976035 0.18770996 0.14738979 0.00450653 0.0045055 0.0045053 0.30799697 0.00450547 0.00450517 0.19560428 0.00450504]
为确保疫情防控转段平稳有序，保障正常生产生活，针对当前上海部分行业和企业阶段性用工紧缺问题，昨天，上海市人民政府办公厅印发关于支持本市相关行业和企业稳岗留工有序运行若干政策措施的通知，鼓励引导外来务工人员留沪过年，支持外来务工人员节后加快返岗复工。对重点监测的电商平台和邮政快递企业，以及重点工程建设施工项目给予上岗工作的一线人员发放稳岗补贴。实施有针对性的激励和服务保障措施通知提出，鼓励企业制定实施员工关心关爱激励措施。支持企业根据实际情况，制定实施有针对性的员工激励和服务保障措施，把关心关爱送达一线人员。鼓励电商平台和邮政快递企业增加佣金比例、设置跑单奖励，为快递员和外卖骑手提供必要的餐饮保障，发放防寒保暖工装及用品等。鼓励建设单位和施工单位合理提高建筑工人收入。继续扎实开展整治拖欠农民工工资问题专项行动，进一步加大对恶意欠薪行为的查处打击力度。企业要依法支付春节期间加班人员工资。鼓励…	评论	转段 有序 生产 生活 行业 企业 阶段性 用工 办公厅 印发 本市 行业 企业 有序 政策措施 务工人员 务工人员 重点 监测 电商 平台 邮政 企业 重点 施工 项目 工作 人员 稳岗 补贴 针对性 服务 措施 企业 员工 关心 措施 企业 情况 针对性 员工 服务 措施 关心 人员 电商 平台 邮政 企业 佣金 比例 设置 奖励 骑手 餐饮 工装 用品 建设 单位 施工单位 建筑工人 整治 农民工 工资 专项 力度 企业 依法 人员 工资 电商 平台 邮政 企业 服务 补贴 重点 监测 电商 平台 邮政 企业 工作 人员 补贴 工作 人员 补贴 重点 施工 项目 补贴 人数 人数 重点 施工 项目 工作 人员 补贴 补贴 经费 财政 务工人员 务工人员 劳务输出 协作 点对点 服务 交通 补贴 企业 大巴车 跨省 点对点 务工人员 劳务 协作 输出地 务工人员 包车费 补贴 企业 …	Topic #4	[0.0747617 0.00042708 0.00042704 0.01608029 0.42559977 0.00042707 0.01975863 0.08784397 0.00042702 0.3733933 0.00042707 0.00042706]
肾气不足不用慌，中医治疗有良方。O网页链接【温馨提示】常态化疫情防控期间，若有此类问题，还需及时就医。#中医##补肾##健康##医学科普##健康科普# ?	评论	肾气 良方 网页 链接 医学	Topic #1	[0.02380952 0.49999998 0.02380952 0.02380952 0.02380952 0.02380952 0.26189992 0.02380952 0.02380952 0.02381235 0.02381154 0.02380954]
【#北京要求千方百计降低病亡率#】12月24日下午，北京新冠肺炎疫情防控工作领导小组第三百三十次会议暨首都严格进京管理联防联控协调机制第二百七十九次会议召开，研究调度疫情防控工作。市委书记、防控工作领导小组组长尹力主持会议，市委副书记、代市长、防控工作领导小组副组长殷勇，市政协主席魏小东出席会议。会议强调，随着感染人数增加，有基础病的患者也将增多，医疗机构救治压力也持续加大。要始终坚持人民至上、生命至上，聚焦群众急难愁盼，全力以赴做好患者救治工作。坚持分级诊疗、分类施治，进一步完善医疗服务体系，三级医院兜住医疗救治和生命保障底线，发挥好专家团队力量，一病例一方案做好急危重症患者的医疗救治，千方百计提高治愈率、降低病亡率。根据疫情形势科学合理配置医疗资源，加强各级医疗机构发热门诊设置，优化就诊流程、扩容救治空间、增加医护力量，提高服务效率和质量。	评论	肺炎 工作 领导小组 会议 管理 机制 会议 研究 调度 工作 市委书记 防控 工作 领导小组 主持会议 市委 书记 代市长 防控 工作 领导小组 副组长 主席 会议 人数 患者 医疗机构 压力 生命 群众 患者 工作 分级 分类 医疗 服务体系 医院 医疗 生命 底线 专家 团队 力量 病例 方案 患者 医疗 疫情 形势 科学 合理配置 医疗 资源 医疗机构 设置 优化 流程 空间 医护 力量 服务 效率 质量	Topic #6	[0.0016901 0.12187804 0.20730013 0.00168938 0.08190241 0.00168946 0.57540309 0.00168944 0.00168935 0.00168946 0.00168957 0.00168958]
发布了头条文章：《2022年市疫情防控工作总结》 O2022年市疫情防控工作总结 ?	评论	头条 文章 工作 工作	Topic #1	[0.01923077 0.78843548 0.01923626 0.01923077 0.01924276 0.01923186 0.01923204 0.01923297 0.0192339 0.01923092 0.01923132 0.01923094]
自治区召开疫情防控工作视频调度会议马兴瑞讲话 李邑飞出席12月24日上午，新疆维吾尔自治区召开疫情防控工作视频调度会议，深入学习贯彻习近平总书记关于疫情防控工作重要讲话重要指示批示精神，完整准确全面把握和执行新阶段疫情防控举措，听取自治区和新疆生产建设兵团防控工作汇报，安排部署当前及下一阶段重点任务。自治区党委书记、自治区新冠肺炎疫情防控工作领导小组组长马兴瑞出席会议并讲话，强调要把思想和行动统一到党中央、国务院决策部署上来，坚持人民至上、生命至上，认真落实新阶段疫情防控各项举措，大力提升医疗救治能力，加大药品生产储备供应力度，抓好重点人群防控，全力以赴保健康、防重症，守护好各族群众生命安全和身体健康，确保平稳度过流行期。	评论	自治区 工作 视频 调度 会议 讲话 工作 视频 调度 会议 总书记 工作 精神 阶段 自治区 防控 工作汇报 部署 重点 自治区 党委书记 自治区 肺炎 工作 领导小组 讲话 思想 统一 决策 部署 生命 阶段 医疗 能力 药品 生产 储备 供应 力度 重点 人群 防控 生命安全	Topic #4	[0.00237015 0.31068103 0.31729236 0.00236984 0.32231192 0.00236985 0.03075529 0.00237001 0.00236985 0.00236981 0.00237009 0.0023698 ]
各级各部门党政主要负责同志要切实增强风险意识、责任意识，强化疫情发展态势分析研判，做好平稳渡峰的思想、工作和能力等准备，全力抓好医疗救治保障、药品生产保供、重点人群保护等工作，科学做好新阶段疫情防控工作，努力延缓峰期、削弱峰值、拉平曲线。 ?	评论	部门 党政 负责同志 风险意识 责任意识 疫情 发展 态势 分析 研判 渡峰 思想 工作 能力 医疗 药品 生产 重点 人群 工作 科学 阶段 工作 峰期 峰值 曲线	Topic #4	[0.00495099 0.00495222 0.1547329 0.00495181 0.45118798 0.00495108 0.00495271 0.00495098 0.00495092 0.004951 0.3495161 0.00495131]
当前全区疫情形势总体稳定，医疗救治秩序平稳，但随着“两节”期间人员流动性增加和冬春季多疾病叠加流行等因素影响，疫情防控面临新挑战。 ?	评论	全区 疫情 形势 总体 医疗 秩序 人员 流动性 疾病 因素 影响 挑战	Topic #11	[0.0075781 0.28059539 0.00757729 0.00757624 0.16810254 0.00757682 0.18804902 0.00757916 0.0075764 0.00757649 0.00757895 0.30263361]
随着疫情防控形势持续好转，新疆稳步有序推进复工复产、复商复市。城市的生产生活秩序正在稳步、有序恢复。大街上，又恢复了往日的车水马龙。湛蓝的天空也似乎在预示着一个新的开始。 哪怕是在疫情期间我们也要充满正能量，非常时期宅在宿舍，确保自身安全，不让家人担心，阳光明媚的早上，让心情充满阳光，让身体永远健康，让疫情尽快驱散，让生活恢复正常。大家一起抗疫情，尽快打赢这一仗！让我们一起为新疆加油！世界很大，幸福很小。希望如期而至的不止春天，还有疫情过后平安的你。愿一切美好都如期而至!春风拂面，阳光正暖，黎明即将到来，曙光就在眼前。我们用蓬勃的朝气，去对抗顽固的疫情，满怀希望的等待花开。 2吐鲁番	评论	形势 有序 复产 生产 生活 秩序 有序 天空 疫情 能量 时期 宿舍 家人 心情 身体 疫情 生活 疫情 世界 疫情 春风 拂面 曙光 朝气 疫情	Topic #8	[0.00450483 0.28429747 0.00450472 0.0045045 0.15615392 0.16262324 0.00450458 0.00450465 0.36088669 0.00450499 0.00450524 0.00450518]
【兴县：关于向社会免费发放退烧药品的通知】广大居民朋友：为满足当前全县城乡居民退烧用药需求，切实保障广大人民群众身体健康和生命安全。县医疗集团将从即日起，首批在全县免费发放退烧药品30000片（其中县城区发放布洛芬20000片、十五个乡镇发放布洛芬5000片，对乙酰氨基酚5000片），具体事项通知如下：一、发放对象新冠症状（如发热、全身疼痛等）明显患者优先。二、发放时间2022年12月25日上午9:00起，发完为止。三、发放地点县城区3个发热诊室（城东教科局点、城中广场点、城西阳光上城点）、各乡镇卫生院、村卫生室。四、领取方式有用药需求居民凭本人身份证一次性免费领取5片退烧药品（不得代领）。五、注意事项（一）各居民可根据自身治疗需求按需就近有序领药，切勿盲目囤药。在领取药品时，要做好个人防护，保持安全距离。（二）各村卫生室要密切关注辖区内重点人群、孤寡老人等弱势群体近期身体状况和用药需求…	评论	社会 免费 退烧药 居民 朋友 全县 城乡居民 用药 群众 生命安全 医疗 集团 全县 免费 退烧药 城区 乡镇 对乙酰氨基酚 事项 对象 症状 全身 疼痛 患者 优先 时间 地点 城区 诊室 教科 局点 广场 方式 用药 居民 身份证 免费 退烧药 代领 注意事项 居民 有序 领药 盲目 药品 距离 辖区 重点 人群 身体状况 用药 时间 用药 用药 医师 指导 药品 说明书 用量 科学 服用 药品 剂量 频率 退烧药 用药 咨询 家庭医生 团队 工作 领导小组 办公室	Topic #4	[0.04931851 0.00184521 0.00184519 0.0018452 0.69078875 0.00184541 0.22360444 0.00184569 0.00184601 0.02152512 0.00184538 0.00184509]
【兴县：关于启动便民发热门诊（诊室）的公告】兴县广大城乡居民：为认真贯彻落实国务院联防联控机制《关于进一步优化就医流程做好当前医疗服务工作的通知》（联防联控机制综发〔2022〕114号）精神，方便发热患者就诊，在启动全县27个县乡医疗机构发热门诊（诊室）基础上，将原城东教科局核酸采样点、城中广场核酸采样点、城西阳光上城核酸采样点等3个核酸采样点首批改造为便民发热诊室。现将当前发热门诊（诊室）设置情况通告如下：兴县疫情防控工作领导小组办公室2022年12月24日	评论	启动 便民 诊室 公告 城乡居民 机制 优化 流程 医疗 服务 工作 机制 精神 患者 启动 全县 县乡 医疗机构 诊室 基础 教科 核酸 广场 核酸 核酸 核酸 便民 诊室 诊室 设置 情况 通告 工作 领导小组 办公室	Topic #7	[0.05657538 0.00367797 0.0036792 0.00367656 0.348599 0.00367781 0.21470972 0.35069638 0.00367707 0.00367703 0.00367679 0.00367708]
(每天传递正能量)【2022年12月25日星期日】 疫情放开管控以后，全国各地的小阳人一波接着一波涌现。人与人之间问候的语言都变成“阳了吗”，“阳过了吗？”，“阳康了吗？。这也可能就是放开的阵痛吧。出现这样的新局面、新情况，应该说也是不得已而为之的。我们唯一能做的就是尽快适应，不要再抱怨了。世界上过得最幸福的，不是那些强人，也不是那些聪明人，而是那些能与时代同步、能顺应历史潮流的人。因此，我们没有要担心，也没有必要害怕。既不做旁观者，也不做推波助澜者，我们要紧跟国家疫情防控的大方向朝前走，用最平和、平淡的心态科学应对已经到来的感染大爆发。继续戴好口罩，坚持勤洗手、勤消毒、勤通风，养成良好的卫生习惯、生活习惯、健康习惯。我们都要记住了，每个人都是自己健康的第一责任人。既然我们无力改变目前的形势，那只能写好个人防护这篇文章了。相信一切都会慢慢好起来的，春暖花开、疫情散去的日子肯定会到来的！早…	评论	能量 疫情 管控 全国 小阳人 问候 语言 阵痛 局面 情况 世界 强人 聪明人 时代 历史潮流 旁观者 国家 大方向 心态 科学 口罩 勤洗手 消毒 通风 卫生习惯 生活习惯 习惯 责任人 无力 形势 篇文章 疫情 日子 早安	Topic #10	[0.00450464 0.18278111 0.00450613 0.00450457 0.00450489 0.10579297 0.00450462 0.0045048 0.1320592 0.00450506 0.54332689 0.00450511]
在疫情初起的时候，我跟着一个援外医疗队，共同工作了一个多月。这个医疗队里面，有各种专家，而每个人对自己的领域意识都特别明显。比如说关于ct诊断，就得去找影像学的那位专家去问，而急救和防控又分别有不同的专家了。一开始我和他们都不太熟，会搞错每个专家的特长，他们就会说，这个不是我的领域，我不能发表意见，你去问问那谁。这一点我非常理解，因为我自己家也有很多医生，检验影像防疫中药，各自有不同的专业，他们也是碰到不同的病症找不同的人。而且就算是领域内，专家们也非常严谨。疫情肯定是疾控的专家最专业吗，但他说我们对新冠还有很多不了解的地方，他自己的专业是研究艾滋病防控，所以一些事情可以类比，但不能确信。问题来了，张文宏是传染病学家，主攻肝炎，而且是诊断和急救方面。他在疫情中的角色，与我认识的专家组一位成员相似，这位专家是钟南山团队里负责临床救治的，但他全程没有针对防控说过一句个人意见，都让我去问刚才提…	评论	疫情 援外 医疗队 工作 医疗队 专家 领域 意识 影像学 专家 防控 专家 专家 特长 领域 问问 医生 检验 影像 防疫 中药 专业 病症 领域 专家 疫情 疾控 专家 专业 地方 专业 研究 艾滋病 防控 事情 传染病 学家 主攻 肝炎 疫情 角色 专家组 成员 专家 团队 临床 全程 防控 意见 专家 频度 全国 防控 信息 领域 专业 水平 争议	Topic #6	[0.00231504 0.13216178 0.141699 0.00231552 0.00231529 0.0023151 0.3112045 0.00231517 0.12030622 0.0023156 0.27842154 0.00231523]
门诊遇到一位患者，时间短还遗精，辨证为肾虚不固，予以固精益肾的方药进行治疗。【温馨提示】常态化疫情防控期间，若有此类问题，还需及时就医。#中医##健康##男性健康##早泄治疗##早泄看这里# L武汉阿波罗医院的微博视频 ?	评论	门诊 患者 时间 遗精 肾虚 精益 方药 男性 医院 视频	Topic #6	[0.01613536 0.01613348 0.01612914 0.01612903 0.01613175 0.01613207 0.55486209 0.01613321 0.28382379 0.01612993 0.01613075 0.01612941]
#核酸采样亭转型海量资源如何复用#随着疫情防控政策的调整，大规模核酸检测日益减少，据第一财经记者获得的数据，北上广深四大城市在“新十条”出台之前，还在运营的核酸检测点数量缩减至1.2万到1.6万家左右，每个采样点按照2人配置，从业人员预计有3万人。如今，核酸采样亭的“使命”将告一段落。数以万计的核酸采样亭和采样员接下来何去何从？能否让这些资源充分利用起来？	评论	核酸 转型 海量 资源 政策 调整 财经 记者 数据 运营 数量 预计 核酸 核酸 资源 充分利用	Topic #9	[0.00657953 0.00658153 0.0065794 0.0065797 0.00657979 0.00657932 0.00658198 0.27194264 0.0065792 0.66225608 0.00657968 0.00658114]
【#杭州招募急救支援搬抬志愿者# 快来加入吧】近日，杭州120接警数、出车数成倍增长，出车数已近900次，达到日常正常出车数3倍。杭州市急救中心已充分内部动员，启动全员无休模式，中心领导24小时带班、管理干部投入一线、一线人员“轻伤不下火线”，“伤病号”咬牙坚守“疫”线。为切实满足本市疫情防控新形势下市民对院前急救医疗服务的需求，确保院前医疗急救工作有序开展，现招募一批急救支援(搬抬)志愿者。期待您的加入！via@杭州交通918	评论	志愿者 成倍增长 动员 启动 全员 模式 中心 领导 小时 管理 干部 人员 火线 伤病号 本市 市民 医疗 服务 医疗 工作 有序 志愿者 交通	Topic #4	[0.00495161 0.00495088 0.0049513 0.00495194 0.48746811 0.23743314 0.11875527 0.11673317 0.00495108 0.0049518 0.00495065 0.00495104]
12月15疫情国家放开了看着身边的朋友战友一个接一个的生病心里越发的不是滋味每天精神高度紧张睡觉做梦也都是采核酸发烧?第一批倒下的朋友战友们已经好起来了陆陆续续的在倒下不知道自己什么时候倒下已经接诊三四天的?性病人了自费核酸三年没有?陆陆续续两个?二十个?到现在基本百分五十左右的?从一周一次核酸到一周两次核酸一周三次核酸每天一次核酸每天两次核酸每天两次核酸加抗原到国家放开一天一次核酸上了三年班 三年疫情 12.5疫情防控结束了国家放开了 疫情才刚刚开始…看着网上的阳性医护人员继续上班 管理?性病区真的是医护人员太辛苦了三年 执勤过路口 高速 高铁 高速服务区 下乡采核酸 半夜下乡采核酸 追? 下乡接种 学校接种 医院的本职工作不能落后 预检 核酸 接种 公卫经历过一天1800针疫苗 一天3600个的核酸 也有接种初期早6点到晚1点的接种 四百针打不出去 每天加班到凌晨也有每天加班到8点 …	评论	疫情 国家 朋友 战友 生病 滋味 精神 高度 核酸 朋友 战友 陆陆续续 性病 自费 核酸 陆陆续续 核酸 核酸 核酸 核酸 核酸 核酸 抗原 国家 核酸 疫情 国家 疫情 阳性 医护人员 管理 性病 医护人员 执勤 高铁 服务区 核酸 核酸 学校 医院 本职工作 核酸 公卫 经历 疫苗 核酸 程序 信息 系统 核酸 报告 信息 手写 手录 核酸 电脑 身份证 手录 程序 重点 工作	Topic #7	[0.00226268 0.07964574 0.00226337 0.00226275 0.00226279 0.07497142 0.05787758 0.67429421 0.09737059 0.00226282 0.00226345 0.0022626 ]
#重庆高校##重庆教资考试面试今起开始退费#5月17日起，因疫情防控原因未能参加2022年上半年中小学教师资格考试面试的考生，可申请退款。???	评论	高校 教资 考试 原因 教师资格 考试	Topic #3	[0.01923077 0.01923081 0.01923077 0.55879832 0.01923077 0.01923077 0.01923077 0.24888865 0.01923303 0.01923182 0.01923172 0.01923181]
【#杭州招募急救支援搬抬志愿者# 快来加入吧】近日，杭州120接警数、出车数成倍增长，出车数已近900次，达到日常正常出车数3倍。杭州市急救中心已充分内部动员，启动全员无休模式，中心领导24小时带班、管理干部投入一线、一线人员“轻伤不下火线”，“伤病号”咬牙坚守“疫”线。为切实满足本市疫情防控新形势下市民对院前急救医疗服务的需求，确保院前医疗急救工作有序开展，现招募一批急救支援(搬抬)志愿者。期待您的加入！via@杭州交通918	评论	志愿者 成倍增长 动员 启动 全员 模式 中心 领导 小时 管理 干部 人员 火线 伤病号 本市 市民 医疗 服务 医疗 工作 有序 志愿者 交通	Topic #4	[0.00495161 0.00495088 0.0049513 0.00495194 0.48746811 0.23743314 0.11875527 0.11673317 0.00495108 0.0049518 0.00495065 0.00495104]
大疫出良药！张伯礼刘清泉联袂推出宣肺败毒方，助力新冠抗疫！O咽喉疼痛，这种颗粒好用但起效慢，煎汤喝效果才强大！最近，全国很多地方调整了疫情防控措施。网上流传着各种版本的囤中成药、西药的信息，多地也相继发布了新冠肺炎中医药防治方案。今天，我们就单拎出一个方子来细讲。宣肺败毒方是由麻杏石甘汤、麻杏薏甘汤、葶苈大枣泻肺汤等经典名方凝练而成。该方由13味中药组成：麻黄6g，苦杏仁15g，生石膏30g，薏苡仁30g，苍术10g，藿香15g，青蒿12g，虎杖20g，马鞭草30g，芦根30g，葶苈子15g，化橘红15g，甘草10g。具有宣肺化湿、清热透邪、泻肺解毒功效。基于传统理法方药进行分析，宣肺败毒方以麻黄之辛宣肺，配苦杏仁之苦降气，佐葶苈子泻肺降气，升降相伍调理郁闭肺气；以薏苡仁、苍术、橘红健脾化湿，佐以藿香芳香之性更助化湿之力；以青蒿、虎杖、马鞭草清热利湿，佐寒凉之石膏以清泻湿郁所化之热。全方…	评论	大疫 良药 清泉 宣肺 助力 抗疫 咽喉 疼痛 颗粒 效果 全国 地方 调整 措施 流传 版本 中成药 西药 信息 肺炎 方案 方子 宣肺 方是 薏甘汤 大枣 经典 名方 中药 生石膏 苍术 藿香 虎杖 马鞭草 葶苈子 甘草 宣肺 功效 传统 理法 方药 分析 宣肺 宣肺 降气 葶苈子 降气 调理 肺气 苍术 健脾 藿香 芳香 虎杖 马鞭草 石膏 所化 全方 肺气 虎杖 活血 利水 水肿 肺纤维化 虎杖 马鞭草 肺部 小气 血栓 活性 马鞭草 活血 通络 清肺 活络 复阳 现象 宣肺 颗粒 中药 科技 产物 科技 研制 途径 临床 宣肺 颗粒 普通型 患者 效果 患者 症状 病情 疫病 症见 咽部 气短 栏目 宣肺 颗粒 院士 清泉 教授 抗疫 抗击 肺炎 战役 服用 复阳 成绩 过程 清泉 教授 疾病 病毒感染 疾病 人员 病毒 人体 中药 疾病 发展 发展 病人 大疫 良方 疫情 考…	Topic #6	[0.00163433 0.00163454 0.11981237 0.06471848 0.0016343 0.12848823 0.51542701 0.00163425 0.00163447 0.00163454 0.16011327 0.00163422]
#元旦春节你打算返乡吗# 医疗资源相对薄弱的农村地区如何应对新冠感染引发关注，特别是随着元旦和春节的临近，农村的疫情防控压力会进一步增加。元旦过后，一年一次的返乡潮将至，在外务工的人员也会在元旦后陆续返乡。虽然说现在各地区都优化了政策，个人也成为健康的第一责任人。相比之前，大家的个人防护意识更高了，大家也担心家里的老人和小孩会感染，所以，在绝对安全的情况下，大家才会返乡。随着元旦、春节的临近，我在此强烈呼吁广大农民工的兄弟们，为了家乡的父老乡亲，恳请你们再坚持一下，能不回家就不回家，就地过节。我知道我的这个呼吁有多“不近人情”，有多“冷漠”，我何尝不知道你们常年漂泊异乡，心里有多思念家乡、有多思念家里的父母妻儿？可是，你们想过没有，如果因为自己还乡、如果因为自己身染病毒，给家乡父老乡亲带去风险，带去危害，把老人的生命置于刀口之上，一旦遭遇不测，你们将会追悔莫及，心痛如绞。#元旦春节返乡如…	评论	医疗 资源 农村 地区 农村 压力 人员 地区 优化 政策 责任人 意识 老人 小孩 情况 农民工 兄弟 家乡 父老乡亲 回家 回家 冷漠 思念家乡 思念 父母 妻儿 身染 病毒 家乡 父老乡亲 风险 危害 老人 生命 刀口 遭遇 心痛	Topic #4	[0.00396879 0.10745102 0.00396849 0.00396865 0.38596318 0.00396899 0.00397044 0.0039686 0.32803368 0.00396862 0.1468005 0.00396905]
【上海：一线人员感染，无症状或症状轻微可上班】#疫情防控#12月24日，上海市人民政府办公厅印发《关于支持本市相关行业和企业稳岗留工有序运行若干政策措施的通知》，针对当前部分行业和企业阶段性用工紧缺问题，聚焦相关行业和企业稳岗留工，鼓励一线人员返城返岗，进一步夯实企业稳岗稳产主体责任，加强政策激励和制度保障，发挥行业组织桥梁纽带作用。 O上海：一线人员感染，无症状或症状轻微可上班 2郑州·龙子湖大学城湖心岛	评论	人员 症状 办公厅 印发 本市 行业 企业 有序 政策措施 行业 企业 阶段性 用工 行业 企业 人员 企业 稳岗 稳产 主体 责任 政策 制度 行业 桥梁 纽带 人员 症状 龙子 大学城	Topic #9	[0.09684364 0.00450607 0.0045051 0.00450501 0.20746103 0.00450527 0.00450523 0.20458828 0.00450462 0.45506383 0.00450569 0.00450624]
#香港内地恢复通关后你打算去吗# 我爱香港，当然会想去！不过，不急，疫情防控让我必须学会稳住，理智告诉我，不要这么快出去瞎跑！等过几个月，我会有计划去香港游玩 ?	评论	内地 通关 学会 理智 我会 计划 游玩	Topic #0	[0.48147919 0.01923113 0.01923111 0.01924128 0.01923117 0.01923211 0.01923077 0.01923077 0.32619547 0.01923489 0.01923126 0.01923085]
#盘点布洛芬大佬刘益谦的资本版图#好好好，疫情根本不存在，以前是核酸利益集团，现在是布洛芬大佬。都是他们搞出来的有疫情需要防控需要治疗的错觉 ?	评论	盘点 大佬 资本 版图 疫情 核酸 利益集团 大佬 疫情 防控 错觉	Topic #1	[0.01613072 0.46144988 0.01612908 0.01613069 0.01612911 0.01613194 0.01612949 0.20419768 0.01613005 0.01613116 0.01613277 0.18917743]
新冠病毒的威力有多大！如果重来一次，你会选择让国家放开吗？#新冠疫情 #新冠疫情防控 #医疗资源 # L好人大哥王阳的快手视频 ?	评论	病毒 威力 国家 疫情 医疗 资源 好人 大哥 视频	Topic #1	[0.01389164 0.37910294 0.01388979 0.01388939 0.01389077 0.01389061 0.28896255 0.01389074 0.01389083 0.01388977 0.20692154 0.01388943]
感谢奋战在前线的每一个医生，感谢现在还坚守在自己岗位的每一个人，希望大家都能好好保护自己，一切都会好起来的！让我们心相连、情相拥、爱相通，不胆怯、不退缩，肩并肩、手挽手，筑起抗疫的钢铁长城，一起来打赢这场疫情防控阻击战。 众志成城,共同抗疫！ ?	评论	前线 医生 岗位 抗疫 钢铁长城 阻击战 众志成城 抗疫	Topic #5	[0.01388889 0.01388949 0.0138889 0.01388889 0.01389001 0.69837195 0.162737 0.01388889 0.01388916 0.01388902 0.01388891 0.01388889]
#宜春免费药发放为什么不能好事做好# 宜春市市监局向市民发放第三批免费退烧药，这是疫情之下一件为民服务便利民生的好事。然而，宜春市每个县市指定太少的药店发放，有的县只有一家药店发放，这就有问题了。宜春市人口最少的铜鼓、靖安县都有十多万人口，更不要说丰、樟、高几十上百万人口。宜春市市监局就不担心人们领取免费药时，交叉感染，加重病症？或发生其它灾难？减少聚集难道不是我们三年以来坚持的防控政策么？天下没有免费的午餐，所畏免费，是国家买单，用好这个政策是宜春市监局的职责。多指定几家药店发放并不难，甚至还可以将免费药放到社区，减少人群扎堆，把好事做好，才是真正提供人民满意的服务！	评论	免费 好事 市监 局向 市民 免费 退烧药 疫情 民生 好事 县市 药店 药店 人口 铜鼓 人口 人口 市监局 免费 交叉感染 病症 灾难 防控 政策 免费 午餐 免费 国家 买单 政策 监局 职责 药店 免费 社区 人群 好事 服务	Topic #4	[0.0039688 0.22874509 0.00396872 0.00396862 0.7315669 0.00396865 0.00396851 0.00396985 0.00396837 0.00396846 0.00396922 0.0039688 ]
2022年还有5天就要结束了，这一年注定不平凡！经历了太多，我也从古魏之都回到了幸福洪洞，结束了愁肠百结的异地生活。关于新冠，前半年值守在芮城党员先锋岗，后半年值守在洪洞疫情防控办。今日圣诞，没往年的欢乐，没一点气氛，大家都在“阳过”，要么“阳康”……静待花开，美好一定会到来。即便阳了，也依然热爱生活！	评论	经历 异地 生活 党员 先锋岗 气氛	Topic #8	[0.02380952 0.02380993 0.0238099 0.02380952 0.29015803 0.02381138 0.02380952 0.02380952 0.4717415 0.02380952 0.02381088 0.02381075]
我正在看【自治区召开疫情防控工作视频调度会议】，分享给你，一起看吧！ 自治区召开疫情防控工作视频调度会议 O网页链接 ?	评论	自治区 工作 视频 调度 会议 看吧 自治区 工作 视频 调度 会议 网页 链接	Topic #1	[0.00757716 0.69174045 0.23249587 0.00757576 0.00757792 0.00757618 0.00757604 0.00757636 0.00757658 0.00757593 0.00757595 0.0075758 ]
疫情防控正能量#这世界本就没有什么超级英雄，最好的文案就是无私奉献的志愿者们、医务人员们！哪有什么岁月静好，不过是有人替你负重前行，在抗疫过程中，他们就是无数“闪闪发亮”的平凡人。武汉疫情过后，钟南山院士说过一句话，“在最困难的时候我们中国人民从来都没有丧失信心，中国人就是有这么一股气”。越是在最困难的时候，大家的心连得越紧。中华民族从苦难中走来怕过谁，加油！	评论	能量 世界 文案 志愿者 医务人员 抗疫 过程 闪闪发亮 疫情 院士 信心 中华民族	Topic #5	[0.00892872 0.00892997 0.00892941 0.008929 0.00892873 0.76712466 0.14358131 0.00892896 0.00892993 0.00892886 0.00892998 0.00893046]
12月7日发布优化疫情防控“新十条”措施后，限制旅游市场的出行政策被相继解除，年末出游被一些消费者安排上日程。进入12月下旬，第一轮大规模感染群体相继康复，部分热点旅游目的地迎来一波休闲度假游客。 ?	评论	优化 措施 旅游 市场 政策 出游 消费者 日程 群体 热点 旅游 目的地 游客	Topic #0	[0.53007194 0.0075803 0.00757599 0.07211454 0.00757799 0.00757658 0.00757631 0.00757611 0.00757624 0.00757745 0.00757811 0.32961845]
《国家突然放开疫情管控，是不顾百姓死活吗？钟南山院士道出原委》国家为什么一定要全面放开疫情防控，真的是不顾百姓死活吗？O网页链接 ?	评论	国家 疫情 管控 百姓 院士 原委 国家 百姓 网页 链接	Topic #1	[0.00980405 0.5762997 0.00980445 0.22474209 0.00980492 0.00980546 0.11071693 0.00980413 0.00980413 0.00980412 0.00980593 0.00980409]
疫情防控搞到现在，我觉得三年来最大的进步，就是停止了对新冠感染者的污名化。。。然而这种进步本来就不应该存在 ?	评论	感染者 污名	Topic #7	[0.04545455 0.04545455 0.04545455 0.04545455 0.04545455 0.04545455 0.04547515 0.49996189 0.04545455 0.04545455 0.04547205 0.04545455]
#一直咳嗽会引发肺炎吗# 不知道老铁们是否还记得，在上海疫情之时，张文宏多次对外发文声称新冠无症状感染者高达98%，其中发烧仅占4%，有关人士承认，张文宏的数据为国家制定防治政策提供了重要依据。相信这样的数据，不但会蒙蔽了国家，老百姓看了更加急不可耐，大家想想既然都不会死人了，既然都是无症状了，还封控干嘛呀？所以说，张文宏的数据以及广东方面的数据都是在无形地加速助推疫情的放开。再加上一些媒体大v们的推波助澜，我们于2022年12月初开启了优化防控，说白了就是放开了！#疫情三年最大的遗憾是什么# O铁证如山！该到了张文宏说清楚的时候了！。#核酸亭变发热诊疗站值得推广吗#	评论	肺炎 老铁 疫情 发文 声称 人士 数据 国家 政策 数据 国家 老百姓 干嘛 数据 数据 助推 疫情 媒体 优化 防控 疫情 核酸	Topic #1	[0.00549485 0.55463709 0.0054947 0.00549575 0.00549459 0.00549509 0.00549509 0.09059101 0.00549469 0.00549513 0.00549606 0.30531595]
实时播报：【浙江：发热门诊单日最高就诊人次超40万，是平时的14倍】12月25日14时30分，浙江省人民政府新闻办公室举行第一百二十四场新冠肺炎疫情防控工作新闻发布会，省卫健委副主任俞新乐介绍，过去一周，全省发热门诊单日最高就诊人次40.84万人，是平时的14倍。（浙江新闻客户端） ?	评论	单日 人次 新闻 办公室 肺炎 工作 新闻 发布会 省卫健委 全省 单日 人次 新闻 客户端	Topic #1	[0.00819781 0.4747796 0.0082006 0.00819672 0.00820114 0.00819761 0.44323564 0.00820065 0.00819795 0.008198 0.00819747 0.00819681]
昨天成功进群，今天是发病之后的第二天。此前写过几篇有关疫情防控的文章，出门佩戴N95口罩——觉得自己的防护意识够强了，但还是感染了。哪个环境出了纰漏，或者说病毒从何而来？发病之前的近些天，去过银行、地税、超市、药店、母婴店和快递站，不知道是在哪感染的病毒。仔细回想，最大可能是在银行。因为那天我在柜员机上，重置了银行卡密码，需要刷脸验证——刷脸也就几秒时间，但当时我摘掉了口罩，还刻意的憋着气。但很大可能，就是在这摘掉口罩的几秒时间，我就感染了病毒。但也并非绝对，因为近些天去过的地方真是不少。算了，在哪感染的病毒，就不去想了。昨天起床之后身上不舒服，浑身酸疼，有点发烧，就给自己戴上了口罩。中午做抗原，两道杠迅速显现。然后，马上就把自己关进小房间隔离起来，此前也是独自在小房间睡觉。下午开始发烧，体温38.3，心跳加快，感觉心脏就快跳出来了，像跑马一样。眼睛看东西都模糊了，查阅新冠感染相关文章，…	评论	文章 意识 环境 纰漏 病毒 银行 地税 药店 母婴 病毒 银行 柜员机 重置 密码 时间 口罩 口罩 时间 病毒 地方 病毒 浑身 口罩 抗原 小房间 小房间 体温 感觉 心脏 跑马 眼睛 文章 手机 屏幕 午饭 晚饭 体温 衣服 量体温 量体温 感觉 喉咙痛 嗓子 房间 开窗 通风 房间 板凳 礼物 病毒 办法 事儿 时代 碎念	Topic #10	[0.0035461 0.0035468 0.00354676 0.00354638 0.00354643 0.00354651 0.00354629 0.00354687 0.32037853 0.00354668 0.64415463 0.00354801]
突发！特斯拉上海工厂被曝已停产 原因未知12月25日消息，据报道，根据一份内部通知和两名知情人士透露，特斯拉周六暂停了上海工厂的生产，这也使得12月最后一周，上海工厂暂停了大部分排班计划。报道称，特斯拉上海工厂取消了早班，仅告诉制造中心的所有工人，他们可以开始休息，但没有给出任何理由。目前，特斯拉方面还没有对此事做出回应。事实上，此前就有报道透露了特斯拉上海工厂的停产计划，据悉，特斯拉上海超级工厂，计划将于12月25日到1月1日期间暂停生产特斯拉Model Y。知情人士表示，由于订单量大幅下降，所以做出调整，这是特斯拉此前制定的减产30%计划的一部分，暂停生产将使Model Y的产量较11月减少约30%。不过对此，特斯拉内部工作人员回应称，该消息不属实，“为啥要停产？很谣言。”而在一周之前，特斯拉方面人士也称停产是谣言。此外，值得关注的是，进入四季度后，特斯拉罕见上演了多次连番降价操作。…	评论	工厂 原因 消息 知情 人士 工厂 生产 工厂 计划 工厂 早班 中心 工人 任何理由 工厂 计划 工厂 计划 生产 知情 人士 订单 调整 减产 计划 生产 产量 工作人员 消息 谣言 人士 谣言 降价 降价 降价 优惠 可兑换 免费 自动 辅助 购车 用户 补贴 降价 订单 工厂 消息 订单 状况 月份 数据 疫情	Topic #9	[0.00261822 0.00261832 0.00261787 0.00261813 0.00261807 0.00261824 0.00261788 0.11121503 0.00261812 0.86260372 0.00261818 0.00261822]
#陕西多举措助力研考#陕西省全国硕士研究生招生考试今日开考，今年在陕参加考试考生总数为173287人。为全面贯彻落实教育部“统筹做好疫情防控和考试组织工作，全力以赴实现如期考试、应考尽考、平安研考的工作目标”要求，省委教育工委、省教育厅，省教育考试院及各地、各考点学校逐项落实各项任务，确保2023年陕西省全国硕士研究生招生考试顺利进行↓↓#陕西超17万人参加研考# （陕西发布）	评论	助力 研考 全国 硕士 研究生 考试 参加考试 总数 教育部 考试 工作 考试 研考 工作 目标 教育 工委 教育厅 教育 考试院 学校 全国 硕士 研究生 考试 顺利进行 研考	Topic #8	[0.00657993 0.00658032 0.28149325 0.26488191 0.00658075 0.00657995 0.0065791 0.00658031 0.39440491 0.00658 0.00657993 0.00657961]
【#浙江每日新增阳性破100万例#】12月25日下午，#浙江第124场疫情防控发布会#举行 ，浙江省疫情防控工作领导小组办公室副主任、省卫生健康委副主任俞新乐通报：目前浙江每日新增报告的阳性人数已经突破100万例。根据近期病例监测和社区抽样调查结果，预计我省的高峰即将到达，预计在元旦前后进入一个高位的平台期。根据每日监测，浙江感染的高峰预计将提前到来。 L杭州电视台综合频道的微博视频	评论	阳性 发布会 工作 领导小组 办公室 通报 报告 阳性 人数 突破 病例 监测 社区 预计 预计 高位 平台 监测 预计 电视台 综合 频道 视频	Topic #10	[0.00450588 0.00450555 0.00450522 0.00450491 0.28646448 0.00450506 0.00450501 0.0045061 0.00450495 0.00450624 0.4303721 0.2426145 ]
看微博才想起来，今天是圣诞节，不过好像跟我们也没啥关系。今天中午饭前，老公忽然发图来电说他转阴了。虽然想到他周一才阳，这还不到一周，不过也管不了那么多了，能回来就撒冷赶紧打包回来，作为家里唯二没阳的两人，我和娃朝夕相处这短短一周时间恍如隔世，于是也才理解了那句话，不管发生什么，一家人在一起就是最好的。还有一周就到2023年了，对这一年，倒是有比往年更多的憧憬。疫情开始时，鱼儿还不到两岁，旅途最远是沈阳；这三年，国企防控政策更是严上加严，出行、外地求学、赴考之类一再被现实阻拦。如今放开了，惶恐是有的，更多是对回归不被监视的正常生活，以及旅行的期待。	评论	关系 中午饭 才阳 两人 时间 一家人 疫情 鱼儿 旅途 防控 政策 外地 现实 生活 旅行	Topic #8	[0.14591957 0.27678244 0.0108703 0.010873 0.0108701 0.010871 0.01086997 0.01087044 0.47945958 0.01087025 0.01087191 0.01087145]
从国际局势的角度，来谈一谈中国疫情管控的“放开”。之前，我们更多的是从国内经济、以及病毒的致病性变弱的角度来谈疫情的“放开”，今天，我们简单地从国际局势的角度来谈谈。经常关注国际局势的网友应该知道，目前国际局势的严峻性。首先，俄罗斯方向。俄罗斯目前与西方的对峙已经到了白热化的程度，也就意味着，随时会取得实质性突破的可能，实质性突破分两种，一是双方媾和，二是双方彻底撕破脸。再来看中国自身与西方的博弈，我们始终强调，西方到最后选择与中国孤注一掷和全面妥协的几率，各是50%。也就是说，都有可能。我们也一直强调，西方在选择全面妥协之前，一定会试一下孤注一掷，哪怕前一分钟选择了孤注一掷，一看形势不对，后一分钟就立刻全面妥协（当然，这里的一分钟这是一个说法，也就是一个较短的时间段内）。比如，佩洛西窜访就是在传统层面的前一分钟选择孤注一掷，后一分钟就立刻全面妥协；美联储强行加息，目前来看，就是西方在非…	评论	国际局势 角度 疫情 管控 经济 病毒 致病性 角度 疫情 国际局势 角度 谈谈 国际局势 网友 国际局势 方向 白热化 程度 实质性 突破 实质性 突破 几率 会试 形势 时间段 传统 层面 非传统 层面 传统 层面 非传统 层面 测试 测试 层面 手段 测试 方向 实质性 突破 突破 实质性 实质性 实质性 限度 经济 循环 过程 时间 限度 经济 循环 分析 局势 脉络 限度 经济 循环 被动 国际局势 分析 疫情 生命安全 防控 措施 防控 措施 医疗 资源 战略 资源 客观 国家 调整 调整 阶段 消耗 医疗 资源 战略 资源 时会 病毒 概率 利用 毒性 阶段 调整 时机 战略眼光 医疗 资源 药品 评估 阶段性 医疗 资源 致病性 毒性 病毒 限度 经济 循环 扩大内需 战略规划 纲要 威胁 战略 资源 优化 启动 限度 经济 循环 服务 调整 节奏	Topic #11	[0.00117377 0.2886582 0.00117403 0.00117388 0.00117397 0.0011739 0.15090143 0.00117391 0.00117383 0.00117394 0.06980976 0.48123938]
实时播报：【浙江月底退烧药日产量将达600万片，同步加大调拨采购】12月25日，浙江举行新冠肺炎疫情防控工作新闻发布会。省经信厅副厅长许小月在发布会上表示，全省10家感冒退烧药的生产企业产能正在逐步提升当中。预计到12月底，感冒退烧药的日产量有望达到600万片。（澎湃新闻） ?	评论	退烧药 日产量 肺炎 工作 新闻 发布会 省经 信厅 发布会 全省 退烧药 生产 企业 预计 退烧药 日产量 新闻	Topic #4	[0.00704245 0.33668984 0.0070443 0.00704226 0.4500688 0.00704276 0.00704402 0.00704278 0.00704239 0.14985329 0.00704328 0.00704382]
长城物业振业泊墅管理处?疫情防控，人人有责??长城物业振业泊墅? ?	评论	物业 振业 泊墅 管理处 物业 振业 泊墅	Topic #0	[0.08333333 0.08333333 0.08333333 0.08333333 0.08333333 0.08333333 0.08333333 0.08333333 0.08333333 0.08333333 0.08333333 0.08333333]
#妇幼保健院##佳木斯疫情#@佳木斯市妇幼保健院 #妇幼保健院##佳木斯疫情防控# 佳木斯妇幼保健院针对6个月以下宝宝使用的泰诺林去了哪里？打电话问的时候医院说有，家长去了不给开，带孩子去说没有药，零下二十几度的天气这么折腾四个月发高烧的宝宝。孩子还咳嗽，想开点咳嗽药也说没有，请问是真的没有，还是去了会“求情”的人手中？孩子爸爸抱着孩子在外面等，我又给发热门诊打电话，导诊说规定一直都是抱孩子给开，问为什么不抱孩子的给开了，开始说:给谁开了你告诉我她姓名电话什么时候开的。咄咄逼人…后来又说给他们开是因为他们之前去过，有病历，那真相到底是什么？一瓶泰诺林不够一个孩子退烧吗？再次开就不用带孩子就可以？目前我家宝宝没有开出来泰诺林，咳嗽药也说没有，带着高烧39度多的孩子在风雪中跑一趟，给开了大人吃的对乙酰氨基酚片告诉掰开回家给我四个月的宝宝吃。孩子吃大人的药，那你们院里孩子的药去哪了？@佳木斯那…	评论	妇幼保健 疫情 妇幼保健 妇幼保健 妇幼保健 医院 家长 孩子 天气 孩子 咳嗽药 孩子 爸爸 孩子 孩子 孩子 姓名 电话 病历 孩子 孩子 咳嗽药 孩子 风雪 大人 对乙酰氨基酚 回家 孩子 大人 孩子	Topic #8	[0.00549511 0.00549493 0.00549451 0.0054953 0.06856836 0.00549541 0.06725631 0.04874261 0.7714728 0.00549454 0.00549553 0.00549459]
【#无锡调整新冠病毒感染者返岗复工措施# 】为更好统筹疫情防控和经济社会发展，经无锡市疫情防控指挥部研究，即日起优化调整新冠病毒感染者解除居家隔离和返岗复工的措施，具体详情戳下图查看↓↓#无锡疫情# （无锡发布） ?	评论	调整 病毒感染者 措施 经济社会 发展 指挥部 研究 优化 调整 病毒感染者 措施 疫情	Topic #1	[0.00757591 0.58904459 0.00758031 0.00757995 0.00757616 0.00757602 0.27487872 0.06788264 0.0075759 0.00757659 0.0075767 0.00757651]
在微博看到了一篇帖子，內容是，「別人家的小孩，12歲就開始買黑膠了」，然後底下的評論果不出我意料，絕大多數生活在中國大陸的人，在小時候，家裡人都沒有給買過黑膠甚至沒買過實體專輯。一個很有趣的現象是，實體專輯在國外尤其是歐美國家是日用品，甚至超市裡都會擺放黑膠唱片，但在中國，很多家長的觀念卻是「實體專輯一無是處，網上都可以聽歌，買實體專輯就是浪費，還不如拿來吃」，甚至有的家長覺得聽歌白嫖理所應當（包括我的家長）。讓我想到了我小時候的一些往事。我出生在唱片工業時代，在小的時候，因為我們家沒有網路，家裡人給買了一些兒歌的vcd（雖然是盜版），我很喜歡實體專輯這種形式，很喜歡那種，看到喜歡的音樂變成一張張看得見摸得著的塑料片，拿在手裡，覺得才是真正擁有了那些音樂。我和實體專輯的緣分應該是「一見鍾情」。時間來到了2007年，那個時候我上幼兒園，當時有一天晚上，我聽到家裡人突然說了一句「網上可以下載…	评论	帖子 內容 小孩 評論果 意料 生活 大陸 時候 黑膠 實體 專輯 實體 專輯 日用品 黑膠 唱片 家長 觀念 實體 專輯 實體 專輯 浪費 家長 歌白 嫖理 家長 時候 唱片 工業 時代 時候 網路 兒歌 實體 專輯 形式 音樂 塑料片 音樂 實體 專輯 緣分 時間 時候 兒園 歌曲 事物 方式 總覺 懷念 實體 專輯 音樂 感覺 字音 總感 時候 時間 事情 大吵一架 暴力 工作 發展 區別 歌手 音樂人 原因 實體 專輯 人生 小學 歌唱 家長 專輯 時光 生活 零花 時候 語言 暴力 時候 生活 專輯 身體 生活 音樂 文化 地方 事情 孩子 重演 事情 態度 假設 事情 時候 家長 花錢 專輯 世界	Topic #8	[0.00549726 0.00549481 0.00549499 0.00549485 0.00549505 0.00549466 0.00549459 0.0054948 0.93955482 0.00549466 0.00549469 0.00549483]
最好的文案就是无私奉献的社区工作者、志愿者、医务人员、公安民警们！哪有什么岁月静好,不过是有人替你负重前行，在抗疫过程中，他们就是无数“闪闪发亮”的平凡人 。哪怕是在疫情期间我们也要充满正能量，新的一天，让我们一起为新疆疫情加油！有一群人，奔赴在“疫”线，身上焕发着耀眼的光芒，他们逆行而上，守护着大家的幸福，他们用行动筑牢疫情防控的墙，用点点微光汇聚温暖星河，他们就是疫情中的平凡英雄	评论	文案 社区 工作者 志愿者 医务人员 公安民警 抗疫 过程 闪闪发亮 疫情 能量 疫情 光芒 点点 微光 星河 疫情	Topic #5	[0.00892884 0.00892982 0.00892859 0.00892899 0.00892978 0.90177767 0.00892999 0.00892913 0.00892949 0.00892891 0.00892983 0.00892895]
记得有一对上海夫妇（据当时网传夫妻均系教授）来兰旅游，不幸这对夫妇到兰后经新冠核酸检测呈阳性反应。由于当时防疫政策的需要，必须得统计每一位新冠阳性人员和密切接触者，并在本地防疫统计栏中公布，因此这则信息不胫而走。 这下可炸锅了，不得了了，网上一片叫骂声。有骂“有钱不会给穷人施舍一点吗？到处显摆什么？”有骂“大疫当前到处乱窜，这不是祸害一方百姓吗？”有骂“教师应为人师表，怎么就是这副德行？”一时间各种侮辱性图画和谩骂声占据了抖音的大部分页面，大有恨不能“啖其肉，饮其血”的架势。这还哪跟哪？针对这对夫妇的网骂还并没有过瘾和结束。时间来到这对夫妇在隔离区康复后将要返回上海老家之际。这对夫妇康复后，为了感谢当地医护人员的尽心医治和照料，临别就写了一封感谢信，信里昵称医护人员为“大白”，且在匆忙之中写了一个错别字。这下又炸锅了，掀起了一波更为凌厉的骂声。大致叫骂的原因是“大白”是对医护人员的贬义词…	评论	夫妇 网传 夫妻 教授 旅游 夫妇 防疫 政策 阳性 人员 防疫 信息 炸锅 穷人 祸害 百姓 教师应 侮辱性 图画 页面 架势 夫妇 过瘾 时间 夫妇 隔离区 老家 夫妇 医护人员 医治 照料 感谢信 昵称 医护人员 大白 错别字 炸锅 骂声 原因 大白 医护人员 贬义词 错别字 教师 虚拟世界 现实 社会 医护人员 昵称 大白 声音 理由 时间 贬义词 时间 实则 中心 角度 思想 结论 真理 瑕疵 事情 事情 个体 局限 学识 局限 环境 经历 地位 正义 结论 事情 事实 差距 说义 正义 疫情 防控 尊重事实 世界 下结论 人数 防控 疫苗 现实意义 疫情 影响 国民经济 总收入 小帐 国家 大帐 结论 真理 国家 专家 研究 领域 事情 结论 真理 正义 公民 国家 决策 前途 命运 事情 结论 真理 忠告	Topic #8	[0.04720812 0.29363747 0.03031898 0.07666302 0.00191595 0.00191634 0.10101168 0.00191617 0.29729426 0.00191639 0.14428538 0.00191624]
【匠心筑精品 大连·正源·吉祥e家03区喜封金顶】在全面、认真做好疫情防控的情况下，正源地产持续秉承“幸福艺术 智慧筑家”的理念，凝心聚力打造精品建筑，积极构建和谐美丽家园，深入推进新型城镇化建设。 ?	评论	匠心 精品 正源 金顶 情况 正源 地产 艺术 理念 聚力 精品 建筑 家园 城镇化 建设	Topic #2	[0.01612903 0.01613284 0.53752959 0.01612918 0.0161354 0.01612992 0.01613437 0.01613584 0.01613333 0.01613295 0.01613771 0.30113983]
你阳了吗？疫情防控三年来，国家保护了我们三年，如今全面放开后，身边的人天天有羊的，疫情依然不容乐观，传播速度很快，拼自身免疫力的时侯到了，希望你好，我好，大家好。 ???	评论	国家 疫情 传播速度 免疫力 时侯	Topic #10	[0.02381035 0.02382435 0.02381403 0.02381298 0.02380962 0.02381204 0.02381079 0.02381061 0.02381116 0.02381072 0.73806261 0.02381076]
#各省第一波感染高峰##广州##广州疫情防控# 周末去了蛮多地方，也有堂食，但愿没有被感染吧。不过下周是真的要到医院工作，这次怕是真的逃不掉了。 ?	评论	第一波 地方 医院 工作	Topic #6	[0.01923077 0.01923692 0.01924236 0.01924289 0.0192444 0.01923354 0.52703257 0.01923871 0.01924324 0.01923166 0.28058963 0.01923332]
【来稿选登：他山之石，可以攻玉：香港新冠疫情防控措施】 L习五一的微博视频 ?	评论	措施 视频	Topic #1	[0.03125899 0.656221 0.03125018 0.03125 0.03125363 0.03125273 0.03125015 0.03125469 0.03125495 0.03125091 0.03125218 0.0312506 ]
#抗原曾供应全世界为何国内一盒难求##新星v计划# 《中国抗原曾“供应全世界”，为何国内一盒难求？》疫情防控转向后，核酸悄然退场，抗原迅速脱销。为何放开政策已经半个月过去了，抗原试剂依然“一盒难求”呢？O网页链接 ?	评论	抗原 供应 全世界 新星 计划 抗原 供应 全世界 核酸 退场 抗原 政策 抗原 试剂 网页 链接	Topic #7	[0.00757605 0.22183883 0.00757587 0.00757815 0.00757799 0.00757613 0.00757747 0.45799268 0.00757642 0.25197722 0.00757606 0.00757715]
全国客服服务热线:022-8134-8728服务热线:022-8134-8729用户至上，用心服务。热线容易占线；请您多拨几次；敬请谅解！全天候、全天时为您服务。??客服服务热线:022-8134-8728 用心服务,解决客户问题,真诚沟通，热情，耐心，敬业。??经过长足的发展，已成长为全国性大型综合类公司.公司提供个性化定制服务，满足您的个性化需求专业的项目管理体系为个人和企业提供标准化的管理服务.立足本地，面向全国，积极培育国际视野，在资本实力、资产规模、业务开拓、管理水平、技术手段、市场占有率等方面实现跨越式发展，最终成为具有较强核心竞争力和综合实力的公司。???展望未来，公司将继续弘扬“合规自律、专业务实、诚信稳健、和谐担当”的文化理念，始终秉持“创造价值、成就你我、服务社会”的价值观念，开拓进取，不断创新，全力打造全球视野、本土优势、创新驱动、科技引领的世界一流综合型公司。??…	评论	全国 客服 服务 热线 服务 热线 用心 服务 热线 全天候 客服 服务 热线 用心 服务 客户 热情 敬业 发展 全国性 综合类 公司 公司 个性化 服务 个性化 专业 项目管理 体系 企业 标准化 管理 服务 面向全国 培育 国际 视野 资本 实力 资产 规模 业务 管理水平 技术手段 市场占有率 发展 核心 竞争力 综合 实力 公司 公司 合规 自律 专业 诚信 文化 理念 价值 成就 服务 社会 价值观念 全球 视野 本土 优势 驱动 科技 世界 一流 综合型 公司 公司 公司 企业 公司 结构 股东会 董事会 监事 法律 法规 公司章程 股东会 公司 权力 机构 公司 事项 董事会 高管 团队 公司 股东会 领导 合规 基础 经营 业绩 公司 董事会 董事 成员 股东 董事 董事会 股东会 股东会 报告 工作 股东会 决议 管理 团队 管理 管理 团队 董事会 股东会 领导 公…	Topic #9	[0.01721164 0.30643742 0.00061296 0.00061293 0.0756222 0.00061285 0.22655448 0.06012705 0.00061303 0.31036967 0.0006129 0.00061286]
#榆次# 随着防疫政策的不断优化，新冠疫情防控进入了新的阶段，为动态了解山西省居民感染情况，分析疫情发展的态势和特点，为我省疫情防控决策提供科学依据，从而更好地为公众健康服务，山西疾控诚邀您扫描下方二维码，参加山西省居民新冠病毒感染情况调查。本次调查为匿名调查，不会透露您的个人隐私，您可以信赖我们，请放心参加！本统计供内部分析使用，相关情况仅内部掌握。阳性转阴后，请您注意继续做好防护，保重身体！衷心感谢您的配合！	评论	防疫 政策 优化 阶段 动态 居民 情况 分析 疫情 发展 态势 决策 公众 服务 二维码 居民 病毒感染 情况 调查 调查 调查 分析 情况 阳性 身体 衷心感谢	Topic #10	[0.00396853 0.28314534 0.00397003 0.0039702 0.18697333 0.00396867 0.00396865 0.00396959 0.00396863 0.00396875 0.49415901 0.00396927]
全国客服服务热线:022-8134-8728服务热线:022-8134-8729用户至上，用心服务。热线容易占线；请您多拨几次；敬请谅解！全天候、全天时为您服务。??客服服务热线:022-8134-8728 用心服务,解决客户问题,真诚沟通，热情，耐心，敬业。??经过长足的发展，已成长为全国性大型综合类公司.公司提供个性化定制服务，满足您的个性化需求专业的项目管理体系为个人和企业提供标准化的管理服务.立足本地，面向全国，积极培育国际视野，在资本实力、资产规模、业务开拓、管理水平、技术手段、市场占有率等方面实现跨越式发展，最终成为具有较强核心竞争力和综合实力的公司。???展望未来，公司将继续弘扬“合规自律、专业务实、诚信稳健、和谐担当”的文化理念，始终秉持“创造价值、成就你我、服务社会”的价值观念，开拓进取，不断创新，全力打造全球视野、本土优势、创新驱动、科技引领的世界一流综合型公司。??…	评论	全国 客服 服务 热线 服务 热线 用心 服务 热线 全天候 客服 服务 热线 用心 服务 客户 热情 敬业 发展 全国性 综合类 公司 公司 个性化 服务 个性化 专业 项目管理 体系 企业 标准化 管理 服务 面向全国 培育 国际 视野 资本 实力 资产 规模 业务 管理水平 技术手段 市场占有率 发展 核心 竞争力 综合 实力 公司 公司 合规 自律 专业 诚信 文化 理念 价值 成就 服务 社会 价值观念 全球 视野 本土 优势 驱动 科技 世界 一流 综合型 公司 公司 公司 企业 公司 结构 股东会 董事会 监事 法律 法规 公司章程 股东会 公司 权力 机构 公司 事项 董事会 高管 团队 公司 股东会 领导 合规 基础 经营 业绩 公司 董事会 董事 成员 股东 董事 董事会 股东会 股东会 报告 工作 股东会 决议 管理 团队 管理 管理 团队 董事会 股东会 领导 公…	Topic #9	[0.01721164 0.30643742 0.00061296 0.00061293 0.07562202 0.00061285 0.22655454 0.06012714 0.00061303 0.31036969 0.0006129 0.00061287]
#西安疫情防控##西安疫情##西安复课# 有复课或期末考试的消息吗 ?	评论	疫情 期末考试 消息	Topic #7	[0.03125379 0.31208614 0.03125017 0.03125 0.03125032 0.03126012 0.0312512 0.37537266 0.03125583 0.0312544 0.03126131 0.03125407]
全国客服服务热线:022-8134-8728服务热线:022-8134-8729用户至上，用心服务。热线容易占线；请您多拨几次；敬请谅解！全天候、全天时为您服务。??客服服务热线:022-8134-8728 用心服务,解决客户问题,真诚沟通，热情，耐心，敬业。??经过长足的发展，已成长为全国性大型综合类公司.公司提供个性化定制服务，满足您的个性化需求专业的项目管理体系为个人和企业提供标准化的管理服务.立足本地，面向全国，积极培育国际视野，在资本实力、资产规模、业务开拓、管理水平、技术手段、市场占有率等方面实现跨越式发展，最终成为具有较强核心竞争力和综合实力的公司。???展望未来，公司将继续弘扬“合规自律、专业务实、诚信稳健、和谐担当”的文化理念，始终秉持“创造价值、成就你我、服务社会”的价值观念，开拓进取，不断创新，全力打造全球视野、本土优势、创新驱动、科技引领的世界一流综合型公司。??…	评论	全国 客服 服务 热线 服务 热线 用心 服务 热线 全天候 客服 服务 热线 用心 服务 客户 热情 敬业 发展 全国性 综合类 公司 公司 个性化 服务 个性化 专业 项目管理 体系 企业 标准化 管理 服务 面向全国 培育 国际 视野 资本 实力 资产 规模 业务 管理水平 技术手段 市场占有率 发展 核心 竞争力 综合 实力 公司 公司 合规 自律 专业 诚信 文化 理念 价值 成就 服务 社会 价值观念 全球 视野 本土 优势 驱动 科技 世界 一流 综合型 公司 公司 公司 企业 公司 结构 股东会 董事会 监事 法律 法规 公司章程 股东会 公司 权力 机构 公司 事项 董事会 高管 团队 公司 股东会 领导 合规 基础 经营 业绩 公司 董事会 董事 成员 股东 董事 董事会 股东会 股东会 报告 工作 股东会 决议 管理 团队 管理 管理 团队 董事会 股东会 领导 公…	Topic #1	[0.01730978 0.30883973 0.00061674 0.00061671 0.07689241 0.00061663 0.2292252 0.06068501 0.00061681 0.30334766 0.00061668 0.00061664]
复工复产保民生,疫情防控莫要忘。 ?	评论	民生	Topic #2	[0.04545455 0.04545455 0.49999472 0.04545455 0.04545881 0.04545455 0.04545455 0.04545455 0.04545455 0.04545503 0.04545455 0.04545507]
（一天一图一故事）12月25日，晴。今天是圣诞节，昨晚是平安夜，朋友圈没人传送相关消息。 25日，国家卫健委发布说明，从即日起，不再发布每日疫情信息，将由中国疾控中心发布相关疫情信息，供参考和研究使用。 疫情防控放开后，现总感觉现在是最难熬的一段日子，从最初人们调侃的“喜洋洋”，“美羊羊”，到如今的沉默，人们真真切切感觉到了身在“羊”群的紧迫。身边最亲近的人阳了，由此而带来了一系列问题，彷徨、无奈、不知所措。朋友间聊天，谈的都是疫情的话题，不要多想了，过去的无法改变，要立足当下；明天的预知不了，把握好今天。坚持住，让平凡的日子过得精彩，珍惜当下的每分每秒，阴霾必将过去，曙光就在前头。	评论	故事 朋友圈 消息 疫情 信息 疫情 信息 研究 感觉 日子 感觉 朋友 聊天 疫情 话题 日子 精彩 阴霾 曙光	Topic #8	[0.00581423 0.19530302 0.00581415 0.11612866 0.00581436 0.00581554 0.00581436 0.00581543 0.63623594 0.00581475 0.00581518 0.00581437]
全国客服服务热线:022-8134-8728服务热线:022-8134-8729用户至上，用心服务。热线容易占线；请您多拨几次；敬请谅解！全天候、全天时为您服务。??客服服务热线:022-8134-8728 用心服务,解决客户问题,真诚沟通，热情，耐心，敬业。??经过长足的发展，已成长为全国性大型综合类公司.公司提供个性化定制服务，满足您的个性化需求专业的项目管理体系为个人和企业提供标准化的管理服务.立足本地，面向全国，积极培育国际视野，在资本实力、资产规模、业务开拓、管理水平、技术手段、市场占有率等方面实现跨越式发展，最终成为具有较强核心竞争力和综合实力的公司。???展望未来，公司将继续弘扬“合规自律、专业务实、诚信稳健、和谐担当”的文化理念，始终秉持“创造价值、成就你我、服务社会”的价值观念，开拓进取，不断创新，全力打造全球视野、本土优势、创新驱动、科技引领的世界一流综合型公司。??…	评论	全国 客服 服务 热线 服务 热线 用心 服务 热线 全天候 客服 服务 热线 用心 服务 客户 热情 敬业 发展 全国性 综合类 公司 公司 个性化 服务 个性化 专业 项目管理 体系 企业 标准化 管理 服务 面向全国 培育 国际 视野 资本 实力 资产 规模 业务 管理水平 技术手段 市场占有率 发展 核心 竞争力 综合 实力 公司 公司 合规 自律 专业 诚信 文化 理念 价值 成就 服务 社会 价值观念 全球 视野 本土 优势 驱动 科技 世界 一流 综合型 公司 公司 公司 企业 公司 结构 股东会 董事会 监事 法律 法规 公司章程 股东会 公司 权力 机构 公司 事项 董事会 高管 团队 公司 股东会 领导 合规 基础 经营 业绩 公司 董事会 董事 成员 股东 董事 董事会 股东会 股东会 报告 工作 股东会 决议 管理 团队 管理 管理 团队 董事会 股东会 领导 公…	Topic #1	[0.01730978 0.30883973 0.00061674 0.00061671 0.07689241 0.00061663 0.2292252 0.06068501 0.00061681 0.30334766 0.00061668 0.00061664]
#男孩阳性5天没发烧突然抽搐不停#疫情防控放开之后，突然迎来一场硬仗，只有团结，全力以赴才能打赢这场战争。 ?	评论	男孩 阳性 硬仗 战争	Topic #5	[0.34373148 0.03125 0.03125 0.03125 0.03125 0.34374495 0.03125 0.03126132 0.0312504 0.03125 0.03125772 0.03125413]
我市通报疫情防控最新情况O我市通报疫情防控最新情况 ?	评论	通报 情况 通报 情况	Topic #7	[0.01923077 0.01923284 0.01923097 0.01923077 0.01923461 0.01923088 0.01923318 0.78844279 0.01923265 0.0192324 0.01923617 0.01923197]
沉默性缺氧—血氧仪断货！各大电商平台大部分店铺出现血氧仪多个型号断货现象。伴随“沉默性缺氧”问题而受到大众广泛关注的血氧仪，也面临着缺货、预售时间长和涨价等挑战。近日，澎湃新闻记者搜索各大电商平台发现，目前仅在少数店铺能下单到可立即发货的血氧仪，大部分店铺出现血氧仪多个型号断货现象，部分型号处于预售状态，发货时间在2至15天不等。公开资料显示，血氧仪通过探测器或传感器，无需采血便可实时监测体内血液的含氧量，是一种测量人体血氧饱和度、脉率、灌注指数等指标的小型医疗器械。以产品类型划分，可分为指夹式血氧仪、腕式血氧仪、台式血氧仪、手持式血氧仪、可穿戴血氧仪等。百度指数显示，近14天，血氧仪和制氧机的搜索热度分别环比增长459%和22%。用户频繁搜索血氧仪的用途及功能、血氧仪哪个牌子最好最准确、血氧仪怎么看数据、血氧饱和度正常值是多少等等。12月23日，血氧仪相关概念股集体飘红。截至收盘，康泰…	评论	血氧仪 断货 电商 平台 店铺 血氧仪 型号 断货 现象 大众 血氧仪 缺货 预售 时间 涨价 挑战 新闻记者 电商 平台 店铺 下单 发货 血氧仪 店铺 血氧仪 型号 断货 现象 型号 预售 状态 发货 时间 资料 血氧仪 探测器 或传感器 监测 血液 含氧量 测量 人体 血氧 饱和度 脉率 指数 指标 医疗器械 产品 类型 夹式 血氧仪 腕式 血氧仪 台式 血氧仪 手持式 血氧仪 血氧仪 百度 指数 血氧仪 制氧机 热度 用户 血氧仪 用途 功能 血氧仪 牌子 血氧仪 数据 血氧 饱和度 正常值 血氧仪 概念股 集体 收盘 康泰 医学 医疗 医疗 医疗 医疗 医疗 理邦 仪器 电商 平台 断货 预售 经销商 新闻记者 电商 平台 店铺 发货 血氧仪 现货 血氧仪 价格 人士 新闻记者 氧仪 现货 记者 淘宝 平台 店铺 血氧仪 产品 现货 缺货 现象 型号 预售 状态 发货 时间 预…	Topic #9	[2.12713626e-04 2.12707147e-04 2.12698669e-04 2.12697375e-04 2.12736833e-04 2.12723290e-04 1.88295783e-01 2.19861973e-02 2.12740074e-04 6.68619268e-01 1.19396989e-01 2.12745306e-04]
支持！宁德市屏南县全面深化改革！“科技帮帮团”服务队是屏南县选派干部在重点项目（工作）、乡村振兴、基层治理以及疫情防控等“四个”一线历练的生动缩影。什么才是干部锻炼成长的有效途径？屏南把干部放到急难险重的岗位上去，在发展一线锻炼成长。采取“需求点单+组织派单+干部接单”的方式，结合干部工作履历、专业背景、熟悉领域和自身特点，精准选派到一线打攻坚战、啃硬骨头。力挺这一举措！O闽东日报数字报	评论	科技 服务队 选派 干部 重点项目 工作 乡村 基层 历练 生动 缩影 干部 干部 岗位 发展 干部 方式 干部 工作 专业 背景 领域 精准 选派 硬骨头 日报 数字	Topic #4	[0.00495056 0.00495119 0.21327025 0.12760932 0.61456056 0.00495082 0.00495077 0.00495112 0.00495119 0.00495229 0.00495057 0.00495137]
疫情防控新十条，释放经济发展活力 O疫情防控新十条，释放经济发展活力 ?	评论	经济 发展 活力 经济 发展 活力	Topic #11	[0.01388919 0.01388935 0.34691776 0.01388912 0.01388889 0.01388943 0.01388894 0.01388889 0.01388895 0.01388931 0.01388895 0.51419121]
我市召开疫情防控工作新闻发布会O我市召开疫情防控工作新闻发布会 ?	评论	工作 新闻 发布会 工作 新闻 发布会	Topic #1	[0.01388922 0.84721028 0.01389131 0.01388889 0.01389316 0.0138894 0.01388964 0.01389024 0.01389027 0.01388904 0.01388958 0.01388898]
【#多地开展全民科学戴口罩行动#，#部分地区强调不戴口罩造成疫情传播将追责# 】随着疫情防控措施不断优化调整，不少地区近日开展“全民戴口罩”行动。例如，在浙江省内，绍兴、桐乡、嘉兴平湖和海盐12月9日、10日相继发布重要提醒，号召开展“全民科学戴口罩，做自己健康第一责任人”行动。 ?	评论	全民 科学 地区 疫情 传播 措施 优化 调整 地区 全民 海盐 全民 科学 责任人	Topic #1	[0.00704249 0.9225275 0.00704248 0.00704234 0.00704412 0.00704428 0.00704238 0.00704259 0.00704262 0.00704236 0.00704428 0.00704257]
这就是肺炎啊，身边陆陆续续还是出现老人有问题去医院就诊的，自己的大夫朋友们也透露了一些医院的情况，真实世界里出危险的都是肺部感染。其实北京市一直把这个当肺炎啊，疫情发布会每次都提及的组织是什么？是“北京新冠肺炎疫情防控工作领导小组“！哪个地方把这当大感冒？哪个地方不真实反映实际疫情情况？哎自己是第一责任人吧！明天周一了，又要开始社会面活动了，作为北京为数不多的阴性人员，现在我已经不担心阳性了，只是担心别耽误我过年和年底活动。要知道感染了以后半个月都不能得瑟不能胡闹，不然真能说走就走，不开玩笑。	评论	肺炎 陆陆续续 老人 医院 大夫 朋友 医院 情况 真实世界 肺部 肺炎 疫情 发布会 肺炎 工作 领导小组 地方 地方 疫情 情况 责任人 社会 活动 阴性 人员 阳性 活动	Topic #7	[0.00413385 0.20649262 0.00413256 0.00413294 0.0041335 0.0041327 0.25674281 0.26637593 0.23732467 0.00413244 0.00413351 0.00413248]
陕西省全国硕士研究生招生测验今日开考，今年在陕参加测验考生总数为173287人。为片面贯彻落实教导部“兼顾做好疫情防控和测验组织工作，竭尽全力实现如期测验、应考尽考、安全研考的工作目标”哀求，省委教导工委、省教导厅，省教导测验院及各地、各考点学校逐项落实各项工作，确保2023年陕西省全国硕士研究生招生测验顺利进行↓↓#股票##股市##今日头条热搜#	评论	全国 硕士 研究生 测验 测验 总数 片面 教导 测验 工作 测验 研考 工作 目标 教导 工委 教导 教导 测验 学校 工作 全国 硕士 研究生 测验 顺利进行 股票 股市 头条	Topic #2	[0.00892943 0.1779273 0.37926014 0.00892857 0.00893107 0.00892935 0.00892898 0.00893105 0.14196322 0.0089296 0.00892975 0.22941153]
6个月保质期马上要到，担心什么什么来….果不其然重阳了。二次感染体验嘛…目前是这样的 #专家辟谣二次感染症状会更重##疫情防控# L歪克思的微博视频 ?	评论	保质期 体验 专家 症状 视频	Topic #10	[0.37166963 0.01923363 0.01923083 0.01923108 0.01923204 0.01923333 0.01923524 0.01923454 0.0192345 0.0192324 0.43600174 0.01923104]
人的记忆都是有时限性的，被封控时只记得疫情防控下的惨剧，解封后也只能记住一个个高龄离世的老人，然后被当前的事态左右思维，摇摆不定。希望接下来的日子里我们能早日感叹：幸好！#疫情记忆# ???	评论	记忆 限性 惨剧 高龄 老人 事态 思维 日子 疫情 记忆	Topic #8	[0.01219591 0.0121994 0.01219623 0.1341436 0.01219632 0.01219736 0.18165102 0.01219567 0.57443421 0.01219541 0.01219914 0.01219573]
【三亚航空旅游市场快速回暖，机场免税业务再升级】据海南机场旗下三亚凤凰国际机场25日发布消息，自“新十条”疫情防控优化措施发布以来，三亚航空旅游市场实现快速回暖。为满足更多旅客的免税购物需求，三亚机场免税业务再升级，当日新增多家奢侈品牌入驻并正式对外营业。据悉，三亚机场正加快推进国际及地区航班恢复运行工作，目前三亚机场新国际货站已完成建设和验收，计划尽快恢复国际货运航线，三亚机场国际航站楼改扩建项目作为海南自贸港全岛封关运作第一批开工建设项目正在积极建设中，计划争取2023年三季度恢复国际及地区客运航班。	评论	航空 旅游 市场 机场 业务 升级 机场 旗下 国际机场 消息 优化 措施 航空 旅游 市场 旅客 购物 业务 升级 品牌 营业 国际 地区 航班 工作 国际 货站 建设 计划 国际 货运 航线 国际 航站楼 项目 全岛 运作 建设项目 建设 计划 国际 地区 客运 航班	Topic #9	[0.09902576 0.24510123 0.00268946 0.0026884 0.00268905 0.18663875 0.00268824 0.00268837 0.00268833 0.44772543 0.00268834 0.00268863]
【知事典｜男子“阳过”地铁拒戴口罩，#转阴后还需要一直戴口罩吗#？】12月20日，在深圳地铁车厢内一名男子不戴口罩乘车，乘务人员上前劝阻提醒，男子反问，“阳过要戴口罩有文件吗？已经放开了，迟早都要阳。”“阳康”真的不用戴口罩吗？看看疾控部门的这些提醒，就知道答案了。北京、湖北、辽宁、湖南多地疾控发布温馨提示，新冠康复后仍然做好呼吸道防护，不要降低防控标准。在乘坐公共交通工具、办公场所，坚持科学佩戴口罩，建议随身携带口罩，视不同人群场景选择佩戴适宜的口罩。在当前的防疫环境下，病毒传播性增强，疫情的风险依然是存在的，还远远没到可以“放飞自我”的时候。因此出门佩戴口罩依然很必要。#阳康后你有出游计划吗#？L潇湘晨报的微博视频	评论	事典 男子 地铁 地铁 车厢 男子 乘车 乘务 人员 男子 文件 部门 答案 地疾 防控 标准 办公 场所 科学 建议 口罩 人群 场景 口罩 防疫 环境 病毒传播 疫情 风险 出游 计划 视频	Topic #10	[0.18347706 0.00413347 0.00413283 0.09780485 0.00413316 0.23360213 0.00413292 0.1562273 0.00413296 0.00413304 0.29995746 0.00413281]
?浙江日新增报告阳性人员数已突破100万例高峰预计将提前到达！据浙江新闻消息，12月25日14时30分，浙江第一百二十四场新冠肺炎疫情防控工作新闻发布会举行。发布会提到，浙江全省发热门诊最高40余万人次，是平时的14倍。在院治疗的病例13583人，由新冠肺炎引起的重症1例，目前情况平稳，预计下午可以拔除气管插管。以基础病为主的重症疾病，合并新冠核酸检测阳性病毒感染病例242人，占总住院人次1.78%。目前浙江省日新增报告的阳性人数已突破100万例。根据近期病例监测和社区的抽样调查，对感染的情况进行预测，预计浙江省的高峰期即将达到，预期元旦前后达到高位的平台期。浙江的高峰预计将提前到达，高峰后，日新最高达200万，高峰期预计维持一周。（中宏网）	评论	报告 阳性 人员 突破 预计 新闻 消息 肺炎 工作 新闻 发布会 发布会 全省 病例 肺炎 重症 情况 预计 气管 插管 重症 疾病 阳性 病毒感染 病例 住院 人次 报告 阳性 人数 突破 病例 监测 社区 情况 预测 预计 高峰期 预期 高位 平台 预计 高峰期 预计 中宏网	Topic #10	[0.00231542 0.00231555 0.00231542 0.00231504 0.06460908 0.00231515 0.16683769 0.00231548 0.00231499 0.00231588 0.50208549 0.24794479]
【牢记嘱托】全省疫情防控工作专题调度会议召开 O【牢记嘱托】全省疫情防控工作专题调度会议召开 ?	评论	牢记 全省 工作 专题 调度 会议 牢记 全省 工作 专题 调度 会议	Topic #2	[0.00757606 0.00757633 0.51643187 0.00757576 0.40780731 0.007577 0.00757604 0.00757591 0.00757604 0.00757595 0.00757597 0.00757578]
【#泉州行政服务中心不再查验核酸#】根据泉州市防控新型冠状病毒感染的肺炎疫情应急指挥部办公室《转发省应对疫情指挥部综合协调组关于进一步优化我省核酸检测服务的通知》（泉防控指办﹝2022﹞351号）要求，自12月26日起，不再对进入中心人员查验核酸检测阴性证明。请务必规范佩戴口罩，配合工作人员做好体温检测，严格落实“一米线”制度，即办即走。 2泉州	评论	行政 服务中心 核酸 防控 肺炎 疫情 应急 指挥部 办公室 疫情 指挥部 综合 协调组 优化 服务 防控 中心 人员 阴性 证明 规范 工作人员 米线 制度	Topic #7	[0.00431125 0.17386077 0.00431067 0.05898116 0.14296469 0.004311 0.00431135 0.58970628 0.00431056 0.00431063 0.00431108 0.00431058]
我正在看【自治区召开疫情防控工作视频调度会议】，分享给你，一起看吧！ 自治区召开疫情防控工作视频调度会议 O网页链接 ?	评论	自治区 工作 视频 调度 会议 看吧 自治区 工作 视频 调度 会议 网页 链接	Topic #1	[0.00757716 0.69174045 0.23249587 0.00757576 0.00757792 0.00757618 0.00757604 0.00757636 0.00757658 0.00757593 0.00757595 0.0075758 ]
三年了，疫情防控终于放开，在这个特殊的圣诞节，一碗螺蛳粉怎么够呢不管是加入了羊圈，还是胜利在望的冠军人，快乐宅家多人食，不能错过！天猫超市搜索“柳州螺蛳粉品牌馆”，圣诞爷爷说差你没加购了#螺蛳粉##嗦粉##天猫超市# ?	评论	螺蛳 羊圈 冠军 宅家 人食 天猫 螺蛳 品牌 爷爷 螺蛳 天猫	Topic #9	[0.04545832 0.04545455 0.04545734 0.04545455 0.04545455 0.04545455 0.04545455 0.04545455 0.04545455 0.49999343 0.04545455 0.04545455]
#浙江感冒退烧药日生产总量能满足50万人#【#浙江布洛芬的产量将达到4万盒#】今天下午，#浙江举行疫情防控发布会#。会上介绍，目前，10家感冒退烧药的重点生产企业产能正在逐步提升当中。今天浙江布洛芬的产量将达到4万盒，快客的产量将达到26万盒，白加黑的产量将达到7.5万盒。目前，全省感冒、退烧药等日生产总量已经达到了439万片（袋），能够满足50万人左右的用量。预计到12月底，感冒退烧药的日产量有望达到600万片。我省小儿感冒退烧药的生产企业比较少，我们正积极组织三家企业重新启动生产，预计在本月底或者下月初将释放产能。五家清热解毒中成药的重点生产企业，日产量已经达到33万盒或者瓶。六家检测试剂及防护用品的重点生产企业生产情况正常，N95口罩的日产量137万只。 L浙江日报的微博视频	评论	退烧药 生产 总量 产量 发布会 退烧药 重点 生产 企业 产量 产量 产量 全省 退烧药 生产 总量 用量 预计 退烧药 日产量 小儿 退烧药 生产 企业 企业 生产 预计 中成药 重点 生产 企业 日产量 检测 试剂 防护用品 重点 生产 企业 生产 情况 日产量 浙江日报 视频	Topic #9	[0.00276306 0.00276288 0.0027628 0.00276248 0.42293954 0.0027626 0.00276258 0.00276378 0.00276255 0.5494314 0.002763 0.00276334]
#阜阳生活# 【 刚刚！#界首市新冠肺炎疫情防控指挥部办公室发布温馨提示# ！】温馨提示：为做好65岁以上老年人疫情防控工作，保障老年人发热后及时用药，阜阳界首市疫情防控指挥部已将退热药下拨到各村卫生室、社区卫生服务站，即日起，请65岁以上老年人凭身份证到所在村卫生室、社区卫生服务站每人领取退热药3片，若出现发热症状，请及时服药，服药后仍不能退热的请及时到村卫生室或乡镇卫生院就诊。界首市新冠肺炎疫情防控指挥部办公室 2022年12月25日来源：界首市新冠肺炎疫情防控指挥部办公室	评论	生活 肺炎 指挥部 办公室 老年人 工作 老年人 用药 指挥部 退热药 社区卫生 服务站 老年人 身份证 社区卫生 服务站 退热药 症状 服药 服药 乡镇 肺炎 指挥部 办公室 来源 肺炎 指挥部 办公室	Topic #4	[0.0045046 0.00450484 0.00450469 0.0045045 0.36681401 0.00450465 0.31345576 0.27918657 0.00450532 0.0045046 0.00450583 0.00450463]
三盛实业：我们从未对闽侯营商环境如此失望过近几年因为三盛实业发生了很多事情，社会各界朋友给予了很多支持与关注，心怀感恩，值此企业危难之际，以此文章与关注三盛实业的社会各界人士以及全体三盛实业员工进行沟通。三盛实业自2006年由香港三盛实业公司及泉州三盛橡塑发泡鞋材有限公司投资成立后，我们经历了创业的艰难，也收获了创业的幸福感。在这个过程里，我们感恩社会各界的支持、感恩三盛实业员工的付出、也为自己赶上了祖国经济高速发展的好时候而庆幸。三盛实业在各位同仁的努力下，曾经达到亚洲最具规模的橡塑发泡、EVA、PE、珍珠棉、XPE、IXPE发泡及特种发泡的专业生产企业，连续多年保持高达1.3亿元的营业收入，逐年盈利。我们当时的信念是发挥民营实业企业之光，成为闽侯在亚洲乃至世界的品牌名片。三盛人曾经无比的自豪，我们见证闽侯的发展，我们积极地贡献自己的力量参与到家乡的繁荣建设工作中。很多人说现在的三盛实…	评论	三盛 实业 营商 环境 三盛 实业 事情 朋友 心怀 企业 文章 三盛 实业 社会 三盛 实业 员工 三盛 实业 三盛 实业公司 三盛 橡塑 鞋材 有限公司 投资 经历 创业 创业 过程 三盛 实业 员工 祖国 经济 发展 三盛 实业 规模 橡塑 珍珠棉 特种 专业 生产 企业 营业 盈利 信念 实业 企业 世界 品牌 名片 三盛 自豪 发展 贡献 力量 家乡 建设 工作 三盛 实业 三盛 实业 股东 发展 实业 盈利 实业 三盛 实业 境况 原因 疫情 市场 环境 行业 发展 人祸 企业 管理层 三盛 实业 员工 企业 股东 经济 发展 企业 理想 三盛 实业 失控 企业 股东 三盛 三盛 三盛 实业 股权 三盛 实业 失联 企业 工作 计划 管理人员 法定代表 总经理 监事 副总经理 财务 负责人 汇报工作 公司 资产 函告 工作人员 职务 法定代表 人丁 授权代表 公司 财产 印章…	Topic #9	[0.00052311 0.00052314 0.1904416 0.0005232 0.08981337 0.00052312 0.00052308 0.10422984 0.11716433 0.49468884 0.00052319 0.00052318]
考研结束了。特别轻松。我觉得我比考生还轻松。从放开疫情防控到现在，20天时间，是我最焦虑的一段时间。为了防止孩子被感染，我自己万般小心，尽量不出门。但孩子爸还是在外面被感染了。从19日开始，我出现了头痛鼻塞感冒症状，怕是被孩子爸感染，那几天每天和孩子在家隔离，一人一间屋一人一个卫生间，坚持了几天。测了四次抗原都是阴性，直到前天晚上才放下心来。然而，当晚九点半左右当我吃了一粒安眠药，放下手机准备睡觉时，犯病了。心跳特别快，感觉浑身发热，无力。我知道这不是发烧，而是焦虑惊恐发作了。明明拿着手机看一段文字的时候还在笑，可放下手机身体就不受控制了。量血压，量了两次都没结果，我以为血压计坏掉了。等一会儿又量，175/95，果然，血压蹿上来了。前两次没结果估计是爆表了。幸好家里还有降压药，也不管有没有过期先吃了再说。吃了一粒黛力新，也是仅剩了两粒。含了速效救心丸。重新躺下，还是浑身不适。血压这么高，…	评论	考研 时间 孩子 小心 孩子 头痛 鼻塞 症状 孩子 孩子 卫生间 抗原 阴性 安眠药 手机 睡觉时 犯病 感觉 浑身 无力 发作 手机 文字 手机 身体 血压 血压计 又量 血压 降压药 速效 救心丸 浑身 血压 医生 咨询 孩子 考试 住院 孩子 考试 影响 考试 白费 孩子 影响 孩子 考试 理由 考场 文章 服药 侧卧位 情况 血压 孩子 考点 回家 孩子 办公室 考点 办公室 对面 回家 表面 精神 神经 考试 身体 有数 降压药	Topic #8	[0.00242722 0.00242774 0.0024274 0.18451074 0.00242735 0.0024277 0.06340705 0.13703664 0.5956259 0.0024273 0.00242756 0.00242741]
#无锡新闻#【无锡市优化调整新冠病毒感染者返岗复工的措】为更好统筹疫情防控和经济社会发展，经市疫情防控指挥部研究，即日起优化调整新冠病毒感染者解除居家隔离和返岗复工的措施，具体如下：1. 阳性感染者满足以下两个条件，可结束居家隔离，返岗复工：①居家隔离满7天（自出现症状或核酸、抗原检测结果阳性之日起计）；②居家隔离满7天时（第7天），症状明显好转或无明显症状。2. 如阳性感染者居家隔离第7天仍有发热等症状，继续落实居家隔离，待发热症状消退超过24小时且其他症状明显好转予以解除隔离。3. 特殊行业、特殊岗位人员居家隔离解离和返岗要求，按照行业主管部门规定执行。4. 请广大市民继续做好个人防护，规范佩戴口罩，勤洗手常通风，保持社交距离，尽快接种疫苗，当好自己健康的第一责任人。5. 企业要出台稳岗返岗激励措施，加强对员工的关心关爱，尽早恢复正常生产经营秩序。6. 全市各级党政机关、事业单位等公…	评论	新闻 优化 调整 病毒感染者 经济社会 发展 经市 指挥部 研究 优化 调整 病毒感染者 措施 条件 症状 核酸 阳性 症状 症状 症状 症状 小时 症状 行业 岗位 人员 行业 主管部门 市民 规范 勤洗手 通风 社交 距离 疫苗 责任人 企业 稳岗 措施 员工 关心 生产 经营 秩序 全市 事业单位 公职人员 党员干部 初心 牢记 情怀 关键时刻 顶班 工作 肺炎 疫情 指挥部 办公室	Topic #10	[0.00195345 0.13430147 0.07922213 0.00195343 0.13823425 0.00195391 0.05373726 0.22059594 0.00195339 0.10136769 0.26277367 0.00195342]
好说歹说，都不如自觉自我负责，疫情当下只有自己成了第一责任人，大家才愿意遵守防控，虽然是自己防控自己 ?	评论	疫情 责任人 防控 防控	Topic #1	[0.01923251 0.78844584 0.0192308 0.01923081 0.01923233 0.01923237 0.01923098 0.01923255 0.01923269 0.01923088 0.01923722 0.01923101]
#疫情期间随意裁员违法吗？#当然不可以随意裁员。#微博公开课##来亿点知识#因疫情防控需要停工停业，而导致经营困难的企业，应当优先通过与职工民主协商，确定调整薪酬、轮岗轮休、弹性工时等合法有效的方式稳定工作岗位，尽量不裁员或少裁员。新冠肺炎疫情属于突发公共卫生事件，属于不能预见、不能避免且不能克服的不可抗力。那么如果用人单位确实受到疫情影响，出现经营危机而不得不裁员，也要严格遵守法定程序，随意裁员自然是违法的。《劳动合同法》明确规定，生产经营发生严重困难，需要裁减人员20人以上或者裁减不足20人但占企业职工总数10%以上的，用人单位应当提前30天向工会或者全体职工说明情况，听取工会或者职工意见，并且将裁减人员方案向劳动行政部门报告，才可裁员。根据《民法典》第五百九十条规定，因不可抗力不能履行合同的，根据不可抗力的影响部分或全部免除责任，但法律另有规定除外。人力资源社会保障部、最高法院第七…	评论	疫情 裁员 违法 裁员 公开课 经营 企业 优先 职工 民主协商 调整 薪酬 轮岗 弹性 工时 合法 方式 工作岗位 裁员 裁员 肺炎 疫情 用人单位 疫情 影响 经营 危机 裁员 法定程序 裁员 违法 劳动 合同法 生产 经营 裁减人员 企业职工 总数 用人单位 天向 工会 职工 情况 工会 职工 意见 裁减人员 方案 劳动 行政部门 报告 裁员 民法典 履行合同 影响 责任 法律 人力资源 部门 疫情 劳动 关系 意见 疫情 企业 劳动者 协商一致 依法 法律 疫情 影响 民事 主体 依法 条款 义务 用人单位 裁员 律师 疫情 企业 裁员 降薪 方式 用人 成本 当事人 劳动法 规则 劳动 纠纷 共克 时艰	Topic #4	[0.00191583 0.08196121 0.00191622 0.13531632 0.22856318 0.00191606 0.00191611 0.1819991 0.00191602 0.22257397 0.13808989 0.00191608]
尹力主持会议调度疫情防控工作，要求聚焦医疗救治和群众需要等关键环节，在政策细化、措施优化、工作深化上下足功夫！ O尹力主持会议调度疫情防控工作，要求聚焦医疗救治和群众需要等关键环节，在政策细化、措施优化、工作深化上下足功夫！ ?	评论	主持会议 调度 工作 医疗 群众 关键环节 政策 细化 措施 优化 工作 功夫 主持会议 调度 工作 医疗 群众 关键环节 政策 细化 措施 优化 工作 功夫	Topic #1	[0.00471708 0.50923002 0.00471838 0.00471713 0.44359413 0.00471717 0.00472 0.00471737 0.00471718 0.00471717 0.00471704 0.00471733]
□周学泽疫情高峰渐次来临，县域如何精准防控？疫情防控面临新形势新任务以来，山东日照莒县推出的两项创新措施，对于基层县市区疫情防控具有重要示范意义。第一 O网页链接 ?	评论	疫情 县域 精准 防控 形势 日照 措施 基层 县市区 意义 网页 链接	Topic #1	[0.00892883 0.7029334 0.00893279 0.00892868 0.20776985 0.00892946 0.00892907 0.00892881 0.00893165 0.00892862 0.0089297 0.00892914]
【日新增阳性超100万例！浙江：疫情高峰或提前到达！网传“自来水阳了”？回应来了！阳了到底能不能洗澡？】12月25日下午，浙江省政府新闻办举行第一百二十四场新冠肺炎疫情防控工作新闻发布会。会上介绍，过去一周浙江全省发热门诊单日最高就诊人次为40.84万人次。全省目前在院治疗新冠肺炎病例共13583人，新冠引起的重症病例1人（目前病情平稳），基础疾病引起的重症危重症病例242人（占1.78%）。O日新增阳性超100万例！浙江：疫情高峰或提前到达！网传“自来水阳了”？回应来了！阳了到底能不能洗澡？	评论	阳性 疫情 网传 肺炎 工作 新闻 发布会 全省 单日 人次 全省 肺炎 病例 重症 病例 病情 基础 疾病 重症 危重症 病例 阳性 疫情 网传	Topic #6	[0.00450534 0.00450627 0.00450611 0.0045045 0.0045055 0.00450494 0.51326465 0.00450549 0.0045049 0.00450473 0.44168296 0.0045046 ]
明年经济如何？先扛过这波疫情再说吧原创 未名记 未名de日记 2022-12-25 12:23 发表于浙江明年经济如何？先扛过这波疫情再说吧——面对百年不遇的新冠疫情，吾国在“严防死守”了三年之后，前不久推出了总计三十条的防控优化措施。除了现今的奥米克戎传播速度快已难以彻底阻断，同时其毒性特别是重症率和致死率又大幅下降以外，一个重要原因是必须还要顾及到经济增长、财政收入和民生保障。那么，“放开”之后经济是否能像去年那样出现V型反弹，恢复较快的增长速度呢？笔者见《每日经济新闻》引述了复旦大学经济学院院长张军先生对此的看法。据报道，在“新十条”公布前夕，张军与其他五位经济学家曾联名提出关于放开经济活动的建议。此次他在受访时进一步指出，“放开”是经济恢复的必要条件，但还不充分，还需要一系列配套措施跟上；并指对每一个微观主体来讲，“放开”之后，相当于一下子进入到另一个不确定的环境中，“明年不见得…	评论	经济 疫情 原创 日记 经济 疫情 疫情 总计 防控 优化 措施 传播速度 毒性 重症 致死率 原因 经济 财政收入 民生 经济 增长速度 笔者 经济 新闻 经济 学院院长 经济学家 经济 活动 建议 经济 配套措施 微观 主体 环境 直言 情况 笔者 关键词 不确定性 情况 疫情 传播 市场 变化 媒体 资讯 阳性 病例 单位 人员 家庭 地方 医院 院感 行人 店铺 关门 居民 生产 消费 影响 经济 活动 程度 时期 情形 病毒 毒性 传播速度 受众 防控 措施 复产 经济 增长率 报复性 疫情 医卫 专家 全国 疫情 经济 国家 疫情 不确定性 不确定性 挑战 经济 目标 经济界 热点 经济学家 建议 预期 目标 官方 优化 防控 疫情 发展 坦言 目标 意义 参考价值 笔者 目标 建议 官方 现代化 角度 预期 管理 预期 管理 政府 季度 预测值 国际 机构 季度 经济 预测…	Topic #11	[0.00075663 0.06549654 0.04554728 0.0642776 0.00075665 0.00075651 0.0007567 0.0007567 0.00075664 0.00075654 0.27064134 0.54874087]
【#首波新冠感染高峰冲击下的医院#：有科室“阳”了八成，仍在坚守】“印象中，上一次高烧不退还是被爸爸妈妈宠着喝美林的时候，现在却只能一个人照顾自己……拖着仿佛被拖拉机轧过的身体值大夜，浑身滚烫喘不上来气，但周围的兄弟姐妹全都是带症上班，我知道，没有什么是能打倒我们的……”12月20日21点45分，江苏省人民医院轮转医生展翘发布了这样一条朋友圈。这个1994年出生的“新兵”还在轮转中，在第一波新冠感染的大规模冲击下，她主动请缨回感染科、支援发热门诊。咬着牙坚持的，不止这个刚走上工作岗位的小姑娘。@新京报 记者从江苏省人民医院获悉，2022年12月，优化落实新冠肺炎疫情防控“新十条”发布后，与新冠病毒的三年拉锯战来到了总攻时刻。骤增的门急诊量碰上无可奈何的减员，一边是焦虑、痛苦的患者，一边是坚守、疲惫的医护。在“黎明之前”，一身白衣的他们再次成为阻挡疫情的第一道“防波堤”。全文↓ O首波新冠…	评论	首波 冲击 医院 科室 印象 拖拉机 身体 浑身 兄弟姐妹 医院 医生 朋友圈 新兵 第一波 冲击 工作岗位 京报 记者 医院 优化 肺炎 病毒 拉锯战 时刻 患者 医护 白衣 疫情 防波堤 全文 首波 冲击 医院 科室	Topic #6	[0.00471736 0.00471839 0.00471735 0.00471698 0.00471739 0.00471934 0.54675804 0.00471727 0.00471885 0.00471726 0.26890014 0.14188162]
【#杭州招募急救支援搬抬志愿者# 快来加入吧】近日，杭州120接警数、出车数成倍增长，出车数已近900次，达到日常正常出车数3倍。杭州市急救中心已充分内部动员，启动全员无休模式，中心领导24小时带班、管理干部投入一线、一线人员“轻伤不下火线”，“伤病号”咬牙坚守“疫”线。为切实满足本市疫情防控新形势下市民对院前急救医疗服务的需求，确保院前医疗急救工作有序开展，现招募一批急救支援(搬抬)志愿者。期待您的加入！via@杭州交通918	评论	志愿者 成倍增长 动员 启动 全员 模式 中心 领导 小时 管理 干部 人员 火线 伤病号 本市 市民 医疗 服务 医疗 工作 有序 志愿者 交通	Topic #4	[0.00495161 0.00495088 0.0049513 0.00495194 0.48746811 0.23743314 0.11875527 0.11673317 0.00495108 0.0049518 0.00495065 0.00495104]
为动态了解南通市居民感染情况，分析疫情发展态势，为疫情防控决策提供科学依据，从而更好地为公众健康服务，南通市开展新冠病毒感染现状调查啦！详情>>O南通市新冠病毒感染现状调查 #南通爆料##江海抗疫##江海i家# ?	评论	动态 居民 情况 分析 疫情 发展 态势 决策 公众 服务 病毒感染 现状 调查 病毒感染 现状 调查 南通 爆料 抗疫	Topic #10	[0.00617295 0.30015766 0.00617697 0.00617601 0.17938927 0.00617477 0.00617406 0.00617491 0.00617305 0.0061737 0.46488244 0.00617419]
#疫情防控# 【我的抗疫日记】第五天的感觉明显好很多，体温恢复正常37度，除了眼珠依旧胀疼，鼻咽部和嗓子的疼痛也有所减轻，有点腹泻，可能和这几天的饮食多少也有些关系，喝的油汤太多了所以今早的饮食清淡些，莲子百合白粥配炝芹菜木耳花生。趁着体力尚可，对厨房进行了大扫除，但也是歇了干，干了歇的弄了好久的时间，真心觉得还是虚呀!换了四天用过的床单背罩消毒剂清洗，新的床品在暖阳的照射下仿佛散发出香气，中午美美的睡了一觉，这要感谢不会做饭的老公花四百块叫的一锅外卖羊肉，告诉我连汤带肉的够吃几天的啦！每天炖点白菜、粉条、萝卜、胡萝卜就是造又省事又有营养，中午和晚上我都炖了白菜，真是又省事儿又好吃懒人有懒招! 今天是圣诞节，和远在美国加州的儿子视频，告诉了儿子我们变?的事实，儿子看我们的状态也没有那么担心，但觉得我们的三针疫苗似乎防护的作用没发挥，其实疫苗时效期早过了，还没等到第四剂疫苗我们就中招了，但…	评论	抗疫 日记 感觉 体温 眼珠 鼻咽 嗓子 疼痛 饮食 关系 油汤 饮食 莲子 百合 白粥 芹菜 花生 体力 厨房 时间 床单 背罩 消毒剂 床品 暖阳 散发出 香气 羊肉 炖点 白菜 粉条 萝卜 省事 营养 白菜 事儿 懒人 儿子 视频 儿子 事实 儿子 状态 三针 疫苗 疫苗 时效 疫苗 学校 开学 疫苗 用处 儿子 孩子 环境 朋友 点儿 疫情 寒暑假 儿子 机会 回家	Topic #8	[0.00342477 0.00342538 0.00342481 0.00342477 0.00342478 0.03724959 0.00342511 0.25250498 0.35088142 0.00342476 0.33196474 0.00342489]
新浪新闻中心 澎湃新闻《浙江每日新增阳性人数破百万，预计最高峰日新增将达200万》：12月25日，浙江省卫健委副主任俞新乐在省新冠疫情防控新闻发布会上表示，目前浙江省日新增报告的阳性人数已突破100万例。他介绍，根据近期病例监测和社区的抽样调查，对感染的情况进行预测，预计浙江省的高峰期即将达到，预期元旦前后达到高位的平台期。到达最高峰后，浙江全省每日新增阳性人数将最高达200万，高峰期预计维持一周。点评：数字太可怕，但愿能熬过去！有关应对措施要跟上去！揪心！	评论	新浪 新闻 中心 新闻 阳性 人数 预计 最高峰 新闻 发布会 报告 阳性 人数 突破 病例 监测 社区 情况 预测 预计 高峰期 预期 高位 平台 最高峰 全省 阳性 人数 高峰期 预计 数字 措施	Topic #10	[0.00320637 0.00320643 0.00320615 0.00320733 0.0926134 0.0032054 0.00320551 0.06730683 0.00320528 0.00320661 0.52867581 0.28575485]
【#高校师生自制抗原试剂供全校使用#】#抗原一盒难求高校师生手工自制# 目前，抗原检测盒“一盒难求”，@中国石油大学华东 化学化工学院曾景斌教授基于已有研究，带领团队迅速化身“生产小队”，将实验室作为临时“生产点”，用科研设备和材料手工自制抗原检测试剂盒，并免费向有需求的教职工和留校学生发放！团队成员表示：“我们正加班加点赶制试纸，保障校内的抗原检测需要，希望用我们的所学所长，为学校疫情防控贡献一份力量。”目前已有师生领取到第一批自制抗原检测试剂及防疫包。会科研、能动手、有担当，这样的科研人，我们怎能不爱呢～#发烧时要少吃高蛋白食物# L闪电新闻的微博视频	评论	高校 抗原 试剂 全校 抗原 高校 手工 化学 教授 研究 团队 化身 生产 小队 实验室 生产 科研 设备 材料 手工 试剂盒 免费 教职工 学生 团队 成员 加班加点 试纸 所学 所长 学校 贡献 力量 试剂 防疫 科研 动手 科研 发烧时 食物 新闻 视频	Topic #7	[0.00342501 0.00342613 0.00342555 0.00342609 0.00342564 0.00342674 0.00342548 0.49060484 0.09352748 0.38503634 0.0034258 0.0034249 ]
【#高校师生自制抗原试剂供全校使用#】#抗原一盒难求高校师生手工自制# 目前，抗原检测盒“一盒难求”，@中国石油大学华东 化学化工学院曾景斌教授基于已有研究，带领团队迅速化身“生产小队”，将实验室作为临时“生产点”，用科研设备和材料手工自制抗原检测试剂盒，并免费向有需求的教职工和留校学生发放！团队成员表示：“我们正加班加点赶制试纸，保障校内的抗原检测需要，希望用我们的所学所长，为学校疫情防控贡献一份力量。”目前已有师生领取到第一批自制抗原检测试剂及防疫包。会科研、能动手、有担当，这样的科研人，我们怎能不爱呢～#发烧时要少吃高蛋白食物# L闪电新闻的微博视频	评论	高校 抗原 试剂 全校 抗原 高校 手工 化学 教授 研究 团队 化身 生产 小队 实验室 生产 科研 设备 材料 手工 试剂盒 免费 教职工 学生 团队 成员 加班加点 试纸 所学 所长 学校 贡献 力量 试剂 防疫 科研 动手 科研 发烧时 食物 新闻 视频	Topic #7	[0.00342501 0.00342613 0.00342555 0.00342609 0.00342564 0.00342674 0.00342548 0.49060484 0.09352748 0.38503634 0.0034258 0.0034249 ]
#襄阳城事# 【我市开展“敲门行动” 为重点人群免费发放“健康爱心包”】连日来，我市各地纷纷将“健康爱心包”免费发放到重点人群手中，用小小“爱心包”送出大温暖。“健康爱心包”内包含解热镇痛药布洛芬片、感冒类中药、药品使用说明、健康宣传折页等。各地还根据市场供应情况选择抗原检测试剂、医用外科口罩、手消毒液、体温计等。据了解，12月22日，市疫情防控指挥部社区（村）工作专班发出《关于发放“健康爱心包”的紧急通知》，要求各县（市、区）、开发区疫情防控指挥部，扎实开展关爱重点人群“敲门行动”。各地乡镇（街道）和村（社区）干部，以及驻村工作队全面梳理摸排辖区内的重点人群，提前做好发放方案，确保“健康爱心包”有序发放。据市委组织部有关负责人介绍，此次“敲门行动”为城乡低保对象、特困对象，农村脱贫不稳定户、边缘易致贫户、突发严重困难户等重点人群共计134966人，逐一上门免费发放“健康爱心包”，已于1…	评论	城事 重点 人群 免费 爱心 爱心 免费 重点 人群 爱心 爱心 镇痛药 中药 药品 宣传 折页 市场供应 情况 试剂 消毒液 体温计 指挥部 社区 工作 专班 爱心 开发区 指挥部 重点 人群 乡镇 街道 社区 干部 驻村 工作队 辖区 重点 人群 方案 爱心 有序 市委 组织部 负责人 城乡 对象 对象 农村 边缘 贫户 重点 人群 免费 爱心 社区 重点 人群 台账 指挥部 办公室 地区 统一 药品 开发区 标准 社区 过程 社区 工作人员 基层 医务 工作者 群众 方法 注意事项 医疗 服务 咨询电话 心理咨询 电话 居民 市委 组织部 督导组 督导 电话 核实 方式 情况 督导 通讯员 记者	Topic #4	[0.00138527 0.00138508 0.00138511 0.00138558 0.86053901 0.00138526 0.07183008 0.055164 0.00138513 0.00138511 0.00138528 0.00138507]
《中国抗原曾“供应全世界”，为何国内一盒难求？》疫情防控转向后，核酸悄然退场，抗原迅速脱销。为何放开政策已经半个月过去了，抗原试剂依然“一盒难求”呢？O网页链接 ?	评论	抗原 供应 全世界 核酸 退场 抗原 政策 抗原 试剂 网页 链接	Topic #7	[0.009804 0.30818915 0.00980398 0.00980453 0.10724788 0.00980405 0.00980754 0.49631633 0.00980404 0.00980762 0.00980431 0.00980658]
#襄阳城事# 【我市开展“敲门行动” 为重点人群免费发放“健康爱心包”】连日来，我市各地纷纷将“健康爱心包”免费发放到重点人群手中，用小小“爱心包”送出大温暖。“健康爱心包”内包含解热镇痛药布洛芬片、感冒类中药、药品使用说明、健康宣传折页等。各地还根据市场供应情况选择抗原检测试剂、医用外科口罩、手消毒液、体温计等。据了解，12月22日，市疫情防控指挥部社区（村）工作专班发出《关于发放“健康爱心包”的紧急通知》，要求各县（市、区）、开发区疫情防控指挥部，扎实开展关爱重点人群“敲门行动”。各地乡镇（街道）和村（社区）干部，以及驻村工作队全面梳理摸排辖区内的重点人群，提前做好发放方案，确保“健康爱心包”有序发放。据市委组织部有关负责人介绍，此次“敲门行动”为城乡低保对象、特困对象，农村脱贫不稳定户、边缘易致贫户、突发严重困难户等重点人群共计134966人，逐一上门免费发放“健康爱心包”，已于1…	评论	城事 重点 人群 免费 爱心 爱心 免费 重点 人群 爱心 爱心 镇痛药 中药 药品 宣传 折页 市场供应 情况 试剂 消毒液 体温计 指挥部 社区 工作 专班 爱心 开发区 指挥部 重点 人群 乡镇 街道 社区 干部 驻村 工作队 辖区 重点 人群 方案 爱心 有序 市委 组织部 负责人 城乡 对象 对象 农村 边缘 贫户 重点 人群 免费 爱心 社区 重点 人群 台账 指挥部 办公室 地区 统一 药品 开发区 标准 社区 过程 社区 工作人员 基层 医务 工作者 群众 方法 注意事项 医疗 服务 咨询电话 心理咨询 电话 居民 市委 组织部 督导组 督导 电话 核实 方式 情况 督导 通讯员 记者	Topic #4	[0.00138527 0.00138508 0.00138511 0.00138558 0.86053901 0.00138526 0.07183008 0.055164 0.00138513 0.00138511 0.00138528 0.00138507]
疫情防控进入新阶段，工作重心并非简单地从防控感染转到医疗救治上来，还涉及医疗资源升级扩容、重点人群健康分类管理、终端配送效率提升、社会心理预期调整等一系列深层次变化，任何一个环节掉链子都可能影响整个进程。随之而来的大范围复工复产，并非人员召回、机器重启那么简单，还要克服供应链受阻、资金链紧张、订单减少等困难，需要各方面协调配合、精准发力，确保原料可供应、资金可周转、需求可支撑。只有全面、系统、长远地看问题，我们才能做到统筹兼顾、综合平衡，避免畸轻畸重、顾此失彼，实现对疫情防控和经济社会发展工作的全周期管理、全流程协调。	评论	阶段 工作 防控 医疗 医疗 资源 升级 重点 人群 分类管理 终端 效率 社会 心理 预期 调整 变化 环节 链子 影响 进程 复产 人员 机器 供应链 资金 订单 精准 发力 原料 供应 资金 系统 综合 经济社会 发展 工作 管理 流程	Topic #11	[0.00284147 0.17492623 0.00284218 0.00284175 0.26908443 0.00284112 0.12979699 0.0028416 0.00284185 0.10799411 0.00284145 0.29830684]
看剧版是在疫情前影版在结束疫情防控后上映三年了，真的物是人非“只有你想见我的时候，我们的相遇才有意义”找个时间去看看 ?	评论	疫情 影版 意义 时间	Topic #8	[0.02381184 0.02381985 0.02381117 0.02380961 0.02380993 0.02381844 0.02381068 0.02381254 0.73805553 0.02381058 0.02381835 0.02381148]
#在考一种很新的研#从学校逐渐开始出现疫情，一直防控的很好，但是考前一天下午开始发烧（没错就是这么倒霉），昨天晚上直接39.9℃。今天早上数学考试笔都拿不稳，浑身发冷一直在抖。考前最后一天变阳，可能这就是命吧，我认了。如果大一学年绩点再高一点点就能有保研资格了，奉劝大家一定一定一定要争取一个保研名额	评论	学校 疫情 防控 数学考试 浑身 发冷 变阳 学年 绩点 资格 名额	Topic #8	[0.01923331 0.3502431 0.01923081 0.01923083 0.01923996 0.01923356 0.01923111 0.01923425 0.45742552 0.01923161 0.01923473 0.01923121]
道虽弥不行不至 事虽小不为不成考研这条漫长又艰难的路 今天终于按下了暂停键 虽然成绩还没出来 但感觉自己是收获满满的 是的 我坚持下来了 辗转九个月270个日日夜夜 不睡懒觉坚持每天至少学14个小时 卸载抖音腾讯视频杜绝一切让我分心的娱乐软件 录音喜马拉雅装满政治课的知识点 不分昼夜背书 白天不带手机 拿上一本书一个水杯在教学楼的天台 一个人从天亮背到天黑 背累了就看着天空云卷云舒对未来无限憧憬 密密麻麻的专业课文字堆在一起让人晕头转向 但是没关系 一抬头就是一片光明 如果不是考研我可能永远不会明白 原来我可以这么棒 原来自己这么有毅力 能够坚持走到最后 每每想放弃我都会把自己骂醒 对啊 考研难 但你做什么不难 考公考编上班想挣钱加薪就不难吗 女孩子早早结婚在家带孩子做饭 就不难吗？我会铭记这场长途跋涉 永远记得在2022年的夏天背书大汗淋漓的样子 在寒冷的冬天站在冰冷的图书馆窗户前一遍…	评论	考研 漫长 成绩 感觉 小时 腾讯 视频 娱乐 软件 录音 政治课 知识点 背书 手机 水杯 教学楼 天台 天空 专业课 文字 光明 考研 毅力 考研 考公 女孩子 孩子 我会 铭记 背书 样子 图书馆 窗户 专业课 知识点 寝室 楼梯 背书 眼睛 差点 楼梯 疫情 日子 学校 寝室 背书 日子 考研 凡事 态度 接二连三 白费 考研 考场 能力 理想 句号 内化 精神 信念	Topic #8	[0.11298323 0.00617376 0.00617412 0.00617393 0.00617342 0.00617382 0.00617377 0.00617369 0.82527995 0.00617348 0.00617369 0.00617313]
【#首波新冠感染高峰冲击下的医院#：有科室“阳”了八成，仍在坚守】“印象中，上一次高烧不退还是被爸爸妈妈宠着喝美林的时候，现在却只能一个人照顾自己……拖着仿佛被拖拉机轧过的身体值大夜，浑身滚烫喘不上来气，但周围的兄弟姐妹全都是带症上班，我知道，没有什么是能打倒我们的……”12月20日21点45分，江苏省人民医院轮转医生展翘发布了这样一条朋友圈。这个1994年出生的“新兵”还在轮转中，在第一波新冠感染的大规模冲击下，她主动请缨回感染科、支援发热门诊。咬着牙坚持的，不止这个刚走上工作岗位的小姑娘。@新京报 记者从江苏省人民医院获悉，2022年12月，优化落实新冠肺炎疫情防控“新十条”发布后，与新冠病毒的三年拉锯战来到了总攻时刻。骤增的门急诊量碰上无可奈何的减员，一边是焦虑、痛苦的患者，一边是坚守、疲惫的医护。在“黎明之前”，一身白衣的他们再次成为阻挡疫情的第一道“防波堤”。全文↓ O首波新冠…	评论	首波 冲击 医院 科室 印象 拖拉机 身体 浑身 兄弟姐妹 医院 医生 朋友圈 新兵 第一波 冲击 工作岗位 京报 记者 医院 优化 肺炎 病毒 拉锯战 时刻 患者 医护 白衣 疫情 防波堤 全文 首波 冲击 医院 科室	Topic #6	[0.00471736 0.00471839 0.00471735 0.00471698 0.00471739 0.00471934 0.54675804 0.00471727 0.00471885 0.00471726 0.26890014 0.14188162]
【12月24日广东省召开疫情防控会议】广州市郭永航市长通报了广州市的情况：根据中山医的模型估算，广州于12.23达峰，日增97万，累计927万，占总人口数约48%（估计已超过一半），明年1.15累计将达1715万，占总人口数约91%。目前形势前期以青壮年为主，接下来老年人病患将增加，农村地区风险增大，达峰后一周重症、危重症迎来高峰。	评论	会议 市长 通报 情况 中山医 模型 人口数 人口数 形势 老年人 病患 农村 地区 风险 重症 危重症	Topic #4	[0.00819761 0.00819886 0.10419463 0.09016393 0.43778695 0.00819714 0.30226816 0.00819875 0.0081971 0.0081971 0.00820184 0.00819793]
#疫情防控# 全家平安 ?	评论	全家	Topic #0	[0.08333333 0.08333333 0.08333333 0.08333333 0.08333333 0.08333333 0.08333333 0.08333333 0.08333333 0.08333333 0.08333333 0.08333333]
#疫情防控# 放开后，个人的一些所见所思所想，记录下来。 ?	评论	所思	Topic #0	[0.08333333 0.08333333 0.08333333 0.08333333 0.08333333 0.08333333 0.08333333 0.08333333 0.08333333 0.08333333 0.08333333 0.08333333]
阳春妇幼核酸检测预约，每天采样限号1000人次！南方阳春 2022-12-25 20:24 发表于广东图片图片告知书尊敬的广大市民朋友：根据当前疫情形势，按照上级疫情防控政策和优化防控措施要求，为了保证核酸结果的时效性和避免混采异常的二次复检，结合我院实验室的检测能力，12月25日起实行单人单管自愿自费核酸检测，每天采样限号1000人次，收费标准13.49元/人次。请有核酸采样需求的市民朋友关注“广东省阳春市妇幼保健院微信公众号”或“阳春市妇幼保健院”实行手机预约挂号，如出现无法预约挂号，即表示该时间段的核酸检测采样号已满，没有预约挂号成功的市民朋友将无法为您提供采样服务。给您造成不便，敬请谅解！阳春市妇幼保健院2022年12月24日图片图片核酸检测自助缴费流程01关注公众号图片（广东省阳春市妇幼保健院）图片（阳春市妇幼保健院）02挂 号1.进入公众号，点击“就医服务”，点击“核酸单检”…	评论	妇幼 限号 人次 图片 图片 市民 朋友 疫情 形势 政策 优化 防控 措施 核酸 时效性 我院 实验室 检测 能力 单人 单管 自费 限号 人次 收费 标准 人次 核酸 市民 朋友 妇幼保健 院微信 公众 妇幼保健 手机 挂号 挂号 时间段 挂号 市民 朋友 服务 妇幼保健 图片 图片 流程 公众 图片 妇幼保健 图片 妇幼保健 公众 服务 核酸 图片 图片 建档 资料 建档 图片 图片 建档 检测 项目 图片 图片 门诊 图片 公众 图片 注意事项 事情 疫苗 小时 核酸 请务 距离 等候 影响 检测 核酸 来源 妇幼保健	Topic #7	[0.00168944 0.05274384 0.00168935 0.00168941 0.00168964 0.00168967 0.07721256 0.40006126 0.10314944 0.35500611 0.00168988 0.00168942]
?为了想要的自由，算是不巧也赶第一波付出了身体健康的代价?..对于??疫情防控模式，从最初的信任与安全感到后来的恐慌与厌恶，直到现在的焦虑与无助，其实很多思绪无法言表?～年初已认为群体免疫是迟早的事，可他们偏偏选择在这一年中最有氛围感的节日里，无疑是让人们的痛苦感放大！?哎…可以说 今年是有记录以来，过的最凄凉的平安夜?与圣诞?节?～想要表达很多，却无力去说…????此时，过节的仪式感已经不重要了…但还是许个圣诞心愿吧?希望我们从今以后，继续平平安安的度过每一个夜晚，快快乐乐的过上美好生活！?? #我的时尚生活##圣诞节快乐##圣诞就要香香的#	评论	第一波 代价 模式 信任 思绪 言表 群体 氛围 记录 无力 仪式 心愿	Topic #8	[0.01389003 0.01388889 0.01389008 0.01389368 0.01389177 0.01389037 0.01389095 0.01388993 0.62658368 0.01389406 0.23450418 0.01389237]
11月28日，县委书记封杰、县长赵贵波深化城区高风险管控区域等重点区域督导查看疫情防控工作。#微博vc计划##亿点曝光计划# L谈娱记的微博视频 ?	评论	县委书记 县长 城区 高风险 重点 区域 督导 工作 计划 曝光 计划 娱记 视频	Topic #4	[0.00980675 0.00980491 0.00980527 0.17732849 0.724607 0.00980552 0.00981063 0.00980747 0.00980649 0.00980618 0.00980696 0.00980433]
在防控放开的那天，朋友圈欢呼雀跃，都说疫情结束了，当时我就很悲观，很想说点什么，又觉得说了是搞特殊，想了想放开了我还不用天天加班一个假期都没有了，算了懒得说。这才多久啊，一个月都还不到，朋友圈已经全变了风向，看来鞭子还是得打到自己身上才知道痛，但那些老人家和孩子们又做错了什么呢?以前防控严格的时候，我这个十八线小城市天天都热闹得很，跳广场舞的，逛夜市的，疫情仿佛只跟我们这些防疫人员有关，现在好了，疫情走进生活，大家仿佛突然都醒了，以前喊破了嘴皮子大家也不愿意做核酸，戴口罩，少出门，现在不管了，大家反而全部不出门了。唯一的共同点，是最开始防疫的时候抢口罩，现在开始抢药吧......	评论	防控 朋友圈 疫情 朋友圈 风向 鞭子 老人家 孩子 防控 广场 夜市 疫情 防疫 人员 疫情 生活 嘴皮子 核酸 共同点 防疫 口罩	Topic #1	[0.11902663 0.46520076 0.00704233 0.00704226 0.00704307 0.00704416 0.00704242 0.09840638 0.16796893 0.0070424 0.10009815 0.00704251]
同舟共济 抗击疫情这是一场大仗、一场硬仗，面对疫情我们科学防护，严格工作流程，一丝不苟的做好每一个规定动作。截止目前，全体党员干部参与疫情防控应急值守769班次，党员下沉社区值守741班次。他们不会忘记，值守刚刚开始时天寒地冻，没有经验的同志们穿着日常的羽绒服和运动鞋，一站四个小时，冻的手脚麻木，小脸发青，依然耐心细致的给每一位进出人员测量体温、宣传预防知识、登记信息。他们不会忘记把因气温太低不能正常使用的体温表、签字笔塞进贴身的衣兜里捂着，保证不影响正常测量体温、登记信息，他们就这样一丝不苟的在冷风中伫立，身影温暖了社区每一位居民的心，温暖着寒冷的冬夜。他们更不会忘记热情的居民们，一位大爷一边测体温一边说，我这一天天没数遍的出出进进，给你们添麻烦了，你说这接送孩子、买菜、遛弯，哪个事儿都跑不过你们这执勤岗。嘿嘿，一阵腼腆又憨厚的笑声从口罩里传出来。“我们的职责是为了大家守护健康，让更多…	评论	抗击 疫情 硬仗 疫情 科学 工作 流程 规定动作 党员干部 应急 班次 党员 社区 班次 经验 同志 羽绒服 运动鞋 小时 手脚 发青 人员 测量体温 宣传 信息 气温 体温表 签字笔 衣兜 影响 测量体温 信息 冷风 身影 社区 居民 热情 居民 大爷 测体温 孩子 买菜 事儿 执勤 笑声 口罩 职责 传染 机会 工作 社区 防风 帐篷 热水 居民 疫情 职守 画外音 场景 小区 场景 大妈 女儿 证件 户口 时期 急事 闺女 场景 商贩 三轮车 电告 店长 货物 小区 店长 疫情 防控 工作 重要性 宣传 原则 态度 插曲 哥儿们 口罩 鉴证 鉴证 果园 社区 党员 贡献 单位 奖状 执勤 党员 抗疫 工作者 防控 微笑 旗下 誓言 党和人民 疫情 一面镜子 舍小家 精神 我为人人 党员 疫情 共产党员 党员 胸膛 身体 时段 经历 党员 心脏病 执勤 手术 孩子 社区 工作 执勤…	Topic #4	[0.00112133 0.00112153 0.03013441 0.00112163 0.43789367 0.31068611 0.00112129 0.05545744 0.1579785 0.00112123 0.00112156 0.00112129]
【北京“烟火气”回归！本地游复苏 冰雪消费迎来增长】随着疫情防控措施的优化，线下餐饮、旅游等消费业态正持续复苏，消费回暖迹象进一步显现。日前，北京多家商场发布公告，自12月21日起，餐饮堂食不再查验核酸检测阴性证明。12月23日至25日，记者走访北京市丰台区多个商圈，客流较两周前明显增加，多家餐饮连锁店门口甚至出现排队。城市“烟火气”愈发浓重。另外，记者还注意到，近期平台外卖送餐时效也有明显恢复，此前出现的因骑手人手不足、订单长时间无法配送的情况已有所缓解。随着第一波“阳康”人群走出家门，本地游消费也迎来一波复苏。12月25日，携程数据显示，近一周北京景区门票的预订量相比上周增加177%;且率先逛景区的游客主要以90后为主，占比接近50%;其次是80后比例达34%。同时，近日，北京市朝阳区、昌平区等多地迎来降雪，冰雪消费也开始逐步升温。据携程数据，近一周北京滑雪相关酒店预订量环比上周增长…	评论	烟火 冰雪 消费 措施 优化 线下 餐饮 旅游 消费 业态 消费 迹象 商场 发布公告 餐饮 堂食 阴性 证明 记者 商圈 客流 餐饮 连锁店 排队 烟火 记者 平台 时效 骑手 订单 情况 第一波 人群 家门 消费 携程 数据 景区 门票 景区 游客 比例 降雪 冰雪 消费 携程 数据 酒店 景区 门票 数据 月份 关键词 热门 订单 证券日报	Topic #0	[0.52918564 0.00237009 0.0023697 0.00236976 0.00236985 0.00237084 0.00236991 0.06441902 0.00236981 0.00237045 0.00237057 0.38506436]
【替网红张答网友问·第二辑】1、疫情大规模扩散，是否会造成大量患者死亡？答：2020年初因封城造成的次生性伤害，导致大量人员死亡，这个历史悲剧不会重演。2.?康后如何科学饮食？答：每天吃两只?。3.如何避免老人感染？答：老人感染不影响奥密克戎是小感冒的客观事实。4.最近出现大量院士逝世的讣告，如果做好老人救治工作？答：养老院平均年龄的变动对总人口的平均年龄不构成显著影响。5.为什么身边找不到无症状患者？答：网上有人夸大奥密克戎的危害性，制造恐慌，受不良信息误导，很多人患上心理学上的幻阳症，身体稍有不舒服就觉得自己?了。6.广大农村地区医疗资源不足，怎样扛过这一波疫情？答：政府可以向农村地区多派驻心理医生，以缓解他们对新冠的恐慌情绪。大部分农村地区已建立5G网络，可以开设网上心理咨询服务。7.有网友质疑“16万感染，4例重症”的数据，这个数据对不对？答：这个数据的统计过程符合学术规范。8.…	评论	网红 网友 疫情 患者 性伤害 人员 历史 悲剧 重演 科学 饮食 老人 老人 影响 客观事实 院士 讣告 老人 工作 平均年龄 变动 总人口 平均年龄 影响 患者 危害性 误导 患上 心理学 幻阳症 身体 农村 地区 医疗 资源 疫情 政府 农村 地区 心理医生 情绪 农村 地区 网络 心理咨询 服务 网友 重症 数据 数据 数据 过程 学术 规范 毒性 毒株 时光 病毒 方向 毒株 几率 病毒 时间段 毒株 概率 患者 比例 消失 毒株 消失 消失 防控 工作 优化 消失	Topic #10	[0.00181175 0.00181213 0.0018119 0.02519544 0.17572193 0.00181192 0.13582097 0.00181205 0.05785509 0.00181183 0.59272278 0.0018122 ]
《统筹疫情防控和经济社会发展 | 玛纳斯县开展“新春惠民消费季”系列活动 促进消费市场回暖》为进一步促进消费复苏，提振消费信心，努力满足群众不断增长的消费需求，玛纳斯县积极落实昌吉州“新春惠民消费季”O 玛纳斯县融媒体中心记者 赵善宾 ?	评论	经济社会 发展 消费 活动 消费市场 消费 消费 信心 群众 消费 消费 媒体 中心 记者	Topic #11	[0.31282087 0.00658081 0.19170547 0.00657896 0.00658334 0.00657992 0.00657945 0.00657936 0.00657933 0.00657939 0.00657916 0.43625393]
【制裁余茂春只是个信号，国家开始向汉奸出手了】根据媒体消息，中国于12月23日发布外交部令，宣布对余茂春、托德·斯坦恩采取反制裁措施，作为对美方12月9日借口所谓“西藏人权”问题非法制裁两名中方官员的回应。美国官员千千万，余茂春顶多也就是美国前朝国务卿的一个顾问，可能连正式官员都算不上，只是个出谋划策的人，美国也不会给他任何实权的。作为对等的原则，应该对美国真正的有职有权、有影响力的官员进行制裁。为什么在反制美国的两名人员中，却将这个汉奸余茂春拎出来？正常来说，此人无职无权，可能连制裁的“资格”都没有。那为什么要对此人制裁呢？本人主要有以下三点理解：第一，这是由中国官方第一次将余茂春认定为背叛祖国的“汉奸”，虽然官方没有宣布“汉奸”两字，但其行为就是“汉奸”行为。正像《环球时报》说的那样：“数典忘祖的汉奸是最可耻最可恨的。出生于中国，并在中国上大学的余茂春，到了美国后很快就投身到推动美国…	评论	制裁 信号 国家 汉奸 媒体 消息 制裁 措施 借口 人权 制裁 官员 官员 国务卿 官员 出谋划策 实权 原则 影响力 官员 制裁 人员 汉奸 制裁 资格 制裁 官方 祖国 汉奸 官方 汉奸 汉奸 环球时报 数典忘祖 汉奸 大学 投身 反华 逆流 国务卿 事务 反华 祖国 恶毒 观点 国家 民族 下场 内容 象征意义 实际意义 制裁 措施 资产 交易 活动 亲属 入境 这三项 制裁 内容 实际意义 媒体报道 老家 家族 制裁 内容 象征意义 实际意义 目的 力量 态度 威慑 汉奸 信号 祖国 走狗 好下场 汉奸 躺平 群体 国家 政策 资本 势力 反华 势力 宣传 高价药 特效药 利用 地方 时间 现象 群众 动乱 汉奸 国家 制裁 汉奸 汉奸 警告 国家 利益 民族利益 好下场 观人 观事观	Topic #1	[0.00226281 0.43598548 0.00226287 0.00226288 0.00226349 0.00226329 0.0022627 0.00226299 0.3914194 0.00226284 0.0022628 0.15222845]
#疫情这三年##青春才几年疫情占三年# 不知不觉三年了在疫情中觉得难熬熬过来也觉得不过如此甚至很怀念一个月前忙的不可开交的样子每天好像打了鸡血睡三四个小时也不困 困也没时间睡凌晨三四点 躺到床上 下一秒就入睡也是吃方便面和熬菜最多的一个月也经历了一个月的闭环 过了一把集体生活开始还像个人 后来越来越邋遢早上醒了带上口罩就干活 脸等中午在洗头也没洗干净过 半个月也只洗了一次澡四个字来说是苦中作乐。行程卡下架了16号协查函也停止接收了昨天隔离点也全部撤光了疫情中我的主要任务也结束啦好些工作群也可以取消置顶了还有已经解散的了一个时代结束了在这次突如其来的疫情中我倍感荣幸能参与其中贡献一份自己的力量也希望有些人可以理性看待国家政策防控时吵吵 放开了还吵吵你要啥自行车?啊最后希望大家以后都能身体健康 平平安安。	评论	疫情 疫情 疫情 样子 鸡血 小时 时间 床上 方便面 经历 闭环 集体生活 口罩 行程 协查 疫情 工作 置顶 时代 疫情 贡献 力量 理性 国家 政策 防控 自行车	Topic #5	[0.0052087 0.36613562 0.00520911 0.00521019 0.00520881 0.58177134 0.00520877 0.00521007 0.00521007 0.00520855 0.00520985 0.00520894]
【#多地开展全民科学戴口罩行动#，#部分地区强调不戴口罩造成疫情传播将追责# 】随着疫情防控措施不断优化调整，不少地区近日开展“全民戴口罩”行动。例如，在浙江省内，绍兴、桐乡、嘉兴平湖和海盐12月9日、10日相继发布重要提醒，号召开展“全民科学戴口罩，做自己健康第一责任人”行动。 ?	评论	全民 科学 地区 疫情 传播 措施 优化 调整 地区 全民 海盐 全民 科学 责任人	Topic #1	[0.00704249 0.9225275 0.00704248 0.00704234 0.00704412 0.00704428 0.00704238 0.00704259 0.00704262 0.00704236 0.00704428 0.00704257]
39.6万盒连花清瘟，明起江西全省投放！ O附件：江西省连花清瘟投放地点和数量万盒连花清瘟，明起江西全省投放！近期，工信部向我省调拨一批连花清瘟胶囊（其中部分已通过线上平台投放赣州市），支援我省新冠肺炎疫情防控。为使药品尽可能辐射至我省各县（市、区），满足广大老百姓用药需求，省疫情指挥部医疗物资保障组拟对39.6万盒连花清瘟面向全省进行投放，投放工作于2022年12月26日开始，由江西南华医药有限公司（投放地点和数量详见附件）负责，消费者凭有效证件到附近门店购买，一人只能购买一次，限购2盒，售完为止。特此公告。附件：江西省连花清瘟投放地点和数量。省新冠肺炎疫情防控应急指挥部医疗物资保障组，2022年12月25日。江西发布?2022-12-25 23:58?发表于江西。	评论	全省 附件 地点 数量 全省 工信 部向 胶囊 平台 肺炎 药品 老百姓 用药 疫情 指挥部 医疗 物资 面向 全省 工作 南华 医药 有限公司 地点 数量 附件 消费者 有效证件 门店 公告 附件 地点 数量 肺炎 应急 指挥部 医疗 物资	Topic #6	[0.00331155 0.00331216 0.00331226 0.00331233 0.3068928 0.00331239 0.31352768 0.15456815 0.00331178 0.19851461 0.00331233 0.00331195]
我从来不反对放开对于疫情的管控，但是根据自身经历来看，晚上八点到达急诊挂号，现在是凌晨三点，我的前面还有70个人。不管是那些所谓的1450撞开的防控铁闸还是真如留言所传管控不住才放开的，在我看来，老无所依，病无所治，所谓的基因选择都在用血淋淋的实际告诉我们这个病他是新冠肺炎！不是所谓的?，不是娱乐哗众取宠的话题！注意防护吧。	评论	疫情 管控 经历 挂号 防控 铁闸 管控 基因 肺炎 娱乐 话题	Topic #1	[0.12901331 0.63161853 0.01086958 0.01086957 0.01086997 0.01087052 0.01087135 0.0108703 0.1415352 0.01087001 0.01087131 0.01087034]
论经济恢复，如果说恢复到2019年之前的状态的确很难，但是我相信经济复苏的速度一定是迅速的是呈直线上升的，从什么时候开始恢复呢？随着“二十条”、“新十条”等措施陆续实施，病毒减弱后的“放开”阶段，各地对待疫情的常态化防控工作，需要一段时间调整适应期，同时，全民对疫情会有几个月时间的“阵痛期”，尤其是年前年后人口流动较大，经过一个感染高峰期，过了高峰期也就是春暖花开时就是复苏之日！届时门店旅游业传统业的朋友们都可以筹划一展宏图了，至少疫情不会再次让你停业或静默了！#预计明年上半年恢复到疫情前生活状态#	评论	经济 状态 经济 速度 直线 措施 病毒 阶段 疫情 常态 防控 工作 调整 适应期 全民 疫情 时间 阵痛期 人口 流动 高峰期 高峰期 门店 旅游业 传统 朋友 筹划 疫情 预计 疫情 生活 状态	Topic #10	[0.00342643 0.21713088 0.00342503 0.00342473 0.00342521 0.00342569 0.00342485 0.00342507 0.09878145 0.050005 0.40648531 0.20362036]
新冠肺炎疫情发生以来，在以习近平同志为核心的党中央坚强领导下，我国坚持人民至上、生命至上，坚持外防输入、内防反弹，坚持动态清零不动摇，因时因势优化完善防控措施，积极应对全球多轮疫情流行的冲击，最大程度保护了人民生命安全和身体健康，统筹疫情防控和经济社会发展取得重大积极成果。11月10日，中央政治局常委会召开会议听取新冠肺炎疫情防控工作汇报，研究部署进一步优化防控工作的二十条措施。	评论	肺炎 疫情 同志 核心 领导 生命 外防 内防 因势 优化 防控 措施 全球 疫情 冲击 程度 生命安全 经济社会 发展 成果 会议 肺炎 工作汇报 研究部署 优化 防控 工作 措施	Topic #1	[0.00396843 0.72324324 0.23707106 0.00396828 0.00396859 0.00396866 0.00396884 0.00396842 0.00396852 0.00396849 0.00396867 0.00396881]
二十条优化措施充分彰显了三个“坚定不移”。疫情发生以来，正是由于坚定不移坚持人民至上、生命至上，坚定不移落实“外防输入、内防反弹”总策略，坚定不移贯彻“动态清零”总方针，我国有效应对了全球多轮疫情冲击，最大程度保护了人民生命安全和身体健康，统筹疫情防控和经济社会发展取得重大积极成果。	评论	优化 措施 疫情 生命 外防 内防 策略 总方针 效应 全球 疫情 冲击 程度 生命安全 经济社会 发展 成果	Topic #1	[0.00657905 0.81327496 0.00658106 0.00657917 0.00657914 0.00657983 0.00657933 0.00657903 0.00657921 0.00657946 0.00657965 0.1209301 ]
2020年4月份在新锰辞职，2021年6月重回湘潭上班。到今天整整三年，都在疫情防控期间度过，抗战了三年，今天2022年12月我病倒了，被新冠病毒病倒的第三天， 第一天头晕低烧第二天喉咙干肌肉关节酸痛头晕第三天肌肉关节酸痛加重头晕 ?	评论	月份 整整 抗战 病毒 头晕 肌肉 关节 酸痛 头晕 肌肉 关节 酸痛 头晕	Topic #10	[0.03125 0.03125 0.03125 0.03125 0.03125 0.03125 0.03125024 0.03125052 0.03125615 0.03125867 0.65621104 0.03127339]
中国文化博大精深，但把疫情“精准防控”理解为“重症救治"，是执法者没文化，说执法者是文盲不为过。所以全面放开是文盲执法的必然结果，应当追究其责任。 ?	评论	文化 疫情 精准 防控 重症 执法者 文化 执法者 文盲 文盲 追究其 责任	Topic #0	[0.31477351 0.27816216 0.01219624 0.01219541 0.01219818 0.17179277 0.13770236 0.01219598 0.01219575 0.01219528 0.01219708 0.01219529]
领导讲话了？#凤凰新闻#【高峰期日新增阳性最高将达200万人 省长要求：确保排号半小时能看上病！】撰文|董鑫熊颖琪12月25日下午，浙江省政府新闻办举行第一百二十四场新冠肺炎疫情防控工作新闻发布会。浙江省疫情防控工作领导小组办公室副主任、省卫生健康委副主任俞...O高峰期日新增阳性最高将达200万人 省长要求：确保排号半小时能看上病！来自@凤凰新闻客户端	评论	领导 讲话 新闻 高峰期 阳性 省长 排号 撰文 肺炎 工作 新闻 发布会 工作 领导小组 办公室 高峰期 阳性 省长 排号 新闻 客户端	Topic #1	[0.00581515 0.39622393 0.15940344 0.00581401 0.00581587 0.00581425 0.00581501 0.17091051 0.00581484 0.00581415 0.2269448 0.00581402]
据《中国新闻周刊》报道称：北京的第一波感染高峰比预想中“来得要快”。其实 全国各地都一样 “新十条”发布后各地都在说阳 阳 阳 感染者激增 医院发热门诊排长队 退热药难买 听听看看报道都差不多 疫情还是汹猛地来了各地感染人数都无法实打实地公开也许统计有难处 再说年关将至 也没有必要制造恐慌情绪 我完全能理解关键这波疫情 家中有老年人的 要格外当心 一定要按防控基本的要求做出门必须戴口罩 而且要勤换 进门第一件事必须是洗手 还得要休息好 别熬夜了 能做到吗？	评论	新闻周刊 第一波 全国 感染者 医院 排长队 退热药 疫情 人数 年关 情绪 关键 疫情 老年人 当心 防控	Topic #10	[0.00819756 0.00819861 0.00819757 0.00819675 0.00819708 0.00819754 0.00820328 0.00819786 0.09506294 0.00819707 0.82295504 0.00819872]
#凤凰新闻#【高峰期日新增阳性最高将达200万人 省长要求：确保排号半小时能看上病！】撰文|董鑫熊颖琪12月25日下午，浙江省政府新闻办举行第一百二十四场新冠肺炎疫情防控工作新闻发布会。浙江省疫情防控工作领导小组办公室副主任、省卫生健康委副主任俞...O高峰期日新增阳性最高将达200万人 省长要求：确保排号半小时能看上病！来自@凤凰新闻客户端 ?	评论	新闻 高峰期 阳性 省长 排号 撰文 肺炎 工作 新闻 发布会 工作 领导小组 办公室 高峰期 阳性 省长 排号 新闻 客户端	Topic #1	[0.00658025 0.48144591 0.00657972 0.00657895 0.00658075 0.00657933 0.00658014 0.21228853 0.0065796 0.00657918 0.24704865 0.00657902]
【上海要闻】全力以赴保健康、防重症！市疫情防控领导小组会议对医疗救治工作再调度再部署 O【上海要闻】全力以赴保健康、防重症！市疫情防控领导小组会议对医疗救治工作再调度再部署 ?	评论	要闻 领导 小组会议 医疗 工作 调度 部署 要闻 领导 小组会议 医疗 工作 调度 部署	Topic #4	[0.00892864 0.00892915 0.00893125 0.00892863 0.90177528 0.0089287 0.00893396 0.0089292 0.00892924 0.00892874 0.00892859 0.00892864]
科学防控疫情，文明理论随行#微博vc计划##亿点曝光计划# L谈娱记的微博视频 ?	评论	科学 防控 疫情 理论 计划 曝光 计划 娱记 视频	Topic #1	[0.0121976 0.50117057 0.01219559 0.37686593 0.012196 0.01219724 0.01219531 0.01219616 0.0121971 0.0121964 0.01219682 0.01219527]
没有什么天选打工人，也没有什么无症状，病毒才不管这些呢。这次让人民每个人都真正亲身感受下病毒的真正威力，也许下次能更多支持疫情防控，不过人民是健忘的，就是白挨了一阵子痛，好了伤疤忘了疼。 ?	评论	工人 病毒 病毒 威力 伤疤	Topic #10	[0.02381236 0.02380953 0.02380952 0.02380952 0.02380952 0.02381289 0.02380988 0.02381177 0.02380952 0.2618971 0.49999884 0.02380952]
专抓疫情防控和统计工作的国家卫健委，在疫情形势严峻难以控制的情况下，一则通告就完成了自己的责职，看了让人心寒。 2绍兴 ?	评论	工作 疫情 情况 通告 责职 心寒	Topic #7	[0.01923278 0.01924278 0.01923466 0.01923077 0.01923717 0.01923774 0.01923334 0.78841043 0.01923613 0.01923223 0.01923954 0.01923243]
从昨晚到现在，打了n个120，救护车还没来，5点多钟，想着已经早上了，再打电话询问，又打了n个才打通，被告知目前和晚上一样，仅有5辆车在运转，看看新闻里写的1000多辆救护车，而晚上连一个区一辆车都没有，这个救治速度，真的是增能以后的吗？@上海发布 @上海120 @上海本地宝 #疫情防控# 2上海	评论	救护车 运转 新闻 救护车 一辆车 速度	Topic #1	[0.02380994 0.45568708 0.02380965 0.02380952 0.02381759 0.02382007 0.02382397 0.02381058 0.02381165 0.02381803 0.02381566 0.30616626]
尹力主持会议调度疫情防控工作，要求聚焦医疗救治和群众需要等关键环节，在政策细化、措施优化、工作深化上下足功夫！ O尹力主持会议调度疫情防控工作，要求聚焦医疗救治和群众需要等关键环节，在政策细化、措施优化、工作深化上下足功夫！ ?	评论	主持会议 调度 工作 医疗 群众 关键环节 政策 细化 措施 优化 工作 功夫 主持会议 调度 工作 医疗 群众 关键环节 政策 细化 措施 优化 工作 功夫	Topic #1	[0.00471708 0.50923002 0.00471838 0.00471713 0.44359413 0.00471717 0.00472 0.00471737 0.00471718 0.00471717 0.00471704 0.00471733]
『大兴区家庭医生团队助力新冠疫情防控下居民健康管理』O大兴区家庭医生团队助力新冠疫情防控下居民健康管理 ?	评论	家庭医生 团队 助力 居民 管理 家庭医生 团队 助力 居民 管理	Topic #4	[0.01087243 0.0108696 0.01087053 0.34661859 0.54466574 0.01087076 0.01087368 0.01087159 0.01087298 0.01087395 0.01086961 0.01087055]
疫情防控从我做起，一定做好个人自我防护，休息好，自觉戴口罩，勤洗手，注意保暖别着凉！ ?	评论	勤洗手	Topic #10	[0.04545455 0.04545455 0.04545455 0.04545455 0.04545526 0.04545455 0.04545455 0.04545455 0.04545455 0.04545455 0.49999928 0.04545455]
据新华社消息，国务院总理李克强12月20日主持召开国务院常务会议，部署深入抓好稳经济一揽子政策措施落地见效，推动经济巩固回稳基础、保持运行在合理区间。会议指出，实施稳经济一揽子政策和接续措施，为应对超预期因素冲击、推动经济运行由下滑转为回稳发挥了重要支撑作用。这些政策措施仍有释放效应空间，特别是重大项目建设和设备更新改造，在当前和未来一段时间对扩投资带消费仍将发挥重要作用。会议明确，现在工作做好了对明年稳增长也会起更多成效，要抓住时间窗口，狠抓政策落实。一是对落实稳经济一揽子政策措施，抓好填平补齐，确保全面落地。二是推动重大项目建设和设备更新改造形成更多实物工作量，符合冬季施工条件的项目不得停工。三是坚持“两个毫不动摇”，支持民营企业提振信心、更好发展。支持平台经济健康持续发展。结合实际促进服务消费有序恢复。为国际贸易投资洽谈提供最大程度便利。随着优化调整疫情防控措施的有序推进落实，要统…	评论	消息 总理 常务会议 部署 经济 政策措施 落地 经济 基础 区间 会议 经济 政策 措施 预期 因素 冲击 经济运行 政策措施 效应 空间 重大项目 建设 设备 投资 消费 会议 工作 时间 政策 经济 政策措施 落地 重大项目 建设 设备 实物 工作量 施工 条件 项目 民营企业 信心 发展 平台 经济 发展 服务 消费 有序 国际贸易 投资 程度 优化 调整 措施 有序 经济 态势 经济 基础 会议 部门 督导 地方 经济 政策措施 发展 要务 责任 改革 会议 研究 事项 网页 链接	Topic #11	[0.00138522 0.11515521 0.30201398 0.00138531 0.07021903 0.00138527 0.00138528 0.00138528 0.00138521 0.06932815 0.00138516 0.43358689]
新冠疫情让我们牢牢记住了它。二零二零武汉成为英雄城市，世界瞩目，我们每一个人都被封控在一隅，每天睁大眼睛看着电视屏上不断上升又不断下降的数字，耳边救护车的鸣笛声以及超市里货架成为生活中最亮丽的风景，更成为生活中过去没有过的恐怖。零一零二两年，新冠并未告別人类，遍访世界五大洲每个角落，与每一个肤色的人握手，并且多次换着花样变异着，用极其不友好的姿态挑战着全人类。中国经历了非常严控的政策时，前半个月解封了，新冠不仅没礼貌告退，反而来个最后疯狂，北京全城羊了，广东几乎都羊了，我们武汉的全家也都羊了。老婆率先轻症，两个孩子也咳也减食了，外公外婆两个老人更是让人揪心，外婆症状更重，在夫人每天往来的奔波和善良的呵斥中才有了营养保证变得慢慢精神起来。相伴相克，新冠让人们耳濡目染，也让人们从这漫漫的岁月中看到人类的悲与喜。发展永远是人类的主题，几百年来科技进步突飞猛进，创造了前所未有的人类文明，但人类对…	评论	疫情 世界 一隅 睁大眼睛 电视屏 数字 救护车 鸣笛 货架 生活 风景 生活 人类 世界 角落 肤色 花样 变异 姿态 挑战 全人类 经历 政策 礼貌 全城 全家 老婆 轻症 孩子 外公 外婆 老人 外婆 症状 夫人 营养 精神 人类 发展 人类 主题 科技进步 人类 能力 本钱 防控 国家 制度 机制 能力 短板 纰漏 权力 操作者 吹牛 资格 抗争 日子 人心 力量 来源 科学知识 调理 技能 精神 斗志 家庭 防疫 财富 发展 立业 刨业	Topic #8	[0.00255126 0.24886703 0.22769113 0.08454146 0.00255184 0.00255191 0.00255151 0.00255135 0.28084985 0.00255119 0.14019009 0.00255137]
#黑龙江# #随手拍# #疫情防控# #大庆# 黑龙江大庆，昨天下午体温37.5度，上半夜38.2度，浑身发冷，烧的头晕，早上五点多38.5度，浑身乏力，别的还好，还没变成二道杠，都说烧两天才会变二道杠。总躺着也难受，起来喝点热水，好受多了。 ?	评论	体温 浑身 发冷 头晕 浑身 热水	Topic #10	[0.04545455 0.04545455 0.04545455 0.04545455 0.04545535 0.04545455 0.04546881 0.04545455 0.04546393 0.04545455 0.49997555 0.04545455]
他是谁？不相信这是他说的？然而这竟然是他说的，货真价实的，板上钉钉的，有案可查的，否定不了的！如果把这一串连起来，会得出一个什么样的结论呢？这可不是电影的蒙太奇。1，2020年初，当武汉刚刚暴发疫情，人们还一脸蒙逼的时候，他就断定武汉是疫情的起源地，并且还对《中国日报》这么说：如果病毒是输入的话，我们应该会看到全球各地暴发疫情，但是没有，我们看到疫情集中在武汉，所以武汉是起源地。这番话，造成了非常恶劣的影响，此后国外反复炒作中国原罪论，把新冠病毒叫做中国病毒武汉病毒，美国怂恿世卫组织对中国反复核查。2，2020年3月5日，他在解释为什么美国人不戴口罩是合理的时候言：美国是从中国输入的病毒，以美国的科技实力，医疗系统一旦启动完全可以做到精准防控，所以不需要戴口罩。3，2020年3月25日，当美国日新增4万病例的时候，他宣称美国有全球最顶尖的医学和科技，对美国控制疫情完全有信心，表现保比美国…	评论	结论 电影 疫情 疫情 中国日报 病毒 全球 疫情 疫情 这番话 影响 原罪 病毒 病毒 病毒 核查 病毒 科技 实力 医疗系统 启动 精准 防控 病例 全球 顶尖 医学 科技 疫情 信心 信心 科研 口罩 防护服 测序 机器 事实 人用 口罩 防护服 进口 年龄 数字 预期 寿命 影响 整体 寿命 事实 预期 寿命 全球 病例 不具 普遍性 事实 疫苗 免疫力 疫情 世界 事实 群体 水平 疫苗 屏障 药物 言论 笑话 疫情 疫情 失控 高论 指数 拐点 日子 疫苗 有效性 方式 视频 影响	Topic #10	[0.00171836 0.0658985 0.00171839 0.00171879 0.0017184 0.0017185 0.00171889 0.0017186 0.02144858 0.07158964 0.54763791 0.28139545]
很奇怪，相关药物紧张，都说是感冒药退烧药被严格控制和禁售告成的，怎么没感觉到呢。以我所在城市而言，管控过两次，第一次是2020年春节期间全国性管控，结束后买药没有问题；第二次管控是2021年夏天大约40天左右，结束后买药复杂一点，流程是：选药、扫码、实名登记，付款，拿药走人。这算不上是什么严格控制吧？更没有禁售吧？当然半天左右会收到一个短信，提醒你购买了退烧药，尽快去就近的核酸点做核酸检测，也不麻烦啊。难过有人说囤药党的行为，是武则天死老公——失去李治（理智）#疫情防控##生活的模样##上海疫情##张文宏称北方有症状比例比南方高很多##张文宏称疫情今夏结束基本已不可能##张文宏称疫情可能持续一到两年##张文宏称二次感染病例少不值得讨论#	评论	药物 感冒药 退烧药 严格控制 感觉 所在城市 管控 全国性 管控 买药 管控 买药 流程 选药 拿药 严格控制 短信 退烧药 核酸 药党 理智 生活 模样 疫情 症状 比例 疫情 疫情 病例	Topic #10	[0.00581408 0.20807906 0.00581402 0.00581509 0.00581676 0.00581439 0.08427492 0.06439822 0.1267359 0.00581477 0.47580854 0.00581424]
近期随着国家疫情防控措施出现重大调整，广大群众忙着买退烧药、买抗原、打疫苗。那么在当前新的社会环境下，生物医药企业可能迎来哪些发展机遇？明年A股投资的胜负手会是医药吗？本期直播嗑基小叮当小潘潘&创金合信大健康混合基金经理毛丁丁，讲讲医药人2023年能否扬眉吐气！（基金有风险，投资需谨慎） L云极精选的微博视频 医药孤勇者能否制胜2023？	评论	国家 措施 调整 退烧药 抗原 疫苗 社会 环境 生物医药 企业 发展 机遇 投资 胜负手 医药 直播 混合 基金 经理 医药 基金 风险 投资 需谨慎 视频 医药 勇者	Topic #9	[0.00431091 0.19481524 0.00431186 0.00431107 0.0043118 0.00431087 0.00431131 0.00431305 0.00431108 0.57852365 0.18785732 0.00431183]
【疫情冲击波抵达三四线城市：“我们不怕变阳，怕买不到药”】12月7日，国务院联防联控机制综合组发布了优化新冠肺炎疫情防控的“新十条”。此后，全国逐渐放开阳性感染者隔离措施，公共场所核酸检测基本取消。半个多月来，新冠疫情冲击波从一线城市爆发，陆续抵达三四线城市及其周边村镇。由于形势变化太快，很多城市都来不及反应，缺药，囤药、乱用药，输液救急，抢购中药等情况陆续出现。招远是山东烟台下辖的一个县级市，王立是招远市的一位理发师。一周前，他母亲发烧39.5度，连续三天高烧不退，但药店却买不到退烧药，只能上医院。到医院后，老人紧急打了安痛定退烧了，本来想开点退烧药，但医院还是没有。12月23日，退烧效果较好的布洛芬悬液仍然无货，药店工作人员对王立说，不知道何时能到货。他又换了一家药店，大人常用的退烧效果明显的几乎买不到，但小孩退烧药可以买到中药柴桂。“这已经比上周我妈病的时候好多了，那时，根本什么药…	评论	疫情 冲击波 变阳 机制 综合 优化 肺炎 全国 措施 疫情 冲击波 村镇 形势 变化 缺药 用药 输液 救急 中药 情况 烟台 县级市 招远市 理发师 母亲 药店 退烧药 医院 医院 老人 退烧药 医院 效果 悬液 无货 药店 工作人员 药店 大人 效果 小孩 退烧药 中药 妈病 国家 药品 变阳 所有人 医院 医生 重工业 常住人口 感染者 宣传 药店 买药 断货 退烧药 药品 抗生素 情况 阳性 病例 药会 市民 恐慌性 私人 退烧药 医院 病人 数量 医护人员 短时间 同事 科室 人员 医生 医护 药店 老板 退烧药 断货 订药 渠道 政府 政府 统一 调配 药店 调配 医疗 专家 人群 高峰期 春运 人口 全国 村镇 医疗保障 药品 供给 原文 网页 链接	Topic #6	[0.00138529 0.09624864 0.00138516 0.02876988 0.27767032 0.01944224 0.37414017 0.03500219 0.00138531 0.00138517 0.16180042 0.0013852 ]
中央农办：在药品、设备等方面 加大对农村地区的支持保障力度 中央农办、农业农村部、国家乡村振兴局12月24日在京召开全国农村地区新冠肺炎疫情防控工作视频会议。会议强调，加强统筹协调，在药品、设备、人力、资金等方面，加大对农村地区的支持保障力度，抓好保障医疗物资供应，提升医疗卫生服务和重症救治水平。做好农村重点地区重点人群疫情防控，密切配合相关部门抓好老年人等重点人群的疫苗接种、健康服务等工作。统筹兼顾抓好疫情防控和农业生产，想方设法保障冬春农业生产正常秩序，抓实冬季蔬菜和畜产品稳产保供，制定细化应急保供工作预案和举措，提早谋划春耕春播，及早做好肥药等农资需求调度，建立“点对点”保供和应急配送机制。	评论	中央 药品 设备 农村 地区 力度 中央 农业 农村部 国家 乡村 全国 农村 地区 肺炎 工作 视频会议 会议 药品 设备 人力 资金 农村 地区 力度 医疗 医疗卫生 服务 重症 水平 农村 重点 地区 重点 人群 密切配合 部门 老年人 重点 人群 疫苗 服务 工作 农业 生产 农业 生产 秩序 蔬菜 畜产品 稳产 细化 应急 工作预案 谋划 春播 肥药 农资 调度 点对点 应急 机制	Topic #4	[0.00191594 0.00191613 0.08419265 0.00191601 0.8181103 0.00191577 0.08045285 0.0019159 0.00191574 0.00191595 0.00191677 0.00191598]
（记者 崔猛）12月24日，爱心企业山东叙福医药公司多方筹措，将价值20万元的30万片退烧药对乙酰氨基酚片无偿赠予全县。药品将由县疫情防控指挥部 O网页链接 ?	评论	记者 爱心 企业 医药公司 价值 退烧药 对乙酰氨基酚 全县 药品 指挥部 网页 链接	Topic #4	[0.00893065 0.22086046 0.00892978 0.00892858 0.49971721 0.00893108 0.00893077 0.00893596 0.00892905 0.19904627 0.00892898 0.00893123]
【共防艰时疫，同心赴未来】近期，虽然我国疫情形势整体好转，国家政策也随之有所调整，但是国内依然有多地出现新冠肺炎本土确诊病例和无症状感染者。为有效防止疫情蔓延以及有效控制和降低新冠疫情传播风险，山东省疾病预防控制中心发布了相关疫情防控公众健康提示。对此，为了方便县镇对疫情工作的开展，推进疫情防控工作的进程，曲阜师范大学教育学院“翰墨启教航，毓秀盈民巷”实践调研团于2022年12月10日进行了对开展疫情防护的部分街道的调研活动，前往山东省德州市夏津县银城街道办塔坡村开展调研实践，并配合协助疫情防护工作，切身的体会到了疫情防护工作人员的日常工作的辛苦。	评论	时疫 同心 疫情 形势 整体 国家 政策 调整 肺炎 本土 疫情 疫情 传播 风险 疾病 公众 县镇 疫情 工作 工作 进程 教育 学院 翰墨 启教 毓秀 民巷 调研 疫情 街道 调研 活动 银城 街道办 开展调研 疫情 工作 体会 疫情 工作人员 工作	Topic #1	[0.00310643 0.50718364 0.00310617 0.00310575 0.21696569 0.0031065 0.00310619 0.00310668 0.09424191 0.00310635 0.15675854 0.00310614]
【文化领域】莆田四中为高三住校学生搓汤圆迎冬至 “家家捣米做汤圆，知是明朝冬至天。冬节夜，啰啰长，甜丸未煮天唔光”转眼间又到冬至了，12月22日是中国传统的节日---冬至。 恰遇新冠疫情防控放开第一波高峰期，我校高一、高二年段回家线上教学，高三在学校封闭教学，为弘扬民族文化、营造佳节氛围，给高三同学节日温暖，也活跃一下压抑的气氛，我校食堂给高三同学举办“迎冬至，搓汤圆”活动。	评论	文化 领域 住校 学生 家家 捣米 甜丸 传统 第一波 高峰期 回家 学校 教学 民族 文化 营造 佳节 氛围 同学 活跃 气氛 食堂 同学 活动	Topic #8	[0.15170978 0.00520833 0.07322885 0.00520847 0.00520914 0.00520949 0.00520844 0.0052089 0.6201474 0.00521045 0.11324079 0.00520996]
#辽宁全力以赴保质保供疫情防控药品# 21日，辽宁药监局发布《关于进一步做好我省新冠肺炎防控药品保质保量供应相关工作的通知》，从提高服务、保证质量和加强信息报送三方面提出要求，对相关生产企业开展全覆盖监督检查，确保疫情防控类药品质量安全，同时主动帮扶，支持企业疫情防控用药品恢复生产和扩充产能，解决多家企业因管制原料短缺等带来的“卡脖子”问题，全力保障企业扩产能。（辽宁药监局）	评论	保质 药品 肺炎 防控 药品 保质保量 供应 工作 服务 保证质量 信息 生产 企业 监督 检查 药品 质量 企业 药品 生产 企业 管制 原料 卡脖子 企业	Topic #4	[0.00495163 0.00495363 0.0049508 0.00495081 0.66069459 0.00495103 0.08557541 0.00495142 0.00495066 0.20916743 0.00495161 0.00495098]
多地：疫情高峰即将到来！预计集中在这段时间O网页链接按照监测数据推测，青岛目前每日新增感染量为49万人-53万人，明后天会在此基础上以10%增速增加。目前青岛已建立并完善分级分类诊疗体系，构筑了医疗救治三道防线。21日，该省疾控中心主任刘志荣在发布会上回答提问时表示，根据新冠病毒传播规律和相关模型测算结果，未来一段时间疫情将继续加速上升，安徽省预计在本月底或下月初迎来第一波高峰，主要在城市地区；伴随春节前人口流动，疫情将从城市地区向农村地区传播，可能迎来第二波高峰。成都：当前正经历一波疫情高峰，市民争取不感染或晚感染12月22日，成都市卫健委副主任黄辉通报：在全面贯彻落实优化疫情防控二十条措施和“新十条”过程中，成都市疫情防控工作已进入新的阶段，“保健康，防重症”成为防控工作的主要内容。黄辉通报：当前，成都市正经历一波疫情高峰，一部分市民感染后已康复返岗，也有部分市民正在治疗或隔离，在此…	评论	疫情 预计 网页 链接 监测数据 分级分类 体系 构筑 医疗 防线 疾控中心 发布会 病毒传播 规律 模型 测算 疫情 预计 第一波 地区 人口 流动 疫情 地区 农村 地区 传播 经历 疫情 市民 通报 优化 措施 过程 工作 阶段 防控 工作 内容 通报 经历 疫情 市民 市民 衷心祝愿 过程 市民 朋友 预测 疫情 时间 月份	Topic #10	[0.00211893 0.20103869 0.00211882 0.03509694 0.2382701 0.00211923 0.00211932 0.00211918 0.04950612 0.00211919 0.39595426 0.06741921]
疫情防控，每个人都是一道防线，落实个人防控责任，做好个人防护，是做好全县疫情防控工作的重要基础。 ?	评论	防线 防控 责任 全县 工作 基础	Topic #4	[0.01389149 0.12833275 0.01389299 0.01388901 0.73275552 0.01389207 0.01389354 0.01389073 0.01388975 0.01388964 0.01389278 0.01388972]
#温州头条#随着疫情防控形势变化，曾作为温州市民出入公共场所通行凭证的“温州防疫码”，正朝着助力“保健康、防重症”方向快速迭代，“温州防疫码”已进行了大幅度改版，删减了行程卡、核酸地图、纸质防疫码等功能，新增了温州互联网医院、发热门诊地图、抗原检测结果上传、求助热线和健康资讯等功能。12月27日起，“温州防疫码”将正式更名为“温州健康宝”，并启用新的图标。O网页链接	评论	头条 形势 变化 市民 凭证 防疫 助力 方向 防疫 行程 核酸 地图 纸质 防疫 功能 互联网 医院 地图 热线 资讯 功能 防疫 图标 网页 链接	Topic #1	[0.00495102 0.4049848 0.00495184 0.00495139 0.00495189 0.1666091 0.26083906 0.12795456 0.00495131 0.00495193 0.00495139 0.00495172]
#抗击疫情#科学防控、坚定信心，就是抗击疫情最好的疫苗。提高疫情防控的科学性和有效性，攻坚克难的强大正能量。抗击疫情是一场硬仗，越是困难的时候，越需要大力弘扬团结互助、和衷共济的精神。加油！ ???	评论	抗击 疫情 科学 防控 抗击 疫情 疫苗 科学性 有效性 攻坚克难 能量 抗击 疫情 硬仗 精神	Topic #5	[0.00819756 0.00819977 0.00819748 0.00819675 0.00819694 0.75583336 0.0081969 0.0081972 0.00819713 0.00819679 0.16219325 0.00819686]
针对目前疫情防控严峻形势，以及感染数据飞速提升，公卫专家黄严忠指出：现在有一种倾向值得注意，那就是希望感染的人越多越好，越快达到峰值越好，争取在春节前后有80%-90%的人感染，就等于全国打了一遍疫苗。这种想法与压低峰值的思路是背道而驰的，有很大的风险。在“快速达峰”的思路指导下，老年人得不到足够保护，会引起不必要的重症和死亡。而且，由于病毒在没有接种疫苗的人群中传播，可能会导致新的毒株出现。此外，自然感染并不能形成终身免疫，一般能保持3个月左右，之后还有可能重复感染。所以群体免疫的说法并不现实。这与形成不了对流感的群体免疫是一个道理。#专家称重复感染死亡风险加倍##抗疫# L传说中的网络推手陈旭的微博视频	评论	数据 飞速 公卫 专家 峰值 全国 疫苗 峰值 思路 风险 思路 指导 老年人 重症 病毒 疫苗 人群 传播 毒株 终身免疫 群体 现实 流感 群体 道理 专家 风险 抗疫 网络 视频	Topic #10	[0.0039687 0.00396915 0.0039686 0.00396934 0.00396895 0.00397026 0.10413148 0.00396869 0.00396887 0.00396846 0.85617888 0.00396863]
众志成城，一定会打赢疫情防控阻击战的胜利，早日归还我们一个美丽的人间。感恩医务人员！是你们坚持在一线，是你们让我们心安。你们全力救病患，不分黑夜与白天，哪里有需要，哪有有你们的身影;哪里有危险，哪里有你们在忙碌。 ?	评论	众志成城 阻击战 胜利 人间 医务人员 心安 病患 黑夜 身影	Topic #5	[0.01612903 0.01612904 0.0161291 0.01612903 0.01612903 0.82257636 0.01613321 0.01612903 0.01612903 0.01612903 0.01612906 0.01612903]
面对严峻复杂的疫情防控形势，每个人都必须保持头脑清醒，弦不能松、劲不可泄，始终严格遵守疫情防控规定，落实好个人防护措施。 ?	评论	形势 措施	Topic #1	[0.03125035 0.65623941 0.03125076 0.03125 0.03125241 0.03125174 0.03125048 0.03125071 0.03125032 0.03125012 0.03125139 0.0312523 ]
#疫情防控正能量#众志成城，共同抗疫。这是一场没有硝烟的战争，抗疫之路道阻且长，漫漫长夜总有微光 。感谢坚守在抗疫一线的工作者们 ，此时最好的文案就是无私奉献的志愿者们、医务人员们。哪有什么岁月静好，不过是有人替你负重前行，在抗疫过程中，他们就是无数“闪闪发亮”的平凡人加油 我们终将战胜疫情！！！ ?	评论	能量 众志成城 抗疫 硝烟 战争 抗疫 道阻 漫漫长夜 微光 抗疫 工作者 文案 志愿者 医务人员 抗疫 过程 闪闪发亮 战胜 疫情	Topic #5	[0.00704231 0.00704272 0.00704226 0.0070425 0.00704237 0.92253144 0.00704368 0.00704248 0.00704268 0.00704242 0.00704267 0.00704247]
#潍坊身边事# 【潍坊再次投放56万片布洛芬，明起销售（附最新门店地址）】#鸢都微帮忙# 从市商务局获悉，根据疫情防控工作需要，省调拨我市的第四批和第五批退烧药品--布洛芬共计56万片，从12月26日起，将继续通过金通大药店374家门店、潍坊海王星辰民康连锁药店109家门店、潍坊德信行远东平民大药房77家门店、高密凤城大药房95家门店销售。其中，0.1g规格共30万片，售价1.5元10片；0.2g规格共26万片，售价3元10片。每人每3天可购买一次，每人次限购10片，请在购买时认清规格含量。有需要的消费者可持有效身份证件，到上述门店，根据现场有关要求有序购买。药品将于12月26日起陆续配送到位，各门店名单附后↓↓↓↓↓2潍坊 O潍坊再次投放56万片布洛芬，明起销售（附最新门店地址）	评论	销售 门店 地址 工作 退烧药 金通 药店 门店 连锁 药店 门店 平民 药房 门店 药房 门店 销售 规格 售价 规格 售价 规格 含量 消费者 身份证件 门店 现场 有序 药品 门店 名单 销售 门店 地址	Topic #9	[0.00495066 0.00495077 0.00495069 0.0049505 0.31296132 0.00495075 0.00495085 0.00495071 0.00495072 0.63753175 0.0049507 0.00495058]
每日疫情防控小知识居家防疫消杀，哪些安全事项要注意？ 1、使用酒精消毒时，尽量不要与其他消毒品混用，例如84消毒液等，可能会降低消毒效果或产生有害物质，对人体造成伤害。 2、家庭防疫不建议用酒精对衣服进行喷洒消毒，秋冬季天气干燥，衣物皆是易燃材质，如需明火或静电可能被引燃，严重时会引发火灾。 3、酒精浓度75℃为最佳，过高或过低均不具备消毒作用，而过高又容易引发火灾或烧伤等隐患，因此需按要求调配使用。	评论	居家 防疫 消杀 事项 酒精 消毒 消毒 混用 消毒液 消毒 效果 有害物质 人体 家庭 防疫 建议 酒精 衣服 消毒 天气 衣物 材质 静电 时会 火灾 酒精 浓度 消毒 火灾 隐患 调配	Topic #10	[0.00581414 0.00581544 0.00581418 0.00581396 0.32922025 0.00581658 0.00581508 0.00581539 0.00581484 0.00581416 0.61263178 0.00581419]
#共同织就农村防疫安全网#【农民日报：#重点筑牢农村疫情防控屏障#】我国农村地区地域广、人口多、底子薄，是疫情防控的重点地区和薄弱领域。从人口结构看，农村人口老龄化程度较城镇更为突出，农村老年人和留守妇女儿童自身防控能力和意识较弱，疫苗接种率偏低，是疫情防控的重点对象、脆弱群体。从基础设施看，农村医疗卫生资源基础薄弱、医疗服务能力不足矛盾突出。一些农村地区“缺医少药”，重症治疗资源储备不够、技术力量有限，一旦疫情大面积蔓延，医疗资源挤兑、重症患者无法及时救治的风险比城市更高。农村防疫本身具有高难度、高风险性，加之元旦、春节临近，即将到来的农民工返乡潮和农村本来就有的节庆聚集活动，无疑会加快疫情传播速度，增加防控难度，给广大农村地区带来较大的疫情防控压力。为此，我们要深刻认识农村地区疫情防控的特殊重要性和紧迫性，把困难问题估计得更充分一些，把防控举措谋划得更细致一些，把应急预案做得更周全一…	评论	织就 农村 防疫 安全网 农民日报 重点 农村 屏障 农村 地区 地域 人口 底子薄 重点 地区 领域 人口 结构 农村 人口老龄化 农村 老年人 妇女儿童 防控 能力 意识 疫苗 重点对象 群体 基础设施 农村 医疗卫生 资源 医疗 服务 能力 农村 地区 缺医少药 重症 资源 储备 技术 力量 疫情 大面积 医疗 资源 重症 患者 风险 农村 防疫 风险性 农民工 农村 活动 疫情 传播速度 防控 农村 地区 压力 农村 地区 重要性 紧迫性 防控 谋划 应急 预案 生命安全 疫情 农村 工作 政府 基层干部 农民 群众 经验 阶段 防疫 工作 重点 农村 地区 变化 目标 经验 办法 基础 针对性 措施 办法 农村 防疫 屏障 农村 地区 疫情 压峰 转段 机制 印发 农村 地区 肺炎 服务 工作 方案 部门 方案 压实 农村 管理 主体 职责 乡村 喇叭 微信 视频 方式 宣传 …	Topic #4	[0.00079248 0.10291512 0.00079263 0.00079281 0.74107114 0.0007925 0.14888045 0.00079255 0.00079251 0.00079255 0.00079271 0.00079254]
做好自己疫情防控人人有责，更要人人尽责，广大干部群众应充分认识到，抗击疫情不只是政府相关部门的责任，而是一场全民行动，需要凝聚全社会的合力，不信谣、不传谣，多传播防疫知识，传递正能量，共同营造疫情防控的良好环境，感谢所有在前线无私奉献的医护人员，用略显瘦小却又无限强大的身躯撑起抗疫精神	评论	群众 抗击 疫情 政府 部门 责任 全民 社会 合力 传谣 传播 防疫 能量 营造 前线 医护人员 身躯 抗疫 精神	Topic #5	[0.00549463 0.00549518 0.00549538 0.06628099 0.00549614 0.87876844 0.00549479 0.00549527 0.00549468 0.00549466 0.00549513 0.0054947 ]
科学有效防护疫情防控，人人有责。科学有效地做好防护。不信谣、不传谣，多传播防疫知识，传递正能量，共同营造疫情防控的良好环境。 ?	评论	科学 科学 传谣 传播 防疫 能量 营造	Topic #5	[0.01219524 0.0121994 0.01219574 0.01219529 0.01219647 0.86584372 0.01219539 0.01219523 0.01219531 0.01219514 0.01219788 0.01219519]
【热股解读】新华制药(sz000756) @@@ 新华制药(sz000756)是亚洲最大的解热镇痛类药物生产出口商，真实生物同意新华制药(sz000756)为其拥有的阿兹夫定等产品在中国及经双方同意的其他国家的产品生产商和经销商。最近疫情防控宽松后，不少特效药被大家重视起来。不过特效药的定价都不便宜，且不少医药的个股炒作时间较长，这波能够继续延续是比较困难的。目前新华制药(sz000756)的走势是已经见顶后的回落延续中，不过今日收了个大长腿，短期会有所反抽，不过后续拉高也是减仓的机会，参考40.85的位置压力作用和34.2的支撑作用。	评论	热股 类药物 生产 出口商 生物 产品 双方同意 国家 产品 生产商 经销商 特效药 特效药 定价 医药 个股 时间 走势 机会 压力	Topic #9	[0.00819686 0.00819975 0.00819803 0.00819766 0.00819742 0.00819752 0.00819834 0.00819762 0.00819934 0.49643706 0.00819806 0.42158234]
#汽车影视等六大行业搜索指数飙升# 这也体现出来大家待在家里久了实在是被闷坏了，现在电影院剧本杀和餐饮行业复苏就是体现 #GDP相关搜索热度首次超过疫情防控# ?	评论	汽车 影视 行业 指数 电影院 剧本 餐饮行业 热度	Topic #11	[0.02381056 0.02380952 0.02380956 0.02380952 0.02380985 0.02380952 0.0238096 0.02380952 0.02380965 0.02382288 0.02380952 0.73808028]
严抓干部作风建设，童亭矿时刻绷紧廉政弦作者：吴建国童亭矿深入学习宣传贯彻党的二十大精神，进一步准确把握全面从严治党新要求，以集团公司党委作风建设“十条禁令”为抓手，教育引导党员干部增强党性修养，强化纪律意识，筑牢廉洁防线，努力营造风清气正的干事创业氛围。源头预防，抓实廉洁教育筑防线。该矿坚持教育与预防并举，在构筑制度“防火墙”的同时，打好提醒“预防针”。在抓好党员干部政治理论学习的同时，精心规划廉洁教育活动，通过开展党风廉政建设专题学习、廉政党课、新提职人员提醒谈话、签订廉政承诺书等形式，提醒党员干部树立正确的人生观、价值观，自觉增强廉洁从业意识。今年“纪法学习教育月”活动中，编印发放含有集团公司内部43个典型案例的廉政警示教育材料，让全矿近400名党员干部、关键岗位人员，时刻从案例中受警醒、明底线、知敬畏。正风肃纪，推动作风建设动真格。该矿抓住“春节、中秋”等节假日、婚丧嫁娶等关键节点…	评论	干部作风 建设 时刻 作者 宣传 精神 集团公司 作风 建设 禁令 教育引导 党员干部 党性修养 纪律 意识 防线 营造 干事 创业 氛围 源头 教育 防线 教育 构筑 制度 防火墙 预防针 党员干部 政治 理论 精心 规划 教育 活动 建设 专题学习 党课 人员 谈话 形式 党员干部 人生观 价值观 意识 纪法 教育 活动 编印 集团公司 典型 案例 教育 材料 全矿 党员干部 关键 岗位 人员 时刻 案例 底线 作风 建设 动真格 关键 节点 中央 精神 实施细则 信箱 现象 倡树 实精 工作作风 作风 建设 干部 状态 禁酒令 情况 督查 党员干部 动态 考核 措施 科级 管理人员 科区 班子成员 集体 约谈 常管 敢管 领导 干部 责任意识 细管 监督 问责 重实效 领域 专项 监督 工程 重点 领域 岗位 靶向 精准 线索 自查 责任 监管 漏洞 生产 干部 职工 办实事 重点…	Topic #4	[0.00127893 0.00127911 0.31363063 0.0012793 0.55915599 0.00127893 0.00127885 0.00127895 0.11570252 0.00127892 0.00127897 0.00127889]
嘉祥县总工会开展“冬送温暖”慰问活动2022-12-26 作者： 孟一 来源： 大众日报 查看PDF版【 查看PDF版】 □记者 孟一 通讯员 张养练 报道 本报嘉祥讯 “天气越来越冷，县总工会送给我们的手套真及时，这份温暖直达心底，我们将坚守好自己的岗位，尽自己的微薄的力量。”快递小哥国志文在领到手套后高兴地说。 近日，嘉祥县总工会开展了“冬送温暖”慰问活动，先后到县职工服务中心户外驿站、北关社区户外驿站、顺河路户外驿站，为环卫工人、快递小哥、外卖骑手以及疫情防控值班人员等送去了5000副御寒手套。“希望这一份小小的爱心为城市带来一份温暖，为这些最美的劳动者送上一份关爱。”捐赠手套的爱心企业、舒倍佳手套公司总经理王春雷说。	评论	总工会 送温暖 活动 作者 来源 大众日报 记者 通讯员 天气 县总工会 手套 岗位 力量 小哥 手套 总工会 送温暖 活动 职工 服务中心 驿站 社区 驿站 驿站 环卫工人 小哥 骑手 手套 爱心 劳动者 手套 爱心 企业 手套 公司 总经理	Topic #4	[0.00617484 0.00617327 0.00617332 0.00617284 0.79309567 0.00617488 0.00617395 0.00617401 0.00617355 0.14516696 0.0061732 0.00617351]
当前，新疆疫情防控工作重心已从防控感染转到医疗救治，基层防疫工作也从过去的早发现、早隔离，重点防感染，向实施分类分级的健康服务和医疗救治转变。为筑牢基层首诊第一道防线，新疆将加快推进基层医疗卫生机构发热诊室建设，确保2023年3月底前实现全覆盖。 ?	评论	工作 防控 医疗 基层 防疫 工作 早隔离 重点 分类 分级 服务 医疗 基层 防线 基层 医疗 卫生机构 诊室 建设	Topic #4	[0.00549586 0.00549768 0.0054963 0.00549461 0.75101802 0.0054953 0.19402759 0.00549518 0.0054946 0.00549475 0.0054955 0.0054946 ]
#疫情防控正能量#众志成城，共同抗疫。这是一场没有硝烟的战争，抗疫之路道阻且长，漫漫长夜总有微光 。感谢坚守在抗疫一线的工作者们 ，此时最好的文案就是无私奉献的志愿者们、医务人员们。哪有什么岁月静好，不过是有人替你负重前行，在抗疫过程中，他们就是无数“闪闪发亮”的平凡人加油 我们终将战胜疫情！！！ ?	评论	能量 众志成城 抗疫 硝烟 战争 抗疫 道阻 漫漫长夜 微光 抗疫 工作者 文案 志愿者 医务人员 抗疫 过程 闪闪发亮 战胜 疫情	Topic #5	[0.00704231 0.00704272 0.00704226 0.0070425 0.00704237 0.92253144 0.00704368 0.00704248 0.00704268 0.00704242 0.00704267 0.00704247]
#丽江新闻#【“两节”将至！云南省疾控中心对个人防护提出5点倡议】疫情防控组副组长、省疾控中心主任宋志忠介绍，随着元旦春节临近及学校放假，大量外省返乡人员流动，疫情有可能从大中城市波及县城、乡镇、农村地区。为了机关正常履职、企业正常经营、社会正常运行、群众正常生活，省疾控中心提醒市民： O“两节”将至！云南省疾控中心对个人防护提出5点倡议	评论	新闻 疾控中心 倡议 副组长 疾控中心 学校 外省 人员 流动 疫情 县城 乡镇 农村 地区 机关 企业 经营 社会 群众 生活 疾控中心 市民 疾控中心 倡议	Topic #4	[0.00431116 0.00431132 0.00431076 0.00431081 0.58232741 0.00431095 0.00431039 0.0841735 0.00431185 0.00431368 0.29469727 0.00431089]
【公务员考试申论热点：坚持创新驱动发展】 #公务员考试# #国考# 【热点背景】 党的十八大明确提出“科技创新是提高社会生产力和综合国力的战略支撑，必须摆在国家发展全局的核心位置。”强调要坚持走中国特色自主创新道路、实施创新驱动发展战略。 坚持创新在我国现代化建设全局中的核心地位，把科技自立自强作为国家发展的战略支撑并将“关键核心技术实现重大突破，进入创新型国家前列”列入2035年远景目标。 【公考角度解读】 【存在的问题】 “十三五”期间，从中央到地方，关于促进创新的政策层出不穷，也切实为创新发展提供了政策支持。从航天科技到“互联网+”再到精准疫情防控，在创新方面我们取得了傲人的成绩。但是，同样我们也存在诸多问题，具体表现在：以芯片为代表的高端制造“卡脖子”问题突出;科研投入不足，占国民生产总值比重偏低;科研人才不足，缺乏高端顶尖人才，从事研发活动的科学家工程师数量相对较低;成果转化率…	评论	公务员 考试 热点 驱动 发展 公务员 考试 热点 背景 明确提出 科技 社会 生产力 战略 国家 发展 全局 核心 特色 道路 驱动 发展 战略 现代化 建设 全局 核心 地位 科技 国家 发展 战略 关键 核心技术 创新型 国家 远景 目标 角度 中央 地方 政策 发展 政策 航天 科技 互联网 精准 傲人 成绩 芯片 代表 高端 卡脖子 科研 国民 生产总值 比重 科研 人才 高端 顶尖 人才 活动 科学家 工程师 数量 成果 转化率 科技 措施 关键 核心技术 基础 研究 战略 科技 科技 合作 政府 科技 合作 民间 交流 渠道 企业 主体 地位 产学研 融合 企业 基地 平台 建设 人才 国际 一流 科技人才 团队 机制 挂帅 制度 价值 导向 分配 政策 人才 活力 素材 示例 数字 现实 规划 建设 全球 领先 数字 定位 功能 要素 资源 高起点 布局 高端 高新产业 …	Topic #2	[0.00081846 0.0008187 0.48561524 0.1920764 0.00081849 0.0008184 0.00081845 0.00081846 0.00081844 0.31494199 0.00081845 0.00081852]
【甘快看】『【统筹疫情防控和经济社会发展】武威市18家重点外贸企业全面复工复产』O网页链接 ?	评论	经济社会 发展 重点 复产 网页 链接	Topic #1	[0.01389415 0.36204155 0.25258245 0.01388967 0.26036546 0.01388889 0.01388965 0.0138897 0.01388889 0.01388933 0.0138894 0.01389085]
【多地感染高峰将至，#专家呼吁尽快披露重症患者数据# 】近日，海南省、江西省、安徽省、浙江省等多地疫情防控负责人透露：第一波疫情高峰将至，预测峰值在12月底到1月。新冠大流行以来，疫情相关数据在各个层面上都受到了不同角度的解读和关注。当下的疫情防控以及患者救治，都需要真实、有效、可靠、丰富的数据。哪些数据亟待披露？浙江大学医学院附属第二医院副院长、第十三届全国人大代表、全球首例COVID-19双肺移植主刀陈静瑜认为，应加强对住院患者特别是重症患者相关数据的统计力度，并及时对外界披露。“把重症病人的数据统计起来，这个数据对我们抗击新冠才是有真正意义的。”陈静瑜说。“我是非常希望国家和各地能公布很多数据，”陈静瑜在接受采访时谈到，比如北京等感染率较高的地区，应当尽快总结并向全社会告知重症率、呼吸机使用情况、ECMO使用情况、患者死亡情况、并发症导致的死亡等相关数据，供其他城市借鉴，及时采取有…	评论	专家 重症 患者 数据 负责人 第一波 疫情 预测 峰值 疫情 数据 层面 角度 患者 数据 数据 医学院 医院 院长 全国 人大代表 全球 首例 主刀 住院 患者 重症 患者 数据 力度 外界 重症 病人 数据 数据 抗击 意义 国家 数据 感染率 地区 社会 重症 呼吸机 情况 情况 患者 情况 数据 采取有效 措施 时报 视频	Topic #10	[0.00207494 0.00207541 0.04431886 0.00207514 0.00207519 0.03043717 0.32507728 0.00207519 0.0020751 0.00207516 0.46036831 0.12527225]
发布了头条文章：《2022年在公司加强疫情防控工作会议上的讲话》 O2022年在公司加强疫情防控工作会议上的讲话 ?	评论	头条 文章 公司 工作 会议 讲话 公司 工作 会议 讲话	Topic #2	[0.00892882 0.13873907 0.58751364 0.00892857 0.00892964 0.00892874 0.0089288 0.00892891 0.00892928 0.19338685 0.00892895 0.00892874]
发布了头条文章：《2022年市疫情防控工作总结》 O2022年市疫情防控工作总结 ?	评论	头条 文章 工作 工作	Topic #1	[0.01923077 0.78843548 0.01923626 0.01923077 0.01924276 0.01923186 0.01923204 0.01923297 0.0192339 0.01923092 0.01923132 0.01923094]
455处代表“家站室”联系服务群众2022-12-26 作者： 贺莹莹 来源： 大众日报 查看PDF版【 查看PDF版】创新突破开新局 □ 本报记者 贺莹莹 本报通讯员 王志冕 周敏 2022年，德州市人大常委会紧紧围绕市委“三个高于”“五个走在前”“七个争上游”奋斗目标，服务大局依法履职，制定地方性法规3部，作出决议决定3项，听取审议“一府一委两院”工作报告27项，对8个部门和单位开展满意度测评，组织视察、调研、执法检查29次，为推进全市民主法治建设、促进经济社会高质量发展贡献了人大智慧和力量。 德州市人大常委会充分发挥立法引领和推动作用，制定城市绿化条例，充分体现黄河下游流域城市特色；高度关注全链条节粮减损，以“小切口”立法形式制定反餐饮浪费条例；按照省人大常委会关于沿黄九市人大常委会协同立法安排，以“黄河水资源保护与集约节约利用”为主题，结合德州实际制定引黄干渠保护条例。条例制定过…	评论	代表 服务 群众 作者 来源 大众日报 突破 本报记者 通讯员 市委 服务大局 依法 地方性 法规 决议 一府 工作 报告 部门 单位 调研 执法检查 全市 民主 法治 建设 经济社会 高质量 发展 贡献 力量 充分发挥 条例 流域 特色 高度 链条 节粮 减损 切口 形式 餐饮 浪费 条例 协同 水资源 集约 节约 利用 主题 干渠 条例 条例 过程 公众 渠道 座谈会 论证会 方式 意见 群体 市区 交通 住宅 电梯 红色 物业管理 民生 实事 生态 监督 常态 年度 环境 状况 环境保护 目标 情况 报告 净土 保卫战 成果 民意 解决问题 积极探索 代表 媒体 模式 直播 活动 直播 活动 人数 代表 专题 执法检查 工作 代表 电视 问政 机关 评议 庭审 人大代表 机关 观察员 监督员 体验 评议 意见 制度 活动 资料 建设 标准 代表 代表 代表 小组 活动室 功能 全市…	Topic #2	[0.03064021 0.00071337 0.50269611 0.00071339 0.25530765 0.01313959 0.00071337 0.05461264 0.13932329 0.00071348 0.00071352 0.00071338]
【GfK报告｜彩电市场2022年“双12”小结&2023年展望】受疫情防控政策的放开等事件影响，2022年“双12”促销期与往年相比略显安静，但大促仍如约而至，带动线上市场零售量规模达到110.3万台，实现5.1%的同比增长。同时，均价大幅同比下滑9.4%，至2459元，拖累零售额规模（13.3亿元）同比下跌10.0%。2022年“双12”期间，彩电的平均尺寸达到58.7吋，与去年同期相比增长了3.5吋。从大促期间主流尺寸的市场占比来看，对比2021年同期，65吋及以上的大尺寸彩电市场占比都有扩张，而55吋及以下尺寸的占比均有不同程度的萎缩，说明彩电市场的主流尺寸延续了向上迁徙的趋势。除了大屏幕之外，高刷彩电、Mini LED和具备人工智能（AI）功能的高端产品继续受到市场追捧。2022年“双12”期间，120Hz以上的彩电线上双周的零售量同比增长274%，Mini LED线上双周的零售…	评论	报告 彩电 市场 小结 政策 事件 影响 促销期 市场 零售量 规模 均价 零售额 规模 彩电 尺寸 尺寸 市场 尺寸 彩电 市场 尺寸 程度 彩电 市场 尺寸 趋势 彩电 人工智能 功能 高端 产品 市场 彩电 零售量 零售量 电视 零售量 渗透率 高端 彩电 市场 增长点 型号 尺寸 周线 型号 彩电 市场 彩电 市场 收官 纵观 整体 市场 预计 彩电 市场 整体 零售量 零售额 预计 彩电 市场 零售 规模 小幅 整体 彩电 市场 规模 时代 质量 时代 高质量 彩电 企业 常态	Topic #11	[0.00236986 0.00236986 0.03181578 0.00236988 0.00236978 0.00236991 0.00236978 0.00236979 0.00236989 0.42447266 0.00236993 0.52238287]
【#目前平湖医院就医情况如何# 药店药品是否充足？小编带你看现场！】随着疫情防控进入新阶段，全国多地的疫情进入了上升期，目前平湖就医问药最新情况如何？小编前往医院、药品配送中心等地，为大家带来最前沿的消息。发热门诊最高日就诊量已达900多人次！市第一人民医院目前药品充足这段时间以来，前往市第一人民医院发热门诊就诊的患者明显增加，最高日就诊量已达900多人次。对此，医院做了哪些应对的措施？大家来这里就医问药会不会遇到药品短缺等问题？市第一人民医院感染科主任胡忠辉为我们带来了解答。平湖发布	评论	医院 情况 药店 药品 编带 现场 阶段 全国 疫情 上升期 问药 情况 医院 药品 中心 消息 医院 药品 医院 患者 医院 措施 问药 药品 科主任	Topic #6	[0.00471788 0.18458733 0.00471741 0.00471698 0.21397514 0.0047176 0.55897718 0.004719 0.00471775 0.00471794 0.00471818 0.00471762]
怎样做好疫情防控保障工作？云南聚焦民生需求 多措并举提升服务温度 O怎样做好疫情防控保障工作？云南聚焦民生需求 多措并举提升服务温度 ?	评论	工作 民生 服务 温度 工作 民生 服务 温度	Topic #2	[0.01086957 0.01087046 0.45756588 0.01086957 0.01087667 0.43372571 0.01087049 0.01087077 0.01087099 0.01087046 0.01086977 0.01086967]
近日，海南省、江西省、安徽省、浙江省等多地疫情防控负责人透露：第一波疫情高峰将至O网页链接?#高德地图#? ?	评论	负责人 第一波 疫情 网页 链接 地图	Topic #1	[0.01612968 0.48089754 0.01613163 0.01612903 0.01613311 0.01613008 0.01612981 0.15934807 0.01613253 0.01613704 0.21457171 0.01612977]
#曾供应全世界的抗原国内为何一盒难求#【中国抗原曾“供应全世界”，为何国内一盒难求？】疫情防控转向后，核酸悄然退场，抗原迅速脱销。自从12月9日，国务院印发《新冠重点人群健康服务工作方案》提出加强基层医疗卫生机构抗原检测试剂盒储备后，抗原检测试剂就在新冠防控中被提高到了“战略性储备物资”的地位。在“每个人都是自己健康的第一责任人”的呼吁下，除退烧药、感冒药等药物需求量猛增之外，抗原的需求量也直线上涨。但最近大家对抗原最直观的感受有两个：一是价格贵，二是买不着。从防控政策放开到现在，抗原价格经历过怎样的变化？为何放开政策已经半个月过去了，抗原试剂依然“一盒难求”呢？#阳过后你有心肌炎症状吗##男子为节省抗原将试纸剪开分两次用# 抗原检测试剂盒#	评论	供应 全世界 抗原 抗原 供应 全世界 核酸 退场 抗原 印发 重点 人群 服务 工作 方案 基层 医疗 卫生机构 试剂盒 储备 试剂 防控 战略性 储备物资 地位 责任人 退烧药 感冒药 药物 需求量 抗原 需求量 直线 抗原 直观 价格 防控 政策 抗原 价格 经历 变化 政策 抗原 试剂 心肌炎 症状 男子 节省 抗原 试纸 试剂盒	Topic #7	[0.00276274 0.13290742 0.00276253 0.00276266 0.20154964 0.0027633 0.13757192 0.44268534 0.00276744 0.06593921 0.00276397 0.00276383]
有人认为，这三年整个国家的疫情防控是在走弯路，早就应该对标国际。我倒是觉得正是这三年不完美的防控，让他和他本该三年前就狗带的亲朋多苟活了三年。又是一个防控了要自由，放开了又哀怨政府弃人民于刀山火海的碧池。 ?	评论	国家 走弯路 国际 防控 亲朋 防控 政府 碧池	Topic #1	[0.01613025 0.65053386 0.0161304 0.18816892 0.01612923 0.01612942 0.01612927 0.0161295 0.01612911 0.01612962 0.01613051 0.0161299 ]
《“爱心互助 药品共享”倡议书》当前，疫情防控进入新阶段，各地防疫药品及物资需求量激增，在共克时艰的紧要关头，让我们发扬“奉献、友爱、互助、进步”的志愿服务精神，积极投身“爱心互助 药品共享”志愿服务活动，努力满足患者用药需求，缓解群众买药难问题。O网页链接 ?	评论	爱心 药品 倡议书 阶段 防疫 药品 物资 需求量 共克 时艰 志愿 服务 精神 投身 爱心 药品 志愿 服务 活动 患者 用药 群众 买药 网页 链接	Topic #4	[0.00450487 0.13513719 0.00450521 0.0045046 0.3399806 0.26385872 0.1283199 0.00450463 0.00450477 0.00450461 0.1011703 0.00450461]
同样是新冠病毒感染调查问卷，我们安徽的问卷确实很详细。不仅有疫苗接种、药品、感染情况的问题，还有同住老人、儿童数量和感染情况的搜集，这样就能最大程度的摸清老人、儿童等没有手机、无法发声人群的真实情况。大家都知道被忽悠了，但是尽量摸清底数还是有些重要作用。而且，我们安徽三年的疫情防控，做的真的不错。某些机构的调查问卷，简直就是糊弄。	评论	病毒感染 调查 问卷 问卷 疫苗 药品 情况 老人 儿童 数量 情况 程度 老人 儿童 手机 人群 底数 机构 调查 问卷	Topic #10	[0.00581455 0.00581462 0.00581417 0.00581432 0.0058157 0.00581436 0.12705366 0.00581557 0.07394046 0.00581458 0.74667364 0.00581436]
周围人几乎全阳了才发现这三年的疫情防控做的是真不错啊 ?	评论		Topic #0	[0.08333333 0.08333333 0.08333333 0.08333333 0.08333333 0.08333333 0.08333333 0.08333333 0.08333333 0.08333333 0.08333333 0.08333333]
【“四进四送 温暖浑南”医疗服务送到市民“家门口” 消费券满100减50】进社区发放小药方、中药饮片，全区各级医疗机构开展义诊，“健康大篷车”进企业，消费券满100减50。浑南区开展“温暖浑南四进四送”主题活动。活动包括“送医疗服务进社区”“送健康服务进村屯”“送义诊进企业”和“送消费券进商铺”四部分，进一步动员社会各方力量，提振浑南区市场消费信心，加快区域经济复苏，激发线下消费活力。医疗服务进社区 发放中药饮片、小药方 活动期间，全区各社区医疗机构利用家庭医生服务团队，深入社区、家庭，开展签约服务活动。重点面向60岁以上老年人，提供基础医疗服务，建立健康档案，发放科普宣传资料册，发放小药方、中药饮片，指导老年人进行健康管理。开展“健康知识进万家”活动，促进全民养成文明健康、绿色环保生活方式。健康服务进村屯 义诊开到“家门口” 各村级医疗机构开展“服务百姓健康行动”义诊活动季，组织全区医…	评论	医疗 服务 市民 消费 进社区 药方 中药饮片 全区 医疗机构 义诊 大篷车 企业 消费 主题 活动 活动 医疗 服务 进社区 服务 村屯 义诊 企业 消费 商铺 动员 社会 力量 市场 消费 信心 区域 经济 线下 消费 活力 医疗 服务 进社区 中药饮片 药方 活动 全区 社区 医疗机构 利用 家庭医生 服务 团队 社区 家庭 服务 活动 重点 面向 老年人 基础 医疗 服务 档案 宣传 资料册 药方 中药饮片 指导 老年人 管理 进万家 活动 全民 绿色 生活 方式 服务 村屯 义诊 村级 医疗机构 服务 百姓 义诊 活动 全区 医疗系统 先进典型 义诊 咨询 讲座 志愿 服务 爱国卫生 运动 宣传 经验 利用 机构 场所 大集 义诊 宣传 群众 关心 村民 宣传 资料册 药方 中药饮片 大篷车 企业 职工 医院 医疗 单位 医务 工作者 大篷车 企业 主题 活动 情志 食疗 药膳…	Topic #4	[0.09130312 0.00088348 0.00088357 0.00088355 0.55387146 0.04854312 0.11981795 0.00088353 0.00088361 0.00088365 0.01671659 0.16444637]
核酸采样屋变身发热诊疗站，这个作业可以抄优化调整疫情防控政策，加强统筹衔接，顺利度过流行期，确保社会秩序稳定，类似核酸采样屋变身发热诊疗站的做法应该更多一些。做好民生保障，就是要贴近居民日常生活需要。期待更多地方拿出切实举措，让老百姓多一些安心、少一些焦虑。 ?	评论	核酸 作业 优化 调整 政策 社会秩序 核酸 民生 居民 地方 老百姓	Topic #7	[0.00892875 0.30731738 0.11300749 0.00893828 0.00893101 0.00892946 0.00892913 0.38163802 0.12658836 0.00892995 0.00892993 0.00893223]
【西安市中小学幼儿园寒假时间提前】三秦都市报-秦闻讯（记者 张彦刚）西安市教育局12月26日公布《关于优化调整中小学期末教育教学工作安排的通知》明确，根据当前疫情特点和防控形势，为保障广大师生身体健康，结合中小学不同学段教学情况，现对全市2022年秋季学期期末教育教学工作进行优化调整，小学于2022年12月31日（星期六）起放寒假；初中一、二年级，高中一、二年级于2023年1月7日（星期六）起放寒假；初三、高三年级于2023年1月14日（星期六）起放寒假。2023年春季学期开学时间按原计划时间执行。幼儿园参照小学执行。西安市教育局要求，放假前小学通过线上方式对学生进行健康知识、安全常识教育；初中一、二年级及高中一、二年级采取线上方式开展教育教学活动。学生不再返校。初三、高三年级可视师生健康情况，灵活采取线上或“线上+线下”的方式开展教育教学活动。本学期中小学不进行任何形式的期末考试。20…	评论	寒假 时间 都市报 闻讯 记者 教育局 优化 调整 教育 教学 工作 疫情 防控 形势 同学 教学情况 全市 学期 教育 教学 工作 优化 调整 小学 学期 开学 时间 计划 时间 小学 教育局 小学 方式 学生 常识 教育 方式 教育 教学活动 学生 情况 线下 方式 教育 教学活动 本学期 形式 期末考试 开学 小学 学校 学业 考试 综合 素质 评价 学校 国家 课程标准 教学进度 规范 考试内容 科学 考试 程度 课程 改革 学生 综合 素质 评价	Topic #8	[0.00171851 0.17626149 0.00171854 0.08436999 0.00171864 0.00171834 0.00171861 0.00171864 0.72390206 0.00171841 0.0017184 0.00171838]
新冠肺炎病毒能不感染就不要感染，不要相信所谓的无症状感染者，阳了之后真的会影响呼吸系统的健康！这真不是人该得的病！这病的症状和后遗症跟普通的感冒发烧根本就不一样！我生活的城市石家庄市是从2022年12月1日逐步分区域解除的疫情防控措施，2022年12月10日彻底放开了！在这之前我从未感染过新冠肺炎病毒！但是就在石家庄率先全民放开之后，我不幸被阳了之后还四处乱窜的人给传染上了新冠肺炎病毒！我感染了新冠肺炎病毒前3天（2022年12月11日～13日）的症状都是嗓子不舒服，但是到了第四天下午（2022年12月14日）我开始浑身发冷，用水银温度计一测体温发烧38.5度，到了晚上烧到了38.9度，我什么药也没有吃。到了2022年12月15日早上，我一觉醒来发现自己出了一身汗，烧也退了，但是我发现自己鼻子完全堵住了，嗓子也开始咳嗽，胸口也有点发闷的感觉！更为让我吃惊的是在吃早饭的时候我发现自己味觉和…	评论	肺炎 病毒 影响 症状 后遗症 生活 区域 措施 肺炎 病毒 全民 传染 肺炎 病毒 肺炎 病毒 症状 嗓子 浑身 发冷 水银 温度计 测体温 鼻子 嗓子 感觉 早饭 味觉 嗅觉 失灵 抵抗力 早晚都是 嗓子 鼻塞 原因 鼻塞 止咳药 感冒药 鼻子 流鼻涕 嗓子 流鼻涕 鼻子 通气 感觉 阳性 患者 传染 肺炎 病毒 鼻塞 嗓子 胸闷 嗅觉 味觉 失灵 症状 肺炎 病毒 病发症 肺炎 病毒 病发症 时间 味觉 嗅觉 失灵 舌头 涨麻 状态 鼻子 味道 肺炎 病毒 变异 毒株 肌体 免疫力 年老 体弱多病 免疫力 肺炎 病毒 变异 毒株 文末 肺炎 病毒 抗争 患者 身份 居家 措施 能别 传染 肺炎 病毒 变异 毒株 经验	Topic #10	[0.00184506 0.00184543 0.0018451 0.00184515 0.00184513 0.00184524 0.24143941 0.0018454 0.0018458 0.00184513 0.74010798 0.00184516]
“当前防控工作重心已经从防感染全面转到保健康、防重症，要实现‘平稳转段’，及时研判新形势，积极回应群众关切、解决实际问题，确保顺利渡过疫情流行期”...... ?	评论	防控 工作 转段 研判 形势 群众 疫情	Topic #1	[0.01219574 0.86583608 0.01219694 0.01219513 0.01220342 0.0121974 0.01219595 0.01219569 0.01219585 0.01219517 0.01219707 0.01219557]
朱文晖博士：西方的疫苗很有效，所以要卖到中国来，西方的光刻机也很好，为什么不卖给我们？很明显，有人在带节奏！#美国##中美关系##疫情##疫情防控##解放台湾##海峡两岸##台湾# 2厦门 L仰望弗洛伊德的微博视频 ?	评论	博士 疫苗 光刻机 节奏 疫情 海峡两岸 视频	Topic #10	[0.01613428 0.01613464 0.01612915 0.16832685 0.01613087 0.01613224 0.01612929 0.01613182 0.26145432 0.01613057 0.42503351 0.01613247]
【西安教育局：小学12月31日起放假 初高中一二年级2023年1月7日放假 初三高三2023年1月14日放假 】#西安幼儿园小学12月31日起放寒假# 26日下午，西安市教育局发布《关于优化调整中小学期末教育教学工作安排的通知》，其中提到根据当前疫情特点和防控形势，为保障广大师生身体健康，结合中小学不同学段教学情况，现对西安全市2022年秋季学期期末教育教学工作进行优化调整，具体安排如下： 一、寒假时间 小学于2022年12月31日（星期六）起放寒假；初中一、二年级，高中一、二年级于2023年1月7日（星期六）起放寒假；初三、高三年级于2023年1月14日（星期六）起放寒假。 2023年春季学期开学时间按原计划时间执行。幼儿园参照小学执行。（返校报道时间为2月5日，正式开学时间为2月6日）。二、教育教学工作 放假前，小学通过线上方式对学生进行健康知识、安全常识教育；初中一、二年级及高中一…	评论	教育局 小学 小学 教育局 优化 调整 教育 教学 工作 疫情 防控 形势 同学 教学情况 全市 学期 教育 教学 工作 优化 调整 具体安排 寒假 时间 小学 学期 开学 时间 计划 时间 小学 时间 开学 时间 教育 教学 工作 小学 方式 学生 常识 教育 方式 教育 教学活动 学生 情况 线下 方式 教育 教学活动 期末考试 工作 本学期 形式 期末考试 开学 小学 学校 学业 考试 综合 素质 评价 学校 国家 课程标准 教学进度 规范 考试内容 科学 考试 程度 课程 改革 学生 综合 素质 评价	Topic #8	[0.00151064 0.13378731 0.00151086 0.07031475 0.00151095 0.00151068 0.00151084 0.00151083 0.78230099 0.0015107 0.00151073 0.00151072]
朋友问我:愈后上班，感受如何?静思一下今天的所看、所听、所想、所感，还真有那么几点值得与大家分享的东西。这些不在业内，近几天没去过医院是得不到的，也难以想象出这些信息隐含的画面。知道了，您再细细琢磨一下，或许会对你，你的家人和朋友有所帮助。1.疫情管控放开3天内，我科在岗医生全中招，整形美容科在疫情防控方面可不是骨干科室!由此，您可联想到什么......2.医院所有门诊急诊化管理......3.住院病区急救化管理......4. 全院医护人员支援发热门诊和急诊.....5. 压缩或停止非急诊手术.....6.所有科室做收治肺炎的准备.....这是辽南第一大医院（没有之一）应对目前疫情的管控措施。我再说透点，如果没有呼吸困难或心脏功能异常改变的发烧，就在家按网上权威专家的方子处理，不要到医院了，让仅存的医疗资源给更需要的人。下面的照片是我今天在班上拍的，医院急诊科长长的队排到急诊区门外了。	评论	朋友 所感 医院 信息 画面 家人 朋友 疫情 管控 医生 美容 骨干 科室 医院 门诊 管理 住院 病区 管理 全院 医护人员 手术 科室 收治 肺炎 医院 疫情 管控 措施 透点 心脏 功能 权威专家 方子 医院 医疗 资源 照片 医院 急诊科	Topic #6	[0.00331134 0.17296604 0.00331131 0.00331251 0.00331177 0.00331179 0.63342152 0.00331206 0.16380677 0.0033117 0.00331186 0.00331135]
“当前疫情正处于快速发展期，疫情防控进入新阶段，要切实把工作重心从防感染转到保健康、防重症上来，争取错峰、平稳、安全度过”...... ?	评论	疫情 发展期 阶段 工作 错峰	Topic #1	[0.22345614 0.58421334 0.01923454 0.01923077 0.01923595 0.01923351 0.01923194 0.01923444 0.01923349 0.01923104 0.01923319 0.01923165]
财经> 股市> 快讯2022年12月26日18:48【鱼跃医疗：GDR申请事宜获得中国证监会受理】鱼跃医疗(002223)12月26日晚间公告，GDR申请事宜获得中国证监会受理。*18:40【宏润建设：拟不超10亿元投建5GW高效光伏电池组件项目】宏润建设公告，公司拟在国内投资高效光伏电池组件项目，总投资产能5GW，总投资金额不超过10亿元。主要开展包括异质结组件、TOPCon等N型光伏组件的规模化技术开发、生产和销售。（财联社）3条*18:40【数据复盘：主力流入光伏设备 资金抢筹晶科能源】今日光伏设备、银行、医药商业等板块主力净流入靠前，其中光伏设备净流入18亿元。上榜龙虎榜个股中，资金净流入最多的是晶科能源，为2.8亿元。数据显示，该股日内大涨15.19%，全天换手率6.69%，成交额12.79亿元。13条*18:35【最多涨35%！机构最新关注这些股】近一月A股整体震荡调整，但机…	评论	财经 股市 快讯 医疗 事宜 医疗 公告 事宜 宏润 建设 电池组 项目 宏润 建设 公告 公司 投资 电池组 项目 投资 投资 金额 异质 组件 组件 规模化 技术开发 生产 销售 联社 数据 主力 设备 资金 晶科 能源 设备 银行 医药 商业 板块 主力 净流入 设备 净流入 个股 资金 净流入 晶科 能源 数据 换手率 成交额 机构 整体 调整 机构 调研 财富 数据 个股 机构 机构 居首 科技 机构 股份 医疗 胜利 机构 指导 企事业 单位 工作 职工 意愿 错峰 指导 学校 错峰 开学 印发 工作 群众 群众 疫情 传播 风险 服务 原则 春运 工作 指导 企事业 单位 工作 职工 意愿 错峰 指导 学校 错峰 开学 错峰 客流 变化 运力 供给 热点 区域 线路 时段 客运 优化 运输 旅客 换乘 道路 旅客 疫情 低温 雨雪 冰冻 天气 情况 优化 应急 预案 应急 …	Topic #4	[0.03503795 0.00062838 0.00062828 0.00062832 0.26899448 0.12117671 0.11488727 0.16250487 0.00062826 0.18368273 0.00062839 0.11057436]
【东莞：感染者正以每天25万-30万增长！江西：预计3月上旬累计感染率将近80%！#多地疫情高峰将至#】最近一段时间感染新冠病毒的人越来越多，中山大学附属第三医院感染科主任林炳亮表示：“未来两三个月里或将是人群感染的高峰期。”近日，多地通过模型预测、数据分析，对疫情发展走势进行了研判：疫情高峰期即将到来。东莞市卫健局23日晚发文称，新冠感染高峰日益逼近，根据数字模型预测结合专家评估判断，眼下，东莞感染者正以每天25万～30万人的规模增长，且增速越来越快，众多医疗机构和医护人员承受着史无前例的严峻挑战和巨大压力。12月23日，海南省新冠肺炎疫情防控工作指挥部综合组副组长李文秀介绍，当前，海南省疫情处于快速“爬坡”阶段，预计可能很快迎来高峰期。12月23日，江西省新冠肺炎疫情防控工作新闻发布会（第三十八场）在南昌召开，预测江西省第一波疫情将于2023年1月上旬达到感染高峰，2023年3月上旬…	评论	感染者 预计 感染率 疫情 病毒 科主任 人群 高峰期 模型 预测 疫情 发展 走势 研判 疫情 高峰期 发文 数字模型 预测 专家 评估 感染者 规模 医疗机构 医护人员 挑战 压力 肺炎 工作 指挥部 综合 副组长 疫情 爬坡 阶段 预计 高峰期 肺炎 工作 新闻 发布会 预测 第一波 疫情 低水平 疫情 时间 感染率 预计 地区 疫情 高峰期 预计 地区 疫情 高位 工作 新闻 发布会 省卫健委 人口密度 人员 流动性 地区 预测 时间 预测 疫情 时间 月份 经济 新闻	Topic #10	[0.00153386 0.18699841 0.0015341 0.02269926 0.0015342 0.00153406 0.0630872 0.02668026 0.00153402 0.00153398 0.4497034 0.24162725]
一边是刚好了伤疤就忘了疼SB们，迫不及待狂欢，继续下一轮作死。疫情防控崩溃就是这帮没有社会公德心作死作的！一边是无数家庭在求助无门，失去亲人，痛苦悲鸣，还有正在遭受病毒折磨在鬼门关游荡的无数众生。。。 ?	评论	伤疤 社会 作死作 家庭 亲人 病毒 鬼门关 众生	Topic #5	[0.01923077 0.01923352 0.01923305 0.01923695 0.0192359 0.43361855 0.01923093 0.01923253 0.01924111 0.01923077 0.37404351 0.0192324 ]
#邵武那些事#【疫情防控丨水北镇为重点人群发放防疫物资】为最大程度保障人民群众生命安全和身体健康，切实筑起爱心防护墙，12月23日开始，水北镇组织镇村干部上门入户为重点人群送上防疫健康包，同时进行防疫科普宣传，将党和政府的关怀传递到群众心中，以暖心举措保障他们的身体健康和生命安全。本次共计发放健康包280份，包含感冒药等家庭常备药物和酒精消毒液、口罩、温度计等日常防护用品。下一步，水北镇将开展各种形式的防疫科普宣传，保障重点人群身体健康，筑牢安全屏障。来源：邵武市融媒体中心，#邵武#	评论	重点 人群 程度 群众 生命安全 爱心 村干部 入户 重点 人群 防疫 防疫 宣传 群众 暖心 生命安全 感冒药 家庭 常备 药物 酒精 消毒液 口罩 温度计 防护用品 形式 防疫 宣传 重点 人群 屏障 来源 媒体 中心	Topic #4	[0.00381781 0.00381837 0.00381701 0.00381685 0.7821033 0.0038174 0.0481343 0.00381714 0.00381721 0.00381698 0.13540666 0.00381697]
深入推进城乡环境卫生治理，扎实开展健康教育和促进，为健康中国建设作出新贡献。当前新冠疫情防控优化调整措施在有序推进落实，要发挥优势，调动各方面科学防控积极性。各级政府要进一步加大工作力度，切实保障群众就医和防疫用品需求，守护人民生命安全和身体健康。 ?	评论	城乡 环境卫生 教育 建设 贡献 优化 调整 措施 有序 发挥优势 调动 科学 防控 积极性 政府 工作力度 群众 防疫 用品 生命安全	Topic #1	[0.00617311 0.52170082 0.08592318 0.09327798 0.24970739 0.00617417 0.00617307 0.00617448 0.00617636 0.00617324 0.00617306 0.00617314]
#大气渭南#【潼关县全力保障群众就医需求】 为应对疫情防控新形势，优化实施疫情防控措施，潼关县各医疗机构强化医疗资源扩容、加大药品供应力度，统筹做好疫情防控、新冠患者救治和日常医疗服务，全力保障群众就医需求。 为贯彻落实《关于进一步优化落实新冠肺炎疫情防控措施的通知》，发挥定点医疗机构的积极作用，12月23日，我县“亚定点医院”县人民医院双桥分院正式投入使用，开始收治病人，该医院为麒麟山方舱应急中心升级改造而成，建筑面积4660平方米，隶属于县人民医院管理，划分3个病区，现已开设床位38张，后续可开放至180张。 县人民医院双桥分院的启用，不仅大幅度降低了病患转运风险，同时也减轻定点医院发热门诊就诊压力，做到应收尽收、应治尽治。与此同时，为守护好辖区居民身体健康，太要中心卫生院在做好发热患者接诊的同时还开设了中医防疫门诊，使用中医药治疗新冠病毒感染，充分发挥中医药在未病先防，全程干预方面…	评论	大气 群众 形势 优化 措施 医疗机构 医疗 资源 药品 供应 力度 患者 医疗 服务 群众 优化 肺炎 措施 定点 医疗机构 医院 双桥 分院 投入使用 收治病人 医院 方舱 应急 中心 升级 建筑面积 隶属于 医院 管理 病区 床位 医院 双桥 分院 病患 风险 定点医院 压力 辖区 居民 中心 患者 防疫 门诊 病毒感染 充分发挥 未病 全程 医疗机构 储备 对症 药品 群众 医疗 资源 药品 供应 力度 分级分类 重点 人群 管理 服务 群众 群众	Topic #6	[0.00181179 0.04064307 0.00181189 0.00181173 0.3415149 0.00181177 0.60153571 0.00181181 0.00181163 0.00181198 0.00181177 0.00181196]
我发布了：疫情防控已准备放开，一群上班的打工人有多难，又到了拼免疫力的时候了。 ##快手# @快手 Lqinghai的快手视频 ?	评论	工人 免疫力 视频	Topic #0	[0.48318788 0.02381242 0.0238096 0.02380952 0.02381115 0.02381626 0.02380952 0.02381387 0.02381203 0.02383019 0.27867802 0.02380954]
防控疫情人人有责，疫情当下做好防护愿我们永远都平安和健康！ ?	评论	防控 疫情 疫情	Topic #1	[0.02381197 0.73807844 0.02380959 0.02380956 0.02380963 0.0238138 0.02380993 0.02381095 0.02381102 0.02380992 0.02381494 0.02381024]
【#阳着的考研人#，在考场上煎熬】##阳着的考研人在考场上煎熬# 2022年的最后一个星期天，伴随着最后一门考试的交卷铃声响起，474万考研人结束了他们今年的征程。#考研#今年的考研十分特殊，恰逢疫情防控政策调整，不少考生都在接近考试时不小心“阳”了，被分到阳性考场，发着高烧考试。在高烧与疼痛之下，他们多次冒出“要不就弃考算了”的想法。然而在真正的阳性考场里，虽然咳嗽声此起彼伏，但绝大多数人还是坚持到了交卷。这些“阳性考生”经历了什么？ O阳着的考研人，在考场上煎熬	评论	考研 考场 考研 考场 考试 交卷 铃声响起 考研 征程 考研 考研 政策 调整 考试 小心 阳性 考场 考试 疼痛 阳性 考场 咳嗽声 交卷 阳性 经历 考研 考场	Topic #3	[0.28399182 0.11288336 0.08727471 0.32729524 0.00892864 0.00892917 0.00892913 0.00893132 0.12604678 0.0089291 0.00893054 0.00893018]
这种全社会都“阳”了的现状之下，我也被迫阳了。之前被封的时候我没有恨，我只是焦虑，但我现在，特！别！恨！我从2021年12月开始第一波大规模疫情封控开始，才新开不到三个月的店就开始经历每个月都开开停停的状态，一直到2022年9月我终于熬不住，再也没有办法贴进去，关门了。就那个时候，我虽然很痛苦，很迷茫，但还是庆幸，至少遵守封控，也没有感染新冠。我想，再过些时日，那总会清零了吧。不止是我，这期间像我这样的何其多！大部分人一分补贴没有，个个遵守防疫制度，就是打算尽快能清零，每一个商家对此的愿望恐怕都比普通人更强烈。然而，仅仅到11月，整个社会就宣布全面解封。最后坚守了整年的我，被这社会上到处都是“新冠阳性”感染了，都不用问在哪里感染的，已经没有意义，随便哪里都有可能，毕竟也不再有人管也不是人家有意的。社会上还到处充斥着阳了就是小感冒，小病不上岗都是犯罪这类屁话。说实话，经过这段日子，显得我坚…	评论	社会 现状 第一波 疫情 经历 状态 办法 关门 总会 补贴 防疫 制度 商家 普通人 社会 社会 阳性 意义 社会 小病 犯罪 屁话 日子 时日 笑话 后遗症 防控 染上 疾病	Topic #10	[0.00495102 0.00495332 0.00495117 0.25833423 0.00495216 0.00495205 0.00495191 0.14678478 0.16357299 0.00495412 0.39169128 0.00495099]
在实践活动中，知行合一实践队成员严格按照疫情防控的要求，将线下采访实践和线上总结交流相结合，一方面通过集中调研采访日照市东港区的部分基层群众和村干部对党的二十大的认识并进行宣传，另一方面在各自家乡分散实践采访调查了解山东省各地基层对于党的二十大精神相关内容的宣传与推广状况。同时，为确保实践结果的广泛性和可信性，实践队成员们又通过线上分发调查问卷的方式，扩大调研基数，获得更多真是有意义的数据和资料。同时，实践队根据收集到的调研成果也对进一度深入党的二十大精神在基层的宣传和推广工作提供了前提基础和宝贵资源。供稿@808嗯嗯	评论	活动 成员 线下 和线 交流 调研 基层 群众 村干部 宣传 家乡 调查 基层 精神 内容 宣传 状况 可信性 成员 调查 问卷 方式 调研 基数 意义 数据 资料 调研 成果 精神 基层 宣传 工作 前提 基础 资源 供稿	Topic #4	[0.00310586 0.00310625 0.10519308 0.00310657 0.56857177 0.00310704 0.003106 0.00310604 0.24744272 0.00310651 0.05394128 0.00310689]
弘扬社会正?，坚决抵制疫情谣?散布。投?防控?线，践?初?使命，体现责任担当。 ?	评论	社会 疫情 防控 责任	Topic #5	[0.01923274 0.36106121 0.01923268 0.01923473 0.01923354 0.4466129 0.01923102 0.01923256 0.01923231 0.01923092 0.01923391 0.01923149]
疫情防控|中山：加强医疗药品物资供应保障，引导群众科学就医合理用药 O疫情防控|中山：加强医疗药品物资供应保障，引导群众科学就医合理用药 ?	评论	医疗 药品 群众 科学 用药 医疗 药品 群众 科学 用药	Topic #6	[0.00892863 0.0089336 0.00892931 0.00892864 0.33062633 0.00893084 0.58007811 0.00892865 0.00892871 0.00892859 0.00893001 0.00892858]
近日，海南省、江西省、安徽省、浙江省等多地疫情防控担负人表露：第一波疫情顶峰将至，猜测峰值在12月底到1月。新冠大风靡以来，疫情相干数据在各个层面上都受到了不同角度的解读和关注。当下的疫情防控以及患者救治，都须要切实、有效、巩固、丰富的数据。哪些数据亟待披露？浙江大学医学院从属第二医院副院长、第十三届全国人大代表、寰球首例COVID-19双肺移植主刀陈静瑜感到，应加强对住院患者顺便是重症患者相干数据的统计力度，并及时对外界披露。“把重症病人的数据统计起来，这个数据对我们抗击新冠才是有真正意义的。”陈静瑜说。 “我是非常渴望国度和各地能颁布很多数据，”陈静瑜在承受采访时谈到，比方北京等感化率较高的地区，该当尽快总结并向全社会奉告重症率、呼吸机利用情景、ECMO利用情景、患者去世亡情景、并发症导致的去世亡等相干数据，供其他城市借鉴，及时驳回有效办法。#股票##股市##今日头条热搜#	评论	第一波 疫情 顶峰 猜测 峰值 疫情 数据 层面 角度 患者 数据 数据 医学院 医院 院长 全国 人大代表 寰球 首例 主刀 住院 患者 重症 患者 数据 力度 外界 重症 病人 数据 数据 抗击 意义 国度 数据 地区 社会 重症 呼吸机 利用 情景 利用 情景 患者 情景 数据 办法 股票 股市 头条	Topic #11	[0.00255114 0.00255208 0.05514351 0.00255168 0.00255182 0.03694873 0.30408581 0.00255149 0.00255164 0.00255155 0.27296489 0.31299565]
我父母都转阴了 我从一级防控正式转为二级防控了 两天后转入常态化疫情防控 注：在一级防控模式下，每天定期对过道和房间的空气及重要风险点位开展酒精消毒，常开窗通风；离开屋佩戴N95/KN95、护目镜、防护面罩，并定期对面罩和护目镜消毒；感染者一厕一消毒；每天对体温开展多次监测；每天开展抗原检测；非必要不出屋，配餐到门。在二级防控模式下，进出屋视情况对门缝和门把手开展酒精消毒，长时间敞开门需开窗通风至少5分钟；离开屋佩戴N95/KN95、护目镜，在接触他人时佩戴防护面罩，并对面罩和护目镜消毒；感染者一厕一消毒；视情况进行抗原检测；非必要不出屋，配餐到门。在常态化疫情防控模式下，每天定期开窗通风；离开屋佩戴医用外科口罩；视情况对厕所消毒；减少出屋频次。	评论	父母 防控 防控 防控 模式 定期 房间 空气 风险 点位 酒精 消毒 开窗 通风 护目镜 面罩 定期 面罩 护目镜 消毒 感染者 消毒 体温 监测 防控 模式 屋视 情况 门缝 门把手 酒精 消毒 开窗 通风 护目镜 面罩 面罩 护目镜 消毒 感染者 消毒 情况 模式 定期 开窗 通风 情况 厕所 消毒	Topic #10	[0.00320531 0.00320561 0.00320531 0.00320614 0.00320535 0.00320549 0.00320577 0.00320559 0.04519073 0.10108494 0.8248741 0.00320565]
“人间烟火气，最抚凡人心”。守护好弥足珍贵的“烟火气”，就是要坚持更好统筹疫情防控和经济社会发展，认真落实新阶段疫情防控各项举措。 ?	评论	人间烟火 人心 烟火 经济社会 发展 阶段	Topic #5	[0.01612903 0.01613879 0.38311677 0.01612909 0.01613048 0.45557406 0.01612973 0.01612903 0.01612964 0.01612978 0.01613152 0.01613208]
?了 公司能以此随意克扣我们工资或强行安排病假、年假吗？ 不少朋友对此有所困惑，希望上述问答能帮助各位解困。??? 参考资料如下：问答一：详见《关于审理涉新冠肺炎疫情劳动人事争议案件若干问题的解答》；问答二：详见《关于进一步优化落实新冠肺炎疫情防控措施的通知》；问答三：详见《关于做好新型冠状病毒感染肺炎疫情防控期间稳定劳动关系支持企业复工复产的意见》；问答四：详见《关于因履行工作职责感染新型冠状病毒肺炎的医护及相关工作人员有关保障问题的通知》。 2上海	评论	公司 工资 病假 朋友 参考资料 审理 肺炎 疫情 争议 案件 优化 肺炎 措施 肺炎 劳动 关系 企业 复产 意见 工作 职责 肺炎 医护 工作人员	Topic #7	[0.00471728 0.17001671 0.00471821 0.0694096 0.12486532 0.00471761 0.20389223 0.29581389 0.00471978 0.10769412 0.00471754 0.00471772]
#富美临渭# 【临渭区：依托新时代文明实践阵地 让群众享受文明创建“红利”】 2022年是创建第七届全国文明城市的第二年，也是承上启下关键的一年。今年以来，临渭区牢固树立“创建为民、创建惠民、创建靠民”思想，依托新时代文明实践阵地，常态化开展以整治环境卫生、提升文明素养等为主要内容的志愿服务活动，全区上下掀起全民创建热潮，居民群众获得感、幸福感持续提升。 每到周五，临渭区退役军人事务局的志愿者都会来到杜桥街道朝阳西路社区，为居民宣传创建知识，并对小区内的环境卫生进行清理整治。 临渭区杜桥街道朝阳西路社区居民?牛婵娟：每个星期五都会有共建单位到我们小区来打扫卫生，上一次我们这边的花坛里面有好多垃圾、树枝，都是共建单位来帮我们清理了好几个小时，才清理干净，小区里面环境卫生这方面有明显的变化。 临渭区退役军人事务局党组成员?副局长?王小卫：临渭区退役军人事务局常态化开展创文宣传、整治环境卫生。…	评论	时代 阵地 群众 红利 全国 关键 靠民 思想 时代 阵地 常态 整治 环境卫生 素养 内容 志愿 服务 活动 全区 全民 热潮 居民 群众 事务局 志愿者 街道 社区 居民 宣传 环境卫生 整治 街道 社区 居民 婵娟 单位 小区 打扫卫生 花坛 垃圾 树枝 单位 小时 小区 环境卫生 变化 事务局 党组 成员 副局长 事务局 常态 创文 宣传 整治 环境卫生 志愿者 小区 路段 政策 垃圾 实际行动 助力 全区 垃圾 分类 示范区 全国 工作 贡献力量 群众 工作 参与者 成果 群众 力量 街道 社区 社区 定期 居民 志愿 活动 助力 居民 朋友 社区 楼道 广告 助力 社区 干部 单位 志愿者 居民 志愿者 楼道 居民 广告 胶漆 广告 净化 居民 环境 街道 社区 居民 社区 群里 广告 社区 志愿者 楼道 居民 社区 时间 积极响应 志愿者 自家门 广告 全国 市民 街道 社…	Topic #4	[7.34275449e-04 7.34292417e-04 7.34489603e-04 7.34272837e-04 7.45378687e-01 2.09080971e-01 7.34254253e-04 7.34322382e-04 3.89313295e-02 7.34297626e-04 7.34474018e-04 7.34332947e-04]
在爱国卫生运动开展70周年之际，中共中央总书记、国家主席、中央军委主席习近平作出重要指示指出，70年来，在党的领导下，爱国卫生运动坚持以人民健康为中心，坚持预防为主，为改变城乡环境卫生面貌、有效应对重大传染病疫情、提升社会健康治理水平发挥了重要作用。希望全国爱国卫生战线的同志们始终坚守初心使命，传承发扬优良传统，丰富工作内涵，创新工作方式方法，为加快推进健康中国建设作出新的贡献。习近平强调，当前，我国新冠疫情防控面临新形势新任务，要更加有针对性地开展爱国卫生运动，充分发挥爱国卫生运动的组织优势和群众动员优势，引导广大人民群众主动学习健康知识，掌握健康技能，养成良好的个人卫生习惯，践行文明健康的生活方式，用千千万万个文明健康小环境筑牢疫情防控社会大防线，切实保障人民群众生命安全和身体健康。国务院总理李克强作出批示指出，爱国卫生运动70年来，开展了卓有成效的群众性卫生活动，为保障人民健康发挥…	评论	爱国卫生 运动 总书记 国家 主席 主席 党的领导 爱国卫生 运动 中心 预防为主 城乡 环境卫生 面貌 效应 传染病 疫情 社会 水平 全国 爱国卫生 战线 同志 优良传统 工作 内涵 工作 方式 方法 建设 贡献 形势 针对性 爱国卫生 运动 充分发挥 爱国卫生 运动 优势 群众 动员 优势 群众 技能 卫生习惯 生活 方式 环境 社会 防线 群众 生命安全 总理 爱国卫生 运动 群众性 活动 工程 时代 特色 思想 指导 决策 部署 预防为主 机制 工作 方式 城乡 环境卫生 教育 建设 贡献 优化 调整 措施 有序 发挥优势 调动 科学 防控 积极性 政府 工作力度 群众 防疫 用品 生命安全 爱国卫生 运动 工作 爱国卫生 运动 领导 政府 部门 协作 社会 理念 源头 爱国卫生 运动	Topic #2	[0.00126276 0.10509105 0.36159982 0.0755605 0.28337676 0.00126284 0.00126277 0.00126281 0.00126308 0.00126274 0.16553201 0.00126286]
财经> 股市> 快讯2022年12月26日21:45【鲁西化工：吸收合并鲁西集团有限公司事项获中国中化批复】鲁西化工12月26日公告，公司拟发行股份吸收合并鲁西集团有限公司，本次交易构成关联交易。2022年12月26日，公司收到鲁西集团转发中国中化控股有限责任公司《关于同意鲁西化工集团股份有限公司吸收合并鲁西集团有限公司方案的批复》(中国中化战投函[2022]120号)：同意鲁西化工通过向第一大股东鲁西集团全体股东发行股份方式，吸收合并鲁西集团，鲁西集团为被吸收合并方，其全部资产、负债、人员及其他一切权利义务由鲁西化工承继和承接。鲁西化工按照14.76元/股发行股票，在鲁西化工完成2021年度利润分配(每股分配2元)后，发行价格调整为12.76元/股。鲁西集团100%股权交易价格以经中化集团备案的净资产评估值为基础确定，在鲁西集团分红后相应对交易价格进行调整。1条*21:35【种植牙集采…	评论	财经 股市 快讯 化工 集团 有限公司 事项 化工 公告 公司 股份 集团 有限公司 交易 交易 公司 集团 公司 股份 有限公司 集团 有限公司 方案 投函 化工 股东 集团 股东 股份 方式 集团 集团 资产 负债 人员 权利义务 化工 化工 发行股票 化工 年度 利润分配 分配 集团 股权 交易价格 集团 备案 净资产 评估 基础 集团 交易价格 调整 牙集 启动 最高价 医疗 保障局 官网 口腔 种植体 系统 又称 规则 口腔 种植体 系统 省际 文件 文件 牙集 计划 启动 平板 手机 首款 平板 信任 技术 平板 手机 生态 终端 碰一 自动 软件 硬件 调用 键鼠 通话 服务 证券时报 公司 连板 抗病毒 面料 效果 不确定性 连板 交易日 抗病毒 面料 概念股 专利 量产 抗病毒 抗菌 效果 风险 股份 有限公司 股票交易 波动 公告 收盘价格 跌幅 公积金 贷款 金额 …	Topic #9	[0.0010506 0.04615528 0.0010506 0.00105133 0.01499426 0.00105057 0.0417775 0.07476734 0.00105055 0.75192334 0.00105101 0.06407761]
阳康后不得不注意的几件事疫情防控优化放开后，第一波被感染人群陆续杨康，许多人已返岗工作，这些人都是幸运的。有些人身体还在慢慢恢复中，眼看着身体一天天变好，有的人就不注意了，一些不经意间的举动可能会把我们拉回到起点，杨康后千万要注意的几件事我们来合计合计。这些都是身边人的教训，我们拿出来对比，思考，看看我们自己有没有类似的错误。专家说的要听，但是我们更要相信自己及身边人经历的，实实在在发生着的。毕竟90%的无症状感染，我是没见到。第一，杨康后不要过早地洗澡。有些人洗个头就感觉症状又重了。比如我老公，阳了一周后只有偶尔咳嗽，他自述洗头后又有些头疼，鼻塞了；同事的爷爷，八十多岁的高龄，自觉症状很轻微了，洗澡后，浑身酸痛的症状又奇迹般再现了；我家小姨，也是退烧后自觉身体恢复了，洗澡后又出现发烧和肢体症状。总之，身边许多人都这样，要注意。第二，杨康后不要过早地运动，尤其是剧烈运动。有人剧烈运动，就…	评论	优化 第一波 人群 工作 身体 身体 起点 合计 合计 教训 错误 专家 经历 个头 感觉 症状 鼻塞 同事 爷爷 高龄 症状 浑身 酸痛 症状 奇迹 身体 肢体 症状 运动 剧烈运动 剧烈运动 身体素质 流感 身体 伤害性 肢体 同事 同事 身体素质 病毒性 身体 机能 症状 心肌炎 病毒感染 概率 心肌炎 心肌炎 病毒感染 病毒 病毒 年龄段 心肌炎 易发 人群 心肌炎 无力 胸闷 气短 头晕 恶心 胸痛 胸闷 建议 心电图 检查 过程 气短 恶心 感觉 心率 血压 差点 医院 临睡前 女儿 心肺 症状 医学院 儿童 医学中心 经历 病毒感染 人体 功能 淋巴细胞 数值 功能 急性期 疾病 状态 病毒 细菌 器官 机体 抗体 调动 免疫系统 闹钟 身体 年轻人 老年人 年轻人 月子 老年人 老师 父亲 原因 症状 入院 时血氧 饱和度 大白 老年人 指夹 血氧仪 老人 胸闷 理人 测…	Topic #10	[0.0013851 0.00138531 0.00138511 0.00138515 0.00138566 0.00138516 0.12781328 0.06470476 0.23204582 0.00138573 0.56435377 0.00138516]
#退役军人正能量# 当前，疫情防控进入新阶段，上海退役军人充分发挥政治素质过硬、忠诚度高、执行力强的优势，主动请缨，全力以赴，奋战“疫”线。急救转运、外卖配送、物资保供、疫苗专场，哪里有需要，哪里就有沪上退役老兵的身影！战友们“工作量拉满”，用满腔军魂关爱身边有需要的人们，以实际行动诠释“若有战，召必回”的铮铮誓言！#致敬退役军人#	评论	能量 阶段 充分发挥 政治素质 执行力 优势 物资 疫苗 专场 老兵 身影 战友 工作量 满腔 军魂 实际行动	Topic #5	[0.01219512 0.01219827 0.01220164 0.01220038 0.21941804 0.35675766 0.0122019 0.01219592 0.01219547 0.01219891 0.31403985 0.01219686]
疫情防控放开，带症将是常态，目前过渡期，许多恐慌需时间来习惯。对于老年人的特殊保护，除养老机构外，社会面散养老年人，尤其抗战老兵群体，呼吁能有特别政策关爱，或者有实力的公益机构，请调研实情，请紧急措施施救。?未来形式更严峻，感谢@孙春龙 @深圳市龙越慈善基金会 第一时间回应，特别关爱行动即将启动，期待携手家属亲人、志愿者、全社会，为抗战老兵打一场抗疫保命战。?少死一个，都是无量功德。#公益##抗疫行动# 2邵阳 L湘-E我反对的微博视频	评论	常态 过渡期 时间 习惯 老年人 机构 社会 老年人 抗战 老兵 群体 政策 实力 公益 机构 调研 实情 紧急措施 形式 基金会 时间 启动 家属 亲人 志愿者 社会 抗战 老兵 抗疫 无量 功德 公益 抗疫 视频	Topic #5	[0.00396897 0.00396952 0.00396906 0.00396908 0.00396961 0.43373063 0.003969 0.17027662 0.00397013 0.17400067 0.19023753 0.00396916]
#新冠口服药阿兹夫定进社区医院# 面对当前疫情防控新形势新任务，为充分发挥基层医疗卫生机构网底作用，市卫健委日前启动了北京市基层医疗机构疫情防控与医疗服务强化培训。12月25日，据相关报道，为了应对新冠疫情，更方便患者的诊疗服务。北京将于近期统一将抗病毒药物阿兹夫定、奈玛特韦/利托那韦片配送至各社区卫生服务中心。阿兹夫定片是我国首个具有完全自主知识产权的口服小分子新冠病毒治疗药物，已纳入医保支付范围，在全国31个省、市、自治区完成医保挂网，挂网价为270元/瓶。#北京社区医院可开阿兹夫定#	评论	口服药 进社区 医院 形势 充分发挥 基层 医疗 卫生机构 市卫健委 启动 基层 医疗机构 医疗 服务 培训 疫情 患者 服务 统一 社区卫生 服务中心 定片 知识产权 口服 分子 病毒 药物 全国 自治区 价为 社区 医院	Topic #4	[0.00396856 0.09157053 0.00396873 0.00396834 0.47473517 0.0039689 0.36043759 0.00396862 0.00396848 0.00396852 0.04150803 0.00396852]
哇啊啊啊啊啊，疫情防控结束了，果然一切都会变好的 ?	评论		Topic #0	[0.08333333 0.08333333 0.08333333 0.08333333 0.08333333 0.08333333 0.08333333 0.08333333 0.08333333 0.08333333 0.08333333 0.08333333]
#新冠肺炎更名为新冠感染#早就该改了。第九版之后如同笑话一般的疫情防控工作终于结束了。 ?	评论	肺炎 第九版 笑话 工作	Topic #6	[0.03125 0.03126681 0.03127391 0.03125 0.03128392 0.03125508 0.65614405 0.03126135 0.03126334 0.03125015 0.0312514 0.03125 ]
#解除对新冠感染的甲类传染病防控措施#我们的世界还能好起来吗？能恢复到2019年？我怎么感觉越来越危险？因为疫情，很多事情都错过了 ?	评论	甲类 传染病 防控 措施 世界 感觉 疫情 事情	Topic #1	[0.01219587 0.45405022 0.01219535 0.01219514 0.01219524 0.01219622 0.01219557 0.01219787 0.2864837 0.01219525 0.14970327 0.01219631]
荷兰与德国法国意大利奥地利这些疫情一直降不下来的国家没有边界，但是今年荷兰的疫情在十月有一次高峰之后感染一直处于低水平。荷兰防控条例一直写的清清楚楚，有具体的数字规定需要遵守。20年疫情最严重的时候，荷兰防控措施很严格，三人在街上行走间隔低于两米都定义为聚集，违法。理发时与个人间距不能超过规定的距离。各级会议包括国会需要申报并有明确的人数规定，超过人数上限为违法。目前荷兰疫情防控规定依然很明确，什么情况下自我隔离 什么情况下居家隔离，学生需要隔离的情况，写的简洁明了，简单易行。北京这波疫情有各种原因，其中一个原因是没有明确可以执行的规范，完全靠民众自己掌握，后果就是完全放弃感染后隔离，一人感染就是一家，接着传到一个单元，一栋楼，一个小区，再通过购物、交通、单位传给更多人。国内人口居住密度大，没有国外那个条件，防控措施还比国外宽，病毒大范围传播就是必然的。好在大家八仙过海各显其能，大部分人…	评论	疫情 国家 边界 疫情 低水平 防控 条例 数字 疫情 防控 措施 间隔 定义 违法 间距 距离 会议 国会 申报 人数 人数 违法 情况 情况 学生 情况 简单易行 疫情 原因 原因 规范 民众 后果 单元 小区 购物 交通 单位 人口 密度 条件 防控 措施 病毒 传播 八仙过海 峰顶 波动 考验 简单易行 防控 规范 情况 情况 症状 人群 服用 药品 方法 情况 医院 情况 简单易行 规范 疫情 毒性 有序 防控 制度 生命 社会 运转 基础	Topic #10	[0.00168986 0.18937566 0.03976357 0.0678622 0.14986117 0.04169983 0.06728074 0.0334186 0.00169012 0.00168946 0.40397937 0.00168942]
#取消入境后全员核酸检测和集中隔离# 今晚这条消息，对演出行业究竟有怎样的意义？有两点：第一，根据之前文旅部颁发《疫情防控工作指南》，一直都是写的“暂缓新批涉外、涉港澳台营业性演出，已在境内的除外”，意思是：之前疫情期间凡港澳台和国外的艺人、歌手、演员想在内地公开表演，是不批准的。但从今晚之后，这一规定彻底取消？第二，意味着音乐现场进一步恢复，歌手乐队们巡演即将动起来了，可以期待一波了！	评论	入境 全员 消息 行业 意义 工作指南 营业性 疫情 艺人 歌手 演员 内地 音乐 现场 歌手 乐队	Topic #7	[0.14466057 0.24513733 0.01087142 0.01086966 0.01087138 0.0108715 0.01086971 0.26145947 0.13726978 0.13537528 0.01087149 0.01087241]
#新冠肺炎更名为新冠感染#由新型冠状病毒引起的肺炎疫情防控工作。这话听得还少吗？一天天的不说人话。 2北京·和谐家园 ?	评论	肺炎 肺炎 工作 家园	Topic #6	[0.02380952 0.02382255 0.02382082 0.02380952 0.023825 0.02381193 0.73803982 0.02381542 0.02381583 0.0238096 0.02381046 0.02380952]
#解除对新冠感染的甲类传染病防控措施#弹指一挥间，时间过的真快，结束了，一切都结束了，不久之后，隔离，风险区，核酸检测等等都将成为历史名词，然后慢慢的被历史的尘埃所掩埋，或许几十年后，这场横跨三年同时改变十几亿人日常生活的疫情就逐渐被人遗忘了。对了，李文亮医生也离开我们三年了。#新冠肺炎更名为新冠感染#	评论	甲类 传染病 防控 措施 弹指一挥间 时间 风险 历史 名词 历史 尘埃 疫情 医生 肺炎	Topic #1	[0.00892924 0.50121671 0.00893049 0.00892858 0.00892906 0.00893034 0.18323901 0.00893069 0.00893188 0.00892909 0.23517314 0.00893177]
#新冠肺炎更名为新冠感染##乙类乙管后有哪些应对措施##优化新冠肺炎疫情防控措施# ?	评论	肺炎 措施 优化 肺炎 措施	Topic #1	[0.01612929 0.82257055 0.01612919 0.01612903 0.01612927 0.01612915 0.01613525 0.01613043 0.01612903 0.0161292 0.01612997 0.01612963]
我一个疫情防控放开派 在阳后疼的生不如死的夜晚 想不明白 怎么什么事到了中国人身上就这么难这么苦呢 老王说她在美国好朋友中五个人只有一个阳了的 阳的那个是接种疫苗失败的 我说我们办公室22个人 只有5个人没阳 我的好朋友中也只有两个没阳了 这到底是为什么啊 ?	评论	朋友 疫苗 办公室 朋友	Topic #8	[0.0192321 0.01923077 0.01923118 0.01923077 0.01923757 0.01923088 0.019232 0.01923954 0.58925476 0.01923112 0.21841855 0.01923077]
#解除对新冠感染的甲类传染病防控措施##取消对出入境人员核酸检测信息申报要求# 深夜发布？——→鉴于我柔弱的记忆力，有必要记录一下。对于以后、接下来、会怎么样真不知道，目前就是虽然一切日常生活正常，但加上今年特别冷晚上外面几乎没什么人，阳的在家休息没阳的也不敢出门了。工作是一直以来都不怎么特别放假，这个月已经休了六七八天了…可能还会再加。除去疫情刚开始的年头行情不好，今年年底是从所未见的萧条，不怎么加班还放假，以往的节奏是年底加班加到只剩?命，现在是动不动放假[交税]。三年了，真的要结束了，但又会是怎样的开始	评论	甲类 传染病 防控 措施 人员 信息 申报 记忆力 记录 工作 疫情 年头 行情 节奏 交税	Topic #1	[0.00819862 0.43440026 0.0081973 0.00819763 0.00819824 0.00819742 0.00819712 0.30696703 0.00819919 0.00819772 0.00819926 0.18485021]
近日，各地逐步对新冠肺炎疫情防控措施进行调整，慢慢放开的当下，每个人更加注意自己的身体健康。很多养宠人士也在担忧，家里的宠物该怎么办？为降低疾病传播风险，疫情期间的宠物管理尽可能做到以下几点：1、在接触宠物后用洗手液和水洗手，不要亲吻宠物，特别是宠物的鼻子，杜绝宠物和病人(和无症状感染者)有任何接触；2、减少宠物外出:无必要不外出。即使外出，尽量去没人或者人少的地方，避免与他人接触。同时，宠物主人要戴好口罩，如果是宠物狗，要给它戴上嘴套，注意不要让其接触垃圾、粪便、污水等不洁物，最好在家解决宠物的排泄问题；3、宠物的清洁消毒，经常给宠物洗澡。外出回家后，用75%的酒精清洁宠物(避开清洁口鼻以免对宠物呼吸道造成伤害)以及牵引用品等。宠物如果直接接触了传染源，铲屎官需在做好个人防护前提下，对宠物进行彻底的清洁和消毒；4、做好家庭的日常清洁消毒和通风，居室每天开窗通风，定期清理狗舍里的粪便并消…	评论	肺炎 措施 调整 人士 宠物 疾病 传播 风险 疫情 宠物 管理 宠物 洗手液 亲吻 宠物 宠物 鼻子 宠物 病人 宠物 地方 宠物 主人 口罩 宠物狗 垃圾 粪便 污水 宠物 宠物 消毒 宠物 回家 酒精 宠物 宠物 用品 宠物 传染源 前提 宠物 消毒 家庭 消毒 通风 居室 开窗 通风 定期 粪便 消毒 宠物 粪便 手套 消毒 图片 指南 处方 建议 储备 养猫 家庭 家庭 家庭 条件 小区 落叶 青苔 草坪 狗狗 营造 氛围 疾病 宠物 家庭 糖尿病 心脏病 泌尿疾病 药品 宠物 小区 宠友 宠物 急事 宠物 医生 医院 微信 宠物 情况 时间 外地 回家 情况 时间 朋友 家人 宠物 社群 居委 楼长 宠物 情况 靠谱 机构	Topic #10	[0.00187984 0.00188008 0.00187982 0.0018799 0.00188033 0.07738121 0.12991064 0.20691977 0.22647816 0.00187988 0.34615051 0.00187986]
【乱弹琴】国家为什么急促转向＂放开＂？自新冠疫情以来，国家实行的一直是严格防控、动态清零政策。这对于中国人囗基数大、医疗资源相对不足的情况，尤其是疫情早期，病毒毒性强，这样的应对，无疑是必要的，事实上也取得了好的效果。但随着时间推移，防控显出疲态，民众开始产生怨言，甚至出现抵制。但尽管如此，国家仍强调要坚持动态清零不动摇。11月底12月初，高层连开座谈会，听取专家及各方意见，继出台二十条后又出台新十条。虽然没说放开，事实就是放开，而且节奏还很快。一些地方昨天还在紧急准备封控，改天就宣布撤回封控，甚至一夜之间连核酸也不查了。三年防控，突然转向，民众难免有些不适应，发出疑问。为什么会短时间转变防控策略？为什么医疗资源、民众心理、基层政府还没有准备好，就急于转向放开？是什么原因打乱了原有的防控节奏？这其中的原委，大概国家一时也不方便细说。个人以为，综合相关报道，大概率是国际因素，促使国家快速作…	评论	乱弹琴 国家 疫情 国家 防控 政策 基数 医疗 资源 情况 疫情 病毒 毒性 效果 时间推移 防控 疲态 民众 怨言 国家 高层 座谈会 专家 意见 事实 节奏 地方 核酸 防控 民众 短时间 防控 策略 医疗 资源 民众 心理 基层 政府 原因 防控 节奏 原委 国家 细说 综合 概率 国际 因素 国家 两害相权 全球 疫情 总干事 疫情 全球 情况 传染病 世界 国家 管控 国家 世界 疫区 疫区 名头 经贸 经济 政治 病毒 变异 毒性 现实 经济 形势 国际局势 调整 策略 距离 月份 时间 窗口期 被动 时间 调整 被动 调整 病毒 时间 民众 国家 苦衷 基层 防控 层层加码 事态 国家 基层人员 鸡毛 令箭 地方 官员 自保 民众 利益 国家 防疫 政策 走样 地方 民众 民众 网络 舆情 国际 负面影响 调整 因素 全民 核酸 变味 资本 无序 过度 检测 企业 国家 …	Topic #1	[0.00071845 0.51744895 0.00071858 0.042885 0.0345711 0.00071847 0.06021365 0.12318818 0.00071865 0.00071856 0.14596215 0.07213824]
狗日的东西！【#取消入境后全员核酸检测和集中隔离#】#新冠肺炎更名为新冠感染#国务院应对新型冠状病毒感染疫情联防联控机制综合组制定了《关于对新型冠状病毒感染实施“乙类乙管”的总体方案》，要求提出：优化中外人员往来管理。来华人员在行前48小时进行核酸检测，结果阴性者可来华，无需向我驻外使领馆申请健康码，将结果填入海关健康申明卡。如呈阳性，相关人员应在转阴后再来华。取消入境后全员核酸检测和集中隔离。健康申报正常且海关口岸常规检疫无异常者，可放行进入社会面。取消“五个一”及客座率限制等国际客运航班数量管控措施。各航司继续做好机上防疫，乘客乘机时须佩戴口罩。进一步优化复工复产、商务、留学、探亲、团聚等外籍人士来华安排，提供相应签证便利。逐步恢复水路、陆路口岸客运出入境。根据国际疫情形势和各方面服务保障能力，有序恢复中国公民出境旅游。（国家卫健委）#解除对新冠感染的甲类传染病防控措施##新冠病毒感…	评论	狗日 入境 全员 肺炎 疫情 机制 综合 总体方案 优化 人员 管理 人员 小时 阴性 驻外 使领馆 阳性 人员 入境 全员 申报 常规 检疫 异常者 社会 客座率 国际 客运 航班 数量 管控 措施 航司 机上 防疫 乘客 优化 复产 商务 探亲 外籍人士 水路 陆路 客运 国际 疫情 形势 服务 能力 有序 公民 出境 旅游 甲类 传染病 防控 措施 病毒感染 调整	Topic #1	[0.19141003 0.5429294 0.00211883 0.00211912 0.05579074 0.00211941 0.00211916 0.19291758 0.00211874 0.00211895 0.00211911 0.00211892]
#新冠肺炎更名为新冠感染#19级大学生大一疫情开始，大四疫情防控结束，我的四年青春 ?	评论	肺炎 大学生 疫情	Topic #1	[0.0238105 0.47029134 0.02380958 0.02380952 0.02380964 0.02381414 0.02382325 0.02381288 0.29158519 0.02380983 0.02381408 0.02381004]
图1是刚来不久，马上春节了，第一次开会安排疫情防控，大家都还不清楚啥情况。图2是大年三十团年饭吃了几口赶到会场和另外两位苦逼朋友留下的合影。图34是疫情封控时视频调度照片。图5是心力憔悴时的自拍。剩下的就是21年到处打疫苗的成果。2020.1-2022.12.26，三年，结束了，致敬奋力过的自己?。 ?	评论	情况 团年饭 会场 朋友 合影 疫情 封控 视频 调度 照片 心力 疫苗 成果	Topic #1	[0.01087085 0.40224547 0.01087059 0.01086957 0.01087285 0.01087351 0.01087042 0.01087106 0.3150369 0.01087031 0.18487857 0.01086991]
八月份的时候我还在抱怨疫情出不了家，浪费了假期，十月份的时候还在抱怨明明已经没有疫情了还不让办期待了很久的随舞，十一月份无力吐槽疫情防控让我多烧了好几个小时，十二月份我阳了，确实有趣得嘞 ?	评论	八月份 疫情 浪费 疫情 随舞 十一月份 无力 小时 十二月份	Topic #5	[0.0238123 0.02381715 0.02380962 0.02380952 0.02380977 0.73806158 0.02381336 0.02381688 0.02381361 0.02381026 0.02381537 0.02381057]
2022年10月16日至22日，二十大在北京举行。11月11日，关于进一步优化新冠肺炎疫情防控措施 科学精准做好防控工作的通知（联防联控机制综发〔2022〕101号），俗称二十条。12月7日，关于进一步优化落实新冠肺炎疫情防控措施的通知（联防联控机制综发〔2022〕113号），俗称新十条。12月11日周日，上午开始发烧，感染新冠肺炎。12月13日，关于印发新冠病毒疫苗第二剂次加强免疫接种实施方案的通知（国卫明电〔2022〕531号）。12月26日，关于印发对新型冠状病毒感染实施“乙类乙管”总体方案的通知（联防联控机制综发〔2022〕144号），新型冠状病毒肺炎改称新型冠状病毒感染，将新型冠状病毒感染从“乙类甲管”调整为“乙类乙管”，国务院应对新型冠状病毒肺炎疫情联防联控机制综合组相应改称国务院应对新型冠状病毒感染疫情联防联控机制综合组。	评论	优化 肺炎 措施 科学 精准 防控 工作 机制 优化 肺炎 措施 机制 肺炎 印发 病毒 疫苗 实施方案 国卫明 印发 总体方案 机制 肺炎 乙类 甲管 调整 肺炎 疫情 机制 综合 疫情 机制 综合	Topic #1	[0.00331155 0.68212349 0.00331148 0.0033114 0.00331196 0.00331138 0.20848783 0.00331214 0.00331133 0.00331138 0.07958468 0.00331138]
疫情防控放开，朋友一个星期内相继送走了她姥姥跟奶奶。老人的离开不是做足准备就能避免的事，因为从发烧到去世只需要短短两天半的时间。这时间其他家人也在发烧，人口密度这么大，完全无法独善其身家人无忧。大家都在同一个缸里熬着，希望平安吧，用了三年的时间将病毒拖到这个地步，还是很难承受	评论	朋友 姥姥 奶奶 老人 时间 时间 家人 人口密度 家人 时间 病毒 地步	Topic #8	[0.01086957 0.01086965 0.01086957 0.01086957 0.01087045 0.01087052 0.01087089 0.01087056 0.72563568 0.01086976 0.16566401 0.01086978]
为世界经济复苏持续注入中国动力“明年经济运行有望总体回升”，日前举行的中央经济工作会议对中国经济作出重要判断，引发海内外广泛关注。当前，全球经济形势不容乐观，大宗商品价格高位波动，粮食和能源安全问题突出，世界经济可能面临滞胀局面。国际货币基金组织今年已连续3次下调2022年全球经济增长预期，日前该机构最新预测显示2023年全球经济增速降至2%以下的可能性增大。在此背景下，国际社会将更多目光投向东方，期待回升的中国经济为世界经济复苏持续注入中国动力。彭博社近日刊文指出，明年世界经济的表现将像国际金融危机后的2009年一样疲软，但推动全球经济增长的最大动力将是中国。中国动力在于经济韧性强劲。新冠肺炎疫情暴发以来，国际局势复杂多变，中国经济也受到不小冲击。作为世界经济增长主要引擎，中国如何化解风险挑战、推进高质量发展，成为国际社会普遍关心的问题。回望这3年，从2020年成为全球唯一实现正增长的…	评论	世界 经济 动力 经济运行 总体 中央 经济 工作 会议 经济 全球 经济 形势 商品价格 高位 波动 粮食 世界 经济 局面 全球 经济 预期 机构 预测 全球 经济 可能性 背景 国际 社会 目光 投向 经济 世界 经济 动力 刊文 世界 经济 国际 金融危机 全球 经济 动力 动力 经济 韧性 肺炎 疫情 国际局势 经济 冲击 世界 经济 引擎 风险 挑战 高质量 发展 国际 社会 关心 全球 经济体 经济总量 突破 预期 因素 冲击 宏观经济 大盘 经济 压力 韧性 后劲 风险 挑战 经济 韧性 潜力 活力 基本面 世界 经济 情况 经济 总体 轨迹 发展 世界 经济 国际 大学教授 世界 经济 经济 世界 经济 影响 动力 政策 经济 发展 疫情 预期 因素 冲击 经济 重压 经济 资金 增值税 零售业 行业 制造业 企业 税费 企业 阶段性 经济 政策措施 经济 开泰 银行 …	Topic #11	[6.24256907e-04 4.82546825e-02 1.29916097e-01 6.24265899e-04 6.24333932e-04 6.24282762e-04 6.24316090e-04 6.24259569e-04 6.24285415e-04 6.24589194e-04 6.24285885e-04 8.16210344e-01]
疫情防控解封了，这个城市有多少人变成了小阳人，我不知道，总之我变了小阳人，一个孤单寂寞的小阳人，即便是这样，我还是享受这种生活状态，每一天都接受的这一个劫难，真的像渡劫一样很难受， 这么多天只有今天发了一条朋友圈，附带一张流泪的视频自拍，因为我实在太难受了，只有一个人给我发了一条信息，问我？你怎么样？我说我完蛋了?我不知道自己是阳了，还是感冒了?随后一条语音视频，问了我有没有药，我说我只有感康，他说我给你买去，10多分钟以后，一句开门，我当时已经蒙圈状态，长这么大，我是第一次除了父母第一次被这样对待，当时谢谢都不会说了，只会语无伦次的说自己真的很难受…… 真的很感动……	评论	小阳人 小阳人 小阳人 生活 状态 朋友圈 附带 流泪 视频 给我发 信息 语音 视频 蒙圈 状态 父母	Topic #8	[0.01219698 0.01219783 0.01219519 0.0122001 0.01219775 0.01219679 0.01219527 0.01219896 0.86583041 0.01219709 0.01219823 0.0121954 ]
【#国产新冠口服药阿兹夫定片十问#：谁适合服用？如何服用？】随着奥密克戎的快速传播，感染者数量在激增。当前的疫情防控，已转向“保健康、防重症”目标上。在重症高峰到来，提前进行削峰，有助于减少医疗资源挤兑压力。在抗击新冠重症上，新冠小分子药物的应用是重要手段之一。目前，我国获批的新冠小分子口服药共有两款，一款是国产药物，即阿兹夫定片。近期以来，阿兹夫定片已在一些互联网医疗平台上开售。不过，到底哪些人群适合服用、如何服用，很多人存在盲区，而不合理的用药，也可能产生一定的风险。第一财经记者采访了华中科技大学附属同济医院呼吸与危重症医学科教授刘辉国、上海市肺科医院呼吸科副主任医师胡洋，希望能从临床用药的视角给读者提供一些用药借鉴。O科普｜国产新冠口服药阿兹夫定片十问：谁适合服用？如何服用？	评论	国产 口服药 服用 服用 传播 感染者 数量 目标 重症 医疗 资源 压力 抗击 重症 分子 药物 手段 分子 口服药 国产 药物 定片 定片 互联网 医疗 平台 人群 服用 服用 盲区 不合理 用药 风险 财经 记者 同济 医院 危重症 医学科 教授 肺科 医院 主任医师 临床 用药 视角 读者 用药 国产 口服药 服用 服用	Topic #6	[0.00261794 0.00261822 0.00261841 0.00261812 0.002618 0.05897789 0.84438903 0.00261794 0.00261801 0.07306851 0.00261963 0.00261831]
乙类甲管调整为乙类乙管是对极力反对疫情防控放开的人的最好回应。近期，一些人在网上抱怨放开后各地新冠病毒感染爆增，对放政策纠结不已，谴责这个专家不负责任支持放开，骂那个专家被敌对势力收买，制造了病毒减弱的虚假信息。骂了专家，骂支持放开的网络大V，骂他们为了制造流量赚钱不顾民众生命健康鼓动放开等等不一而足。放开是国家经济发展的需要，是继续扩大对外开放的需要，是国家战略的需要，是国家战略的重大调整。国家把新冠疫情防控由乙类甲管调整为乙类乙管是对放开的肯定，是进一步全面放开的积极信号，也是对反对放开疫情防控的最好回应。	评论	乙类 甲管 调整 病毒感染 政策 专家 专家 敌对势力 病毒 信息 专家 网络 流量 民众 生命 国家 经济 发展 国家 战略 国家 战略 调整 国家 乙类 甲管 调整 信号	Topic #1	[0.00367649 0.79391164 0.00367837 0.00367955 0.0036769 0.00367782 0.00367703 0.00367667 0.00367672 0.0036773 0.16931318 0.00367835]
已经放开，争论纠结无症状感染者数量的准确性实属无聊，毫无意义。现在新冠疫情防控已经放开了，一些人却在为开放前的无症状感染者到底有多少人，占整个感染者的比例到底是多少争论不休纠结不已。认为解封前的无症状感染者占全部感染者的比例并没有达到90%，数字极不准确。理由是现在见到的到处都是有症状的感染者，几乎没有无症状感染者。放开是基于无症状感染者占比大，现在感觉无症状感染者占比并不是先前所讲的那样，所以，放开是错误的选择。那么，就现阶段的疫情到底应不应该放开？放开的依据是什么？放开后为什么没有无症状感染者？放开是必须的。新冠疫情三年，给民众带来了难以忍受之痛，尤其是有些地方的加码封控更让民众苦不堪言，同时也给整个国家的经济发展带来了巨大的困难。纵观世界各国现阶段的疫情防控，包括我国的香港地区在内都已经先后放开了，而放开后的疫情结果并不是想象的那么可怕，也为我国全面有序放开提供了参考和借鉴。如果继…	评论	数量 准确性 实属 感染者 比例 感染者 比例 数字 理由 症状 感染者 感觉 错误 疫情 疫情 民众 地方 加码 民众 国家 经济 发展 纵观 世界 疫情 想象 有序 民生 国家 经济 国家 政策 国家 战略 大面积 疫情 病毒 传染性 病毒 毒性 弱化 重症 死亡率 流感 轻症 普通型 感染者 短时间 医院 有序 大面积 医疗 病例 资料 重症 死亡率 数据 病毒 情况 老人 病情 住院 轻症 医院 决策 数量 实际意义 病毒感染 类型 因素 因素 重症 死亡率 轻症 普通型 住院治疗 短时间 大面积 医疗 病例 数量 直觉 科学 检测 手段 方法 数量 感染者 数量 全员 筛查 地方 数据 精准 情况 地方 乌纱帽 少报 数量 全员 症状 感染者 病毒 传染性 症状 感染者 情况 人数 原因 方向 发展 方向 病毒 消失 阴性 方向 症状 普通型 全员 数量 轻症 普通型 高峰期 …	Topic #10	[0.00078008 0.13933906 0.08278251 0.0256305 0.00078013 0.00078014 0.15241524 0.03059935 0.00078033 0.00078014 0.56455224 0.0007803 ]
21财经：随着疫情防控措施的进一步优化调整，防疫物资需求随之暴增。继退烧药、抗原检测试剂盒、N95口罩、酒精喷雾等需求集中爆发后，伴随“沉默性缺氧”问题被大众熟知，血氧仪、制氧机等产品亦迅速走俏。多家上市公司相关人士向21世纪经济报道记者坦言，目前制氧机、血氧仪等产品确实“供不应求”，均在“加班加点”保供状态。不过对于上市公司后续的业绩影响，目前尚无法判断。	评论	财经 措施 优化 调整 退烧药 试剂盒 酒精 喷雾 大众 血氧仪 制氧机 产品 人士 世纪 经济 记者 坦言 制氧机 血氧仪 产品 加班加点 状态 业绩 影响	Topic #9	[0.00581467 0.18263403 0.00581439 0.00581417 0.07337343 0.00581426 0.00581447 0.00581515 0.00581509 0.60622492 0.0058159 0.09124953]
【新冠疫情防控近三年后为何回归乙类管理——权威专家详解新冠病毒感染实行“乙类乙管”系列之一】O新冠疫情防控近三年后为何回归乙类管理——权威专家详解新冠病毒感染实行“乙类乙管”系列之一 #防控近三年后为何回归乙类管理# 2锡林郭勒盟 ?	评论	乙类 管理 权威专家 病毒感染 乙类 管理 权威专家 病毒感染 防控 乙类 管理	Topic #1	[0.00980414 0.60919611 0.00980402 0.29275265 0.00980474 0.00980399 0.00980793 0.00980666 0.00980405 0.00980449 0.00980728 0.00980393]
【新冠疫情#防控近三年后为何回归乙类管理#——权威专家#详解新冠病毒感染实行乙类乙管#系列之一】 随着奥密克戎病毒致病性的减弱、疫苗接种的普及、防控经验的积累，我国疫情防控面临新形势新任务。 26日，国家卫生健康委发布公告，将于2023年1月8日将新型冠状病毒感染从“乙类甲管”调整为“乙类乙管”。这是自2020年1月20日我国开始实施严格的传染病甲类防控措施后，疫情防控政策的又一次重大调整。 执行“乙类甲管”已近3年的调控政策，此次为何调整为“乙类乙管”？政策调整的主要依据是什么？调整是否意味着防控力度降低？调整之后会带来哪些改变？国务院联防联控机制特邀权威专家、国家卫健委新冠疫情应对处置工作领导小组专家组组长梁万年第一时间回应公众关切。 问：新冠病毒感染从“乙类甲管”调整为“乙类乙管”的主要依据是什么？ 答：分类管理一直是我国传染病防控的策略，一直实行动态调整，依法科学管理一直是我国应…	评论	疫情 防控 乙类 管理 权威专家 病毒感染 病毒 致病性 疫苗 防控 经验 形势 国家 发布公告 乙类 甲管 调整 传染病 甲类 防控 措施 政策 调整 乙类 甲管 调控 政策 调整 政策 调整 调整 防控 力度 调整 机制 权威专家 疫情 工作 领导小组 专家组 时间 公众 病毒感染 乙类 甲管 调整 分类管理 传染病 防控 策略 动态 调整 依法 科学管理 传染病 原则 法定 传染病 甲类 乙类 丙类 甲类 传染病 鼠疫 肺炎 传染性 非典型 肺炎 艾滋病 肺炎 传染性 非典型 肺炎 炭疽 炭疽 甲类 传染病 控制措施 丙类 传染病 监测 管理 传染病 流行性 传染病 乙类 甲管 调整 条件 依法 前提 病原体 疾病 性质 危害性 人群 免疫力 系统 抵抗力 疫情 现状 专家 经验 综合 因素 决策 法理 传染病 公民 人体 生命安全 经济损失 社会 影响 国家 公民 社会 高强度 …	Topic #1	[2.63040131e-04 3.84657908e-01 2.63106861e-04 2.63079538e-04 5.76430177e-02 2.63057141e-04 2.43451888e-01 2.63096369e-04 2.63049768e-04 2.63055880e-04 3.12142618e-01 2.63083574e-04]
重大调整！新冠病毒感染将实行“乙类乙管”新冠病毒感染将自2023年1月8日起由“乙类甲管”调整为“乙类乙管”，这是我国新冠疫情防控政策的一次重大调整。国家卫生健康委26日发布公告，将新型冠状病毒肺炎更名为新型冠状病毒感染。根据公告，经国务院批准，自2023年1月8日起，解除对新型冠状病毒感染采取的《中华人民共和国传染病防治法》规定的甲类传染病预防、控制措施；新型冠状病毒感染不再纳入《中华人民共和国国境卫生检疫法》规定的检疫传染病管理。国务院联防联控机制综合组当日印发《关于对新型冠状病毒感染实施“乙类乙管”的总体方案》。方案指出，综合评估病毒变异、疫情形势和我国防控基础等因素，我国已具备将新型冠状病毒感染由“乙类甲管”调整为“乙类乙管”的基本条件。根据方案，2023年1月8日起，对新型冠状病毒感染实施“乙类乙管”。依据传染病防治法，对新冠病毒感染者不再实行隔离措施，不再判定密切接触者；不再…	评论	调整 病毒感染 病毒感染 乙类 甲管 调整 政策 调整 国家 发布公告 肺炎 公告 传染病 防治法 甲类 传染病 控制措施 国境 检疫 检疫 传染病 管理 机制 综合 印发 总体方案 方案 综合 评估 疫情 形势 防控 基础 因素 乙类 甲管 调整 条件 方案 传染病 防治法 病毒感染者 措施 病毒感染者 分级分类 收治 调整 医疗保障 政策 检测 策略 调整 调整 疫情 信息 内容 国境 检疫 入境 人员 货物 检疫 传染病 管理 措施 防控 工作 目标 措施 程度 群众 生命安全 限度 疫情 经济社会 发展 影响 钢铁网 网页 链接	Topic #1	[0.00144516 0.62993511 0.00144551 0.00144534 0.00144536 0.00144518 0.13511744 0.22193958 0.00144522 0.00144529 0.00144549 0.00144533]
【重庆经信委牵头强力推动全市医疗物资生产满产超产】重庆市委市政府高度重视新型冠状病毒肺炎治疗药品生产和供应工作，于近日成立了新型冠状病毒肺炎治疗药品生产和供应工作专班，由分管市领导任组长，市经济信息委、市商务委、市卫生健康委、市市场监管局、市医保局、市药监局等单位为成员，专班办公室设在重庆市经济和信息化委员会（以下简称“重庆经信委”），统筹负责全市新型冠状病毒肺炎治疗药品生产和供应工作。工作专班搭建后，重庆经信委牵头立即行动，迅速开展工作，成立了疫情防控医疗物资生产保供工作专班，旨在大力挖掘重庆市医疗物资生产潜力，严格落实保产保供措施，确保有效压实各方责任，强力推动重庆市医疗物资生产满产超产，大力协调全国各地原料物资入渝，精准采购、收储、调拨医疗机构、本地市场需求，专题研究紧缺医疗物资保障工作，保障广大人民群众的“安全感”“获得感”和“幸福感”。近日，重庆市委市政府、各有关市级部门积极行…	评论	强力 全市 医疗 物资 生产 市政府 肺炎 药品 生产 供应 工作 肺炎 药品 生产 供应 工作 专班 分管 领导 任组长 经济 信息 商务 市场 监管局 单位 成员 专班 办公室 经济 信息化 委员会 全市 肺炎 药品 生产 供应 工作 工作 专班 迅速开展 工作 医疗 物资 生产 工作 专班 医疗 物资 生产潜力 保产 措施 压实 责任 强力 医疗 物资 生产 全国 原料 物资 精准 医疗机构 市场需求 专题研究 医疗 物资 工作 群众 市政府 市级 部门 积极行动 药品 生产 供应 工作 进展 领导带头 物资 领导 工业 信息化 小儿 口服液 婴幼儿 用药 会同 商务 药品 地方 品种 目录 第一版 咽痛 症状 生产 个化 药品 中药 品种 医疗机构 社会 药店 专项 工作组 驻厂 服务 药友 制药 药业 原料药 商务 指导 防疫 药物 专区 电商 平台 专区 上线 调剂 儿童 分…	Topic #4	[0.00071846 0.00071853 0.00071852 0.00071869 0.62604965 0.00071844 0.1691743 0.00071878 0.00071846 0.15684649 0.00071864 0.04218104]
尽管疫情远未结束，但“乙类乙管”后，极端防控将成为历史。但不希望历史轻描淡写地结束，希望焊门隔离、入户消杀等违反法律、违背常识、违反科学、违反人性的极端防控措施的发明者和实施者能受到法律的制裁。 ?	评论	疫情 防控 历史 历史 焊门 入户 消杀 法律 常识 科学 人性 防控 措施 发明者 实施者 法律 制裁	Topic #1	[0.00892933 0.63878793 0.00893033 0.00893099 0.00892932 0.10336647 0.00892867 0.17747814 0.00892963 0.00892874 0.00892965 0.0089308 ]
【新冠疫情#防控近三年后为何回归乙类管理#——权威专家#详解新冠病毒感染实行乙类乙管#系列之一】 随着奥密克戎病毒致病性的减弱、疫苗接种的普及、防控经验的积累，我国疫情防控面临新形势新任务。 26日，国家卫生健康委发布公告，将于2023年1月8日将新型冠状病毒感染从“乙类甲管”调整为“乙类乙管”。这是自2020年1月20日我国开始实施严格的传染病甲类防控措施后，疫情防控政策的又一次重大调整。 执行“乙类甲管”已近3年的调控政策，此次为何调整为“乙类乙管”？政策调整的主要依据是什么？调整是否意味着防控力度降低？调整之后会带来哪些改变？国务院联防联控机制特邀权威专家、国家卫健委新冠疫情应对处置工作领导小组专家组组长梁万年第一时间回应公众关切。 问：新冠病毒感染从“乙类甲管”调整为“乙类乙管”的主要依据是什么？ 答：分类管理一直是我国传染病防控的策略，一直实行动态调整，依法科学管理一直是我国应…	评论	疫情 防控 乙类 管理 权威专家 病毒感染 病毒 致病性 疫苗 防控 经验 形势 国家 发布公告 乙类 甲管 调整 传染病 甲类 防控 措施 政策 调整 乙类 甲管 调控 政策 调整 政策 调整 调整 防控 力度 调整 机制 权威专家 疫情 工作 领导小组 专家组 时间 公众 病毒感染 乙类 甲管 调整 分类管理 传染病 防控 策略 动态 调整 依法 科学管理 传染病 原则 法定 传染病 甲类 乙类 丙类 甲类 传染病 鼠疫 肺炎 传染性 非典型 肺炎 艾滋病 肺炎 传染性 非典型 肺炎 炭疽 炭疽 甲类 传染病 控制措施 丙类 传染病 监测 管理 传染病 流行性 传染病 乙类 甲管 调整 条件 依法 前提 病原体 疾病 性质 危害性 人群 免疫力 系统 抵抗力 疫情 现状 专家 经验 综合 因素 决策 法理 传染病 公民 人体 生命安全 经济损失 社会 影响 国家 公民 社会 高强度 …	Topic #1	[2.63732969e-04 3.84538395e-01 2.63800815e-04 2.63773546e-04 5.80178125e-02 2.63750871e-04 2.42116485e-01 2.63789727e-04 2.63743516e-04 2.63749431e-04 3.13217189e-01 2.63777476e-04]
#疫情公布频次调整为每月一次##新冠肺炎更名为新冠感染##解除对新冠感染的甲类传染病防控措施#啊2019.12.26-2022.12.26防疫整三年该说不说 这三年的时光 我作为最最底层的打工仔 始终处于一种水深火热的状态 尤其是近半年 几乎天天24小时待命 希望接下来是真的恢复正常而不是继续催下不来床的或者脑子已经不清楚的老年人打疫苗 ???	评论	疫情 调整 肺炎 甲类 传染病 防控 措施 防疫 时光 最底层 打工仔 状态 小时 待命 脑子 老年人 疫苗	Topic #1	[0.00757659 0.39169268 0.00757576 0.00757576 0.00757617 0.00757781 0.00757931 0.00758007 0.18148024 0.00757598 0.35863357 0.00757605]
我说，你们应该庆幸那些fraction现在才赢赢的还只是疫情防控和一些经济政策，保得住对外要是早个一两年就赢了，把全中国的树砍了都不够做棺材现在好很多，起码只需要准备柴火 ?	评论	经济 政策 棺材 起码 柴火	Topic #11	[0.03125053 0.03125814 0.03125176 0.03125475 0.03125056 0.03125095 0.03125071 0.03125 0.03125086 0.03125199 0.03125005 0.6562297 ]
【国泰君安：操作系统&数据库峰会召开在即，催化信创行情（附股）】操作系统&数据库峰会即将召开，有望成为信创行情催化剂。12月28日至29日，欧拉操作系统峰会及高斯数据库峰会即将召开，峰会将汇集政府监管部门、开源软件社区代表、商业软件发行商、金融/电信等核心下游客户的全产业链力量，共同研讨欧拉及高斯最新的技术迭代特性及商业化进程，以加快实现高水平的科技自立自强，同时也有望再次提振市场对信创板块的关注度，成为信创行情催化剂。头部基础软件厂商积极参与欧拉及高斯生态建设，深度受益于信创推进。根据华为开发者大会数据及IDC数据，欧拉操作系统及高斯数据库已经成为目前国内市占率最高的国产服务器操作系统及数据库技术路线。因而欧拉及高斯社区吸引了头部信创基础软件厂商的积极参与，此次欧拉峰会将设立麒麟软件、麒麟信安、统信软件、软通动力、中科创达5个分会场，高斯峰会将设立海量数据、云和恩墨、南大通用3个分会场…	评论	国泰君安 数据库 峰会 信创 行情 附股 数据库 峰会 信创 行情 催化剂 峰会 数据库 峰会 峰会 政府 监管部门 开源 软件 社区 代表 商业软件 发行商 金融 电信 核心 客户 产业链 力量 研讨 技术 特性 商业化 进程 科技 市场 信创 板块 关注度 信创 行情 催化剂 头部 基础 软件厂商 信创 开发者 大会 数据 数据 数据库 市占率 国产 服务器 数据库 技术 路线 社区 头部 信创 基础 软件厂商 峰会 麒麟 软件 麒麟 信安 软件 软通 动力 分会场 峰会 海量 数据 分会场 厂商 商业 软件 商业 落地 进展 品牌 影响力 信创 产业 拐点 信创 板块 发展 预期 政策 新一轮 信创 党政 金融 电信 行业 信创 政策 资金面 压力 优惠 信贷政策 党政 行业 客户 信创 压力 基本面 行业 信创 党政 信创 启动 业绩 基数 信创 板块 业绩 拐点 预期 发展 投…	Topic #9	[0.00144527 0.00144514 0.00144567 0.00144547 0.03728049 0.00144545 0.00144531 0.00144518 0.00144522 0.48850209 0.00144528 0.46120942]
#防控近三年后为何回归乙类管理#梁万年：为了更好地统筹疫情防控和社会经济发展，更好地聚焦重点的防控领域和措施，更加科学地进行疫情防控，所以从“乙类甲管”调整为“乙类乙管”的条件已经具备。 ?	评论	防控 乙类 管理 社会 经济 发展 重点 防控 领域 措施 科学 乙类 甲管 调整 条件	Topic #1	[0.00617601 0.60104324 0.20298933 0.14039969 0.00617462 0.00617311 0.00617365 0.0061746 0.00617301 0.00617393 0.00617352 0.00617528]
新冠疫情防控近三年后为何回归乙类管理——权威专家详解新冠病毒感染实行“乙类乙管”系列之一O新冠疫情防控近三年后为何回归乙类管理——权威专家详解新冠病毒感染实行“乙类乙管”系列之一 2德州·黄家楼村卫生室 ?	评论	乙类 管理 权威专家 病毒感染 乙类 管理 权威专家 病毒感染 黄家 楼村	Topic #1	[0.01388889 0.4617342 0.01388904 0.26602731 0.01389014 0.01388889 0.14722644 0.01389321 0.01388909 0.01388977 0.01389414 0.01388889]
【“乙类乙管”：防控措施带来哪些改变？风险如何防范？——权威专家详解新冠病毒感染实行“乙类乙管”系列之三】O网页链接 #疫情公布频次调整为每月一次# 2锡林郭勒盟 ?	评论	防控 措施 风险 权威专家 病毒感染 网页 链接 疫情 调整	Topic #1	[0.01086988 0.88042661 0.01086986 0.01086957 0.01086989 0.01087 0.01087143 0.01087049 0.01086972 0.01086983 0.01087239 0.01087032]
新冠疫情防控近三年后为何回归乙类管理——权威专家详解新冠病毒感染实行“乙类乙管”系列之一O新冠疫情防控近三年后为何回归乙类管理——权威专家详解新冠病毒感染实行“乙类乙管”系列之一 ?	评论	乙类 管理 权威专家 病毒感染 乙类 管理 权威专家 病毒感染	Topic #1	[0.01388889 0.4617342 0.01388904 0.26602731 0.01389014 0.01388889 0.14722644 0.01389321 0.01388909 0.01388977 0.01389414 0.01388889]
【小区封闭久未进荤腥，男子忍痛杀自家金龙鱼做菜：贵点也值得】因疫情小区封闭，男子被封闭在家。由于没有储备过多的食物，男子无奈从自家鱼缸里捞出一条金龙鱼，忍痛杀了之后，放上葱姜蒜蒸了吃了。对此，男子表示，疫情防控从我做起。 含着热泪大吃三碗，为了解馋，也真是拼了！不过这盘鱼也够贵的，怎么着也得几千吧？有网友评论这种观赏鱼，通常都不好吃啊！养鱼对鱼难道都没有一点感情吗？吃一年素我也舍不得杀自己的宠物！ 对于姜先生一家以这种特殊的方式支持“抗疫”，你们怎么看？	评论	小区 荤腥 男子 做菜 贵点 疫情 小区 男子 储备 食物 男子 鱼缸 姜蒜 男子 热泪 网友 评论 观赏鱼 养鱼 感情 宠物 方式 抗疫	Topic #5	[0.00980411 0.00980546 0.00980417 0.00980405 0.00980598 0.56106119 0.00980782 0.20284307 0.00980614 0.0098052 0.1478481 0.00980471]
#陕西大小事# 【梁万年：#调整为乙类乙管不是放任不管#】#乙类乙管不是放任不管# 国务院联防联控机制昨天（26日）发布了《关于对新型冠状病毒感染实施“乙类乙管”的总体方案》。方案指出，我国已具备将新型冠状病毒感染由“乙类甲管”调整为“乙类乙管”的基本条件。我国传染病防控依法实施分类管理 动态调整方案要求调整人群检测策略，社区居民根据需要“愿检尽检”，不再开展全员核酸筛查，分级分类救治患者。那么，我国将新冠病毒感染从乙类传染病按甲类管理调整为乙类传染病按乙类管理的主要依据是什么？为何会在当前做出这样的调整？总台央视记者近日专访了国家卫生健康委新冠疫情应对领导小组专家组组长梁万年。梁万年介绍，目前我国法定传染病共有四十种，其中甲类传染病2种，乙类传染病27种，丙类传染病11种。* 甲类传染病包括鼠疫、霍乱。此类传染病发生后，报告疫情的时间限制，对病人、病原携带者的隔离、治疗方式以及对疫点、…	评论	调整 机制 总体方案 方案 乙类 甲管 调整 条件 传染病 防控 依法 分类管理 动态 调整 方案 调整 人群 检测 策略 社区 居民 全员 核酸 筛查 分级分类 患者 病毒感染 甲类 管理 调整 乙类 管理 调整 总台 记者 国家 疫情 领导小组 专家组 法定 传染病 甲类 传染病 丙类 传染病 甲类 传染病 鼠疫 传染病 报告 疫情 时间 病人 病原 携带者 方式 疫点 疫区 强制执行 艾滋病 病毒性 肝炎 管控 措施 丙类 传染病 监测 管理 传染病 流感 流行性 腮腺炎 分类管理 传染病 防控 策略 动态 调整 依法 科学管理 传染病 原则 传染病 法定 法定 传染病 法定 传染病 综合 病原体 特性 疾病 特征 传播速度 生命 危害 社会 经济 影响 人群 免疫力 卫生系统 防控 能力 因素 决策 因素 变化 传染病 分类 调整 防控 策略 措施 优化 调整 国家 疫情 领导小…	Topic #1	[6.91043314e-03 5.39200105e-01 4.78130760e-04 1.36308879e-02 4.78213257e-04 4.78118370e-04 4.68551722e-02 1.01391255e-01 4.78057550e-04 4.78085395e-04 2.70287439e-01 1.93341027e-02]
#疫情防控科普知识# 无数平凡的力量正在汇聚成抗击疫情的强大正能量。心往一处想、劲往一处使，坚决夺取疫情防控攻坚战的最终胜利！ 疫情防控是一场没有旁观者的全民战争，作为普通人，也许我们无法全部披上“战袍”在抗疫一线冲锋陷阵，但是为了共同的家园，我们同样要各尽所能去传递温暖向上的力量。哪怕只是严格遵守各项防疫规定，不信谣、不传谣，更自律、更自觉地参与到疫情防控中来，也是在为战疫注入正能量。	评论	科普知识 力量 抗击 疫情 能量 胜利 旁观者 全民 战争 普通人 战袍 抗疫 家园 力量 防疫 传谣 自律 战疫 能量	Topic #5	[0.00757582 0.00757669 0.0075759 0.00757576 0.00757596 0.91666442 0.00757593 0.00757591 0.0075759 0.00757578 0.00757606 0.00757589]
随着疫情形势不断变化，防控政策持续优化，新冠疫情防控进入新阶段。#北京市疾病预防控制中心#为了解我市居民感染情况，进一步分析疫情发展态势和特点，为我市疫情防控决策提供科学依据，为公众提供更好地健康服务和生活保障，北京市疾病预防控制中心诚邀您参加“北京市居民新冠病毒感染情况调查”！本次调查由北京市疾病预防控制中心具体实施，调查结果将为我市疫情防控政策措施调整提供参考依据。此次调查为匿名调查，不会透露您的个人隐私，请放心参加！	评论	疫情 形势 变化 防控 政策 优化 阶段 疾病 居民 情况 分析 疫情 发展 态势 决策 公众 服务 生活 疾病 居民 病毒感染 情况 调查 调查 疾病 调查结果 政策措施 调整 调查 调查	Topic #10	[0.00331141 0.36592061 0.00331232 0.00331227 0.1478694 0.00331162 0.00331171 0.00331221 0.00331179 0.00331157 0.45640295 0.00331214]
【孙绍骋主持召开自治区党委常委会会议暨自治区应对新冠肺炎疫情工作领导小组会议】 12月26日上午，孙绍骋主持召开自治区党委常委会会议暨自治区应对新冠肺炎疫情工作领导小组会议，传达学习中央农村工作会议精神和习近平总书记近期重要指示精神，安排部署疫情防控工作。 会议指出，习近平总书记在中央农村工作会议上发表的重要讲话，为我们做好“三农”工作提供了重要遵循，我们要认真抓好学习贯彻，推动党中央决策部署在内蒙古大地开花结果。各地区各部门要把贯彻会议精神同完成总书记交给内蒙古的五大任务结合起来，从体制机制入手，深入研究优化农村牧区人口布局、破除城乡二元结构、推进土地经营流转等重大问题，为加快实现农牧业和农村牧区现代化提供有力支撑。要主动从中央农村工作会议精神中找思路、领任务，深入谋划做好乡村振兴、高标准农田建设、种业振兴、粮食节约等工作，能干的事情加紧干起来。要加强农牧业干部培训，打造一支过硬队伍。…	评论	自治区 会议 自治区 肺炎 疫情 工作 领导 小组会议 自治区 会议 自治区 肺炎 疫情 工作 领导 小组会议 中央 农村 工作 会议 精神 总书记 指示精神 部署 工作 会议 总书记 中央 农村 工作 会议 三农 工作 决策 部署 大地 开花结果 地区 部门 会议 精神 总书记 体制 机制 深入研究 优化 农村 牧区 人口 布局 城乡 结构 土地 经营 农牧业 农村 牧区 现代化 中央 农村 工作 会议 精神 思路 谋划 乡村 高标准 农田 建设 种业 粮食 节约 工作 能干 事情 农牧业 干部 培训 队伍 会议 总书记 精神 服务 能源 合作 国学 研究 工商界 人士 优质 服务 生物 平台 会议 全区 工作 情况汇报 工作 战略性 成果 限度 群众 生命安全 实践证明 大政方针 政策 防控 措施 效果 思想 统一 阶段 决策 部署 会议 部署 文件 服务 服务 工作 盘点 短板 漏…	Topic #2	[0.000839 0.13649246 0.57202405 0.01790864 0.233161 0.00083904 0.03454024 0.00083907 0.00083914 0.00083925 0.00083906 0.00083904]
【乙类乙管是否意味着我国完全回到了疫情前的状态？梁万年回应】 #乙类乙管后如何保护脆弱人群# 26日，国家卫生健康委发布公告，将于2023年1月8日将新型冠状病毒感染从“乙类甲管”调整为“乙类乙管”。这是自2020年1月20日我国开始实施严格的传染病甲类防控措施后，疫情防控政策的又一次重大调整。#新冠肺炎更名为新冠感染# 执行“乙类甲管”已近3年的调控政策，此次为何调整为“乙类乙管”？政策调整的主要依据是什么？调整是否意味着防控力度降低？调整之后会带来哪些改变？国务院联防联控机制特邀权威专家、国家卫健委新冠疫情应对处置工作领导小组专家组组长梁万年第一时间回应公众关切。（新华社） O“乙类乙管”是否意味着我国完全回到了疫情前的状态？梁万年回应	评论	疫情 状态 人群 国家 发布公告 乙类 甲管 调整 传染病 甲类 防控 措施 政策 调整 肺炎 乙类 甲管 调控 政策 调整 政策 调整 调整 防控 力度 调整 机制 权威专家 疫情 工作 领导小组 专家组 时间 公众 疫情 状态	Topic #1	[0.00301228 0.85262276 0.00301236 0.00301211 0.00301252 0.00301233 0.00301262 0.00301268 0.00301272 0.00301222 0.11725286 0.00301253]
#2022年教育盘点# 【回首2022，教育系统发生了这些大事……】“回顾即将过去的2022年，是我们党和国家历史上极为重要的一年。这一年，党的二十大胜利召开，这是在全党全国各族人民迈上全面建设社会主义现代化国家新征程、向第二个百年奋斗目标进军的关键时刻召开的一次十分重要的大会。”在今天教育部召开的新闻发布会上，教育部新闻发言人续梅回顾了2022年的教育大事。续梅指出，在党的二十大报告中，首次把教育、科技、人才进行“三位一体”统筹安排，一体部署，并且摆放在论述“全面建设社会主义现代化国家的首要任务”，也就是“高质量发展”之后的突出位置，极具战略意义和深远影响。这深刻体现了习近平总书记对于教育的关心重视一以贯之，对新时代新征程教育的基础性、先导性、全局性地位和作用的强调与期待。这一年，习近平总书记一如既往十分关心教育工作，五四青年节前夕，习近平总书记在中国人民大学考察时发表重要讲话，并向全…	评论	教育 盘点 教育 系统 党和国家 历史 胜利 建设 现代化 国家 征程 关键时刻 大会 教育部 新闻 发布会 教育部 新闻 教育 报告 教育 科技 人才 统筹安排 一体 部署 建设 现代化 国家 首要任务 高质量 发展 突出位置 极具 战略意义 总书记 教育 关心 时代 征程 教育 基础性 先导性 全局性 地位 总书记 教育 工作 总书记 全国 儿童 中心 全国 优师 计划 全国 教师 总书记 学校 调研 学校 方式 教育 工作 部署 教育战线 总书记 部署 关心 教育 现代化 建设 教育 强国 教育 全国 干部 决策 部署 教育 改革 教育 发展 职业 教育法 时代 强师 计划 基础学科 意见 领导 校长 负责制 意见 课程 方案 课程标准 世界 一流 职业 教育 体系 建设 改革 意见 事关 顶层 设计 重磅 政策 国家 教育 数字化 战略 教育 评价 改革 考试 制度 改革 工作 …	Topic #2	[0.00087574 0.02697004 0.60341988 0.00087605 0.00087603 0.00087584 0.00087602 0.00087591 0.36172696 0.00087579 0.00087602 0.00087572]
#沈阳医学院#我校两名学子喜获2021年度#中国电信奖学金# 近日，由共青团中央、全国学联指导，中国电信集团有限公司、中国光华科技基金会联合举办的2021年度“中国电信奖学金”推报活动获奖者名单揭晓，我校基础医学院庞舒心、公共卫生学院程佳佶两名同学荣获2021年度“中国电信奖学金”。据悉，“中国电信奖学金”旨在通过遴选和推荐一批理想远大、信念坚定的模范，刻苦学习、锐意创新的模范，敢于斗争、善于斗争的模范，艰苦奋斗、无私奉献的模范，崇德向善、严守纪律的模范，引领当代大学生树立远大理想、热爱祖国，艰苦奋斗、砥砺前进，争做堪当民族复兴重任的时代新人。（一）基础医学院临床医学专业2019级学生庞舒心事迹庞舒心，女，中共党员，沈阳医学院基础医学院临床医学专业2019级学生。担任班级学习委员，在校累计获评国家奖学金、国家励志奖学金、辽宁省政府奖学金、院长奖学金、五次校级一等奖学金、一次校级二等奖学金…	评论	医学院 学子 年度 奖学金 指导 有限公司 光华 科技 基金会 年度 奖学金 活动 获奖者 名单 基础 医学院 公共卫生 学院 同学 年度 奖学金 奖学金 理想 信念 模范 模范 斗争 模范 模范 模范 大学生 远大理想 民族 重任 时代 新人 基础 医学院 专业 学生 事迹 中共党员 医学院 基础 医学院 专业 学生 班级 委员 国家 奖学金 国家 励志 奖学金 奖学金 院长 奖学金 校级 奖学金 校级 奖学金 医学院 挑战杯 大学生 创业 计划 竞赛 一等奖 传统 文化 医德 医风 作品 优秀奖 抗疫 先锋 校级 学风 标兵 荣誉称号 时代 学生 本职 本色 同学 坚定信念 入学 学医 时光 同学 医学 成绩 学期 综合 成绩 教室 同学们 抗疫 时代 先锋 党员 风尚 同学 思想 政治觉悟 发展 学生党员 医学生 责任 全国 疫情 时刻 党员 冲锋 口号 家乡 志愿者 行列 社区 …	Topic #8	[0.00061665 0.00061664 0.16754083 0.00061668 0.15330126 0.1608181 0.0006167 0.03358291 0.40696027 0.00061676 0.07409659 0.00061662]
全力满足群众金融服务需求 日前，中国银保监会对外发布通知，要求银行业保险业全面贯彻落实疫情防控优化措施，积极稳妥做好线下金融服务，大力推广使用线上金融服务，全力满足人民群众基础金融服务需求。随着疫情防控更加科学精准，此举有助于促进基础金融服务提质增效，及时解决群众急难愁盼问题。接下来，要持续优化基础金融服务办理流程，积极引导客户通过手机银行、网上银行等无接触方式办理业务。同时，也要切实抓好安全生产和应急管理工作，强化重点领域金融支持，全力做好医疗卫生、物流保供等行业的资金保障和金融服务工作。来源：《经济日报》	评论	群众 金融服务 银行业 保险业 优化 措施 线下 金融服务 大力推广 金融服务 群众 基础 金融服务 科学 精准 基础 金融服务 提质 群众 优化 基础 金融服务 办理 流程 客户 手机 银行 方式 办理 业务 生产 应急 管理工作 重点 领域 金融 医疗卫生 物流 行业 资金 金融服务 工作 来源 经济日报	Topic #4	[0.00301233 0.10756268 0.05768372 0.00301227 0.4210894 0.0030124 0.00301272 0.00301344 0.00301269 0.38956274 0.00301244 0.00301317]
致敬英雄 疫情防控，人人有责。 ?	评论		Topic #0	[0.08333333 0.08333333 0.08333333 0.08333333 0.08333333 0.08333333 0.08333333 0.08333333 0.08333333 0.08333333 0.08333333 0.08333333]
要坚持科学精准、动态清零，健全常态化防控机制，从严从实开展防控工作，落实早发现、早报告、早隔离、早治疗要求，不断优化疫情防控举措，加强疫苗、快速检测试剂和药物研发等科技攻关，使防控工作更有针对性，切实提高科学精准防控水平，尽快遏制疫情扩散蔓延势头，有效维护经济社会发展大局和谐稳定。	评论	科学 精准 常态 防控 机制 防控 工作 报告 早隔离 优化 疫苗 检测 试剂 药物 科技攻关 防控 工作 针对性 科学 精准 防控 水平 疫情 势头 经济社会 发展 大局	Topic #1	[0.0039685 0.58072806 0.11706554 0.00396829 0.0039691 0.00396848 0.04639174 0.15292544 0.0039684 0.00396845 0.07510942 0.00396857]
人人都是防疫员，个个都是战斗员，疫情就是命令，防控就是责任。与时间赛跑，同病毒较量，疫情终会过去，静候春暖花开，没有理由退缩，没有理由懈怠，宁可十防九空，不可失防万一。绝不可掉以轻心，绝不可置身事外，病毒无情，人间有情。 ?	评论	防疫 战斗员 疫情 命令 防控 责任 时间 病毒 疫情 终会 静候 理由 理由 病毒 无情 人间 有情	Topic #5	[0.00757627 0.00757834 0.00757581 0.00757578 0.00757626 0.55087239 0.007576 0.00757665 0.00757651 0.00757587 0.37336402 0.0075761 ]
加强疫情防控，注意休息，减少人员聚集，外出时一定要戴口罩！ ?	评论	人员	Topic #0	[0.49997527 0.0454582 0.04545455 0.04545455 0.04546024 0.04545533 0.04545466 0.04546441 0.04545455 0.04545476 0.04545896 0.04545455]
疫情期间，孩子需要持续待在家里，外出活动减少，不能和同伴一起，他们的负面情绪可能会持续积压。请家长理解孩子，及时进行正面疏导，可以通过运动、音乐、阅读来帮助孩子减压，保持积极心态。.树立良好饮食风尚，推广文明健康生活习惯早预防、早发现、早报告、早隔离、早治疗每个人是自己健康的第一责任人坚持勤洗手、戴口罩、常通风、公筷制、“一米线”、咳嗽礼仪、清洁消毒等良好卫生习惯坚持合理膳食、适量运动等健康生活方式科学佩戴口罩，每个口罩累计佩戴时间不超过8小时减少外出、避免聚集、保持社交距离、做好个人防护主动配合做好风险排查、核酸检测等防控措施响应国家新冠病毒疫苗接种政策，做到“应接尽接 ???	评论	疫情 孩子 活动 同伴 负面 情绪 积压 家长 孩子 运动 音乐 孩子 心态 饮食 风尚 生活习惯 报告 早隔离 责任人 勤洗手 通风 公筷 米线 礼仪 消毒 卫生习惯 膳食 运动 生活 方式 科学 口罩 时间 小时 社交 距离 风险 排查 防控 措施 国家 病毒 疫苗 政策	Topic #10	[0.00292437 0.0029257 0.00292417 0.00292439 0.00292444 0.00292435 0.00292424 0.00292449 0.37763367 0.00292424 0.59312134 0.00292461]
新型冠状病毒感染“乙类乙管”疫情监测方案#常态化疫情防控# O新型冠状病毒感染“乙类乙管”疫情监测方案 ?	评论	疫情 监测 方案 疫情 监测 方案	Topic #10	[0.0138896 0.01389241 0.01388912 0.01388889 0.01388954 0.013891 0.23999494 0.01389071 0.01388976 0.01388956 0.62110518 0.01388928]
本着坚持“疫情要防住、经济要稳住、发展要安全”的总要求，按照“动态清零”的总方针，随着疫情形势的变化和对病毒认识的深化，国家先后颁布九版疫情防控方案，防控策略和举措越来越科学、越来越精准、越来越有效，统筹疫情防控和经济社会发展的水平也越来越高。防控积极、治理科学、举措得力、成效显著，世人有目共睹。	评论	疫情 经济 发展 总方针 疫情 形势 变化 病毒 国家 方案 防控 策略 科学 精准 经济社会 发展 水平 防控 科学 成效显著 世人	Topic #1	[0.00520846 0.86669377 0.00521118 0.00520862 0.00520852 0.00520864 0.00520911 0.00520867 0.00520848 0.00520866 0.08121453 0.00521135]
疫情当前，防控就是责任，在这场没有硝烟的战斗里，那一个个最可爱的身影，扛起责任担当，日夜奋战在各条战线、各个岗位，用爱心传递温度与正能量。众志成城，共克时艰，只要我们有足够的向心力和凝聚力，未来不远，明天可期。何其有幸， 生于华夏，辛苦了奋战在一线的医务人员，社区工作人员，志愿者，感激您们在特殊时刻带着满满正能量，奋斗在防疫一线。	评论	疫情 防控 责任 硝烟 身影 责任 岗位 爱心 温度 能量 众志成城 共克 时艰 凝聚力 医务人员 社区 工作人员 志愿者 时刻 能量 防疫	Topic #5	[0.00520876 0.00520921 0.00520848 0.00520835 0.00520916 0.81578883 0.00520873 0.00520872 0.00520851 0.00520837 0.13212452 0.00520838]
从严抓好疫情防控工作，要讲究战略战术，落实职责任务，务求扎实成效。要强化战略思维，保持战略定力，坚持稳中求进，压实属地、部门、单位、个人四方责任，在统筹好疫情防控和经济社会发展的原则下，积极采取更加有效措施、更加务实行动，努力用最小的代价实现最大的防控效果，最大限度减少疫情给经济社会发展带来的不利影响。	评论	工作 讲究 战略战术 职责 战略思维 战略 定力 压实 属地 部门 单位 责任 经济社会 发展 原则 措施 代价 防控 效果 限度 疫情 经济社会 发展 影响	Topic #2	[0.00495072 0.27009753 0.38596271 0.00495083 0.16414627 0.00495141 0.00495183 0.14018349 0.00495111 0.00495113 0.00495154 0.00495143]
新冠肺炎疫情常态化防控情况下科学戴口罩（一）佩戴口罩时，有哪些注意事项?1.戴口罩前、摘口罩后，均应做好手卫生。2.区分口罩正反面，不能两面戴。3.不与他人混用或共用口罩。4.捏紧鼻夹，使口罩与脸颊贴合，避免漏气。5.一次性使用医用口罩和医用外科口罩均为限次使用，应定期更换。不建议清洗或使用消毒剂、加热等方法进行消毒后使用。	评论	肺炎 疫情 常态 防控 情况 科学 注意事项 口罩 区分 口罩 正反面 混用 共用 口罩 口罩 脸颊 漏气 医用 口罩 限次 定期 建议 消毒剂 方法 消毒	Topic #10	[0.00617303 0.00617441 0.00617297 0.00617529 0.00617328 0.00617347 0.00617471 0.00617359 0.00617323 0.00617299 0.93209007 0.00617296]
#大连身边事# 【通告！关于药品拆零销售】全市各零售药店：针对目前市场上部分疫情防控用药供应短缺局面，大连市政府有关部门正在积极协调药品批发企业以及各连锁药房总部拓展采购渠道，不断增加面向社会的药物投放量。同时，为更好保障市民用药可及性，在确保药品质量安全的基础上，倡导全市具备条件的零售药店对疫情防控用药进行拆零销售，现就有关事项通告如下：1.零售药店应依据《药品经营质量管理规范》开展从业人员拆零销售培训，规范药品拆零工作。2.零售药店拆零工作台及工具应保持清洁、卫生，防止交叉污染。3.零售药店拆零销售应当使用洁净、卫生的包装。4.零售药店要做好拆零销售记录，内容包括拆零起始日期、药品的通用名称、规格、批号、生产厂商、有效期、销售数量、销售日期、分拆及复核人员等。5.拆零销售应提供药品说明书原件或复印件，购药人可拍照留存。6.拆零销售期间，零售药店应保留原包装和说明书。在此倡议广大市民按…	评论	通告 药品 销售 全市 零售 药店 市场 用药 供应 局面 政府 部门 药品 企业 连锁 药房 总部 渠道 面向社会 药物 投放量 市民 用药 药品 质量 基础 全市 具备条件 零售 药店 用药 销售 事项 通告 零售 药店 药品 经营 质量 管理 规范 销售 培训 规范 药品 工作 零售 药店 工作台 工具 交叉 污染 零售 药店 销售 零售 药店 销售 记录 内容 药品 名称 规格 批号 生产 厂商 有效期 销售 数量 销售 人员 销售 药品 说明书 原件 复印件 购药 销售 零售 药店 说明书 倡议 市民 理性 购药 盲目 药品 资源 急需 患者 市场 监督 管理局	Topic #4	[0.00138534 0.00138509 0.00138517 0.0498709 0.48794927 0.00138506 0.08938008 0.04130125 0.00138514 0.32180227 0.00138515 0.00138526]
怎么说呢，也许用不了多久，如同躺平的西方一样呗，一边是三里屯的灯红酒绿，一边是八宝山的热火朝天，二者并不矛盾，人类的悲喜并不相通。这是一个重大公共卫生事件，在公共环境中到处都可能是传染源的情况下，说什么个人做好自己健康的第一责任人的说法跟我们嘲笑了三年多的白宫的高官权贵常态化核酸，然后让老百姓与病毒共存的本质是一样的，就是牺牲了老弱病残。中国政府在过去两年的抗疫过程中展示了高效的执行力和惊人的动员力，中国人在疫情面前也展现了尊重科学、文明自律、团结一心的集体素质和凝聚力，这才是过去两年我们能够做到动态清零取得成功的最根本原因。把病毒消灭清零这一点不是西方和其他国家不想做，是他们真的做不到。而当初外防输入的从严从紧，并没有让中国的防疫付出不可承受的代价，中国恰恰成为过去两年病毒肆虐全世界而保证了绝大多数中国人正常生活和经济增长的唯一大型经济体。绝大多数中国人没做过几次核酸，也没有被封控过，…	评论	躺平 灯红酒绿 二者 人类 公共卫生 事件 环境 传染源 情况 责任人 高官 老百姓 病毒 本质 抗疫 过程 执行力 动员 疫情 科学 自律 集体 素质 凝聚力 根本原因 病毒 国家 外防 防疫 代价 病毒 全世界 生活 经济 经济体 核酸 旅游景点 第九版 外防 疫情 科学 精准 防控 疫情 冲击 核酸 力度 地方 层层加码 全城 躺平 疫情 失控 借口 疫情 躺平 人类 历史 防疫 政策	Topic #1	[0.00242724 0.47197216 0.00242772 0.0024278 0.00242831 0.00242786 0.00242737 0.05289086 0.00242796 0.00242732 0.30875641 0.14695898]
#喀什超话#珍惜健康、做好公民、敬畏自然、懂得担当，是我们抗击疫情的“良方”，也是人生路上至为珍贵的财富。只要坚定信心、同舟共济、科学防治，把防控措施筑得牢、做得细，我们就一定能打赢疫情防控阻击战，随着疫情防控形势持续好转，新疆稳步有序推进复工复产、复商复市。城市的生产生活秩序正在稳步、有序恢复。大街上，又恢复了往日的车水马龙。湛蓝的天空也似乎在预示着一个新的开始。 哪怕是在疫情期间我们也要充满正能量，非常时期宅在宿舍，确保自身安全，不让家人担心，阳光明媚的早上，让心情充满阳光，让身体永远健康，让疫情尽快驱散，让生活恢复正常。	评论	公民 抗击 疫情 良方 人生 财富 科学 防控 措施 阻击战 形势 有序 复产 生产 生活 秩序 有序 天空 疫情 能量 时期 宿舍 家人 心情 身体 疫情 生活	Topic #1	[0.00381712 0.30691746 0.00381695 0.04206153 0.1261112 0.20155377 0.00381683 0.0038169 0.29663624 0.00381726 0.00381727 0.00381747]
澳门：明起取消重点人群和疑似症状、风险人群的核酸检测要求 【来源：界面新闻】澳门特区政府网12月26日消息，澳门新型冠状病毒感染应变协调中心表示，因应疫情和防控政策调整，12月27日起取消重点人群和疑似症状、风险人群的核酸检测要求，相关免费核酸检测预约链接也因而取消，若居民怀疑自己感染新型冠状病毒只须进行抗原检测即可。	评论	重点 人群 症状 风险 人群 来源 界面 新闻 消息 中心 因应 疫情 防控 政策 调整 重点 人群 症状 风险 人群 免费 链接 居民	Topic #10	[0.10736873 0.23466912 0.00450488 0.00450477 0.00450566 0.00450477 0.0045053 0.25086894 0.00450468 0.0045049 0.37105303 0.00450522]
【#重点场所防控指引#：#阳性人员原则上不带病上岗#】国务院联防联控机制发布防控指引：重点场所指人员密集、空间密闭，容易发生聚集性疫情的场所，包括场站码头、市场商超、展销场所、会议中心、体育场馆、文化场馆、娱乐休闲场所、洗浴场所、宗教活动场所、餐饮场所、交通运输工具等。疫情流行期间，实施错峰限流，保持安全距离，减少人员聚集；场所内工作人员开展健康监测，阳性人员原则上不带病上岗，如需到岗，应做好个人防护，减少与他人接触。更多↓O重点人群、重点机构、重点场所新型冠状病毒感染“乙类乙管”防控指引	评论	重点 场所 防控 阳性 人员 机制 防控 重点 场所 人员 密集 空间 疫情 场所 场站 码头 市场 场所 会议 中心 体育场馆 文化 场馆 娱乐 场所 场所 宗教 活动场所 餐饮 场所 工具 疫情 错峰 限流 距离 人员 场所 工作人员 阳性 人员 重点 人群 重点 机构 重点 场所 防控	Topic #0	[0.9771774 0.00207491 0.00207476 0.00207471 0.00207476 0.00207479 0.00207473 0.00207483 0.00207473 0.00207473 0.00207489 0.00207475]
#番禺播报# 【毅然坚守，做抗疫路上的“父女兵”】吴文生在支援现场维护秩序吴绮云在核酸检测点负责信息扫码 在这无硝烟的战疫中，有这么一对抗疫“父女兵”，父亲吴文生是勇于担当的中共党员，女儿吴绮云是乐于奉献的志愿者，父女俩同时投身参加支援海珠抗疫一线，从上涌村到鹭江村再到康乐村，30多天并肩作战，携手上演了抗疫“父女兵”的情景。 快到花甲之年的吴文生在2020年主动请战下沉到区疫情最为紧张的缤纷社区，成为了居民所熟悉的“社区大爷”。今年得知海珠区防控工作吃紧时，他义无反顾再次主动请战奔赴到抗疫一线。“我虽55岁，但经验丰富，干起活来不输年轻人，不信可以比一比！”他用实际行动践行了党章“随时为党和人民牺牲一切”的誓言。支援防疫工作中，他每天穿着密不透风的防护服持续工作4小时，汗水早已浸湿衣衫，但他从不喊苦、不叫累，和“战友”配合默契，规范高效地完成各项任务，是大家眼中的得力“战友”。 在任务…	评论	抗疫 父女 文生 现场 秩序 信息 硝烟 战疫 父女 父亲 文生 中共党员 女儿 志愿者 父女俩 投身 海珠 抗疫 抗疫 父女 情景 文生 疫情 社区 居民 社区 大爷 防控 工作 抗疫 经验丰富 年轻人 实际行动 党章 党和人民 誓言 防疫 工作 防护服 工作 小时 汗水 衣衫 战友 配合默契 规范 战友 老父亲 父爱 检查 队员 防护服 规范 社区 大爷 经验 熟练地 工作 生活 趣事 能量 海珠 防疫 工作 过程 文生 服从安排 队友 工作 遗漏 阵地 女儿 总会 总会 自豪 感觉 女儿 生父 风暴 小家 成就 成就 父女 防疫 目标 薪火相传 初心	Topic #5	[0.00226253 0.0022633 0.00226304 0.00226328 0.31467404 0.42814367 0.00226287 0.16425654 0.04345846 0.00226271 0.03362688 0.00226268]
【#新冠病毒感染调整为乙类乙管#】北京网友：防控结束了，疫情才刚开始；山东网友：医务太辛苦了，唉?可是没办法，我羊了都腿疼的下不了床，头疼得跟生掰天灵盖似的，一直躺着，一会冷一会热，不知道羊了还上班的人怎么熬过来的，唉?；北京网友：看开点 大势所趋 只是搞了个突然袭击 怀抱希望 明天会更好 加油！	评论	病毒感染 调整 网友 防控 疫情 网友 医务 办法 网友 搞了个	Topic #7	[0.01087038 0.2941091 0.01086965 0.01087016 0.01086965 0.01087086 0.01087145 0.59718623 0.01087036 0.01086997 0.01087226 0.01086993]
2022年12月22日山东淄博市淄川区服务基层人才面试真题（4+4两道题，小艺帮线上）1、习总书记关于青年责任担当的讲话?谈谈对这句话的理解?。2、领导安排你小王一组下基层做调研工作，但是小王解读的政策老百姓听不懂，还抱怨工作不好干，这个活没法干了，你怎么做？2022年12月22日山东淄博市张店区服务基层人才面试真题（5+5两道题，小艺帮线上）1、基层工作需要综合性全面性的人才，但是现在有些干部存在“偏科”的问题，只愿意做简单性重复性工作，请你结合岗位谈谈你的看法。?2、对于国家这三年的疫情政策，请谈谈你的看法。2022年12月22日山东淄博市博山区服务基层人才面试真题（5+5两道题，小艺帮线上）1、12月16日，中央经济工作会议指出：要把恢复和扩大消费摆在优先位置。请结合基层工作说说你的看法。2、一位老人在网络上哭诉自己的境遇，引发网络上网友的关注，并且呼吁政府寻求帮助，你是一名政府工…	评论	服务 基层 人才 真题 小艺 帮线 总书记 责任 讲话 谈谈 领导 小王 下基层 调研 工作 政策 老百姓 工作 服务 基层 人才 真题 小艺 帮线 基层工作 综合性 全面性 人才 干部 偏科 重复性 工作 岗位 谈谈 国家 疫情 政策 谈谈 服务 基层 人才 真题 小艺 帮线 中央 经济 工作 会议 消费 优先 基层工作 老人 网络 境遇 网络 网友 政府 政府 工作人员 情况 谈谈 服务 基层 人才 真题 小艺 帮线 会议 枪杆子 政权 学会 笔杆子 岗位 谈谈 笔杆子 防控 政策 调整 药物 现象 谈谈 对策	Topic #4	[0.00181193 0.10292287 0.20686778 0.25720044 0.36284126 0.00181214 0.02611957 0.00181278 0.00181202 0.00181192 0.00181196 0.03317532]
【新冠疫情#防控近三年后为何回归乙类管理#—#详解新冠病毒感染实行乙类乙管#系列之一】 随着奥密克戎病毒致病性的减弱、疫苗接种的普及、防控经验的积累，我国疫情防控面临新形势新任务。 26日，国家卫生健康委发布公告，将于2023年1月8日将新型冠状病毒感染从“乙类甲管”调整为“乙类乙管”。这是自2020年1月20日我国开始实施严格的传染病甲类防控措施后，疫情防控政策的又一次重大调整。 执行“乙类甲管”已近3年的调控政策，此次为何调整为“乙类乙管”？政策调整的主要依据是什么？调整是否意味着防控力度降低？调整之后会带来哪些改变？国务院联防联控机制特邀权威专家、国家卫健委新冠疫情应对处置工作领导小组专家组组长梁万年第一时间回应公众关切。 问：新冠病毒感染从“乙类甲管”调整为“乙类乙管”的主要依据是什么？ 答：分类管理一直是我国传染病防控的策略，一直实行动态调整，依法科学管理一直是我国应对传染病的…	评论	疫情 防控 乙类 管理 病毒感染 病毒 致病性 疫苗 防控 经验 形势 国家 发布公告 乙类 甲管 调整 传染病 甲类 防控 措施 政策 调整 乙类 甲管 调控 政策 调整 政策 调整 调整 防控 力度 调整 机制 权威专家 疫情 工作 领导小组 专家组 时间 公众 病毒感染 乙类 甲管 调整 分类管理 传染病 防控 策略 动态 调整 依法 科学管理 传染病 原则 法定 传染病 甲类 乙类 丙类 甲类 传染病 鼠疫 肺炎 传染性 非典型 肺炎 艾滋病 肺炎 传染性 非典型 肺炎 炭疽 炭疽 甲类 传染病 控制措施 丙类 传染病 监测 管理 传染病 流行性 传染病 乙类 甲管 调整 条件 依法 前提 病原体 疾病 性质 危害性 人群 免疫力 系统 抵抗力 疫情 现状 专家 经验 综合 因素 决策 法理 传染病 公民 人体 生命安全 经济损失 社会 影响 国家 公民 社会 高强度 措施 传染…	Topic #1	[2.63040131e-04 3.84657908e-01 2.63106861e-04 2.63079538e-04 5.76430177e-02 2.63057141e-04 2.43451888e-01 2.63096369e-04 2.63049768e-04 2.63055880e-04 3.12142618e-01 2.63083574e-04]
更好统筹疫情防控和经济社会发展 O更好统筹疫情防控和经济社会发展 ?	评论	经济社会 发展 经济社会 发展	Topic #2	[0.01923077 0.01923271 0.78845868 0.01923084 0.01923077 0.01923077 0.01923082 0.01923077 0.01923077 0.01923115 0.0192308 0.01923116]
【#阳性人员原则上不带病上岗#】据央视新闻客户端报道，国务院联防联控机制发布《新型冠状病毒感染“乙类乙管”疫情监测方案》等5个配套文件。其中，《新型冠状病毒感染“乙类乙管”检测方案》提到，社区居民根据需要“愿检尽检”，不再开展全员核酸筛查。疫情流行期间，核酸检测应以“单采单检”为主。《重点人群、重点机构、重点场所新型冠状病毒感染“乙类乙管”防控指引》提到，重点行业阳性人员原则上不提倡带病工作；如必须到岗，做好个人防护，减少与他人接触。疫情流行严重时，采取错时上下班、减少人员聚集，减少线下会议频次、降低线下会议人数，取消堂食、错峰取餐等减少人群聚集的措施，压低流行强度。	评论	阳性 人员 新闻 客户端 机制 疫情 监测 方案 文件 检测 方案 社区 居民 全员 核酸 筛查 疫情 重点 人群 重点 机构 重点 场所 防控 重点 行业 阳性 人员 工作 疫情 人员 线下 会议 线下 会议 人数 堂食 错峰 人群 措施 强度	Topic #7	[0.43230087 0.00242802 0.00242765 0.00242721 0.00242844 0.00242762 0.00242777 0.4369781 0.00242743 0.00242762 0.10887178 0.00242749]
#阳性人员如需到岗应做好个人防护# 【国务院联防联控机制：#阳性人员原则上不带病上岗#，如需到岗，应做好个人防护，减少与他人接触】12月27日，国务院联防联控机制发布《新型冠状病毒感染“乙类乙管”检测方案》等5个配套文件，涉及疫情监测、核酸检测、重点场所疫情防控、个人防护等内容，要点如下：■核酸检测以“单采单检”为主对不同群体分类采取抗原和核酸检测策略，及时发现重症高风险人群中的感染者。疫情流行期间，核酸检测应以“单采单检”为主。大型企业、工地等人员聚集的重点机构，重点党政机关和重点行业，商场超市等重点场所的工作人员，加强健康监测。如出现发热、呼吸道感染等症状，可开展抗原或核酸检测。如检测结果阳性，做好自我健康管理，根据病情情况，及时就诊。养老机构、社会福利机构等脆弱人群集中场所，具备条件的，经卫生和疾控部门培训指导后，自行开展核酸检测采样和抗原检测；不具备条件的，由核酸采样机构派员上门…	评论	阳性 人员 岗应 机制 阳性 人员 机制 检测 方案 文件 疫情 监测 重点 场所 内容 要点 群体 分类 抗原 策略 重症 高风险 人群 感染者 疫情 企业 工地 人员 重点 机构 重点 重点 行业 商场 重点 场所 工作人员 症状 抗原 检测 阳性 管理 病情 情况 机构 社会福利 机构 人群 场所 具备条件 疾控 部门 培训 指导 具备条件 核酸 机构 派员 规范 人员 风险 疫情 措施 禁忌证 条件 重点 人群 病毒 疫苗 服药 人员 社区卫生 服务 机构 医生 评估 处方 次数 重点 行业 关键 岗位 关键 程序 工作人员 轮岗 制度 疫情 工作人员 轮岗 机制 预备队 疫情 行业 运转 影响 疫情 重点 行业 人员 线下 会议 线下 会议 人数 居家 办公 人员 数量 堂食 错峰 人群 措施 学校 机构 工作人员 学生 教育 症状 监测 报告 报告 制度 咽痛 症状 相应措施…	Topic #0	[0.38408994 0.00056127 0.00056124 0.00056125 0.03292463 0.00056128 0.06873666 0.22285465 0.00056127 0.02068038 0.26734609 0.00056134]
天蒙蒙的，昏昏的，四周一片静寂，听不到人的喧闹声；墙外就是马路，往日汽车嘶鸣吵闹的情景再也听不到了。窗外倒是有几声鸟叫，显得异常清脆和响亮。这是自疫情放开后，寻常的一天。微博上，那个善于糊墙抹灰的人，配有多幅北京地铁拥挤、繁忙的图片。老百姓当然也知道，他们是多么迫切的想要证明——当初决定全面放开是多么地正确呀。但是很遗憾，京外的老百姓觉悟太低，不配合呀。关键是，他们正忙着退烧啊。#疫情防控##抗疫行动##疫情#	评论	马路 汽车 情景 疫情 糊墙 抹灰 图片 老百姓 证明 老百姓 关键 抗疫 疫情	Topic #5	[0.00980445 0.00980735 0.00980543 0.00980726 0.00980487 0.39859807 0.00980572 0.11456458 0.00980529 0.00980631 0.00980678 0.3985839 ]
【#重点场所防控指引#：#阳性人员原则上不带病上岗#】国务院联防联控机制发布防控指引：重点场所指人员密集、空间密闭，容易发生聚集性疫情的场所，包括场站码头、市场商超、展销场所、会议中心、体育场馆、文化场馆、娱乐休闲场所、洗浴场所、宗教活动场所、餐饮场所、交通运输工具等。疫情流行期间，实施错峰限流，保持安全距离，减少人员聚集；场所内工作人员开展健康监测，阳性人员原则上不带病上岗，如需到岗，应做好个人防护，减少与他人接触。更多↓（总台央视记者史迎春） O重点人群、重点机构、重点场所新型冠状病毒感染“乙类乙管”防控指引	评论	重点 场所 防控 阳性 人员 机制 防控 重点 场所 人员 密集 空间 疫情 场所 场站 码头 市场 场所 会议 中心 体育场馆 文化 场馆 娱乐 场所 场所 宗教 活动场所 餐饮 场所 工具 疫情 错峰 限流 距离 人员 场所 工作人员 阳性 人员 总台 记者 重点 人群 重点 机构 重点 场所 防控	Topic #0	[0.97808668 0.00199224 0.0019921 0.00199206 0.0019921 0.00199213 0.00199208 0.00199217 0.00199207 0.00199207 0.00199222 0.00199209]
最近在帮导师收集整理2022年的双语语料 基本全是新冠疫情情况通报 昨晚也看到了新冠疫情防控政策改变的新闻 唉 想感慨 却感慨不出啥...所以这一年到底过得是个什么呢 那些通知里的数字还有人记得吗2022年要过去了 昨晚的新闻显得一切都很不真实 仿佛这一年就这样了 每个人都期待着美好的2023年和以后 而那些数字终究也只是数字了	评论	导师 收集整理 双语 语料 疫情 情况通报 政策 新闻 数字 新闻 数字 数字	Topic #1	[0.01219563 0.4589046 0.01219523 0.41913835 0.01219544 0.01219601 0.01219538 0.01219582 0.01219559 0.01219546 0.01219636 0.01219614]
『更好统筹疫情防控和经济社会发展（人民观点）』O更好统筹疫情防控和经济社会发展（人民观点） ?	评论	经济社会 发展 观点 经济社会 发展 观点	Topic #2	[0.01388889 0.01389159 0.55306428 0.01388894 0.01388889 0.01388889 0.01388892 0.01388889 0.01388983 0.01388989 0.01389012 0.30804087]
发布了头条文章：《收下这份病毒防控指南，远离疫情恐慌》 O收下这份病毒防控指南，远离疫情恐慌 ?	评论	头条 文章 病毒 防控 指南 疫情 病毒 防控 指南 疫情	Topic #1	[0.00892917 0.4231261 0.0089287 0.00892858 0.00892874 0.00892927 0.00892874 0.19721308 0.00892888 0.00892867 0.29930131 0.00892875]
#茂名身边事#【国家卫健委：将新型冠状病毒肺炎更名为新型冠状病毒感染 】昨天，国家卫生健康委发布公告，自2023年1月8日起，将新型冠状病毒肺炎更名为新型冠状病毒感染。由“乙类甲管”调整为“乙类乙管”。实施后，我国防控工作目标将围绕“保健康、防重症”，采取相应措施，最大程度保护人民群众生命安全和身体健康，最大限度减少疫情对经济社会发展的影响。详情请收看茂名电视综合频道今晚8点《一线关注》 。 L茂名一线关注的微博视频	评论	肺炎 国家 发布公告 肺炎 乙类 甲管 调整 防控 工作 目标 措施 程度 群众 生命安全 限度 疫情 经济社会 发展 影响 电视 综合 频道 视频	Topic #1	[0.00471717 0.94810187 0.00472172 0.00471733 0.00471849 0.0047175 0.00471789 0.00471743 0.00471769 0.00471764 0.00471734 0.00471793]
#许昌身边事# 【关于开展“ 关爱你我他·温暖千万家”无偿献血倡议书】全市各单位干部职工，广大市民朋友们：无偿献血，共克时艰。近期，受新冠疫情和严寒天气双重制约，我市临床血液供应紧张亟待支援，为切实保障全市临床用血需求和患者紧急救治，现向全市各单位干部职工、广大市民发出倡议，请在做好疫情防控措施的前提下，助力献血、挽救生命，积极参与“关爱你我他·温暖千万家”无偿献血活动。一、活动时间2022年12月27日开始二、献血时间及地点时间：周一至周日，9:00-16:00 (中心城区献血屋)；9:00-16:00（禹州、长葛、鄢陵、襄城献血屋）。符合献血条件（见附件1）的全市各单位干部职工、广大市民到许昌市各个中心血站采血点进行献血（具体地点见附件2）。无偿献血是一项崇高的社会公益事业，一定程度上作为丈量一座城市文明的标尺，是城市文明的重要标志。无偿献血是无私奉献、人道博爱的崇高行为，更是互爱互…	评论	倡议书 全市 单位 干部职工 市民 朋友 共克 时艰 疫情 天气 双重 制约 临床 血液 供应 全市 临床 患者 现向 全市 单位 干部职工 市民 倡议 措施 前提 助力 生命 活动 活动 时间 时间 地点 时间 中心 城区 条件 附件 全市 单位 干部职工 市民 中心 血站 地点 附件 社会 公益事业 程度 丈量 标尺 标志 时代 全市 单位 干部职工 市民 志愿 服务 精神 撸袖 方式 卫士 助力 生命 联系人 电话 市卫健委 联系人 电话 市中心 血站 联系人 电话 附件 注意事项 工作 时间 委员会	Topic #4	[0.00184533 0.00184536 0.00184563 0.00184514 0.47608737 0.14740396 0.08505333 0.22137924 0.00184575 0.00184519 0.05715857 0.00184513]
#考编考生回忆版# 2022年12月17日辽宁铁岭事业单位面试题12分钟 3道题 7位考官 看题形式1、党的二十大报告指出，当代中国青年生逢其时，施展才干的舞台无比广阔，实现梦想的前景无比光明”。谈谈理解？2、举办疫情防控先进事迹报告会，领导交给你来组织安排，你会怎么做？3、小刘刚进入单位，不熟悉业务，和你一起共事，总是问你问题，导致耽误了工作进程，领导责怪你，你会怎么处理？	评论	事业单位 面试题 道题 考官 看题 形式 报告 施展 才干 舞台 梦想 前景 光明 谈谈 先进事迹 报告会 领导 单位 熟悉业务 共事 工作 进程 领导	Topic #2	[0.00980415 0.00980428 0.8921355 0.00980397 0.0098107 0.00980414 0.00980439 0.00980728 0.00980809 0.00980561 0.00980431 0.00980758]
【#阳性人员原则上不带病上岗#】国务院联防联控机制发布防控指引：重点场所指人员密集、空间密闭，容易发生聚集性疫情的场所，包括场站码头、市场商超、展销场所、会议中心、体育场馆、文化场馆、娱乐休闲场所、洗浴场所、宗教活动场所、餐饮场所、交通运输工具等。疫情流行期间，实施错峰限流，保持安全距离，减少人员聚集；场所内工作人员开展健康监测，阳性人员原则上不带病上岗，如需到岗，应做好个人防护，减少与他人接触。	评论	阳性 人员 机制 防控 重点 场所 人员 密集 空间 疫情 场所 场站 码头 市场 场所 会议 中心 体育场馆 文化 场馆 娱乐 场所 场所 宗教 活动场所 餐饮 场所 工具 疫情 错峰 限流 距离 人员 场所 工作人员 阳性 人员	Topic #0	[0.9712029 0.00261808 0.0026179 0.00261782 0.00261786 0.00261796 0.00261783 0.00261801 0.00261786 0.00261785 0.00261803 0.00261789]
【#疫情防控# 刚刚公布！新型冠状病毒感染“乙类乙管”检测方案】（来源：极光新闻 东北网）一个多月，什么该做？什么合理？还得是科学梳理的，有些政策要因势利导，有些对的就得坚持 ?	评论	检测 方案 来源 极光 新闻 东北网 科学 政策 因势利导	Topic #1	[0.01388952 0.63092948 0.01388955 0.01388948 0.01389071 0.01389065 0.01389425 0.23016461 0.01388934 0.01389064 0.01389152 0.01389025]
预计今天夜间到明天白天：池北区：多云有小雪，气温-24～-13℃，偏西风3-4级池西区：多云有小雪，气温-22～-13℃，偏西风3-4级池南区：多云有小雪，气温-22～-13℃，偏西风3-4级天池：多云有小雪，气温-30～-24℃，偏西风7-8级瀑布：多云有小雪，气温-28～-20℃，偏西风6-7级地下森林：多云有小雪，气温-25～-14℃，偏西风4-5级空气污染气象条件指数为2级，较有利于空气污染物稀释、扩散和清除。温馨提示：预计今天夜间到明天白天我区多云有小雪，建议外出注意道路交通安全，注意防寒保暖。天池穿衣指数：8级 冬季着装：棉衣、羽绒服、冬大衣、皮夹克加羊毛衫、厚呢外套、呢帽、手套等；年老体弱者尽量少外出。紫外线指数：2级，强度值为3、4，弱，对人体影响不大，可不采取防护措施。滑雪气象指数：二级，气象条件适宜滑雪。疫情防控提示：常洗手、戴口罩、勤通风、讲卫生，科学防疫。	评论	预计 小雪 气温 偏西风 级池 小雪 气温 偏西风 级池 小雪 气温 偏西风 小雪 气温 偏西风 瀑布 小雪 气温 偏西风 森林 小雪 气温 偏西风 气象条件 指数 空气 污染物 预计 小雪 建议 道路交通 穿衣 指数 棉衣 羽绒服 大衣 皮夹克 外套 呢帽 手套 紫外线 指数 强度 人体 影响 措施 气象 指数 气象条件 通风 讲卫生 科学 防疫	Topic #11	[0.00617288 0.09152185 0.00617296 0.00617297 0.0061733 0.00617396 0.00617297 0.0061731 0.00617298 0.00617364 0.38869238 0.46422701]
#限号！云浮云安区这些核酸采样点检测服务有调整#近日，云安区部分核酸采样点发布通知，采用限号的形式进行核酸检测。详情如下：云浮市云安区人民医院自12月25日起采用限号检测，上午100人，下午100人，群众需本人自行到核酸采样点领取号码，检完即止。服务时间调整为:上午8:30—11:00；下午14:30—17:00。建议市民群众如有需要使用抗原试剂自行检测，如有不便，敬请谅解！云安区六都镇便民核酸采样点从清风公园搬到六都闸口，从2022年12月27日起采用限号形式，上午100人，群众需本人自行到核酸采样点领取号码，检完即止。服务时间为:上午09:00—11:00 。采样点只提供单管检测服务，检测费用13元/人。高村镇龙海桥头便民核酸采样点，从2022年12月27日起采用限号形式，上午60人，群众需本人自行到核酸采样点领取号码，检完即止。服务时间为:上午09:00—11:00 。采样点只提供…	评论	限号 核酸 检测 服务 调整 核酸 限号 形式 医院 限号 检测 群众 核酸 号码 服务 时间 调整 建议 市民 群众 抗原 试剂 检测 便民 核酸 清风 公园 闸口 限号 形式 群众 核酸 号码 服务 时间 单管 检测 服务 检测 费用 村镇 桥头 便民 核酸 限号 形式 群众 核酸 号码 服务 时间 单管 检测 服务 检测 费用 优化 措施 文件精神 过度 防控 国家 倡议 高铁 核酸 服务 网页 链接	Topic #7	[0.00191741 0.14474037 0.00191609 0.00191574 0.22404239 0.03292036 0.00191633 0.58296676 0.00191642 0.00191594 0.00191628 0.00191591]
#众志成城,齐心协力##2022襄阳战疫# 【我国是否完全回到了疫情前的状态？权威解读！】随着奥密克戎病毒致病性的减弱、疫苗接种的普及、防控经验的积累，我国疫情防控面临新形势新任务。12月26日，国家卫生健康委发布公告，将于2023年1月8日将新型冠状病毒感染从“乙类甲管”调整为“乙类乙管”。这是自2020年1月20日我国开始实施严格的传染病甲类防控措施后，疫情防控政策的又一次重大调整。执行“乙类甲管”已近3年的调控政策，此次为何调整为“乙类乙管”？政策调整的主要依据是什么？调整是否意味着防控力度降低？调整之后会带来哪些改变？国务院联防联控机制特邀权威专家、国家卫健委新冠疫情应对处置工作领导小组专家组组长梁万年第一时间回应公众关切。详情↓O网页链接	评论	众志成城 战疫 疫情 状态 病毒 致病性 疫苗 防控 经验 形势 国家 发布公告 乙类 甲管 调整 传染病 甲类 防控 措施 政策 调整 乙类 甲管 调控 政策 调整 政策 调整 调整 防控 力度 调整 机制 权威专家 疫情 工作 领导小组 专家组 时间 公众 网页 链接	Topic #1	[0.00268827 0.81834466 0.00268844 0.00268828 0.00268853 0.0353499 0.00268847 0.00268863 0.0026886 0.0026883 0.12210936 0.00268856]
引认为戒，高度看重疫情防控工作。#微博vc计划##亿点曝光计划# L谈娱记的微博视频 ?	评论	高度 工作 计划 曝光 计划 娱记 视频	Topic #8	[0.01613165 0.01613322 0.01613285 0.01613618 0.01613325 0.01613099 0.01613047 0.01613067 0.82254783 0.01613286 0.01612991 0.01613012]
【#乙类乙管后防控重点为3重1大#】国家疾控局副局长常继乐：①加强老年人等重点人群保护；②加强养老机构、医疗机构、学校等重点机构防控；③做好交通、物流、水电气暖等重点行业防控；④动态开展大型密闭场所防控和大型活动管理，疫情严重时，对市场商超、娱乐休闲场所、交通运输工具等，短期内可采取必要的减少人群聚集和人员流动等措施，暂缓大型活动举办，压制疫情高峰。另外，倡导坚持个人防护措施，“每个人是自己健康第一责任人”。详↓#直播介绍新冠乙类乙管有关措施# L央视新闻的微博视频	评论	防控 重点 国家 疾控局 副局长 老年人 重点 人群 机构 医疗机构 学校 重点 机构 防控 交通 物流 水电 重点 行业 防控 动态 场所 防控 管理 疫情 市场 娱乐 场所 工具 短期内 人群 人员 流动 措施 压制 疫情 措施 责任人 直播 措施 新闻 视频	Topic #0	[0.51032267 0.20615976 0.00255117 0.00255159 0.0025515 0.00255158 0.002552 0.10710407 0.00255144 0.002552 0.15600078 0.00255144]
感染后如何科学用药？康复后要注意啥？——权威专家解答防疫热点问题当前，新冠肺炎疫情防控的工作目标是保健康、防重症。感染新冠病毒后，如何科学用药？康复后，有哪些注意事项？多久能运动？未感染新冠病毒的人群，献血是否会增加感染的风险？针对当下公众关心的热点问题，国务院联防联控机制组织相关领域权威专家作出解答。#国务院联防联控机制专家解答防疫热点问题#	评论	科学 用药 权威专家 防疫 热点问题 肺炎 工作 目标 病毒 科学 用药 注意事项 运动 病毒 人群 风险 公众 关心 热点问题 机制 领域 权威专家 机制 专家 防疫 热点问题	Topic #6	[0.0041326 0.19932762 0.10607068 0.00413364 0.00413357 0.00413274 0.38676625 0.00413294 0.00413292 0.004133 0.27477121 0.00413284]
#当前我国疫情防控进入新阶段#撒谎是你做过最负责任的事?? ?	评论	阶段	Topic #1	[0.04545455 0.49997654 0.0454557 0.04545455 0.04545699 0.04545877 0.0454562 0.04545455 0.0454556 0.04545545 0.04546077 0.04546032]
2022.12.27今日市场点评：外围恢复交易，北向资金有望激活目前低迷的成交量一、市场综述 受盘前富时A50指数期货大涨影响，今日A股三大指数高开高走，符合昨日点评中对今日市场继续修复的预期。截止收盘上证指数收涨0.98%，深成指收涨1.16%，创业板指收涨1.20%。赚钱效应方面，今日两市共2980支个股上涨，虽然较昨日有所下降，但依然维持在较高水平。成交量方面，今日两市共成交6685亿元，较昨日基本持平，依然维持在较低水平。港股通继续暂停交易。数据来看，今日市场延续昨日修复行情，情绪整体改善效果明显。 盘面上，行业板块今日继续维持涨多跌少状态，珠宝首饰、光伏设备、航运、保险、商业百货、农牧饲渔、煤炭、物流等板块涨幅居前，从领涨板块特点来看，今日题材主线较为混乱属于多点开花，但涨幅均不大，昨天上涨超7%的板块今天虽然延续上涨，但涨幅只有不到3%。另一方面，中药、化学制药、医药商业、教…	评论	市场 交易 资金 成交量 市场 综述 指数 期货 影响 指数 市场 预期 收盘 上证指数 创业板 效应 个股 成交量 持平 低水平 港股 交易 数据 市场 行情 情绪 整体 效果 盘面 行业 板块 状态 珠宝首饰 设备 航运 商业 百货 煤炭 物流 板块 涨幅 板块 题材 主线 开花 涨幅 板块 涨幅 中药 化学 制药 医药 商业 教育 医疗器械 生物制品 板块 医药 医疗 板块 预期 趋势 跌幅 整体 市场 效应 板块 轮动 节奏 后市 研判 消息面 国家 部门 肺炎 病毒感染 调整 部门 人员 货物 检验 检疫 措施 趋势 经济 活动 方向 发展 资本 市场 投资 信心 联社 数据 月份 全国 规模 工业 企业 利润总额 经济 压力 短期内 财政 经济 市场 政策 概率 市场 整体 政策 环境 后市 市场 预期 指数 信号 市场 交易 成交量 区间 市场 情绪 市场 市场 影响 市场…	Topic #11	[0.00093313 0.00093308 0.00093296 0.00093304 0.00093304 0.0009329 0.05956248 0.04308414 0.00093326 0.00093319 0.00093302 0.88895576]
对标对表、善作善为，全力推动党建工作落地落实。深入学习贯彻党的二十大精神是我们当前的首要任务，我们必须进一步理清发展思路，明确发力重点，找准发展路径、精准发展措施，奋力推动党建各项工作落到实处。紧抓基层党组织“主力军”。深化红岩党建工作，壮大“红岩志愿者”队伍，引导党员亮身份、亮承诺、亮实绩，推动党员志愿者参与疫情防控、环境整治等志愿活动，充分整合行政、社会、群众等各方力量，发动群众从“旁观者”变为“参与者”，凝聚起基层治理的强大合力，共建和谐美丽社区。	评论	对标 工作 落地 精神 首要任务 发展 思路 发力 重点 发展 路径 精准 发展 措施 工作 基层 主力军 工作 志愿者 队伍 党员 身份 实绩 党员 志愿者 环境 整治 志愿 活动 行政 社会 群众 力量 旁观者 参与者 基层 合力 社区	Topic #4	[0.00320548 0.00320637 0.29055792 0.05952854 0.50768093 0.1165885 0.00320531 0.00320538 0.00320533 0.00320538 0.00320529 0.00320556]
#当前我国疫情防控进入新阶段#事实证明放开是正确的，相信今年疫情就结束了。 ?	评论	阶段 疫情	Topic #1	[0.03125135 0.65622931 0.03125039 0.03125 0.03125068 0.03125528 0.03125078 0.03125106 0.03125187 0.03125067 0.0312563 0.0312523 ]
#当前我国疫情防控进入新阶段# 防疫新阶段，如何给宝宝更强自护？飞鹤星飞帆卓睿升级100倍活性益生菌，降低呼吸道感染概率，帮助宝宝在非常时期构筑有效自护防线！还含有乳铁蛋白、活性蛋白OPN，三维自护营养，给宝宝全方位立体守护！ ?	评论	阶段 防疫 阶段 升级 活性 概率 时期 构筑 防线 铁蛋白 活性 蛋白 营养 立体	Topic #1	[0.01086957 0.42069495 0.01087255 0.01086957 0.01087213 0.0108735 0.0108719 0.01086969 0.01087107 0.01087578 0.26669751 0.21476179]
【外交部：“暂行措施”使中外人员往来更加便利、安全、有序、高效】在今天（27日）举行的外交部例行记者会上，发言人汪文斌表示，疫情发生三年来，中国政府高效统筹疫情防控和经济社会发展，本着科学精准、因时因势的原则优化疫情防控措施。根据“二十条优化措施”“新十条”规定和新型冠状病毒感染乙类乙管措施精神，国务院联防联控机制相关单位制定了中外人员往来暂行措施。有关内容与国内疫情防控措施相接轨和协调，这有利于更好统筹疫情防控和经济社会发展，使中外人员往来更加便利、安全、有序、高效。（消息来源：央视新闻） LNBD视频的微博视频	评论	措施 人员 有序 记者会 疫情 经济社会 发展 科学 精准 因势 原则 优化 措施 优化 措施 措施 精神 机制 单位 人员 措施 内容 措施 经济社会 发展 人员 有序 消息来源 新闻 视频 视频	Topic #1	[0.00331239 0.82162834 0.14525237 0.00331171 0.00331267 0.00331157 0.0033115 0.00331327 0.00331171 0.00331146 0.00331161 0.00331141]
#当前我国疫情防控进入新阶段#对防控是有什么误解 ?	评论	阶段 防控	Topic #1	[0.03125248 0.65623612 0.03125032 0.03125008 0.03125091 0.031252 0.03125069 0.03125088 0.03125029 0.03125025 0.03125429 0.03125168]
我们当前面对的疫情是新疆历史上传播速度最快、涉及面最广、感染人数最多、防控难度最大的重大突发公共卫生事件，对治理体系和治理能力提出严峻挑战。疫情防控形势越是严峻复杂，我们越要保持战略定力、坚定必胜信心，从严从实从细落实疫情防控各项措施，全力夺取疫情防控斗争最后胜利。面对此次疫情，坚守在抗疫一线的各族新疆干部、医护.人员、工作人员，以坚定的信念、顽强的意志、辛勤的付出，用心用情服务群众、守护群众，如点点星光般的温暖绽放在战“疫”一线。这次疫情，全员响应，满怀决心。没有豪言壮语，只有责任担当。从白天到黑夜，每一天，我们都在见证社区工作人员奔走、坚守、有序，他们用点点微光，汇聚成防疫的磅礴力量，我们始终坚信，光芒终将划破阴霾。	评论	疫情 历史 传播速度 涉及面 防控 体系 能力 挑战 形势 战略 定力 各项措施 斗争 胜利 疫情 抗疫 干部 医护 人员 工作人员 信念 意志 用心 服务 群众 群众 点点 星光 疫情 全员 责任 黑夜 社区 工作人员 有序 点点 微光 防疫 力量 光芒 阴霾	Topic #5	[0.00331192 0.22262895 0.0720909 0.00331164 0.21306618 0.46571949 0.00331187 0.0033126 0.00331152 0.00331155 0.00331174 0.00331163]
#当前我国疫情防控进入新阶段#生死有命，富贵在天的阶段 ?	评论	阶段 阶段	Topic #1	[0.03125 0.65623671 0.03125064 0.03125 0.03125136 0.03125235 0.03125092 0.03125 0.03125059 0.0312505 0.03125365 0.03125329]
#关注28日至29日四川、贵州、湖南、西藏等地雨雪天气对交通运输、能源保供、疫情防控等的不利影响#关注华北、黄淮等地间歇性雾霾天气及不利影响；2022年12月31日至2023年1月2日冷空气将影响我国中东部，关注大风降温及雨雪天气的不利影响；关注森林草原及城乡防火气象服务；关注黄河凌汛气象服务。 ?	评论	雨雪 天气 能源 影响 天气 影响 冷空气 影响 大风 降温 雨雪 天气 影响 森林草原 城乡 气象 服务 气象 服务	Topic #4	[0.00819703 0.00819751 0.00819717 0.00819795 0.51199404 0.00819764 0.00819711 0.00819753 0.00819758 0.0081997 0.00819778 0.40602896]
#临沂市人民医院这项服务暂停#12月27日临沂市人民医院健康管理中心发布关于暂停体检服务的通知尊敬的客户:根据疫情防控需要，自12月28日起我院健康管理中心暂停体检服务，恢复体检时间将在公众号另行发布通知。请大家相互转告，给您带来不便敬请谅解! ?	评论	医院 服务 医院 管理中心 服务 客户 我院 管理中心 服务 时间 公众	Topic #6	[0.01087004 0.01087029 0.01086992 0.01086957 0.31120053 0.01087241 0.58008069 0.01087436 0.01087193 0.01087877 0.01087143 0.01087007]
沪指涨近1%逼近3100点，农业股集体走强，能进场吗？今天12月27日，A股全天高开高走，三大指数均涨1%左右。盘面上，农业概念午后集体走强，医药股全线调整。超2900个股上涨，成交6686亿继续维持地量水平。连续几天反弹，要进场抄底了吗？哪里更有机会？不啰嗦，直接说重点！应该说随着疫情防控放开，经济复苏前景越发明朗。这个冬天不会太久，冬天也不会太冷了。不过要真的走好，也得从技术上多找理由。目前沪指仅仅站上5日线，5，10，20日线依然死叉向下。macd绿柱缩短但也没有金叉，不代表大机会已经来临。只能说成交量持续地量水平，维持这里就是底部区域的判断。要走好还言之尚早，要震荡也调整空间有限了。那哪里还有机会呢？尽管是底部区间，不代表个股就不会跌。比如医药股的退潮，这些时间很多跌幅30%+了。同时哪怕以后上涨，也不可能是普涨行情。诸如酒店，地产，餐饮，旅游等缺乏中长期成长性的方向。现在看着还…	评论	农业 集体 进场 指数 盘面 农业 概念 集体 医药 全线 调整 个股 地量 水平 进场 抄底 机会 重点 经济 前景 理由 绿柱 代表 机会 成交量 地量 水平 区域 调整 空间 机会 区间 代表 个股 医药 时间 跌幅 行情 酒店 地产 餐饮 旅游 成长性 方向 调整 区间 时间 业绩 预期 估值 方向 半导体 新能源 汽车 文化传媒 中药 中药 医药 机会 小幅 股票 财经	Topic #11	[0.05021363 0.0019534 0.05499542 0.00195315 0.00195356 0.00195332 0.05919609 0.00195334 0.00195351 0.00195356 0.00195327 0.81996774]
#疫情防控#日本真的很奇葩，这是小人记仇，现在反咬一口啊~~~，让他作吧，看看到底谁先投降举白旗 ?	评论	奇葩 小人	Topic #0	[0.08333333 0.08333333 0.08333333 0.08333333 0.08333333 0.08333333 0.08333333 0.08333333 0.08333333 0.08333333 0.08333333 0.08333333]
发生了什么变化O各地方舱医院现在怎么样了？#新闻# #疫情# #疫情防控# #出行# #快手# ?	评论	变化 新闻 疫情	Topic #1	[0.0238104 0.73807647 0.02380963 0.02381081 0.02381038 0.0238117 0.02381025 0.02381079 0.02381243 0.02381057 0.02381434 0.02381221]
【央视财经：国务院联防联控机制新闻发布会介绍新冠病毒感染实施“乙类乙管”措施】今天，国务院联防联控机制举行新闻发布会，国家卫生健康委新闻发言人米锋介绍新冠病毒感染实施“乙类乙管”措施的有关情况。当前，我国疫情防控进入新阶段，面临新形势、新任务，工作重心从“防感染”转向“保健康、防重症”。实施“乙类乙管”，是综合评估病毒变异、疫情形势和我国防控工作等基础上作出的防控策略调整，是实事求是、因时因势优化完善防控措施的主动作为，是为了不断提升防控工作的科学性、精准性、有效性。实施“乙类乙管”，绝不是放开不管，重点是强化服务和保障。要抓实抓细医疗救治资源准备，着力做好群众用药需求，全力做好老年人、儿童等重点人群的防护和救治，特别是强化老年人疫苗接种和健康管理，切实加强农村地区疫情防控。 L章艳的微博视频	评论	财经 机制 新闻 发布会 病毒感染 措施 机制 新闻 发布会 国家 新闻 病毒感染 措施 情况 阶段 形势 工作 综合 评估 疫情 形势 防控 工作 基础 防控 策略 调整 实事求是 因势 优化 防控 措施 防控 工作 科学性 精准 有效性 重点 服务 医疗 资源 着力 群众 用药 老年人 儿童 重点 人群 老年人 疫苗 管理 农村 地区 视频	Topic #1	[0.00191603 0.53127343 0.00191629 0.00191591 0.23781685 0.00191582 0.13046534 0.00191599 0.00191579 0.00191592 0.08511675 0.0019159 ]
#东方财富##股票#【国家卫健委：“乙类乙管”打的是有准备之仗 绝不是被动的放开】这是传染病防治法明确要求的，是依法防控的鲜明体现。O国家卫健委：“乙类乙管”打的是有准备之仗 绝不是被动的放开 (来自@东方财富网) ～～别误国，请你们拿出抓所谓过度防疫的劲头，去各省抓抓救治，看看真实情况，看看农村情况！你们都是专家，面对这种疫情，职责所在，别天天空谈！	评论	财富 股票 被动 传染病 防治法 依法 防控 被动 财富网 误国 过度 防疫 劲头 农村 情况 专家 疫情	Topic #1	[0.00819703 0.33289838 0.00819688 0.06753659 0.11102617 0.00819736 0.00819758 0.00819885 0.0081973 0.00819787 0.30310749 0.12804851]
【杨德龙：#我国新基金发行逐步回暖##居民储蓄大转移趋势延续#】12月27日，我国疫情防控措施再次进行重大调整优化，12月26日晚间，国家卫健委发布《关于对新型冠状病毒感染实施“乙类乙管”的总体方案》，其中优化了中外人员往来管理，取消入境后全员核酸检测和集中隔离，消息发布后，多个平台的国际机票瞬时搜索量成倍增长。从明年1月8日起，对新型冠状病毒感染实施“乙类乙管”管理方案，根据《传染病防治法》，对新冠病毒感染者不再实行隔离措施，不再判定密切接触者，不再划定高低风险区等。这次疫情防控措施的优化调整适应了当前我国疫情防控的形势，有利于推动经济复苏，推动出入境正常化。@前海开源杨德龙 O杨德龙：我国新基金发行逐步回暖 居民储蓄大转移趋势延续 2郑州·龙子湖大学城湖心岛	评论	基金 居民 储蓄 趋势 措施 调整 优化 总体方案 优化 人员 管理 入境 全员 消息 平台 国际 机票 成倍增长 管理 方案 传染病 防治法 病毒感染者 措施 措施 优化 调整 形势 经济 正常化 开源 基金 居民 储蓄 趋势 龙子 大学城	Topic #1	[0.06624907 0.37564658 0.00342494 0.00342578 0.00342549 0.00342474 0.06111396 0.21175594 0.00342478 0.00342652 0.0034253 0.2612569 ]
财经> 股市> 快讯2022年12月27日18:45【行情】欧元区国债收益率继续上涨，德国10年期国债收益率上涨10个基点至2.5%。*18:43【通威最新电池片报价大幅下调】通威太阳能公布最新电池片价格，182mm、210mm的单晶PERC电池价格分别为1.07元/W、1.06元/W，与上次报价大幅下调。32条*18:38【明年一季度消费电子面板需求或依然疲弱】尽管面板价格在四季度迎来短暂上调，但面板厂亏损压力依然巨大。科技行业研究机构群智咨询透露，进入年末，全球主要区域促销期迎来尾声，各区域需求表现极为不平衡，而2023年一季度为市场传统淡季，全球大尺寸消费电子面板备货需求仍然疲弱。（上海证券报）*18:28【康希诺生物吸入用新冠疫苗运抵摩洛哥】康希诺生物官微12月27日消息，日前，首批出口摩洛哥的康希诺生物吸入用新冠疫苗克威莎雾优已成功运抵。该创新疫苗于2022年先后获得中国、摩洛…	评论	财经 股市 快讯 行情 国债 收益率 国债 收益率 基点 电池 报价 太阳能 电池 价格 单晶 电池 价格 报价 消费 电子 面板 面板 价格 面板厂 亏损 压力 科技 行业 研究 机构 群智 咨询 全球 区域 促销期 尾声 区域 市场 传统 淡季 全球 尺寸 消费 电子 面板 备货 证券报 生物 疫苗 生物 消息 出口 生物 疫苗 疫苗 工作 消费 洞察 社会 流动 消费 暖意 证券报 记者 美团 平台 大众 网友 关键词 消费者 关注度 全国 仪式 趋势 矿业 石油 股权 矿业 公告 全资 子公司 汇率 人民币 复星 国际 全资 子公司 石油 股权 交易 公司 石油 股权 国家 移民 管理局 有序 办理 内地 居民 旅游 商务 经济社会 发展 阶段 形势 群众 生命 人员 交流 国家 移民 管理局 优化 移民 管理 政策措施 有序 公民 旅游 访友 护照 办理 内地 居民 旅游 商务…	Topic #9	[0.08259117 0.12451207 0.00095992 0.00095987 0.00096014 0.0009599 0.00095979 0.00096007 0.0009598 0.58731481 0.04031413 0.15854835]
晚间刚得知4个重要消息，刚刚22家上市公司发布了重大公告，龙虎榜数据？看有没有影响到你的股票持仓？请所有人一起来看看：一、重要消息1、国务院联防联控机制：我国疫情流行和病亡数保持在全球最低水平。个人观点：我国是全球疫情防控的优等生，这是毋容置疑的。就算现在的“乙类乙管”打的是有准备之仗，也绝不被动的放开。2、中疾控：未来一段时间 全国各地会陆续迎来疫情的高峰。个人观点：很快就到元旦节了，2023年的1月21号就是我们的农历春节了，基本很快就会进入放假时节，所以更要做好个人防护措施还是有必要的，做好自己健康第一责任人。务必要规范佩戴口罩，坚持规律作息、锻炼身体、健康饮食、要勤洗手、遵守咳嗽礼仪，居室保持清洁、常通风，必要的时候使用消毒剂。3、新冠感染高峰后能达到群体免疫吗？专家：会一定程度上达到的群体免疫。个人观点：现在很多人也正在经历“阳”，也有很多人已经“阳康”了，专家此前说了只要彻底…	评论	消息 公告 数据 影响 股票 所有人 消息 机制 疫情 全球 最低水平 个人观点 全球 被动 中疾 全国 疫情 个人观点 农历 时节 措施 责任人 规范 规律 作息 锻炼身体 饮食 勤洗手 礼仪 居室 通风 消毒剂 群体 专家 程度 群体 个人观点 经历 专家 概率 程度 群体 战略性 战术 细心 心态 基金 冲刺 个人观点 全球股市 指数 牛市 指数 牛市 行情 全球股市 股市 资金 牧马 基金 进场 抄底 公告 股东 老百姓 门店 群众 免费 建材 调整 资产重组 方案 资产 管理 公司 合作 协议 传艺 科技 公司 钠离子 动力电池 储能 系统 协议 赛力斯 子公司 政府 连板 水务 公司 业务 转型 汇源 科技 产业 研究院 战略 合作 协议 光华 化合物 半导体 光电子 平台 项目 集团 子公司 电子 化学品 专区 项目 中标 项目 电气 股权 酒店 单房 收益 中炬高新 股东…	Topic #9	[0.00090785 0.00090767 0.00090759 0.00090773 0.01724287 0.00090756 0.00090757 0.02593213 0.0009076 0.59613511 0.15820845 0.19612787]
#有序恢复审批中国公民出国旅游申请护照#【国家移民管理局：明年1月8日起有序恢复办理内地居民旅游、商务赴港签注】为高效统筹疫情防控和经济社会发展，积极适应疫情防控新阶段新形势新要求，维护人民群众生命健康安全，保障促进中外人员交流交往，国家移民管理局自2023年1月8日起优化移民管理政策措施。现公告如下：一、有序恢复受理审批中国公民因出国旅游、访友申请普通护照，恢复办理内地居民旅游、商务赴港签注。二、恢复受理审批外国人申请普通签证延期、换发、补发，停留证件签发、换发、补发，居留证件签发、延期、换发、补发。申请人确有紧急需求的，可循加急程序办理。三、恢复口岸签证签发，恢复执行24/72/144小时过境免签政策，依法签发临时入境许可。四、恢复签发中华人民共和国出入境通行证，恢复签发边境地区出入境通行证。五、逐步恢复陆路口岸（通道）客运通关，有序恢复陆路口岸、边民通道旅客、边民出入境，边民通道按…	评论	有序 公民 旅游 护照 国家 移民 管理局 有序 办理 内地 居民 旅游 商务 经济社会 发展 阶段 形势 群众 生命 人员 交流 国家 移民 管理局 优化 移民 管理 政策措施 公告 有序 公民 旅游 访友 护照 办理 内地 居民 旅游 商务 外国人 换发 证件 换发 换发 加急 程序 办理 小时 过境 政策 依法 入境 通行证 边境地区 通行证 陆路 客运 通关 有序 陆路 边民 旅客 边民 边民 依法 边防 检查 内地 居民 通行证 居民 内地 通行证 符合条件 人员 通关 水运 客运 通关 符合条件 水运 客运 班轮 旅客 试点 国际 邮轮 旅客 依法 登轮 证件 入境 条件 外国籍 船员 依法 入境 管理 措施 空港 重点 货运 航班 绿色通道 陆路 边境 检查站 重点 物资 车辆 快速通道 水运 登轮 办理 措施 国家 移民 管理局 办理 内地 居民 旅游	Topic #1	[0.30348003 0.42889384 0.00126282 0.00126276 0.00126313 0.00126308 0.00126273 0.25626078 0.00126269 0.00126275 0.00126266 0.00126273]
国家移民局告诉我们:看不懂英文就不要出国。2022 年 12 月 27 日在降级 COVID-19管理和针对 B类传染病的措施后移民管理的优化政策和措施的公告疾病由中国国家移民管理局颁发为有效统筹做好疫情防控和经济社会发展工作，积极适应新形势下新冠肺炎疫情防控工作新要求，维护好人民群众生命安全和身体健康，保障和促进为促进我国与世界各国人员往来交流，国家移民管理局自2023年1月8日起优化出入境管理政策措施。现公告如下。一、有序恢复对中国公民申请旅游探亲普通护照的受理和审查：恢复办理中国内地居民赴香港特别行政区旅游、经商签注目的。二、恢复受理和审查外国人普通签证延期、换发和补发申请，停留证件的签发、续发和补发，居留证件的签发、延期、续发和补发.以防万一。可申请加急程序。三、恢复签发口岸签证，实施24/72/144小时过境免签政策，以及签发依法办理临时入境许可。四、恢复办理出入境通行证中华人…	评论	国家 移民局 英文 降级 管理 传染病 措施 移民 管理 优化 政策 措施 公告 疾病 国家 移民 管理局 经济社会 发展 工作 肺炎 工作 群众 生命安全 世界 人员 交流 国家 移民 管理局 优化 管理 政策措施 公告 有序 公民 旅游 探亲 护照 审查 办理 内地 居民 旅游 经商 目的 审查 外国人 换发 证件 加急 程序 小时 过境 政策 入境 办理 通行证 证件 边境 管制区 陆路 旅客 通关 有序 陆路 边民 旅客 边民 边境 居民 检查 依法 快速通道 内地 居民 通行证 居民 内地 通行证 检查 水路 旅客 通关 班轮 旅客 水路 港口 国际 邮轮 旅客 依法 入境 条件 外籍 船员 办理 入境 国际 航行 船舶 人员 船员 船舶 航空 重点 货运 航班 绿色通道 陆路 边检站 重点 物资 运输 车辆 登机 措施	Topic #1	[0.13350462 0.51528327 0.00134792 0.00134789 0.00134824 0.04805392 0.00134797 0.29237477 0.00134781 0.00134785 0.00134791 0.00134783]
意大利韩国日本等多国开始限制中国大陆旅客入境，快筛阳性人员需要隔离七天#疫情##疫情防控##中国入境日本阳性人员需隔离7天#2厦门 O网页链接 ?	评论	大陆 旅客 入境 阳性 人员 疫情 入境 阳性 人员 网页 链接	Topic #1	[0.32688428 0.59114393 0.00819673 0.00819672 0.00819701 0.00819798 0.00819674 0.00819831 0.00819685 0.00819678 0.00819791 0.00819676]
#说赣就干# 上饶市全力保障群众诉求渠道畅通为进一步落实落细国务院联防联控机制“新十条”措施，方便广大居民咨询、救助、反映问题，保障群众诉求得到及时妥善解决，我市将县、乡镇（街道）、村（社区）三级群众诉求热线电话予以公布，全力保障群众诉求畅通。 “您好！请问一下附近哪里可以领取退烧药？”“晚上哪个医院可以做核酸检测，多久能出结果呢？”……疫情期间，核酸检测、紧急就医、药品领取等成为群众反映的热点问题，我市县乡村三级网格服务群众热线话务员充分发挥受理倾听、答疑解惑、安抚情绪作用，按政策要求给予解答和帮助。 据悉，为充分发挥热线连心桥作用，切实回应群众关切，有效解决群众急难愁盼事项，热线启动了应急机制，加强轮班值守，增加话务坐席，全力保障群众诉求渠道畅通。热线还与市疫情防控指挥部、卫健委、交通局、公安局等疫情防控相关职能部门主动建立实时联动机制，及时掌握疫情防控政策，完善疫情防控实时动态科普…	评论	群众 渠道 机制 措施 居民 咨询 救助 群众 乡镇 街道 社区 群众 热线电话 群众 退烧药 医院 疫情 药品 热点问题 市县 乡村 网格 服务 群众 热线 话务员 充分发挥 情绪 政策 充分发挥 热线 群众 群众 事项 热线 启动 应急 机制 轮班 话务 群众 渠道 热线 指挥部 职能部门 联动机制 政策 动态 知识库 市民 疫情 咨询 建议 事事 回音 来源 日报 视角	Topic #4	[0.00211888 0.08156881 0.00211888 0.00211924 0.68182816 0.00211902 0.18490499 0.00211922 0.03474442 0.002119 0.00212002 0.00211936]
有些人一副忧国忧民的模样，其实连屁都不是。就说说你那阴暗的想法：如果一个国家的高层叛变了，自媒体和群众该如何有效应对？你在那里叽叽歪歪跪地哭诉有用吗？你号召大家拿起菜刀跑街上去闹事有用吗？你连一个私企都搞不垮，你还妄想搞垮国家，你想得真美。你说指出问题是最重要的，我跟你说你别以为大家都跟你一样傻。众人皆醉你独醒？就你这种“文化人”，全部送去喂猪都嫌臭。你要真认为疫情防控政策改错了，你要真认为中央被骗了，那你就安安静静地搞你的颠覆活动，等你成功了自然会有追随者。在社交媒体上撒泼打滚只能提现出你的无能狂怒，我看反动派都不会愿意和你们这群人勾结在一起。别以为你反对国家政策就很“勇”，别以为就你是“为了国家好”，你们已经事实上继承了反动公知的衣钵。同志们要擦亮眼睛，疫情防控已经进入新阶段，国内外的反动势力也随之作出调整，不要以为一些人曾经说过几句你爱听的话，就死心塌地地跟它走。久经考验的战士不是…	评论	模样 国家 高层 媒体 群众 效应 菜刀 国家 文化 政策 中央 活动 追随者 社交 媒体 反动派 国家 政策 国家 反动 公知 衣钵 同志 阶段 调整 战士	Topic #1	[0.1183473 0.57794337 0.13589113 0.00549536 0.00549644 0.00549498 0.00549471 0.00549463 0.00549588 0.00549527 0.06764786 0.06170307]
一、重要消息1、国务院联防联控机制：我国疫情流行和病亡数保持在全球最低水平。个人观点：我国是全球疫情防控的优等生，这是毋容置疑的。就算现在的“乙类乙管”打的是有准备之仗，也绝不被动的放开。2、中疾控：未来一段时间 全国各地会陆续迎来疫情的高峰。个人观点：很快就到元旦节了，2023年的1月21号就是我们的农历春节了，基本很快就会进入放假时节，所以更要做好个人防护措施还是有必要的，做好自己健康第一责任人。务必要规范佩戴口罩，坚持规律作息、锻炼身体、健康饮食、要勤洗手、遵守咳嗽礼仪，居室保持清洁、常通风，必要的时候使用消毒剂。3、新冠感染高峰后能达到群体免疫吗？专家：会一定程度上达到的群体免疫。个人观点：现在很多人也正在经历“阳”，也有很多人已经“阳康”了，专家此前说了只要彻底“阳康”之后，3-6月内再次感染的概率比较少，因此一定程度达到群体免疫还是有的。战略性不担忧，战术上细心，心态上积极乐…	评论	消息 机制 疫情 全球 最低水平 个人观点 全球 被动 中疾 全国 疫情 个人观点 农历 时节 措施 责任人 规范 规律 作息 锻炼身体 饮食 勤洗手 礼仪 居室 通风 消毒剂 群体 专家 程度 群体 个人观点 经历 专家 概率 程度 群体 战略性 战术 细心 心态 基金 冲刺 个人观点 全球股市 指数 牛市 指数 牛市 行情 全球股市 股市 资金 牧马 基金 进场 抄底 公告 股东 老百姓 门店 群众 免费 建材 调整 资产重组 方案 资产 管理 公司 合作 协议 传艺 科技 公司 钠离子 动力电池 储能 系统 协议 赛力斯 子公司 政府 连板 水务 公司 业务 转型 汇源 科技 产业 研究院 战略 合作 协议 光华 化合物 半导体 光电子 平台 项目 集团 子公司 电子 化学品 专区 项目 中标 项目 电气 股权 酒店 单房 收益 中炬高新 股东 公司 股份 司法 电影 副董事长 科…	Topic #9	[0.00096015 0.00095994 0.00095985 0.00096001 0.01925583 0.00095982 0.00095984 0.02438934 0.00095987 0.60064924 0.15689858 0.19208753]
【国家移民管理局：#1月8日起恢复办理内地居民旅游等签注#】国家移民管理局网站12月27日发布公告，为高效统筹疫情防控和经济社会发展，积极适应疫情防控新阶段新形势新要求，维护人民群众生命健康安全，保障促进中外人员交流交往，国家移民管理局自2023年1月8日起优化移民管理政策措施。现公告如下：一、有序恢复受理审批中国公民因出国旅游、访友申请普通护照，恢复办理内地居民旅游、商务赴港签注。二、恢复受理审批外国人申请普通签证延期、换发、补发，停留证件签发、换发、补发，居留证件签发、延期、换发、补发。申请人确有紧急需求的，可循加急程序办理。三、恢复口岸签证签发，恢复执行24/72/144小时过境免签政策，依法签发临时入境许可。四、恢复签发中华人民共和国出入境通行证，恢复签发边境地区出入境通行证。五、逐步恢复陆路口岸（通道）客运通关，有序恢复陆路口岸、边民通道旅客、边民出入境，边民通道按照有关规定恢…	评论	国家 移民 管理局 办理 内地 居民 旅游 国家 移民 管理局 网站 发布公告 经济社会 发展 阶段 形势 群众 生命 人员 交流 国家 移民 管理局 优化 移民 管理 政策措施 公告 有序 公民 旅游 访友 护照 办理 内地 居民 旅游 商务 外国人 换发 证件 换发 换发 加急 程序 办理 小时 过境 政策 依法 入境 通行证 边境地区 通行证 陆路 客运 通关 有序 陆路 边民 旅客 边民 边民 依法 边防 检查 内地 居民 通行证 居民 内地 通行证 符合条件 人员 通关 水运 客运 通关 符合条件 水运 客运 班轮 旅客 试点 国际 邮轮 旅客 依法 登轮 证件 入境 条件 外国籍 船员 依法 入境 管理 措施 空港 重点 货运 航班 绿色通道 陆路 边境 检查站 重点 物资 车辆 快速通道 水运 登轮 办理 措施 来源 国家 移民 管理局 网站	Topic #1	[0.25853084 0.46932982 0.00133 0.00132993 0.00133033 0.00133027 0.00132991 0.26016939 0.00132985 0.00132992 0.00132984 0.0013299 ]
#当前我国疫情防控进入新阶段#懒政 ?	评论	阶段	Topic #1	[0.04545455 0.49997654 0.0454557 0.04545455 0.04545699 0.04545877 0.0454562 0.04545455 0.0454556 0.04545545 0.04546077 0.04546032]
? 不再查验！内蒙古多地调整医疗机构疫情防控规定！从12月23日起内蒙古医疗机构疫情防控相关规定开始调整呼和浩特、包头、鄂尔多斯等多地发布最新通知明确了医疗机构不再查验核酸检测结果 ???	评论	调整 医疗机构 医疗机构 调整 医疗机构	Topic #6	[0.01612914 0.20322889 0.01612903 0.01612903 0.01612903 0.01612922 0.63547574 0.01613064 0.0161297 0.01612975 0.01612945 0.01613037]
【今日看盘】意料之外，情理之中。谁也没想到防控了三年的疫情一夜之间突然就结束了，国务院联防联控机制外事组发布，首先将新型冠状病毒肺炎更名为新型冠状病毒感染。第二是将新型冠状病毒感染从“乙类甲管”调整为“乙类乙管”，有力有序有效应对调整后可能出现的风险。第三不再对入境人员实施全员核酸检和集中隔离，来华人员在行前48小时进行核酸检测，结果阴性者即可入境。水皮为什么说是意料之外呢？因为原来大家预计要过了元旦才会宣布这些措施。为什么又说是情理之中呢？其实既然形势已经这样，基本上都已明确决策，晚公布就不如早公布。这就是水皮所说的意料之外，情理之中。其实也没有太多意外，一切基本上都在大家的预测之中。今天股市也难得，在没有北向资金的日子里，居然也能实现高开高走，本身说明股市只要有真正的利好刺激，还是有向上的原动力，问题是看利好的力度如何。今天上证涨了0.98%，深成指涨了1.16%，创业板涨了1.2%…	评论	防控 疫情 机制 外事组 肺炎 乙类 甲管 调整 有序 效应 调整 风险 入境 人员 全员 核酸 检和 人员 小时 阴性 入境 水皮 预计 措施 形势 决策 水皮 预测 股市 资金 日子 股市 原动力 力度 创业板 指数 程度 指数 阳线 上证指数 角度 涨幅 成交量 走势 个股 个股 成交量 资金 交易 成交量 资金 成交量 成交量 存量 行情 保险资金 基金 基金 力度 基金 来源 投保 基金 疫情 国库 空虚 老百姓 余钱 时间 增量 资金 盘面 板块 赛道 个股 特征 防疫 抗疫 医药 板块 机场 酒店 防疫 政策 优化 板块 利空 资金 交易 内资 机构 试金石 日子 行情 态度 经济 信心 悬念 管理层 力量 市场 增量 资金 进场 成交量 数据 数据 原文 水皮	Topic #11	[0.00123205 0.24570854 0.00123162 0.00123169 0.00123168 0.01711206 0.00123172 0.06594874 0.03053134 0.00123174 0.00123168 0.63207716]
#健康发布# 国家卫生健康委副主任李斌：当前全球大流行尚未结束，疫情走向仍有不确定性。世界大部分国家和地区对新冠疫情仍保持着高于普通传染病的防控措施。新冠病毒感染调整为“乙类乙管”后，绝不是放任不管，绝不意味着所有防控措施的退出，而是要继续强化管理、强化服务、强化保障。 （@健康中国 ）#信阳生活# 2北京·国家卫生健康委员会	评论	国家 全球 疫情 不确定性 世界 国家 地区 疫情 传染病 防控 措施 病毒感染 调整 防控 措施 管理 服务 信阳 生活	Topic #1	[0.00520852 0.81323144 0.00520872 0.00521053 0.13467236 0.00520916 0.00520945 0.00521075 0.00520972 0.00520902 0.00521126 0.00520908]
#当前我国疫情防控进入新阶段#自欺欺人有一套 ?	评论	阶段	Topic #1	[0.04545455 0.49997654 0.0454557 0.04545455 0.04545699 0.04545877 0.0454562 0.04545455 0.0454556 0.04545545 0.04546077 0.04546032]
#小萌天气# 【内蒙古明日天气预报】小萌天气关心您的出行，更关心您的冷暖，为您准时播报明天天气情况。明天，中部偏东和东北部大部地区多云转晴，锡林郭勒盟东北部、赤峰市北部、通辽市西北部、兴安盟西部、呼伦贝尔市南部部分地区有分散性小雪，其余地区晴间多云；中部偏东和东南部偏西地区4、5级短时6、7级西北风。小萌提醒：天气多变，#草原中油人# 请密切关注天气变化，疫情防控期间，保持良好的卫生习惯，出门戴口罩、勤洗手、勤消毒。来源：内蒙古天气	评论	天气 天气预报 天气 关心 关心 天气情况 偏东 大部地区 地区 分散性 小雪 地区 晴间多云 偏东 偏西 地区 天气 草原 中油 天气 变化 保持良好 卫生习惯 勤洗手 消毒 来源 天气	Topic #4	[0.00581425 0.00581444 0.00581408 0.0058141 0.57949993 0.00581441 0.0058141 0.00581426 0.0058144 0.00581417 0.36235752 0.00581434]
#当前我国疫情防控进入新阶段#冷知识：中国是世界药物生产第一大国，全球百分之四十布洛芬生产国。 ?	评论	阶段 世界 药物 生产 全球 生产国	Topic #11	[0.01612938 0.01613576 0.01613097 0.01612903 0.01613733 0.01613042 0.18615679 0.01612919 0.01613008 0.0161367 0.01613111 0.65252323]
伴随着通信行程卡服务正式下线,在疫情防控的新形势下人们外出工作生活变得便利。面对疫情我们要注意自我保护，但也不应过于恐惧。多了解疫情信息学习健康知识，当好自己健康的第一责任人才是应对疫情的最好方法。 ?	评论	行程 服务 下线 工作 生活 疫情 疫情 信息 责任 人才 疫情 方法	Topic #5	[0.0081972 0.00819927 0.00820148 0.22078814 0.00820092 0.69721901 0.00819757 0.00820006 0.00820243 0.008198 0.00819839 0.00819752]
疫情影响的到期还款，不纳入证信记录！你都符合要求吗？最新消息：要求对因感染新型肺炎住院治疗或隔离人员、疫情防控需要隔离观察人员、参加疫情防控工作人员以及受疫情影响暂时失去收入来源的人群，要求金融机构在信袋政策上予以适当倾斜，灵活调整住房按揭、信用卡等个人信誉还款安排，合理延后还款期限，疫情期间因不便还款发生到期的，不纳入证信失信记录！但要注意，房贷延期并不等于房贷减免！房贷还是要还的，只是可以晚一段时间还而已。并且房贷延期也并不是所有人都可以延期 看律师怎么说。	评论	疫情 影响 记录 符合要求 最新消息 肺炎 住院治疗 人员 人员 工作人员 疫情 影响 来源 人群 金融机构 信袋 政策 调整 住房 按揭 信用卡 信誉 期限 疫情 记录 所有人 律师	Topic #7	[0.00549578 0.33148201 0.00549467 0.00549502 0.00549511 0.00549523 0.00549549 0.61356352 0.00549532 0.00549534 0.0054965 0.00549601]
老家柠檬几毛钱一斤，现在价格都涨成什么样了？疫情也不至于这样吧？相关部门应该介入看看了@深圳爆料君 @深圳市消费者委员会 @深圳市场监督局 @深圳特区报 @深圳市城市管理和综合执法局 #疫情防控# 2深圳·九祥岭 ?	评论	老家 柠檬 几毛钱 价格 疫情 部门 爆料 消费者 委员会 市场 监督局 管理 综合 执法局	Topic #9	[0.01087137 0.01087619 0.01087222 0.01087329 0.01087463 0.01087423 0.01087206 0.01087538 0.01087127 0.88039226 0.01087497 0.01087215]
【#长沙发布最新健康驿站名单#】为进一步认真落实国务院联防联控机制综合组《关于进一步优化落实新冠肺炎疫情防控措施的通知》要求，满足市民群众自愿集中隔离的需求，为市民群众提供更多精细化、人性化服务，长沙市新型冠状病毒肺炎防控指挥部决定在前段时间实行“自愿自费”集中隔离的基础上，进一步优化调整资源，重新公布一批无症状感染者或轻症患者自愿集中隔离的“健康驿站”名单。（芒果都市） O转需！长沙发布最新“健康驿站”名单！	评论	驿站 名单 机制 综合 优化 肺炎 措施 市民 群众 市民 群众 精细化 人性化 服务 肺炎 防控 指挥部 前段时间 自费 基础 优化 调整 资源 轻症 患者 驿站 名单 芒果 驿站 名单	Topic #4	[0.00520931 0.30738139 0.00520866 0.00520846 0.35858394 0.00520901 0.28715349 0.00521121 0.00520839 0.00520861 0.00520882 0.00520872]
【#长沙发布最新健康驿站名单#】为进一步认真落实国务院联防联控机制综合组《关于进一步优化落实新冠肺炎疫情防控措施的通知》要求，满足市民群众自愿集中隔离的需求，为市民群众提供更多精细化、人性化服务，长沙市新型冠状病毒肺炎防控指挥部决定在前段时间实行“自愿自费”集中隔离的基础上，进一步优化调整资源，重新公布一批无症状感染者或轻症患者自愿集中隔离的“健康驿站”名单。（芒果都市） O转需！长沙发布最新“健康驿站”名单！	评论	驿站 名单 机制 综合 优化 肺炎 措施 市民 群众 市民 群众 精细化 人性化 服务 肺炎 防控 指挥部 前段时间 自费 基础 优化 调整 资源 轻症 患者 驿站 名单 芒果 驿站 名单	Topic #4	[0.00520931 0.30738139 0.00520866 0.00520846 0.35858394 0.00520901 0.28715349 0.00521121 0.00520839 0.00520861 0.00520882 0.00520872]
【 #浙江向疫情防控一线工作人员致慰问信#】浙江省新型冠状病毒感染疫情防控工作领导小组致全省疫情防控一线工作人员的慰问信。 O致全省疫情防控一线工作人员的慰问信 ?	评论	工作人员 慰问信 工作 领导小组 全省 工作人员 慰问信 全省 工作人员 慰问信	Topic #7	[0.01219711 0.0122007 0.33320192 0.01219512 0.01220162 0.01219653 0.01219793 0.54482354 0.01219563 0.01219513 0.01219964 0.01219512]
?致全省疫情防控一线工作人员的慰问信O?致全省疫情防控一线工作人员的慰问信 ?	评论	全省 工作人员 慰问信 全省 工作人员 慰问信	Topic #2	[0.0192394 0.01923077 0.40384304 0.01923077 0.01923377 0.01923389 0.01923189 0.40383284 0.01923077 0.01923077 0.01923132 0.01923077]
【#你是我的医靠#这就是答案】是他们，扛下了所有，成为我们的“医靠”。你我也可以尽一份力，成为彼此的“依靠”。#致浙江疫情防控一线工作人员的慰问信# L美丽浙江的微博视频 ?	评论	医靠 答案 医靠 工作人员 慰问信 视频	Topic #0	[0.49997805 0.0238125 0.0238096 0.26190458 0.02381252 0.02381355 0.02380952 0.02381769 0.0238121 0.02380993 0.02381041 0.02380954]
【#你是我的医靠#这就是答案】是他们，扛下了所有，成为我们的“医靠”。你我也可以尽一份力，成为彼此的“依靠”。#致浙江疫情防控一线工作人员的慰问信# L美丽浙江的微博视频 ?	评论	医靠 答案 医靠 工作人员 慰问信 视频	Topic #0	[0.49997805 0.0238125 0.0238096 0.26190458 0.02381252 0.02381355 0.02380952 0.02381769 0.0238121 0.02380993 0.02381041 0.02380954]
【#你是我的医靠#这就是答案】是他们，扛下了所有，成为我们的“医靠”。你我也可以尽一份力，成为彼此的“依靠”。#致浙江疫情防控一线工作人员的慰问信# L美丽浙江的微博视频 ?	评论	医靠 答案 医靠 工作人员 慰问信 视频	Topic #0	[0.49997805 0.0238125 0.0238096 0.26190458 0.02381252 0.02381355 0.02380952 0.02381769 0.0238121 0.02380993 0.02381041 0.02380954]
【#你是我的医靠#这就是答案】是他们，扛下了所有，成为我们的“医靠”。你我也可以尽一份力，成为彼此的“依靠”。#致浙江疫情防控一线工作人员的慰问信# L美丽浙江的微博视频 ?	评论	医靠 答案 医靠 工作人员 慰问信 视频	Topic #0	[0.49997805 0.0238125 0.0238096 0.26190458 0.02381252 0.02381355 0.02380952 0.02381769 0.0238121 0.02380993 0.02381041 0.02380954]
【#你是我的医靠#这就是答案】是他们，扛下了所有，成为我们的“医靠”。你我也可以尽一份力，成为彼此的“依靠”。#致浙江疫情防控一线工作人员的慰问信# L美丽浙江的微博视频 ?	评论	医靠 答案 医靠 工作人员 慰问信 视频	Topic #0	[0.49997805 0.0238125 0.0238096 0.26190458 0.02381252 0.02381355 0.02380952 0.02381769 0.0238121 0.02380993 0.02381041 0.02380954]
【#你是我的医靠#这就是答案】是他们，扛下了所有，成为我们的“医靠”。你我也可以尽一份力，成为彼此的“依靠”。#致浙江疫情防控一线工作人员的慰问信# L美丽浙江的微博视频 ?	评论	医靠 答案 医靠 工作人员 慰问信 视频	Topic #0	[0.49997805 0.0238125 0.0238096 0.26190458 0.02381252 0.02381355 0.02380952 0.02381769 0.0238121 0.02380993 0.02381041 0.02380954]
【#你是我的医靠#这就是答案】是他们，扛下了所有，成为我们的“医靠”。你我也可以尽一份力，成为彼此的“依靠”。#致浙江疫情防控一线工作人员的慰问信# L美丽浙江的微博视频 ?	评论	医靠 答案 医靠 工作人员 慰问信 视频	Topic #0	[0.49997805 0.0238125 0.0238096 0.26190458 0.02381252 0.02381355 0.02380952 0.02381769 0.0238121 0.02380993 0.02381041 0.02380954]
【#你是我的医靠#这就是答案】是他们，扛下了所有，成为我们的“医靠”。你我也可以尽一份力，成为彼此的“依靠”。#致浙江疫情防控一线工作人员的慰问信# L美丽浙江的微博视频 ?	评论	医靠 答案 医靠 工作人员 慰问信 视频	Topic #0	[0.49997805 0.0238125 0.0238096 0.26190458 0.02381252 0.02381355 0.02380952 0.02381769 0.0238121 0.02380993 0.02381041 0.02380954]
【#你是我的医靠#这就是答案】是他们，扛下了所有，成为我们的“医靠”。你我也可以尽一份力，成为彼此的“依靠”。#致浙江疫情防控一线工作人员的慰问信# L美丽浙江的微博视频 ?	评论	医靠 答案 医靠 工作人员 慰问信 视频	Topic #0	[0.49997805 0.0238125 0.0238096 0.26190458 0.02381252 0.02381355 0.02380952 0.02381769 0.0238121 0.02380993 0.02381041 0.02380954]
疫情防控放开后，我觉得科学家和医生更要重点放在后遗症的研究上，毕竟都没有证明后遗症，而现在部分人出现了后遗症还是有的，比如定时头疼，胸闷，咳嗽等 2晋中·朝阳壹号 ?	评论	科学家 医生 重点 后遗症 研究 证明 后遗症 后遗症 胸闷	Topic #10	[0.01220072 0.01219554 0.01219645 0.01220158 0.01219755 0.01219512 0.20611314 0.15881726 0.01219513 0.01219582 0.52529592 0.01219575]
疫情防控主要矛盾发生了变化，经济发展仍然面临较多困难挑战，促进经济社会发展要在很多两难多难下求得最优解，就必须在“更好统筹”上下功夫。 ?	评论	变化 经济 发展 挑战 经济社会 发展 两难 下功夫	Topic #2	[0.01388889 0.01389348 0.58859738 0.01389102 0.01388956 0.0138895 0.01388966 0.0138891 0.01389181 0.01389024 0.01389112 0.27249823]
关于奥密克戎有没有可能变为原始株的问题，个人认为，这首先是一个科学问题。一方面，近期北京市社会面监测数据显示，并没有发现原始株、德尔塔等非奥密克戎变异株的流行。要相信科学，相信检测数据。另一方面，病毒的变异存在一切可能性，就如同科学存在一切可能性一样。虽然现在没有发现原始株、德尔塔的流行，但随着国门开放，疫情放开，也不能断定今后就绝对不存在这种可能性。现在唯一做到的，就是要加强科学研究和防控，加强医疗救治，最大限度的保护病患生命，从源头上彻底解决病毒问题。否则，病毒就会肆无忌惮的横冲直撞，永远不会有停歇的时候。#北京未在社会面发现原始株德尔塔流行##北京本轮疫情病毒均为德尔塔变异株#	评论	科学 社会 监测数据 变异 科学 检测 数据 病毒 变异 可能性 科学 可能性 国门 疫情 可能性 科学研究 防控 医疗 限度 病患 生命 源头 病毒 病毒 社会 疫情 病毒 变异	Topic #10	[0.00413232 0.25170108 0.00413257 0.00413302 0.00413266 0.00413317 0.05416916 0.00413284 0.00413253 0.00413232 0.65693581 0.00413252]
致全省疫情防控一线工作人员的慰问信O?致全省疫情防控一线工作人员的慰问信 ?	评论	全省 工作人员 慰问信 全省 工作人员 慰问信	Topic #2	[0.0192394 0.01923077 0.40384304 0.01923077 0.01923377 0.01923389 0.01923189 0.40383284 0.01923077 0.01923077 0.01923132 0.01923077]
2019年12月新冠肺炎开始2022年11月11日，进一步优化新冠肺炎疫情防控措施 ——二十条。2022年12月7日，进一步优化落实新冠肺炎疫情防控措施 ——新十条。2022年12月26日，新型冠状病毒肺炎改称新型冠状病毒感染?2023年1月8日，对新冠病毒实施乙类乙管三年了，这次是彻彻底底的结束了，政策面社会面都结束了，全员核酸，行程码，健康码，场所码，居家隔离，封控等等都成为了历史。盼着有天能真正结束，可以摘下口罩。	评论	肺炎 优化 肺炎 措施 优化 肺炎 措施 肺炎 病毒 政策 社会 全员 核酸 场所 历史 口罩	Topic #1	[0.04614911 0.62257101 0.00581445 0.00581439 0.00581415 0.00581453 0.00581574 0.14189882 0.00581427 0.00581406 0.14286477 0.0058147 ]
#xiaolwl#三年疫情防控结束了！感谢您敲响疫情警钟的第一人！小?人第七天已在康复中！ ?	评论	疫情 警钟	Topic #1	[0.04545943 0.49994912 0.0454548 0.04545455 0.04545455 0.0454694 0.04545569 0.04545839 0.04546025 0.04545605 0.04547066 0.04545711]
?场疫情，让我们明?：?活?场，别再拼钱拼房，我们能拼的只有健康。健康不是第?，?是唯?，健康才是珍宝，世间最好。疫情?前没有旁观者，疫情防控没有局外?。 ???	评论	疫情 珍宝 世间 疫情 旁观者	Topic #1	[0.03125271 0.65622183 0.03125014 0.03125 0.03125 0.03125822 0.03125063 0.03125213 0.03125316 0.03125083 0.03125892 0.03125142]
我国新冠疫情防控进入新阶段 因时因势优化完善防控政策 O我国新冠疫情防控进入新阶段 因时因势优化完善防控政策 ?	评论	阶段 因势 优化 防控 政策 阶段 因势 优化 防控 政策	Topic #1	[0.00892892 0.90178271 0.00892871 0.00892889 0.00892872 0.00892888 0.00892874 0.00892866 0.00892866 0.0089288 0.00892896 0.00892936]
?致全省疫情防控一线工作人员的慰问信 O?致全省疫情防控一线工作人员的慰问信 ?	评论	全省 工作人员 慰问信 全省 工作人员 慰问信	Topic #2	[0.0192394 0.01923077 0.40384304 0.01923077 0.01923377 0.01923389 0.01923189 0.40383284 0.01923077 0.01923077 0.01923132 0.01923077]
关于东营经济技术开发区疫情防控新形势下群众就医的公告 东营广播电视台出品审核：马振蒙 陈娟 曲秀兰分享自智慧东营客户端 O网页链接 ?	评论	经济 技术开发区 群众 公告 广播 电视台 出品 客户端 网页 链接	Topic #1	[0.01388947 0.59314156 0.0138922 0.01388937 0.01390145 0.01389128 0.01388972 0.16303078 0.01388889 0.01389358 0.0138891 0.11880261]
『【央视快评】用千千万万个文明健康小环境筑牢疫情防控社会大防线』O【央视快评】用千千万万个文明健康小环境筑牢疫情防控社会大防线 ?	评论	环境 社会 防线 环境 社会 防线	Topic #5	[0.01388889 0.01389084 0.01389382 0.01389201 0.01389272 0.84719899 0.01388949 0.0138896 0.01389182 0.01388985 0.01389038 0.01389159]
2023年或将更“难熬”，3个原因很真实，可提前做好预防校长侃财原创 ·2022-12-26 21:35昨天 21点35分 ·网易号房产内容作者已关注文校长距离2023年农历春节已经不到一个月的时间，2022你过得快乐吗？放眼整个大环境，似乎在今年全国人民都不是很顺利，疫情来了去、去了来，诸多城市甚至再次迎来封控，导致地区经济几乎停滞。也正因如此，老百姓没了收入，钱袋子越来越瘪，就连生活也变得越来越拮据。不少人感叹，2022年的日子过得确实很不容易。好在现在已经全面放开，一切都在向着好的一面发展，于是很多人便将希望寄托到明年，希望可以尽早摆脱这“暗无天日”的苦日子。不过呢，大家一定要做好准备，因为有专家预测，2023年或许比2022年还要“难熬”，背后的三个原因的确很真实。1、资产贬值愈演愈烈。根据统计数据显示，在我国家庭财富资产占比中，真正的存款现金积蓄其实寥寥无几，更多是以房子、车子…	评论	原因 校长 原创 网易 内容 作者 校长 距离 农历 时间 环境 全国 疫情 地区 经济 老百姓 钱袋子 生活 拮据 日子 发展 苦日子 专家 预测 原因 资产 统计数据 家庭 财富 资产 存款 现金 积蓄 房子 车子 形式 全国 家庭 财富 房子 比例 闲钱 投向 楼市 红利 投资者 房市场 造富 神话 楼市 房价 楼市 加码 调控 限贷 降价 颓势 楼市 房价 概率 业主 房价 空置 税收制度 口罩 事件 影响 实体 经济 实体店 经营 大厂 降薪 裁员 工人 失业 风险 失业 规模 历史 预计 毕业生 工作 月份 预计 工作 毕业生 数量 趋势 压力 工作 实在太 资产 前提 物价 事实 瓜果 蔬菜 肉蛋 禽奶 统统 涨价 药店 药价 老百姓 涨价 生活 成本 前段时间 汽油 价格 汽油 突破 成本 实在太 原因 心态 常态 阶段 病毒 工作 调整 心态 思绪 计划 歇业 经济 来…	Topic #11	[0.00106169 0.00106183 0.00106188 0.04747595 0.00106196 0.0010617 0.00106168 0.00106176 0.23521692 0.12858251 0.14314996 0.43814217]
【央视财经：新型冠状病毒肺炎更名为新型冠状病毒感染】国家卫生健康委昨天（26日）晚间发布公告，将新型冠状病毒肺炎更名为新型冠状病毒感染。经国务院批准，自2023年1月8日起，解除对新型冠状病毒感染采取的甲类传染病预防、控制措施，对新型冠状病毒感染实施“乙类乙管”，不再纳入《中华人民共和国国境卫生检疫法》规定的检疫传染病管理。国务院联防联控机制今天举行新闻发布会介绍，当前，我国疫情防控进入新阶段，工作重心从“防感染”转向“保健康、防重症”。 L章艳的微博视频	评论	财经 肺炎 国家 发布公告 肺炎 甲类 传染病 控制措施 国境 检疫 检疫 传染病 管理 机制 新闻 发布会 阶段 工作 视频	Topic #1	[0.00617335 0.57190931 0.00617324 0.00617369 0.00617363 0.006173 0.00617417 0.36635496 0.00617316 0.00617381 0.00617423 0.00617345]
今日开仓金晶科技，美联新材，京山轻机，激智科技，通灵股份，减仓巨星农牧，温氏股份，卖出华统股份。账户盈利4.54%大盘各大指数皆收出漂亮阳线，量能却没有明显放大，只有六千多亿的量，缩量跌缩量反弹，机构游资仍旧干活不积极，想不明白。但就这点量也折腾出了不错的赚钱效应，表明经过前一周的下跌，空方动能已衰竭，稍有需求便可以明显拉升，超跌反弹阻力较小。超跌方向的反弹也都有所表现。量不足，持续性就令人担忧，今天指数跳空上涨，这个缺口还是要回去补的，维持节前震荡格局的预期。整体无法放量的情况下，无法推动多条板块，那在方向选择上就需要聚焦活跃板块，哪里有量关注哪里，往热闹的地方凑，不要去不被资金惦记的冷僻巷子瞎折腾。昨天的赛道反弹最热闹的就是光伏，今天光伏的持续性也是最佳，重点关注的辅材各细分龙头皆在涨幅前列。储能里过去弹性好的科士达，盛虹，南网，科华也表现较好。钠电群体表现一般。昨天的盘前策略是观察…	评论	金晶 科技 新材 轻机 科技 股份 股份 华统 股份 账户 盈利 大盘 指数 阳线 缩量 缩量 机构 游资 效应 动能 阻力 方向 持续性 指数 跳空 缺口 格局 预期 整体 情况 板块 方向 活跃 板块 有量 地方 资金 巷子 赛道 持续性 重点 辅材 细分 龙头 涨幅 储能 弹性 南网 钠电 群体 策略 持续性 板块 第一波 消化 较为理想 收盘 意念 帝科 股份 新材 辅材 钠电 新材 钠电 群体性 选票 中量 形态 形态 尾盘 败笔 尾盘 轻机 钙钛矿 行业 大会 核心 半导体 亮点 汽配 军工 差点 消费 方向 入境 政策 防控 政策 乙类 乙级 管理 分化 旅游 预期 旅游 运作 资金 高手 股价 疫情 困境 走势 景气 服气 细分 机构 外资 高位 整理 机会 医疗器械 走势 眼科 群体 意念 眼科 预期 细分 方向 磁性材料 群体 持续性 拐点 趋势 预估 拐点 逻辑 确…	Topic #11	[0.04139892 0.04524663 0.00146655 0.00146665 0.00146648 0.00146637 0.00146637 0.00146649 0.0014664 0.15952408 0.0014666 0.74209845]
湖北省疫情防控指挥部召开会议强调 深刻理解把握新形势新任务 切实解决群众急难愁盼问题 最大程度保护人民群众生命安全和身体健康 O湖北省疫情防控指挥部召开会议强调 深刻理解把握新形势新任务 切实解决群众急难愁盼问题 最大程度保护人民群众生命安全和身体健康 ?	评论	指挥部 会议 形势 群众 程度 群众 生命安全 指挥部 会议 形势 群众 程度 群众 生命安全	Topic #4	[0.00657958 0.00658233 0.15131563 0.00657895 0.7828834 0.00657935 0.00657978 0.00658248 0.00657949 0.0065792 0.00657986 0.00657995]
【白肺与原始毒株有关吗？调整后防控重点是什么？回应来了！【扬帆】】“乙类乙管”打的是有准备之仗而绝不是被动的放开国家卫健委副主任李斌表示，我们密切跟踪病毒特点，研判疫情形势变化，加快推进疫苗接种和药物供给，加强医疗救治和防控体系建设，提升应急处置能力等因素，都为我们调整新冠病毒感染的法律归类创造了条件。 调整后防控措施的重点为“三重一大”国家疾控局副局长常继乐介绍，新冠病毒感染从“乙类甲管”调整为“乙类乙管”，从“甲”变成“乙”，“管”还在，调整的是“管”的等级，而不是“不管”或者“躺平”。O网页链接（分享自@扬帆手机频道）	评论	毒株 调整 防控 重点 扬帆 被动 病毒 研判 疫情 形势 变化 疫苗 药物 供给 医疗 防控 体系 建设 应急 能力 因素 调整 病毒感染 法律 归类 条件 调整 防控 措施 重点 国家 疾控局 副局长 病毒感染 乙类 甲管 调整 调整 躺平 网页 链接 扬帆 手机 频道	Topic #1	[0.00261884 0.55216958 0.05996608 0.00261891 0.00261863 0.00261793 0.18273644 0.00261903 0.00261808 0.00261803 0.18418006 0.00261837]
#当前我国疫情防控进入新阶段#中国放开有没有想过未来的孩子会怎样成长，他们能熬过几次这样的感染，还有现在，疫情扩散的让人根本不敢出门，经济也并没有怎么好转。在未来，反复感染后的人民又有多少力量去工作，国外还在虎视眈眈，在我们放开后，多少国家突然对我们进行了境外封控。医院现在不堪重负医务人员也是人，这样没日没夜的工作对他们真的好吗?平民百姓没有多少钱不停的去买药去医院，如果在春节还不想办法管控一下，中国可能真的不一定能长久走下去了!呼吁一下:现在为什么没有像新文化运动时游行示威的人们了？是没有血性了？还是害怕了？如果是前者，希望各位能站出来发声，连国外都有各种游行抗议，为什么中国不能有?如果是后者，那......	评论	阶段 孩子 疫情 经济 力量 工作 国家 医院 医务人员 工作 平民百姓 买药 医院 办法 管控 新文化运动 游行示威 血性 能站 抗议	Topic #6	[0.00704234 0.37400419 0.00704458 0.0070433 0.00704381 0.00704417 0.38005978 0.00704373 0.12916078 0.00704248 0.00704298 0.06042787]
#武汉疾控回应网传2020年毒株又来了#法新社记者：日本首相宣布自中国赴日本的旅客抵达后需进行检测，印度也于近日宣布类似的举措。发言人对此有何评论？汪文斌：疫情发生三年来，中国政府始终秉持科学精准原则，根据疫情形势变化，不断优化各项疫情防控措施，高效统筹疫情防控和经济社会发展，为全球团结抗疫和世界经济复苏作出了重要贡献。当前，需要各方科学抗疫、携手共进，保障各国人员安全往来，维护全球产业链供应链稳定，推动世界经济恢复增长。中方始终认为，各国防疫措施应当科学适度，不应影响正常的人员交往。	评论	网传 毒株 记者 日本首相 旅客 检测 评论 疫情 科学 精准 原则 疫情 形势 变化 优化 措施 经济社会 发展 全球 抗疫 世界 经济 贡献 科学 抗疫 人员 全球 产业链 供应链 世界 经济 防疫 措施 科学 影响 人员	Topic #1	[0.0028414 0.73267491 0.00284149 0.00284098 0.00284108 0.00284153 0.00284109 0.00284277 0.00284104 0.00284152 0.07914957 0.16260262]
【日本首相宣布自中国赴日本旅客抵达后需进行检测，外交部回应】据环球网消息，法新社记者：日本首相宣布自中国赴日本的旅客抵达后需进行检测，印度也于近日宣布类似的举措。发言人对此有何评论？ 汪文斌：疫情发生三年来，中国政府始终秉持科学精准原则，根据疫情形势变化，不断优化各项疫情防控措施，高效统筹疫情防控和经济社会发展，为全球团结抗疫和世界经济复苏作出了重要贡献。 当前，需要各方科学抗疫、携手共进，保障各国人员安全往来，维护全球产业链供应链稳定，推动世界经济恢复增长。中方始终认为，各国防疫措施应当科学适度，不应影响正常的人员交往。	评论	日本首相 旅客 检测 环球网 消息 记者 日本首相 旅客 检测 评论 疫情 科学 精准 原则 疫情 形势 变化 优化 措施 经济社会 发展 全球 抗疫 世界 经济 贡献 科学 抗疫 人员 全球 产业链 供应链 世界 经济 防疫 措施 科学 影响 人员	Topic #1	[0.00268856 0.72684938 0.00268869 0.00268824 0.00268832 0.00268882 0.00268832 0.09178825 0.00268831 0.00268873 0.00268853 0.15716585]
#直播介绍新冠乙类乙管有关措施#【#乙类乙管后防控重点为3重1大#】国家疾控局副局长常继乐：①加强老年人等重点人群保护；②加强养老机构、医疗机构、学校等重点机构防控；③做好交通、物流、水电气暖等重点行业防控；④动态开展大型密闭场所防控和大型活动管理，疫情严重时，对市场商超、娱乐休闲场所、交通运输工具等，短期内可采取必要的减少人群聚集和人员流动等措施，暂缓大型活动举办，压制疫情高峰。另外，倡导坚持个人防护措施，“每个人是自己健康第一责任人”。详↓L央视新闻的微博视频 2海口·博远医生集团(海南)有限公司	评论	直播 措施 防控 重点 国家 疾控局 副局长 老年人 重点 人群 机构 医疗机构 学校 重点 机构 防控 交通 物流 水电 重点 行业 防控 动态 场所 防控 管理 疫情 市场 娱乐 场所 工具 短期内 人群 人员 流动 措施 压制 疫情 措施 责任人 新闻 视频 医生 集团 有限公司	Topic #0	[0.43895271 0.20824649 0.00236979 0.00237015 0.00237006 0.00237015 0.06052049 0.05042429 0.00237033 0.10732902 0.12030658 0.00236994]
【国家移民管理局：明年1月8日起有序恢复办理内地居民旅游、商务赴港签注】为高效统筹疫情防控和经济社会发展，积极适应疫情防控新阶段新形势新要求，维护人民群众生命健康安全，保障促进中外人员交流交往，国家移民管理局自2023年1月8日起优化移民管理政策措施。现公告如下：一、有序恢复受理审批中国公民因出国旅游、访友申请普通护照，恢复办理内地居民旅游、商务赴港签注。二、恢复受理审批外国人申请普通签证延期、换发、补发，停留证件签发、换发、补发，居留证件签发、延期、换发、补发。申请人确有紧急需求的，可循加急程序办理。三、恢复口岸签证签发，恢复执行24/72/144小时过境免签政策，依法签发临时入境许可。四、恢复签发中华人民共和国出入境通行证，恢复签发边境地区出入境通行证。五、逐步恢复陆路口岸（通道）客运通关，有序恢复陆路口岸、边民通道旅客、边民出入境，边民通道按照有关规定恢复开通，依法实施出入境边防检…	评论	国家 移民 管理局 有序 办理 内地 居民 旅游 商务 经济社会 发展 阶段 形势 群众 生命 人员 交流 国家 移民 管理局 优化 移民 管理 政策措施 公告 有序 公民 旅游 访友 护照 办理 内地 居民 旅游 商务 外国人 换发 证件 换发 换发 加急 程序 办理 小时 过境 政策 依法 入境 通行证 边境地区 通行证 陆路 客运 通关 有序 陆路 边民 旅客 边民 边民 依法 边防 检查 内地 居民 通行证 居民 内地 通行证 符合条件 人员 通关 水运 客运 通关 符合条件 水运 客运 班轮 旅客 试点 国际 邮轮 旅客 依法 登轮 证件 入境 条件 外国籍 船员 依法 入境 管理 措施 空港 重点 货运 航班 绿色通道 陆路 边境 检查站 重点 物资 车辆 快速通道 水运 登轮 办理 措施 国家 移民 管理局	Topic #1	[0.27602471 0.46037598 0.00138526 0.0013852 0.00138561 0.00138557 0.00138516 0.25113197 0.00138511 0.00138518 0.00138508 0.00138515]
【交通运输部：2023年综合运输春运从1月7日开始 至2月15日结束】财联社12月27日电，交通运输部印发2023年综合运输春运疫情防控和运输服务保障总体工作方案，2023年综合运输春运从1月7日开始，至2月15日结束，共40天[2022] ?	评论	综合 运输 春运 联社 印发 综合 运输 春运 运输 服务 总体 工作 方案 综合 运输 春运	Topic #5	[0.00581417 0.00581549 0.00581543 0.0058148 0.00581617 0.55867757 0.3046529 0.00581556 0.00581429 0.08433285 0.00581501 0.00581576]
【官方：#不再对乘客查验核酸和健康码#】#不再实施乘客测温#12月27日，国务院应对新型冠状病毒感染疫情联防联控机制春运工作专班印发《2023年综合运输春运疫情防控和运输服务保障总体工作方案》。其中提到，优化公众出行政策环境。各地要严格执行国务院联防联控机制相关政策规定，科学精准执行疫情防控优化措施及“乙类乙管”各项措施。不再对乘客查验核酸检测阴性证明和健康码，不再开展落地检，不再实施乘客测温。不得随意暂停或限制客运服务，不得随意限制车辆、船舶正常通行。严禁在公路上非法设置各类检查卡点、随意拦截车辆，加快恢复已暂停的客运服务。（交通运输部）	评论	官方 乘客 核酸 乘客 测温 疫情 机制 春运 工作 专班 印发 综合 运输 春运 运输 服务 总体 工作 方案 优化 公众 政策 环境 机制 政策 科学 精准 优化 措施 各项措施 乘客 阴性 证明 乘客 测温 客运 服务 车辆 船舶 公路 设置 检查 卡点 车辆 客运 服务	Topic #5	[0.00231504 0.25798984 0.00231509 0.00231493 0.11424921 0.43879095 0.0023153 0.17044958 0.00231496 0.00231498 0.00231502 0.0023151 ]
更好统筹疫情防控和经济社会发展 O更好统筹疫情防控和经济社会发展 ?	评论	经济社会 发展 经济社会 发展	Topic #2	[0.01923077 0.01923271 0.78845868 0.01923084 0.01923077 0.01923077 0.01923082 0.01923077 0.01923077 0.01923115 0.0192308 0.01923116]
现在疫情防控放开，全民躺平喜洋洋了，疫情至今已有三年，这三年来，反反复复，给我们的生活带来很多不便，太多人因为疫情原因，惊慌失措，焦虑不安，一边防控抗疫，一边艰难生活，疫情之下，我们不仅要做好防护，更要管理好自己，保持身体健康，注意言行举止，稳定自己情绪，心态不能消极，能管好自己，才是最大的本事……	评论	全民 躺平 疫情 生活 疫情 原因 防控 抗疫 生活 疫情 管理 情绪 心态 消极	Topic #1	[0.00704259 0.47342144 0.00704251 0.00704887 0.00704378 0.00704467 0.0070435 0.00704529 0.45613742 0.00704358 0.00704351 0.00704285]
23年公考必胜！亦申钻石班打卡十二月第二十三天，申论＋行测行测申论学习中~第二十三天感悟：人民锐评小记：70年来，爱国卫生运动坚持以人民健康为中心，坚持预防为主，突出源头治理，取得明显成效。越来越多人认识到，“上工治未病”，预防是最经济最有效的健康策略；越来越多人懂得，每个人都是自身健康的第一责任人，健康的“钥匙”就握在自己手里。爱国卫生，人人受益；疫情防控，人人有责。当前，我国新冠疫情防控面临新形势新任务。充分发挥爱国卫生运动的组织优势和群众动员优势，丰富工作内涵，创新工作方式方法，促进全民践行文明健康生活方式，我们定能用千千万万个文明健康小环境筑牢疫情防控社会大防线，推动形成爱国卫生人人参与、健康生活人人共享的良好局面。@亦申凌泽 @亦申教育	评论	钻石 行测 行测 小记 爱国卫生 运动 中心 预防为主 源头 经济 策略 责任人 钥匙 爱国卫生 形势 充分发挥 爱国卫生 运动 优势 群众 动员 优势 工作 内涵 工作 方式 方法 全民 生活 方式 环境 社会 防线 爱国卫生 生活 局面 教育	Topic #4	[0.00367673 0.09020395 0.21487793 0.11707291 0.28095423 0.00367766 0.00367707 0.00367689 0.27115052 0.00367692 0.00367746 0.00367771]
【日本首相宣布自中国赴日本旅客抵达后需进行检测 外交部回应】12月27日电，外交部发言人汪文斌今日主持例行记者会。有记者问：日本首相宣布自中国赴日本的旅客抵达后需进行检测，印度也于近日宣布类似的举措。发言人对此有何评论？汪文斌表示：疫情发生三年来，中国政府始终秉持科学精准原则，根据疫情形势变化，不断优化各项疫情防控措施，高效统筹疫情防控和经济社会发展，为全球团结抗疫和世界经济复苏作出了重要贡献。当前，需要各方科学抗疫、携手共进，保障各国人员安全往来，维护全球产业链供应链稳定，推动世界经济恢复增长。中方始终认为，各国防疫措施应当科学适度，不应影响正常的人员交往。	评论	日本首相 旅客 检测 记者会 记者 日本首相 旅客 检测 评论 疫情 科学 精准 原则 疫情 形势 变化 优化 措施 经济社会 发展 全球 抗疫 世界 经济 贡献 科学 抗疫 人员 全球 产业链 供应链 世界 经济 防疫 措施 科学 影响 人员	Topic #1	[0.00276284 0.73755485 0.00276298 0.0027625 0.00276258 0.0027631 0.00276258 0.08094201 0.00276256 0.00276299 0.00276283 0.15663817]
【#官方：各地可探索实行弹性休假#】春运从1月7日开始，共40天；不再对乘客查验核酸检测阴性证明和健康码；春运期间重点枢纽场站不关停。更多春运疫情防控措施>>@新浪新闻 O交通运输部：2023年春运共40天，保障群众错峰有序出行 ?	评论	官方 弹性 春运 乘客 阴性 证明 重点 枢纽 场站 春运 措施 新浪 新闻 春运 群众 错峰 有序	Topic #7	[0.19070943 0.00581703 0.00581426 0.00581402 0.0058162 0.32698522 0.00581423 0.42997077 0.00581405 0.0058148 0.00581454 0.00581546]
【乙类乙管不是放开不管】对新冠病毒感染实施“乙类乙管”，意味着我国疫情防控进入新阶段。从“乙类甲管”调整为“乙类乙管”，从“甲”变成“乙”，“管”还在，调整的只是“管”的等级，而不是“不管”。调整以后我们的防控重心，将转移到保护重点人群、降低重症和死亡。 L央视新闻的微博视频 ?	评论	病毒感染 阶段 乙类 甲管 调整 调整 调整 防控 重点 人群 重症 新闻 视频	Topic #1	[0.07407508 0.65484103 0.00704257 0.00704256 0.00704369 0.00704245 0.20769715 0.00704337 0.00704253 0.00704243 0.00704454 0.00704261]
O网页链接 - 国家卫健委：我国疫情防控策略得到了人民认可，经得起历史检验 - 今日头条 ?	评论	网页 链接 策略 历史 检验 头条	Topic #1	[0.0138892 0.84721472 0.01389045 0.01388889 0.01388905 0.01388949 0.0138896 0.01388889 0.01388967 0.01388921 0.01388955 0.01389129]
#新阳光驰援疫情防控#小善意，大温暖。我在“新阳光驰援疫情防控”项目捐款成功！愿点滴之举温暖更多心灵。@北京新阳光慈善基金会 新阳光驰援疫情防控 ?	评论	项目 点滴 心灵 基金会	Topic #9	[0.04545491 0.04545455 0.04546234 0.04545455 0.04545455 0.04545455 0.04545455 0.04545455 0.04545649 0.49998967 0.04545455 0.04545478]
汇域（温州）置业发展有限公司：各地可探索实行弹性休假、错峰休假政策，降低公众集中出行压力方案指出，2023年综合运输春运从1月7日开始，至2月15日结束，共40天。各地要通过电话、网络、微博、微信、客户端等多种方式，畅通信息咨询渠道，方便探亲人员及时查询了解有关防控信息，提前安排回家过年和返岗行程。结合探亲人员回家过年和返岗出行集中时段，通过增加运力投放、加密运输班次、强化城乡衔接、增开定制客运线路、开行包车等方式，提升运输服务和保障能力，畅通返乡返岗人员出行“最后一公里”。各地可探索实行弹性休假、错峰休假政策，降低公众集中出行压力。教育部门要指导中小学、幼儿园进一步优化疫情防控措施，对学生及同住人有外地行程的，不影响学生正常上学。	评论	汇域 置业 发展 有限公司 弹性 错峰 政策 公众 压力 方案 综合 运输 春运 电话 网络 微信 客户端 方式 信息 咨询 渠道 探亲 人员 防控 信息 回家 行程 探亲 人员 回家 时段 运力 运输 班次 城乡 客运 线路 方式 运输 服务 能力 人员 弹性 错峰 政策 公众 压力 教育部门 指导 优化 措施 学生 外地 行程 影响 学生 上学	Topic #7	[0.00199267 0.08444053 0.00199285 0.00199268 0.04988351 0.23724699 0.00199259 0.41678325 0.08746381 0.11222602 0.00199231 0.00199278]
2022年大事记：1月9日至2月4日妈妈在人民医院住院。2月14日至3月8日妈妈在二医院住院。哥哥从西安回来探望于3月8日返回。3月8日妈妈出院请住家保姆看护，每星期天换保姆休息。4月16日至5月8日妈妈住院，开始鼻饲，由保姆看护。在给饭钱的前提下隔一两天给保姆送饭，想她能对妈妈好些。5月8日妈妈出院回到养老院。6月底儿子公务员考试上岸，皆大欢喜。7月下旬一家三口去塔城玩了三天。7月底儿子到单位报到上班。8月7日因疫情封城。9月继续。10月继续。10月11日妈妈的尿管脱落到二医院重新插管换胃管回到弟弟家。10月12日到弟弟家开始和弟弟弟媳共同护理妈妈。逐步解封，可以在小区内到出小区。11月继续护理，在弟媳家过了个生日。生日那天和老公隔着门岗见了一面。12月2日下午5时妈妈突发情况，12月3日叫救护车送到二医院，做好陪护的准备，到医院后，医生急救一小时后，于11：35离世。其间打电话给哥哥…	评论	大事记 妈妈 医院 住院 妈妈 医院 住院 妈妈 出院 住家 妈妈 住院 饭钱 前提 妈妈 妈妈 出院 儿子 公务员 考试 儿子 单位 疫情 妈妈 尿管 医院 插管 弟弟 弟弟 弟弟 弟媳 护理 妈妈 小区 护理 弟媳 妈妈 情况 救护车 医院 医院 医生 小时 妈妈 后事 视频 发给 聊天 疫情 变阳 消息 后事 不阳	Topic #7	[0.00284111 0.00284134 0.00284094 0.05525469 0.00284132 0.04102385 0.32616812 0.55482422 0.00284114 0.00284099 0.0028413 0.00284097]
沈晓明：提升院前急救和医疗救治能力 确保新冠疫情防控转段平稳顺利 O沈晓明：提升院前急救和医疗救治能力 确保新冠疫情防控转段平稳顺利 ?	评论	医疗 能力 转段 医疗 能力 转段	Topic #6	[0.01388889 0.30144878 0.01389052 0.01389284 0.01389211 0.01388892 0.559649 0.01388926 0.0138894 0.01388993 0.01389047 0.01388988]
外交部发言人汪文斌27日在例行记者会上介绍了中外人员往来暂行措施。有关内容与国内疫情防控措施相接轨和协调，这有利于更好统筹疫情防控和经济社会发展，使中外人员往来更加便利、安全、有序、高效。 O外交部发言人介绍中外人员往来暂行措施 ?	评论	记者会 人员 措施 内容 措施 经济社会 发展 人员 有序 人员 措施	Topic #1	[0.0089336 0.90176022 0.0089325 0.00893267 0.00893089 0.00892905 0.00892995 0.00893135 0.0089307 0.00893 0.00892972 0.00892936]
2022想了又想 虽然很忙 还是想给2022做个总结 不想像去年那样以一个流水账的形式记录下全年去了哪 今年 想说点在vb都没说过的东西魔幻的一年过去了 年初疯狂困扰我的疫情防控 就在昨天 完全放开了。或许 疫情 再也不用是很多事情的借口了虽然十月中才真正进入二十岁 但我还是想用二十岁来称呼这一年的自己 毕竟比十九岁听起来成熟一点..发现大家长大以后都不用虚岁了怎么？学业上 说实话 完全就是马齿徒增成绩平平 好像似乎高中毕业之后就再没有那种废寝忘食的冲动了 或许是专业的原因吧 本就是一个努力也不一定能得到回报的专业 何必呢？ 健康快乐可以稍微往前靠一靠 今年又确定了出国读研的计划 嘴上和心里想的都是剑指gsd 但是?可能也有 求其上得其中 的想法 也感谢父母的支持 你们是我坚强的后盾 我感到十分幸运 下半年通过学院接触了白老师 一起做景观生态的东西 蛮感兴趣 高中就喜欢生物 希望两篇论文…	评论	流水账 形式 记录 魔幻 疫情 事情 借口 虚岁 学业 成绩 冲动 专业 原因 专业 读研 计划 父母 后盾 学院 老师 景观 生态 感兴趣 生物 论文 老师 学院 经费 竞赛 生活 习惯 身材 六月份 朋友 旅游 散心 朋友 时间 未果 影响 朋友 感情 经历 思想 事情 理智 朋友 朋友 陪伴 时间 散心 聊天 出去玩 视频 朋友 对号入座 考研 朋友 朋友 八月份 均分 年度 生活 碎片 原因 视频	Topic #8	[0.0290129 0.00242733 0.02908195 0.03216429 0.00242738 0.0024273 0.00242727 0.00242734 0.85505515 0.0376943 0.00242747 0.00242732]
财经> 股市> 快讯2022年12月28日03:28美国参议员Blumenthal表示，美国西南航空公司必须允许乘客变更航空公司。*03:17【乌能源部长：乌克兰建立一套全新的能源系统】乌克兰能源部长近日表示，鉴于俄罗斯对能源设施进行的如此密集的破坏，我们将建立一套全新的能源系统，该系统除了会运用现代技术外，还将拥有强大的防御军事威胁的能力。他还称，考虑到国家能源系统面临的新挑战，俄乌冲突前政府为了实现绿色转型而对能源设施提出的一些原则也将被修改。（央视新闻客户端）*03:06COMEX 2月黄金期货收涨1.05%，报1823.10美元/盎司。*02:51【普京签署总统令 反制西方对俄石油实施限价】据克里姆林宫当地时间12月27日消息，俄罗斯总统普京签署了一项关于就西方对俄罗斯石油实施价格上限采取反制措施的总统令。（央视新闻客户端）*02:36【2023年中国及全球经济展望】2022年全…	评论	财经 股市 快讯 参议员 乘客 航空公司 能源部长 能源 系统 能源部长 能源 设施 密集 能源 系统 系统 技术 军事 威胁 能力 国家 能源 系统 挑战 冲突 政府 绿色 转型 能源 设施 原则 新闻 客户端 黄金 期货 总统令 石油 时间 消息 总统 石油 价格 措施 总统令 新闻 客户端 全球 经济 全球 经济 关键词 世纪 货币政策 调整 幅度 历史记录 财经 原油期货 夜盘 工具 规模 首席 经济学家 闪辉 消费 经济 动力 首席 经济学家 闪辉 基数 优化 措施 预期 因素 影响 预计 经济 经济 预期 经济 因素 消费 旅游 娱乐 疫情 消费 领域 空间 预期 因素 人民币 美元汇率 小幅 股票 策略 分析 团队 区域 市场 股票 港股 建议 证券时报 苹果 苹果 产业链 分析师 发文 苹果公司 媒体 预测 售价 不合理 苹果 新款 卖点 处理器 预计 篇幅 责任编辑 好运	Topic #11	[0.0496502 0.08290059 0.00108481 0.00108492 0.00108471 0.00108522 0.00108473 0.00108488 0.00108471 0.28097936 0.00108477 0.57779108]
生命重于泰山，疫情就是命令，防控就是责任。 ?	评论	生命 疫情 命令 防控 责任	Topic #5	[0.01613152 0.01613677 0.01612936 0.01612916 0.01613051 0.48712616 0.01613068 0.01613008 0.01613014 0.01612914 0.35156717 0.0161293 ]
#发现南昌遇见南昌# 在疫情防控进入新阶段，如何让群众“就近就便”的就医？#南昌# 高新区进行了积极探索，增设发热门诊5个，还开通流动发热诊疗车3辆，根据群众需求在辖区进行巡回上门诊疗，配备医护人员、检查器材和退热止咳消炎药等，提供咨询、诊疗、配药、防疫知识普及、用药咨询等服务，让轻症发热患者在家门口就能接受便捷、专业的诊疗服务。医生下基层问诊开方，让不便出远门的老人就近寻医问药，把服务做到了群众心坎上。此外，还与辖区医药企业签订保供协议，优先保障医疗机构退热止咳等药品供应，切实帮助居民缓解看病难问题，打通居民看病就医“最后一公里”。#遇见最美南昌##抗疫一盘棋全国一家亲##回家过年#	评论	阶段 群众 积极探索 流动 群众 辖区 医护人员 检查 器材 消炎药 咨询 配药 防疫 用药 咨询 服务 轻症 患者 专业 服务 医生 下基层 开方 出远门 老人 服务 群众 心坎 辖区 医药企业 协议 优先 医疗机构 药品 供应 居民 看病难 居民 抗疫 一盘棋 全国 一家亲 回家	Topic #4	[0.00320531 0.00320579 0.0032053 0.0032056 0.58320133 0.08708801 0.27000031 0.00320547 0.00320613 0.03406578 0.00320559 0.00320538]
中国疫情防控新阶段—— 我国政府将“新冠病毒肺炎”更名为“新冠病毒感染”，从2023年1月8日起将新冠病毒感染由“乙类甲管”调整为“乙类乙管”，自此不再对入境人员实施全员核酸检测，有序恢复中国公民出境旅游…… 中国疫情防控政策综合考虑病毒特点、疫情形势、疫苗接种、医疗资源准备和防控经验等因素，做出了新冠病毒感染肺炎阶段清零3年以来最大的一次堪称战略性的调整，由此中国疫情防控工作进入新阶段。 2晋城·时家岭·方程国际	评论	阶段 政府 病毒 肺炎 病毒感染 病毒感染 乙类 甲管 调整 入境 人员 全员 有序 公民 出境 旅游 政策 综合 病毒 疫情 形势 疫苗 医疗 资源 防控 经验 因素 病毒感染 肺炎 阶段 战略性 调整 工作 阶段 时家 方程 国际	Topic #1	[0.07029417 0.62626785 0.0028411 0.03549439 0.00284126 0.00284103 0.10022247 0.00284142 0.00284099 0.00284108 0.14783299 0.00284126]
#我为2023集美好#2022年即将告别，2023年即将开启，愿我们每一个人都能和烦恼说再见，都能在疫情防控新形势下照顾好自己，迎来一个全新的2023！加油！#回家过年# ?	评论	回家	Topic #8	[0.04545455 0.04545455 0.04545455 0.04545455 0.04545455 0.04546494 0.04545455 0.04545605 0.49998548 0.04545455 0.04545717 0.04545455]
当前，我国法定传染病共有40种。其中甲类2种；乙类27种；丙类11种。甲类传染病包括鼠疫、霍乱。乙类传染病包括新型冠状病毒肺炎、传染性非典型肺炎、艾滋病、肺结核等。其中新型冠状病毒肺炎、传染性非典型肺炎和炭疽中的肺炭疽，采取甲类传染病的预防控制措施。丙类传染病为监测管理传染病，包括流行性感冒等。国家卫健委发布公告，将“新冠肺炎”更名为“新型冠状病毒感染”，将于1月8日从“乙类甲管”调整为“乙类乙管”。实施“乙类乙管”后，防控工作目标要围绕“保健康、防重症”，廖藏宜对一财表示，降为乙类管理后，检测策略调整为“愿检尽检”，预计接下来各省会陆续调整临时报销政策。对于抗原和核酸检测等费用，医保不应该再继续纳入报销范围；同时，由于不存在疫情大规模传播的风险了，预付给各医疗机构的部分新冠救治资金预计会取消；针对新冠治疗用药的长期处方和互联网结算也会陆续恢复至以前的水平。“新冠将为乙类管理之后，就是要…	评论	法定 传染病 甲类 乙类 丙类 甲类 传染病 鼠疫 肺炎 传染性 非典型 肺炎 艾滋病 肺结核 肺炎 传染性 非典型 肺炎 炭疽 炭疽 甲类 传染病 控制措施 丙类 传染病 监测 管理 传染病 流行性 发布公告 肺炎 乙类 甲管 调整 防控 工作 目标 乙类 管理 检测 策略 调整 预计 调整 政策 抗原 费用 疫情 传播 风险 预付 医疗机构 资金 预计 用药 处方 互联网 水平 乙类 管理 规则 自费 时期 研究者 人士 文件 定点医院 收治 重症 政策 人数 管理 预计 定点医院 收治 重症 肺结核 艾滋病 病种 政府 免费 药品 药品 项目 调整 用药 定片 甲类 社区 医院 比例 药品 理论 谈判 人士 情况 目录 药品 项目 评估 目录 病毒感染 部门 病毒感染 药品 项目 医疗 服务 规则 呼吸机 特效药 检查费 规则 科学合理	Topic #6	[0.00120195 0.1625452 0.00120217 0.04096281 0.00120253 0.00120218 0.35607496 0.19541666 0.00120203 0.11613742 0.12164987 0.00120221]
我市召开疫情防控调度会 O网页链接 ?	评论	调度会 网页 链接	Topic #1	[0.03125 0.65624997 0.03125 0.03125 0.03125 0.03125 0.03125 0.03125 0.03125 0.03125 0.03125 0.03125003]
我国新冠疫情防控进入新阶段 因时因势优化完善防控政策 点击查看更多 O我国新冠疫情防控进入新阶段 因时因势优化完善防控政策 ?	评论	阶段 因势 优化 防控 政策 阶段 因势 优化 防控 政策	Topic #1	[0.00892892 0.90178271 0.00892871 0.00892889 0.00892872 0.00892888 0.00892874 0.00892866 0.00892866 0.0089288 0.00892896 0.00892936]
国家卫健委：“乙类乙管”打的是有准备之仗 而绝不是被动的放开国务院联防联控机制12月27日召开新闻发布会，会上国家卫生健康委员会副主任李斌表示，当前随着病毒变异、疫情变化、疫苗接种普及和防控经验积累，我国新冠疫情防控进入了新阶段。“防控工作面临新形势、新任务，我们密切跟踪病毒特点，研判疫情形势变化，加快推进疫苗接种和药物供给，加强医疗救治和防控体系建设，提升应急处置能力等因素，都为我们调整新冠病毒感染的法律归类创造了条件。因此调整为乙类乙管，我们打的是有准备之仗，而绝不是被动的放开。”他表示，依法将新冠病毒感染从乙类甲管调整为乙类乙管是疫情防控策略的重大调整，体现了实事求是、主动作为、因时因势优化完善防控政策，将有助于更好地适应病毒变异和疫情形势的变化，有助于把防控资源更加集中到保护患有基础病的老人，孕产妇和儿童等重点人群上来，有助于更好地保障正常的生产生活和医疗卫生需求，有助于最大限度…	评论	被动 机制 新闻 发布会 疫情 变化 疫苗 防控 经验 阶段 防控 工作 形势 病毒 研判 疫情 形势 变化 疫苗 药物 供给 医疗 防控 体系 建设 应急 能力 因素 调整 病毒感染 法律 归类 条件 调整 被动 依法 病毒感染 乙类 甲管 调整 策略 调整 实事求是 因势 优化 防控 政策 疫情 形势 变化 防控 资源 老人 孕产妇 儿童 重点 人群 生产 生活 医疗卫生 限度 疫情 经济社会 发展 影响 全球 疫情 不确定性 世界 国家 地区 疫情 传染病 防控 措施 病毒感染 调整 防控 措施 管理 服务 依法 病毒感染 乙类 控制措施 医疗 资源 着力 群众 用药 重点 老年人 儿童 重点 人群 农村 地区 违法 违法	Topic #1	[0.00106173 0.52842775 0.00106211 0.00106185 0.21104605 0.00106164 0.12369451 0.00106185 0.00106166 0.00106168 0.12833739 0.0010618 ]
【官方：#不再对乘客查验核酸和健康码#】#不再实施乘客测温#12月27日，国务院应对新型冠状病毒感染疫情联防联控机制春运工作专班印发《2023年综合运输春运疫情防控和运输服务保障总体工作方案》。其中提到，优化公众出行政策环境。各地要严格执行国务院联防联控机制相关政策规定，科学精准执行疫情防控优化措施及“乙类乙管”各项措施。不再对乘客查验核酸检测阴性证明和健康码，不再开展落地检，不再实施乘客测温。不得随意暂停或限制客运服务，不得随意限制车辆、船舶正常通行。严禁在公路上非法设置各类检查卡点、随意拦截车辆，加快恢复已暂停的客运服务。（交通运输部）	评论	官方 乘客 核酸 乘客 测温 疫情 机制 春运 工作 专班 印发 综合 运输 春运 运输 服务 总体 工作 方案 优化 公众 政策 环境 机制 政策 科学 精准 优化 措施 各项措施 乘客 阴性 证明 乘客 测温 客运 服务 车辆 船舶 公路 设置 检查 卡点 车辆 客运 服务	Topic #5	[0.00231504 0.25798984 0.00231509 0.00231493 0.11424921 0.43879095 0.0023153 0.17044958 0.00231496 0.00231498 0.00231502 0.0023151 ]
#好网民助力暖冬行动# 助农献温情 菜农笑颜开2022年11月20日以来，河南省南阳市宛城区金华镇成立蔬菜保供疫情防控组，指导菜农按照“两点一线”活动，做好蔬菜产销环节的防疫工作，蔬菜产销一直保持稳定，同时对蔬菜外运车辆特事特办，实现快速查验、快速放行，确保关键时刻蔬菜保供不出问题，菜农收入不降，为群众架起助农致富“连心桥”，助力农民增收致富。#河南好网民# O助农献温情 菜农笑颜开	评论	网民 助力 暖冬 农献 温情 菜农 笑颜 金华 蔬菜 指导 菜农 活动 蔬菜 环节 防疫 工作 蔬菜 保持稳定 蔬菜 外运 车辆 特事 特办 关键时刻 蔬菜 菜农 群众 助力 农民 网民 农献 温情 菜农 笑颜	Topic #4	[0.00617311 0.00617335 0.00617323 0.00617284 0.93209391 0.00617442 0.0061731 0.00617313 0.00617312 0.0061734 0.00617343 0.00617296]
#长沙疫情防控# 不是说路上人少吗？刚出门就堵车了#plog# 2长沙 ?	评论		Topic #0	[0.08333333 0.08333333 0.08333333 0.08333333 0.08333333 0.08333333 0.08333333 0.08333333 0.08333333 0.08333333 0.08333333 0.08333333]
【官方：#不再对乘客查验核酸和健康码#】#不再实施乘客测温#12月27日，国务院应对新型冠状病毒感染疫情联防联控机制春运工作专班印发《2023年综合运输春运疫情防控和运输服务保障总体工作方案》。其中提到，优化公众出行政策环境。各地要严格执行国务院联防联控机制相关政策规定，科学精准执行疫情防控优化措施及“乙类乙管”各项措施。不再对乘客查验核酸检测阴性证明和健康码，不再开展落地检，不再实施乘客测温。不得随意暂停或限制客运服务，不得随意限制车辆、船舶正常通行。严禁在公路上非法设置各类检查卡点、随意拦截车辆，加快恢复已暂停的客运服务。（交通运输部）	评论	官方 乘客 核酸 乘客 测温 疫情 机制 春运 工作 专班 印发 综合 运输 春运 运输 服务 总体 工作 方案 优化 公众 政策 环境 机制 政策 科学 精准 优化 措施 各项措施 乘客 阴性 证明 乘客 测温 客运 服务 车辆 船舶 公路 设置 检查 卡点 车辆 客运 服务	Topic #5	[0.00231504 0.25798984 0.00231509 0.00231493 0.11424921 0.43879095 0.0023153 0.17044958 0.00231496 0.00231498 0.00231502 0.0023151 ]
三年疫情创造的246个名词(篇三)□江山笑(按语)疫情三年，创造了无数故事，也创造了层出不穷的新名词，刷新了人们的认知。今天小编从头分类整理了一下，竟然有 246个之多。这些名词大都来自官方新闻、通报，有的早已存在但第一次引起广泛关注，大多数都是疫情期间独创，实在令人叹为观止。立此存照，算作对这场人类与病毒抗争的纪念。#十、隔离（16个）#140、火神山 141、雷神山 142、方舱 143、集中隔离144、居家隔离 145、居家健康监测 146、方舱医院147、气泡管理 148、集中隔离点 149、隔离观察150、居家观察 151、社交距离 152、软隔离 153、硬隔离154、自我隔离 155、自我防护#十一、防疫管控（55个）#156、大白 157、吹哨人 158、分区管控 159、精准管控160、精准防控 161、动态评估 162、联防联控163、常态化疫情防控 164、统筹疫情…	评论	疫情 名词 按语 疫情 故事 新名词 分类整理 名词 官方 新闻 通报 疫情 人类 病毒 抗争 纪念 火神 方舱 气泡 管理 居家 社交 距离 防疫 管控 大白 分区 管控 精准 防控 动态 评估 闭环 航班 压差 进户 消杀 管控 扁平 管理 三件套 有序 常态 管理 红事 白事 双联 扫街 扫村 基础 流动 管控 曲线 峰值 应验 交通 数据 排查 证明 阴性 证明 核酸 证明 证明 证明 购物 小区 下田 劳动 下田 躺平 跑腿 堂食 双扣 单扣 招商 肺炎	Topic #7	[0.05731001 0.29263083 0.00207517 0.03422724 0.00207519 0.09586104 0.002075 0.33800127 0.00207529 0.00207533 0.16951869 0.00207493]
【官方：#不再对乘客查验核酸和健康码#】#不再实施乘客测温#12月27日，国务院应对新型冠状病毒感染疫情联防联控机制春运工作专班印发《2023年综合运输春运疫情防控和运输服务保障总体工作方案》。其中提到，优化公众出行政策环境。各地要严格执行国务院联防联控机制相关政策规定，科学精准执行疫情防控优化措施及“乙类乙管”各项措施。不再对乘客查验核酸检测阴性证明和健康码，不再开展落地检，不再实施乘客测温。不得随意暂停或限制客运服务，不得随意限制车辆、船舶正常通行。严禁在公路上非法设置各类检查卡点、随意拦截车辆，加快恢复已暂停的客运服务。（交通运输部）	评论	官方 乘客 核酸 乘客 测温 疫情 机制 春运 工作 专班 印发 综合 运输 春运 运输 服务 总体 工作 方案 优化 公众 政策 环境 机制 政策 科学 精准 优化 措施 各项措施 乘客 阴性 证明 乘客 测温 客运 服务 车辆 船舶 公路 设置 检查 卡点 车辆 客运 服务	Topic #5	[0.00231504 0.25798984 0.00231509 0.00231493 0.11424921 0.43879095 0.0023153 0.17044958 0.00231496 0.00231498 0.00231502 0.0023151 ]
【官方：#不再对乘客查验核酸和健康码#】#不再实施乘客测温#12月27日，国务院应对新型冠状病毒感染疫情联防联控机制春运工作专班印发《2023年综合运输春运疫情防控和运输服务保障总体工作方案》。其中提到，优化公众出行政策环境。各地要严格执行国务院联防联控机制相关政策规定，科学精准执行疫情防控优化措施及“乙类乙管”各项措施。不再对乘客查验核酸检测阴性证明和健康码，不再开展落地检，不再实施乘客测温。不得随意暂停或限制客运服务，不得随意限制车辆、船舶正常通行。严禁在公路上非法设置各类检查卡点、随意拦截车辆，加快恢复已暂停的客运服务。#保障探亲人员错峰有序回家过年#	评论	官方 乘客 核酸 乘客 测温 疫情 机制 春运 工作 专班 印发 综合 运输 春运 运输 服务 总体 工作 方案 优化 公众 政策 环境 机制 政策 科学 精准 优化 措施 各项措施 乘客 阴性 证明 乘客 测温 客运 服务 车辆 船舶 公路 设置 检查 卡点 车辆 客运 服务 探亲 人员 错峰 有序 回家	Topic #5	[0.00211925 0.23764973 0.00211888 0.00211874 0.10117403 0.43715443 0.00211904 0.20707055 0.00211883 0.00211878 0.00211884 0.00211889]
【乙类乙管不是放开不管】对新冠病毒感染实施“乙类乙管”，意味着我国疫情防控进入新阶段。从“乙类甲管”调整为“乙类乙管”，从“甲”变成“乙”，“管”还在，调整的只是“管”的等级，而不是“不管”。调整以后我们的防控重心，将由防范全人群感染转移到保护重点人群、降低重症和死亡。还有一个“管”也很重要，就是我们每个人都要管好自己，当好自己健康的第一责任人。看#主播说联播#↓ L央视新闻的微博视频	评论	病毒感染 阶段 乙类 甲管 调整 调整 调整 防控 人群 重点 人群 重症 责任人 主播 联播 新闻 视频	Topic #1	[0.00617689 0.62878757 0.00617325 0.00617325 0.00617479 0.00617301 0.30947227 0.00617412 0.00617325 0.00617301 0.0061754 0.0061732 ]
人血馒头：医院发喜报，火葬场创佳绩？原创 燕无双 燕馆 O阳了，先不管其它，把烧退下来再说！有人说，现在有两个地方最忙。一个是医院，一个是火葬场。医院很忙，尚在情理之中。即使没有新冠，每年冬天，感冒打针输液的也不在少数。火葬场最近很忙，原因不言而喻。网上有不少网友说，他们那里火葬场24小时不停的烧，火化还是需要预约、排队。疫情当下，这样的消息，但凡每一个有良知的中国人都会忧心忡忡，都会悲伤。魔幻的事年年有，今年似乎特别多。就在这样悲伤氛围笼罩下的华夏民族，竟然先后爆出了数起“语不惊人死不休”的黑色幽默。01.网传河北邯郸市永年区民政局一则“关于表扬火化场的通报”，瞬间被惊掉了下巴。通报显示，该区12月10日以来，平均每日火化量30例以上，特别是12月17日、18日每天达到了41例。为此，经领导研究决定，对火化场的优异表现给予全局通报表扬，并号召全区广大民政干部要以花火场为榜样，学习发扬火…	评论	血馒头 医院 火葬场 佳绩 原创 地方 医院 火葬场 医院 输液 火葬场 原因 网友 火葬场 小时 火化 排队 疫情 消息 良知 魔幻 氛围 华夏民族 网传 火化场 通报 下巴 通报 火化 领导 研究 火化场 全局 通报 全区 民政 干部 火场 榜样 火葬场 精神 收官 佳绩 火葬场 火化 工作人员 加班加点 主管部门 通报 通报 收官 佳绩 群众 领导 收官 佳绩 火化 遗体 佳绩 照单全收 火化 收官 此景 首诗 亲戚 生命 身患 老人 孩子 火化场 人生 尸体 亲人 火化 火化 费用 信息 普通型 专用 殡仪 遗体 运费 车辆 遗体 消毒 遗体 遗体 冷藏 环保型 火化 遗体 火化 金属 骨灰 费单 遗体 火化 地级市 区级 民政部门 顶流 财源 全国 殡仪馆 事业单位 地方 财政 经济 地方 财政赤字 财源 主政者 时间 火化场 业务量 佳绩 领导 领导 前瞻性 医护人员 大面积…	Topic #6	[0.00100849 0.00100823 0.11988777 0.02705842 0.00100838 0.13462151 0.33235855 0.17400177 0.12637696 0.08065318 0.00100834 0.0010084 ]
人社部发布通知，拟探索将大数据、区块链等新职业纳入职称评审范围。上海出台办法，对具有中职或者高中学历、专科及以上学历的养老护理员分别给予3万元和4万元的入职补贴。江苏南京明确，对参与疫情防控的医务人员增加带薪休假天数。 ?	评论	数据 区块 职业 职称 评审 办法 中职 学历 专科 护理员 补贴 医务人员 带薪休假 天数	Topic #9	[0.01612961 0.01612903 0.01612945 0.01613766 0.01613121 0.01613019 0.26054221 0.01613362 0.26782048 0.32643976 0.01613644 0.01614033]
2023年春运疫情防控和运输服务保障怎么做？通知来了【各地要严格执行国务院联防联控机制相关政策规定，科学精准执行疫情防控优化措施及“乙类乙管”各项措施。针对大范围疫情感染、恶劣天气、安全事故、突发事件等，制定完善滞留游客处置应急预案，及时有序做好滞留游客疏运工作。】O网页链接	评论	春运 运输 服务 机制 政策 科学 精准 优化 措施 各项措施 疫情 天气 突发事件 游客 应急 预案 有序 游客 工作 网页 链接	Topic #1	[0.11935116 0.4966878 0.00471722 0.00471719 0.19391867 0.15230394 0.00471734 0.00471796 0.00471711 0.0047172 0.00471724 0.00471717]
【官方：#不再对乘客查验核酸和健康码#】#不再实施乘客测温#12月27日，国务院应对新型冠状病毒感染疫情联防联控机制春运工作专班印发《2023年综合运输春运疫情防控和运输服务保障总体工作方案》。其中提到，优化公众出行政策环境。各地要严格执行国务院联防联控机制相关政策规定，科学精准执行疫情防控优化措施及“乙类乙管”各项措施。不再对乘客查验核酸检测阴性证明和健康码，不再开展落地检，不再实施乘客测温。不得随意暂停或限制客运服务，不得随意限制车辆、船舶正常通行。严禁在公路上非法设置各类检查卡点、随意拦截车辆，加快恢复已暂停的客运服务。	评论	官方 乘客 核酸 乘客 测温 疫情 机制 春运 工作 专班 印发 综合 运输 春运 运输 服务 总体 工作 方案 优化 公众 政策 环境 机制 政策 科学 精准 优化 措施 各项措施 乘客 阴性 证明 乘客 测温 客运 服务 车辆 船舶 公路 设置 检查 卡点 车辆 客运 服务	Topic #5	[0.00231504 0.25798984 0.00231509 0.00231493 0.11424921 0.43879095 0.0023153 0.17044958 0.00231496 0.00231498 0.00231502 0.0023151 ]
【官方：#不再对乘客查验核酸和健康码#】#不再实施乘客测温#12月27日，国务院应对新型冠状病毒感染疫情联防联控机制春运工作专班印发《2023年综合运输春运疫情防控和运输服务保障总体工作方案》。其中提到，优化公众出行政策环境。各地要严格执行国务院联防联控机制相关政策规定，科学精准执行疫情防控优化措施及“乙类乙管”各项措施。不再对乘客查验核酸检测阴性证明和健康码，不再开展落地检，不再实施乘客测温。不得随意暂停或限制客运服务，不得随意限制车辆、船舶正常通行。严禁在公路上非法设置各类检查卡点、随意拦截车辆，加快恢复已暂停的客运服务。（交通运输部）	评论	官方 乘客 核酸 乘客 测温 疫情 机制 春运 工作 专班 印发 综合 运输 春运 运输 服务 总体 工作 方案 优化 公众 政策 环境 机制 政策 科学 精准 优化 措施 各项措施 乘客 阴性 证明 乘客 测温 客运 服务 车辆 船舶 公路 设置 检查 卡点 车辆 客运 服务	Topic #5	[0.00231504 0.25798984 0.00231509 0.00231493 0.11424921 0.43879095 0.0023153 0.17044958 0.00231496 0.00231498 0.00231502 0.0023151 ]
新冠病毒感染将自2023年1月8日起由“乙类甲管”调整为“乙类乙管”，这是我国新冠疫情防控政策的一次重大调整。国家卫生健康委26日发布公告，将新型冠状病毒肺炎更名为新型冠状病毒感染。根据公告，经国务院批准，自2023年1月8日起，解除对新型冠状病毒感染采取的《中华人民共和国传染病防治法》规定的甲类传染病预防、控制措施；新型冠状病毒感染不再纳入《中华人民共和国国境卫生检疫法》规定的检疫传染病管理。国务院联防联控机制综合组当日印发《关于对新型冠状病毒感染实施“乙类乙管”的总体方案》。方案指出，综合评估病毒变异、疫情形势和我国防控基础等因素，我国已具备将新型冠状病毒感染由“乙类甲管”调整为“乙类乙管”的基本条件。根据方案，2023年1月8日起，对新型冠状病毒感染实施“乙类乙管”。依据传染病防治法，对新冠病毒感染者不再实行隔离措施，不再判定密切接触者；不再划定高低风险区；对新冠病毒感染者实施分级…	评论	病毒感染 乙类 甲管 调整 政策 调整 国家 发布公告 肺炎 公告 传染病 防治法 甲类 传染病 控制措施 国境 检疫 检疫 传染病 管理 机制 综合 印发 总体方案 方案 综合 评估 疫情 形势 防控 基础 因素 乙类 甲管 调整 条件 方案 传染病 防治法 病毒感染者 措施 病毒感染者 分级分类 收治 调整 医疗保障 政策 检测 策略 调整 调整 疫情 信息 内容 国境 检疫 入境 人员 货物 检疫 传染病 管理 措施 防控 工作 目标 措施 程度 群众 生命安全 限度 疫情 经济社会 发展 影响 科闻	Topic #1	[0.00153383 0.60552256 0.00153424 0.00153402 0.00153405 0.00153385 0.13888788 0.24178355 0.00153389 0.00153396 0.00153417 0.00153402]
村民們在波浪壯闊的疫情防控過程中學會了逆來順受的頂級智慧。不管麼怎樣捨小家顧大家把別人的幸福當做自己的幸福把鮮花奉獻給他人把棘刺留給自己做一個脫離了低級趣味具有高尚情操的光榮村民。村民們提高覺悟保持警惕明哲保身規規矩矩做人老老實實做事的態度讓村主任感嘆自己的這頂烏紗帽要與村民們榮辱與共。村主任時刻牢記黨的恩處處不忘政府的情在宣講政策變化處置村民之間產生的矛盾方面方法獨到用心良苦容不得半點馬虎。	评论	村民 波浪 過程 中學 頂級 小家 鮮花 棘刺 趣味 村民 村民 規規 矩矩 做人 態度 村主任 村民 榮辱 村主任 時刻 記黨 政府 政策 變化 村民 方法	Topic #4	[0.0108697 0.01087148 0.01086975 0.31171916 0.57957966 0.0108701 0.01087001 0.01086958 0.01086984 0.01087008 0.01086964 0.01087101]
金人金语：很多人憧憬美好的愿景和计划都在这三年疫情防控中改变了。这三年，重创了信心，无处话凄凉！2023，希望重塑。。。 ?	评论	金人金语 愿景 计划 重创 信心 重塑	Topic #3	[0.03125171 0.0312511 0.03125635 0.34373461 0.03125061 0.0312628 0.03125 0.03125 0.03125487 0.03125558 0.03125 0.34373235]
【#北京对重点病例坚持一病例一方案#，#北京加快补齐农村防疫短板#】12月27日晚，北京新冠疫情防控工作领导小组第三百三十二次会议暨首都严格进京管理联防联控协调机制第二百八十一次会议召开，就落实《关于对新型冠状病毒感染实施“乙类乙管”的总体方案》进行工作部署。全力做好医疗救治是现阶段重点工作，当务之急就是要抓好全市医疗资源调配，全力以赴开展患者尤其老年重症救治，最大程度提高治愈率、降低病亡率。要充分做好门急诊应急准备。发热门诊（诊室）有条件的要24小时开诊。各医疗机构加强全科、内科等常规门诊力量，分流发热门诊就医人群，畅通门急诊与住院收治的联系。用好社区医疗卫生机构、互联网医院，尽早发现可能成为重症的患者。各区各相关部门帮助医院纾困解难，购置设备、扩容能力。社区要主动做好上门服务，全面动态掌握居民感染情况，建立重点人群健康台账，分级分类做好服务保障。对高龄合并基础疾病、孕产妇、血液透析等…	评论	重点 病例 病例 方案 农村 防疫 短板 工作 领导小组 会议 管理 机制 会议 总体方案 工作 部署 医疗 重点 工作 全市 医疗 资源 调配 患者 重症 程度 应急 诊室 条件 小时 医疗机构 全科 内科 常规 门诊 力量 分流 人群 住院 收治 社区 医疗 卫生机构 互联网 医院 重症 患者 部门 医院 设备 能力 社区 动态 居民 情况 重点 人群 台账 分级分类 服务 高龄 基础 疾病 孕产妇 血液 重点 高风险 人员 资源 能力 电话 人员 平台 调度 能力 全市 急救站 车组 定点医院 和二 医院 重症 医疗 资源 医护 力量 重点 专科 服务 综合 能力 重点 病例 病例 方案 效果 充分发挥 联体 家庭医生 关键环节 方案 细化 疫情 监测 监测 体系 科技 信息化 手段 数据 综合 评估 疫情 强度 医疗 资源 负荷 社会 情况 研判 疫情 水平 社区 便民 居民 药…	Topic #6	[0.09435955 0.00070335 0.00070354 0.00070337 0.36566442 0.02187767 0.37771153 0.00070363 0.00070362 0.00070365 0.13546233 0.00070334]
#实施乙类乙管打的是有准备之仗#这几天，大家都在讨论着一个话题，那就是农村能不能挺过当下疫情这一关。#笨鸟有话说# 我相信，只要工作做细了，什么都能扛过去。过去国家替我们扛了，现在我们一起来扛，行不行。我相信一定行。毕竟，人多力量大啊！农村是薄弱环节，医疗基础条件没有那么好，人员相对分散居住，关联难度加大，再加上众多留守老人留守儿童的原因，受教育程度的不同等等，给元旦、春节疫情防控带来的压力空前加大。特别是春节的临近，回家过年的传统习俗在这里，返乡的兄弟姐妹们一波接一波的，说没有压力是假话。俗话说，有压力才有动力。一、该准备的还是要好好准备。一些药物、过冬的物资等等，该调拨还是要抓紧调拨，特别是zf部门要充分利用好供销物流体系等，做好物资的调拨储备。比如药物、粮食、猪肉、蔬菜等等；二、抓紧基层医疗设施和医疗点接诊能力的提升。有些地方发热门诊的条件可能差一点，这个时候是不是应该紧急提升一下…	评论	话题 农村 疫情 笨鸟 工作 国家 力量 农村 医疗 基础 条件 人员 老人 儿童 原因 教育 程度 压力 回家 传统习俗 兄弟姐妹 压力 假话 压力 动力 药物 物资 部门 充分利用 供销 物流 体系 物资 储备 药物 粮食 猪肉 蔬菜 基层 医疗 设施 医疗点 能力 地方 条件 板房 应急 疫苗 老年人 疫苗 个人感觉 抵抗力 村组 社区 网格 办法 人员 信息 精准 时间 医护人员 医护人员 高强度 工作 志愿者 医护 学校 大学生 身体 医护 工作者 医护 行列 考虑一下 医护 条件 医护 行列 回家 回家 笨鸟 视频	Topic #4	[0.00151074 0.00151091 0.00151147 0.00151087 0.33357809 0.07935476 0.29621692 0.00151101 0.21384815 0.0015111 0.0664251 0.00151087]
这是我国新冠疫情防控政策的一次重大调整——新冠病毒感染将自2023年1月8日起由“乙类甲管”调整为“乙类乙管”。调整后，感染者与密接人员隔离、疫区封锁、交通卫生检疫等防控措施也将做出相应调整。当前，新冠疫情仍在全球持续流行。国内疫情总体处于快速上升阶段，受各地人群流动性、人口密度、人群免疫水平等差异，未来一段时间各地将陆续面临疫情流行的压力。这需要我们坚持人民至上、生命至上，将工作重心从防控感染转到医疗救治，确保平稳有序实施新冠病毒感染“乙类乙管”。确保平稳有序实施新冠病毒感染“乙类乙管”，要继续做好相关防控和救治工作，千方百计地降低重症、减少病亡，维护人民健康。特别需要关注老年人、有基础性疾病等重症高风险人群的疫苗接种、个人防护和感染后的及时救治，最大限度减少重症和病亡。同时，也要加强病毒变异、疾病严重性、医疗资源使用情况的监测。确保平稳有序实施新冠病毒感染“乙类乙管”，要加强药物供应…	评论	政策 调整 病毒感染 乙类 甲管 调整 调整 感染者 人员 疫区 交通 检疫 防控 措施 调整 疫情 全球 疫情 总体 阶段 人群 流动性 人口密度 人群 水平 差异 疫情 压力 生命 工作 防控 医疗 有序 病毒感染 有序 病毒感染 防控 工作 重症 老年人 基础性 疾病 重症 高风险 人群 疫苗 限度 重症 疾病 医疗 资源 情况 监测 有序 病毒感染 药物 供应 病毒感染 中药 对症 药物 试剂 途径 方式 居民 购药 用药 条件 病例 咨询 用药	Topic #6	[0.00146652 0.33203249 0.00146641 0.00146646 0.00146676 0.00146699 0.40891695 0.0462586 0.00146645 0.00146642 0.20105941 0.00146654]
【首批6万份！12月29日9时起，儋州免费发放防疫健康包】一、发放地点辖区内健甫药店（详见附件1）。二、发放时间2022年12月29日起发放。每日发放时间为9:00—17:30，原则上全市日均发放量1万份，发完即止。三、发放对象（一）全市核酸检测或抗原检测结果为阳性（以上传“海南健康码”平台为准）人员；（二）发热病人。四、发放数量首批计划发放60000份，其中成人53000份，儿童7000份（详见附件1）。五、健康防疫包物资考虑到成人用药和儿童用药不同，将防疫健康包贴心地分为了成人版和儿童版：防疫健康包成人版包含对乙酰氨基酚6片（单人三天份，含药品使用说明），复方氨酚烷胺胶囊一盒，新冠抗原检测试剂2份。防疫健康包儿童版包含对乙酰氨基酚口服液一瓶，小儿氨酚黄那敏颗粒六包（单人三天份，含药品使用说明），新冠抗原检测试剂2份。六、其他（一）为保障孕妇的安全，本次防疫健康包原则上不允许孕妇申领，…	评论	免费 防疫 地点 辖区 药店 附件 时间 时间 全市 发放量 对象 全市 阳性 平台 人员 数量 计划 成人 儿童 附件 防疫 物资 成人 用药 儿童 用药 防疫 成人版 儿童 防疫 成人版 对乙酰氨基酚 单人 药品 复方 氨酚烷胺 胶囊 试剂 防疫 儿童 对乙酰氨基酚 口服液 小儿 氨酚 颗粒 单人 药品 试剂 孕妇 防疫 孕妇 医院 市民 朋友 药品 药品 群众 身份证 防疫 对象 人员 办事处 人员 辖区 防疫 现场 秩序 工作 人群 监督 指导 辖区 防疫 工作人员 人员 信息 工作 附件 指挥部 督查 专班 办事处 工作 督查 指导	Topic #4	[0.00163437 0.00163435 0.00163405 0.00163425 0.83649091 0.00163429 0.07059247 0.07820825 0.00163452 0.0016342 0.00163431 0.00163404]
面对风高浪急的国际环境和艰巨繁重的国内改革发展稳任务,我们带领人民迎难而上，全面落实疫情要防住、经济要稳住、发展要安全的要求,统筹国内国际两个大局,统筹疫情防控和经济社会发展,统筹发展和安全,加大宏观调控力度,保持了经济社会大局稳定。 ?	评论	国际 环境 改革 发展 疫情 经济 发展 国际 大局 经济社会 发展 发展 宏观调控 力度 经济社会 大局	Topic #2	[0.00617326 0.08505319 0.85321204 0.00617315 0.00617303 0.0061741 0.00617294 0.00617315 0.00617339 0.00617327 0.00617428 0.0061742 ]
稳民心强信心：中国科学精准防控疫情显温度 O网页链接 ?	评论	民心 信心 科学 精准 防控 疫情 温度 网页 链接	Topic #1	[0.01086992 0.6560332 0.01087083 0.01086961 0.0108698 0.2352639 0.01086968 0.01087015 0.0108705 0.01086979 0.01087045 0.01087216]
#天水城事#【关于做好2023年元旦春节期间有关工作的通知】近日，中共中央办公厅、国务院办公厅印发了《关于做好2023年元旦春节期间有关工作的通知》。全文如下：2023年是全面贯彻落实党的二十大精神的开局之年。各地区各部门要以习近平新时代中国特色社会主义思想为指导，更好统筹疫情防控和经济社会发展，认真做好节日期间各项工作，确保人民群众度过欢乐祥和的节日。经党中央、国务院同意，现将有关事项通知如下。一、确保疫情防控措施调整转段平稳有序。坚持人民至上、生命至上，坚持科学防治、精准施策，强化属地责任，用心用情用力做好重点机构、重点单位、重点人群疫情防控工作，最大限度减少疫情对人民群众生产生活的影响。加强分级分层分流救治引导和居家患者健康指导，做足医疗救治特别是重症救治的应对准备，切实保障重症救治和正常医疗秩序。做好药物、检测试剂的生产供应储备和配送工作，依法查处哄抬价格、囤积居奇行为。加强健康…	评论	水城 工作 印发 工作 精神 开局 地区 部门 时代 特色 思想 指导 经济社会 发展 工作 群众 事项 措施 调整 转段 有序 生命 科学 精准 属地 责任 用心 用力 重点 机构 重点 单位 重点 人群 工作 限度 疫情 群众 生产 生活 影响 分级 分层 分流 居家 患者 指导 医疗 重症 重症 医疗 秩序 药物 检测 试剂 生产 供应 储备 工作 宣传 群众 勤洗手 责任人 关心 生产 生活 足额 失业 保险金 失业 补助金 低保金 价格 补贴 生活 生活 流浪 人员 残疾人 农村 儿童 群体 群众 救助 人员 援助 稳岗 力度 整治 农民工 工资 专项 农民工 合法权益 群众 物质 文化 油气 居民 用电 价格 党政 菜篮子 市长 负责制 交通 物流 粮油 肉蛋 果蔬 民生 商品 稳价 工作 市场 供给 应急 预案 市场 监测 预警 储备 文化 进万家 活动 上线 文化 电影 …	Topic #4	[7.45019793e-02 4.19938223e-04 1.01842300e-01 4.19953234e-04 5.42166843e-01 9.97214695e-02 4.82042810e-02 6.43171291e-02 4.19929432e-04 4.19934503e-04 4.19978186e-04 6.71462640e-02]
实时播报：【辽宁：为疫情防控药品持续生产开辟绿色通道】辽宁省药监局强化疫情防控期间药品质量监督管理，制定下发保质保量供应工作通知。强化药品监管，对新冠病毒感染居家治疗常用药品和临床救治中成药、中药饮片、中药配方颗粒生产企业开展全覆盖监督检查。强化对解热镇痛、抗感解毒、消炎止咳等市场需求量大的重点药品及变更生产场地、恢复生产、委托生产等产能变化大的企业监管力度。以企业扩大产能过程中原辅料来源、质量控制、变更管理、设施设备匹配性、人员培训等方面为检查重点，确保疫情防控类药品质量安全。（辽宁发布）	评论	药品 生产 绿色通道 药品 质量 监督管理 保质保量 供应 工作 药品 监管 病毒感染 居家 药品 临床 中成药 中药饮片 中药 配方 颗粒 生产 企业 监督 检查 抗感 消炎 市场 需求量 重点 药品 生产 生产 委托 生产 变化 企业 监管 力度 企业 过程 来源 质量 管理 设施 设备 人员培训 检查 重点 药品 质量	Topic #4	[0.00248781 0.00248772 0.00248779 0.00248779 0.59607803 0.00248764 0.22871693 0.00248786 0.0024878 0.1528147 0.00248779 0.00248814]
【事关核酸检测、重点场所防护等内容 “乙类乙管”配套方案发布】12月27日，国务院联防联控机制发布《新型冠状病毒感染“乙类乙管”检测方案》等5个配套文件，涉及疫情监测、核酸检测、重点场所疫情防控、个人防护等内容，要点如下：■ 核酸检测以“单采单检”为主对不同群体分类采取抗原和核酸检测策略，及时发现重症高风险人群中的感染者。疫情流行期间，核酸检测应以“单采单检”为主。大型企业、工地等人员聚集的重点机构，重点党政机关和重点行业，商场超市等重点场所的工作人员，加强健康监测。如出现发热、呼吸道感染等症状，可开展抗原或核酸检测。如检测结果阳性，做好自我健康管理，根据病情情况，及时就诊。养老机构、社会福利机构等脆弱人群集中场所，具备条件的，经卫生和疾控部门培训指导后，自行开展核酸检测采样和抗原检测；不具备条件的，由核酸采样机构派员上门规范开展核酸检测采样，减少人员外出核酸检测感染风险。■疫情严重时可…	评论	事关 重点 场所 内容 配套方案 机制 检测 方案 文件 疫情 监测 重点 场所 内容 要点 群体 分类 抗原 策略 重症 高风险 人群 感染者 疫情 企业 工地 人员 重点 机构 重点 重点 行业 商场 重点 场所 工作人员 症状 抗原 检测 阳性 管理 病情 情况 机构 社会福利 机构 人群 场所 具备条件 疾控 部门 培训 指导 具备条件 核酸 机构 派员 规范 人员 风险 疫情 措施 禁忌证 条件 重点 人群 病毒 疫苗 服药 人员 社区卫生 服务 机构 医生 评估 处方 次数 重点 行业 关键 岗位 关键 程序 工作人员 轮岗 制度 疫情 工作人员 轮岗 机制 预备队 疫情 行业 运转 影响 疫情 重点 行业 人员 线下 会议 线下 会议 人数 居家 办公 人员 数量 堂食 错峰 人群 措施 学校 机构 工作人员 学生 教育 症状 监测 报告 报告 制度 咽痛 症状 相应措施 …	Topic #0	[0.38076567 0.00057415 0.00057414 0.00057415 0.03321854 0.00057417 0.07604288 0.21745065 0.00057416 0.02443214 0.26464511 0.00057423]
【#实施乙类乙管打的是有准备之仗#】12月27日，国务院联防联控机制召开新闻发布会。国家卫生健康委副主任李斌表示，当前，随着病毒变异、疫情变化、疫苗接种普及和防控经验积累，#当前我国疫情防控进入新阶段# ，防控工作面临新形势新任务。而我们密切跟踪病毒特点，研判疫情形势变化，加快推进疫苗接种和药物供给，加强医疗救治和防控体系建设，提升应急处置能力等因素，都为我们调整新冠病毒感染的法律归类创造了条件。因此，调整为“乙类乙管”我们打的是有准备之仗，而绝不是被动的放开。L人民视频的微博视频	评论	机制 新闻 发布会 国家 疫情 变化 疫苗 防控 经验 阶段 防控 工作 形势 病毒 研判 疫情 形势 变化 疫苗 药物 供给 医疗 防控 体系 建设 应急 能力 因素 调整 病毒感染 法律 归类 条件 调整 被动 视频 视频	Topic #1	[0.00276275 0.57079179 0.06351045 0.00276365 0.00276311 0.00276263 0.15270005 0.00276365 0.00276265 0.00276266 0.19089353 0.00276307]
疫情当前，没有旁观者。抗击疫情，需要你我同行，隔离病毒但不隔离爱，因为爱是最好的桥梁。众志成城，抗疫情！加油，严冬很快就会过去。 愿我们共克时艰，共待春暖花开。对疫情防控会起到一定的宣传作用，唤醒更多人做好疫情防控的措施。疫情防控是每一个国人应该做的事情，也是每一个人的责任所在，需要大家团结一致，努力做好个人防护。疫情防控人人有责的宣传语多用于街道办，疫情防控人人有责。	评论	疫情 旁观者 抗击 疫情 病毒 桥梁 众志成城 疫情 共克 时艰 宣传 措施 国人 事情 责任 街道办	Topic #10	[0.00757613 0.00757964 0.00757622 0.00757577 0.00757796 0.40475442 0.00757589 0.00757629 0.08285502 0.00757596 0.44420055 0.00757614]
疫情防控人人有责，更要人人尽责，广大干部群众应充分认识到，抗击疫情不只是政府相关部门的责任，而是一场全民行动，需要凝聚全社会的合力，不信谣、不传谣，多传播防疫知识，传递正能量，共同营造疫情防控的良好环境，感谢所有在前线无私奉献的医护人员，用略显瘦小却又无限强大的身躯撑起抗疫精神 ?	评论	群众 抗击 疫情 政府 部门 责任 全民 社会 合力 传谣 传播 防疫 能量 营造 前线 医护人员 身躯 抗疫 精神	Topic #5	[0.00549463 0.00549518 0.00549538 0.06628099 0.00549614 0.87876844 0.00549479 0.00549527 0.00549468 0.00549466 0.00549513 0.0054947 ]
连日来，陆续恢复与群众生活密切相关的基本公共场所经营，越来越多的市民走出家门、外出办事、上街购物，城市的生产生活秩序正在稳步、有序恢复。逛街、购物、吃美食……随着疫情防控形势持续向好 ?	评论	群众 生活 经营 市民 家门 办事 购物 生产 生活 秩序 有序 购物 美食 形势	Topic #4	[0.00820073 0.0081978 0.00819717 0.00819672 0.9098199 0.00819745 0.00819677 0.00819723 0.00819856 0.00820311 0.00819702 0.00819753]
疫情防控、人人有责，请从点滴小事做起，不聚集、不聚餐、不聚会、不堂食、不扎堆，既让自己安心，也对家人和他人的健康负责。 ?	评论	点滴 小事 聚餐 聚会 不堂 家人	Topic #10	[0.02380952 0.02380952 0.02380952 0.02380952 0.02380952 0.02381279 0.02380952 0.02380952 0.02382193 0.02380952 0.73807956 0.02380952]
做好个人健康第一责任人随着防疫形势持续向好态势不断拓展，多地稳步有序推进复工复产，越来越多市民出去走走，办事，购物等等。复工复产忙，防疫不松懈。疫情防控不能停，复工复产也不能等。我们要严格落实防疫要求，树立“疫情防控，人人有责，科学防控，从我做起”的思想，当好个人健康第一责任人。	评论	责任人 防疫 形势 态势 有序 复产 市民 办事 购物 防疫 复产 防疫 科学 防控 思想 责任人	Topic #1	[0.00617501 0.46252125 0.04544551 0.00617303 0.43647084 0.00617363 0.00617288 0.00617353 0.0061738 0.00617331 0.00617368 0.00617353]
【国务院联防联控机制：重点场所员工#阳性人员原则上不带病上岗#】12月27日，重点人群、重点机构、重点场所新型冠状病毒感染“乙类乙管”防控指引发布。其中提到，重点场所指人员密集、空间密闭，容易发生聚集性疫情的场所，包括场站码头、市场商超、展销场所、会议中心、体育场馆、文化场馆、娱乐休闲场所、洗浴场所、宗教活动场所、餐饮场所、交通运输工具等。疫情流行期间，阳性人员原则上不带病上岗，如需到岗，应做好个人防护，减少与他人接触。（中国新闻网）L中国新闻网的微博视频	评论	机制 重点 场所 员工 阳性 人员 重点 人群 重点 机构 重点 场所 防控 重点 场所 人员 密集 空间 疫情 场所 场站 码头 市场 场所 会议 中心 体育场馆 文化 场馆 娱乐 场所 场所 宗教 活动场所 餐饮 场所 工具 疫情 阳性 人员 新闻网 新闻网 视频	Topic #0	[0.97392718 0.00236989 0.00236978 0.0023697 0.00237069 0.00236979 0.00236973 0.00237151 0.00236972 0.00237237 0.00236989 0.00236975]
只从新冠病毒疫情防控放开以后，首先给老百姓摊荐的就是感染了新... O网页链接 ?	评论	病毒 老百姓 网页 链接	Topic #1	[0.01923077 0.49781223 0.01923077 0.01924128 0.01923163 0.01923144 0.01923097 0.01923187 0.01923077 0.01923077 0.30986236 0.01923514]
防控之举要保持“常态化”。疫情防控，人人有责，精准高效做好疫情防控工作，离不开全市人民的共同参与。 每个人都应当本着为社会、为自己、为家庭负责的态度，积极落实好省市各项防控措施，配合包联单位的各项工作，非必要不外出，尽量减少聚集活动;认真做好个人防护，勤洗手，勤消毒，出门不忘戴口罩，主动接种疫苗，早日实现应接尽接，进而构筑起全民强有力的免疫屏障。当好自身疫情防控“第一责任人”，用个人的“严”换取社会的“安”，通过每个人的努力，凝聚成群防群控的强大力量。	评论	防控 常态 精准 工作 全市 社会 家庭 态度 省市 防控 措施 单位 工作 活动 勤洗手 消毒 疫苗 构筑 全民 强有力 屏障 责任人 社会 成群 力量	Topic #1	[0.00450506 0.36652733 0.00450551 0.00450507 0.33944737 0.00450626 0.00450491 0.00450554 0.00450553 0.00450457 0.25347811 0.00450474]
【#2023年春运1月7日开始#】#2023春运共40天#12月27日，国务院应对新型冠状病毒感染疫情联防联控机制春运工作专班印发《2023年综合运输春运疫情防控和运输服务保障总体工作方案》。2023年综合运输春运从1月7日开始，至2月15日结束，共40天。详情↓（交通运输部） ???	评论	春运 春运 疫情 机制 春运 工作 专班 印发 综合 运输 春运 运输 服务 总体 工作 方案 综合 运输 春运	Topic #5	[0.00495091 0.00495186 0.00495127 0.00495094 0.39780069 0.55268544 0.00495292 0.00495169 0.00495073 0.00495091 0.00495128 0.00495136]
抗击疫情人人有责，我们每个人都应该好好配合防疫政策，做好个人防护，积极配合安排，这场疫情防控的胜利最终一定会属于我们！从未想到灾难距离自己这么接近!对不幸染病的个人和家庭而言，人生与美满生活戛然而止。希望尽快控制疫情，挽救更多生命与家庭!等疫情结束，可劲儿吃可劲儿造!想见的人就去见，大胆爱，勇敢呐喊，不等待，别保留。人生太短了，拘谨着就很快过去了。减少恐惧，正确面对;调整心态，坚定信心，制定目标，不负时光，积极向上，人生完美!也许这次疫情，看尽了人生百态，但是我们依然要保护好自己和家人，安安心心等着这场疫情过去，加油!	评论	抗击 疫情 防疫 政策 胜利 灾难 距离 染病 家庭 人生 疫情 生命 家庭 疫情 劲儿 劲儿 大胆 人生 太短 调整 心态 目标 时光 人生 疫情 人生 百态 家人 疫情	Topic #8	[0.00431102 0.19067822 0.00431077 0.00431047 0.00431057 0.20762912 0.00431054 0.00431062 0.56289618 0.00431054 0.00431117 0.00431079]
【#2023年春运客流可能大幅增长#】2023年综合运输春运从1月7日开始，至2月15日结束，共40天。《方案》称，随着疫情防控政策的进一步优化，跨区域人员流动性将加速释放，春运客流将从低位运行加快反弹，客流总量可能出现大幅度增长。(第一财经)#春运# ?	评论	春运 客流 综合 运输 春运 方案 政策 优化 区域 人员 流动性 春运 客流 低位 客流 总量 财经 春运	Topic #5	[0.00521199 0.00521054 0.00520879 0.00520922 0.00521021 0.63704247 0.00521372 0.00521113 0.00520845 0.00520958 0.00520952 0.31085438]
中国疫情严厉防控时，美国等西方国家对中国的疫情防控政策说三道四指指点点，都巴不得中国放开疫情防控，现在好了，中国已经放开了，而这些国家却反过来对中国旅客进行落地检测。说到底，美国等西方国家就是要跟中国对着干。#部分国家对来自中国的旅客查核酸# ?	评论	疫情 防控 国家 政策 指指点点 国家 旅客 落地 检测 国家 国家 旅客 核酸	Topic #1	[0.00757605 0.75847464 0.00757631 0.0075762 0.00757588 0.00757732 0.00757593 0.16576264 0.00757591 0.00757626 0.00757662 0.00757625]
疫情防控人人有责，在这世界上本就没有什么超级英雄，只是无数人渺小，而又平凡的人在同时发光，使得再一次凝聚中华力量，众志成城，共同抗疫，此时，最好的文案就是无私奉献的志愿者们、医务人员们！哪有什么岁月静好，不过是有人替你负重前行，在抗疫过程中，他们就是无数“闪闪发亮”的平凡人。 疫情无情，人有情，感谢一线的工作人员，向医务人员，警务人员，社区工作人员，志愿者致敬，辛苦了！哪怕是在疫情期间我们也要充满正能量，新的一天，让我们一起为大美新疆加油！	评论	世界 中华 力量 众志成城 抗疫 文案 志愿者 医务人员 抗疫 过程 闪闪发亮 疫情 无情 有情 工作人员 医务人员 警务人员 社区 工作人员 志愿者 疫情 能量	Topic #5	[0.00549493 0.00549509 0.00549461 0.00549465 0.00549504 0.9395552 0.00549595 0.00549514 0.00549498 0.00549461 0.00549487 0.00549492]
胡昌升在全省疫情防控工作电视电话会议上强调充分把握重大调整着力补齐短板弱项有效应对疫情高峰全力保健康防重症O网页链接 ?	评论	全省 工作 电视电话会议 调整 着力 短板 弱项 疫情 网页 链接	Topic #1	[0.00980407 0.54698516 0.35497077 0.00980392 0.00980589 0.00980444 0.00980434 0.00980431 0.00980439 0.0098041 0.00980445 0.00980415]
#部分国家对来自中国的旅客查核酸#彭博社报道，美国考虑对来自中国的旅客采取新的疫情防控措施。报道引述美国官员表示，政府对中国病例激增感到担忧，并对中国报告的病毒传播数据的透明度提出了质疑，包括病毒基因组序列数据等，正考虑针对来自中国的旅客采取新冠预防措施，但未有公布详情日本政府昨日宣布，由中国内地到日本的旅客，抵达时需接受检测，印度近日亦宣布类似措施在北京，外交部发言人汪文斌表示，中方始终认为，各国防疫措施应当科学适度，不应影响正常的人员交往	评论	国家 旅客 核酸 旅客 措施 官员 政府 病例 报告 病毒传播 数据 透明度 病毒 基因组 序列 数据 旅客 预防措施 内地 旅客 时需 检测 措施 防疫 措施 科学 影响 人员	Topic #1	[0.00450616 0.51934873 0.00450485 0.06397154 0.00450473 0.00450594 0.00450461 0.1124414 0.00450459 0.00450498 0.26819694 0.00450553]
股指期货IF2301和IM2301偏弱震荡 IH2301和IC2301偏强震荡国泰君安期货研究所 陶金峰期货投资咨询资格证书号码：Z0000372【行情前瞻要点】12月28日，股指期货主力合约IF2301、IH2301、IC2301和IM2301小幅低开；开盘后，IF2301和IM2301先抑后扬，小幅偏弱震荡，小幅下跌；IH2301和IC2301先抑后扬，小幅震荡上行，小幅上涨。预计日内IF2301大概率将偏弱震荡，阻力位3907和3923点，3923点短线阻力较强，日内难以突破，支撑位3874和3863点，3863点短线支撑偏强。预计日内IH2301大概率将偏强震荡，并将上攻阻力位2668和2678点，2678点阻力较强，日内难以突破，支撑位2636和2628点，2628点短线支撑偏强。预计日内 IC2301大概率将偏强震荡，并将上攻阻力位5928和5950点，5950点短线阻力较强…	评论	股指 期货 国泰君安 期货 研究所 陶金 期货 投资 咨询 资格证书 号码 行情 前瞻 要点 股指 期货 主力 合约 小幅 小幅 小幅 小幅 小幅 预计 概率 阻力位 阻力 突破 支撑位 预计 概率 阻力位 阻力 突破 支撑位 预计 概率 阻力位 阻力 突破 支撑位 预计 概率 支撑位 阻力位 阻力 突破 宏观 资讯 金融风险 系统性 金融风险 金融 工作 金融 草案 会议 草案 会议 调整 被动 全球 疫情 不确定性 世界 国家 地区 疫情 传染病 防控 措施 病毒感染 调整 防控 措施 医疗 资源 着力 群众 用药 老年人 儿童 重点 人群 农村 地区 国家 移民 管理局 经济社会 发展 阶段 形势 群众 生命 人员 交流 国家 移民 管理局 优化 移民 管理 政策措施 有序 公民 旅游 访友 护照 办理 内地 居民 旅游 商务 技术 分析 行情 前瞻 主力 合约 小幅 小幅 无力 …	Topic #11	[2.58447571e-02 1.11167442e-01 6.70475274e-04 6.70459753e-04 6.48044138e-02 6.70315042e-04 4.56040572e-02 6.70685454e-04 6.70286810e-04 6.70389242e-04 6.70562003e-04 7.47886157e-01]
用千千万万个文明健康小环境筑牢疫情防控社会大防线 ?	评论	环境 社会 防线	Topic #5	[0.02380952 0.02381312 0.02381862 0.02381526 0.0238211 0.73804793 0.02381063 0.02381084 0.02381492 0.02381129 0.02381227 0.0238145 ]
热烈欢迎全国众多强大的投资机构和海外机构大量建仓买进浙江震元，见此文章请全国网友和投资者请大量转发！抛开当下疫情的原因不说，就凭“南震元北同仁”这块金字招牌，【000705浙江震元】这股就值20元／股，何况还有个投资22亿的上虞生物科技项目在建，所以要以中长线的眼光看待此股，千万别被别有用心的家伙骗了手里的廉价筹码。 积极发展“互联网+医疗健康”服务，健全互联网诊疗收费政策，将符合条件的互联网医疗服务项目按程序纳入医保支付范围。2023年最具爆发超级大牛股票A股最纯正低价中药股【000705浙江震元】很快排山倒海涨停板连续出现。股价严重超低安全建仓价9元下方，当前合理股价估值每股30元中长线100元以上。股价处于低位区域这个时候要有耐心和定力，我2020年新冠病毒疫情刚爆发的时候，我就介入了达安基因，最后获利年收益率获利近110%，刚买入达安基因也被深度套牢了10%，最后因为整个大格局战…	评论	全国 投资 机构 机构 震元 文章 全国 网友 投资者 疫情 原因 震元 金字招牌 震元 投资 生物科技 项目 眼光 家伙 廉价 筹码 发展 互联网 医疗 服务 互联网 收费 政策 符合条件 互联网 医疗 服务项目 股票 低价 中药 震元 涨停板 股价 股价 估值 股价 低位 区域 定力 病毒 疫情 基因 收益率 基因 套牢 格局 战略 基因 走势 环境 疫情 时代 中药 格局 格局 震元 流通盘 药店 中药 卖空 价格 震元 中药 基地 中药 受益者 金矿 阳性 震元 中药 医药 流通 预售 药品 保健品 药都 月份 利润 利润 医药 流通 业绩 全国 投资者 发动 亲戚朋友 投资 震元 互联网 政策 风口 震元 中药 震元 国产 药王 霉素 文章 代表 职业 老股民 玉器 专家 大师 个人观点 股市 风险 需谨慎 资料 盈亏 责任 病毒 人类 建议 来源 资讯 全国 消息 调整 优化…	Topic #9	[0.00045419 0.04432589 0.00045427 0.00045419 0.04757956 0.00045423 0.35239872 0.00045426 0.00045425 0.38869953 0.06300806 0.10126285]
【交通运输部：各地可探索弹性休假、错峰休假政策 降低集中出行压力】12月27日，据交通运输部官微消息，国务院联防联控机制春运工作专班印发《2023年综合运输春运疫情防控和运输服务保障总体工作方案》。方案指出，2023年春运从1月7日至2月15日，共40天。各地要畅通信息咨询渠道，方便探亲人员及时查询了解有关防控信息，提前安排回家过年和返岗行程。各地可探索实行弹性休假、错峰休假政策，降低公众集中出行压力。教育部门要指导中小学、幼儿园进一步优化疫情防控措施。（编辑：范文薇 运营：曾庆鑫） L新京报我们视频的微博视频	评论	弹性 错峰 政策 压力 部官 消息 机制 春运 工作 专班 印发 综合 运输 春运 运输 服务 总体 工作 方案 方案 春运 信息 咨询 渠道 探亲 人员 防控 信息 回家 行程 弹性 错峰 政策 公众 压力 教育部门 指导 优化 措施 编辑 运营 京报 视频 视频	Topic #7	[0.00248842 0.13734971 0.0024878 0.00248801 0.12414228 0.25779757 0.00248839 0.35993706 0.00248806 0.00248826 0.00248785 0.10335659]
#关注新冠肺炎疫情# 据《四川日报》12月28日消息，26日，四川召开全省新冠疫情防控工作电视电话会议，要求争分夺秒做好相关工作，远近结合做足充分准备，确保实现“压峰”转段、顺利渡过流行期。根据四川省疾控中心近日发布的四川省新冠感染情况问卷调查（第二次）结果，省内21个市州183个县（区、市）的158506名被调查者的感染率为63.52%，较12月19日首轮调查结果（46.93%）上升16.59个百分点，四川疾控还认为，本次调查人群的新冠病毒实际感染率应高于63.52%。	评论	肺炎 疫情 日报 消息 全省 工作 电视电话会议 工作 充分准备 压峰 转段 疾控中心 情况 市州 被调查者 感染率 调查结果 疾控 调查 人群 病毒 感染率	Topic #10	[0.00581411 0.31792946 0.00581769 0.00581411 0.00581618 0.00581427 0.0058155 0.12518809 0.0058148 0.00581429 0.50454723 0.00581426]
国家卫健委：我国疫情防控策略得到了人民认可，经得起历史检验_凤凰网//可以扬名立万了。“人民认可以及经得起历史检验”是由后人定论。O国家卫健委：我国疫情防控策略得到了人民认可，经得起历史检验 ?	评论	策略 历史 检验 凤凰网 历史 检验 后人 定论 策略 历史 检验	Topic #1	[0.0108701 0.88042089 0.01087216 0.01086957 0.01086984 0.01087061 0.01087074 0.01086957 0.01087086 0.01087011 0.01087044 0.01087512]
#疫情防控# 新冠疫情防控近三年后为何回归乙类管理——权威专家详解新冠病毒感染实行“乙类乙管”系列之一O【防疫微课堂】新冠疫情防控近三年后为何回归乙类管理？权威专家详解 ?	评论	乙类 管理 权威专家 病毒感染 防疫 课堂 乙类 管理 权威专家	Topic #1	[0.01388889 0.5810604 0.01388904 0.28003539 0.0138904 0.0138894 0.01389347 0.01389275 0.01388908 0.01388976 0.01389247 0.01388893]
客服服务热线:0228-1348-728二线服务热线:0228-1348-729三线客服服务热线0228-1348-728用户至上，用心服务。热线容易占线；请您多拨几次；敬请谅解！全天候、全天时为您服务。全国客服服务热线:0228-1348-728 用心服务,解决客户问题,真诚沟通，热情，耐心，敬业。经过长足的发展，已成长为全国性大型综合类公司.公司提供个性化定制服务，满足您的个性化需求专业的项目管理体系为个人和企业提供标准化的管理服务.立足本地，面向全国，积极培育国际视野，在资本实力、资产规模、业务开拓、管理水平、技术手段、市场占有率等方面实现跨越式发展，最终成为具有较强核心竞争力和综合实力的公司。展望未来，公司将继续弘扬“合规自律、专业务实、诚信稳健、和谐担当”的文化理念，始终秉持“创造价值、成就你我、服务社会”的价值观念，开拓进取，不断创新，全力打造全球视野、本土优势、创新驱动、科…	评论	客服 服务 热线 服务 热线 客服 服务 热线 用心 服务 热线 全天候 全国 客服 服务 热线 用心 服务 客户 热情 敬业 发展 全国性 综合类 公司 公司 个性化 服务 个性化 专业 项目管理 体系 企业 标准化 管理 服务 面向全国 培育 国际 视野 资本 实力 资产 规模 业务 管理水平 技术手段 市场占有率 发展 核心 竞争力 综合 实力 公司 公司 合规 自律 专业 诚信 文化 理念 价值 成就 服务 社会 价值观念 全球 视野 本土 优势 驱动 科技 世界 一流 综合型 公司 公司 公司 企业 公司 结构 股东会 董事会 监事 法律 法规 公司章程 股东会 公司 权力 机构 公司 事项 董事会 高管 团队 公司 股东会 领导 合规 基础 经营 业绩 公司 董事会 董事 成员 股东 董事 董事会 股东会 股东会 报告 工作 股东会 决议 管理 团队 管理 管理 团队 董事会…	Topic #1	[0.01687573 0.31940889 0.00061296 0.00061293 0.07344231 0.00061285 0.2239138 0.05977555 0.00061303 0.30290618 0.0006129 0.00061286]
2022年12月26日内蒙古自治区边境辅警面试题1、习寄语青年：“青年强，则国家强，当代中国青年生逢其时，施展才干的舞台无比广阔，实现梦想的前景无比光明。”请结合辅警岗位，谈谈你的理解和认识？2、近年来，有关重大灾害，热点舆情，疫情防控等网络谣言给正常生活秩序带来不少影响，你认为治理网络谣言可以从哪些方面发力？	评论	边境 辅警 面试题 寄语 国家 施展 才干 舞台 梦想 前景 光明 辅警 岗位 谈谈 灾害 热点 舆情 网络 谣言 生活 秩序 影响 网络 谣言 发力	Topic #3	[0.00819674 0.00819941 0.00819896 0.32975558 0.12948709 0.00819911 0.00819714 0.00819692 0.21248765 0.00819788 0.00819749 0.26268603]
#淮北爆料#【血库告急！急需“热血”援助！】记者12月26日从市中心血站获悉，受新冠疫情和天气寒冷等因素影响，当前我市无偿献血工作遇到严重困难，血液采集量下降明显，血液供应形势严峻。献血不会影响身体健康，也不会增加感染风险，希望符合条件的市民能够捐献血液，帮助挽救更多不可重来的生命。“献血是采集人体的外周血， 献血后肝、脾、肺等储血脏器中的血液，会迅速补充至外周血中，恢复循环血容量。”市中心血站负责人表示，对健康成年人来说，总血量约占体重的8%，每次献血不超过自身总血量的13%，对身体没有不良影响，因此献血并不会影响健康。近日，中国疾病预防控制中心也发布信息：对于曾感染新冠的无症状、轻型和普通型感染者，发烧、咳嗽、咽痛等上呼吸道感染症状完全消失后一周，且最后一次核酸或抗原检测阳性7天后就可以献血。如果是重型或危重型的感染者，则需要康复6个月后才能献血。这个标准与国际上有关新冠病毒感染后延…	评论	爆料 血库 急需 热血 援助 记者 市中心 血站 疫情 天气 因素 影响 工作 血液 血液 供应 影响 风险 符合条件 市民 血液 生命 人体 外周血 储血 脏器 血液 外周血 恢复循环 容量 市中心 血站 负责人 成年人 血量 体重 血量 身体 影响 信息 普通型 感染者 咽痛 症状 消失 核酸 阳性 危重 感染者 标准 国际 病毒感染 现行 肺部 感染者 献血者 据介绍 病毒 病毒 传播 全球 病毒 途径 传播 血站 采供血 管理 感染者 献血者 血液 市中心 血站 市民 群众 身体 条件 措施 前提 人道主义 精神 行列 实际行动 生命 服务 热线 地点 工会 医院 记者	Topic #10	[0.00191594 0.00191631 0.00191625 0.00191614 0.04959819 0.07806203 0.14435354 0.24867966 0.00191607 0.00191608 0.46589367 0.00191612]
（视频来源：2个自媒体●第二个我以前转发过 图片来源：视频1 文字来源：百度百科、北青网、央广网）海花岛位于儋州市谁都知道，位于儋州市的什么镇就不太清楚了，我前两条微博里都说海花岛位于白马井镇，上网看了一下，其实这个说法不准确，是“位于排浦港与洋浦港之间的洋浦湾区域，南起排浦镇，北至白马井镇，距离海岸约600米，总跨度约6.8千米。”据百度百科，海花岛是一座人工岛，位于海南省儋州市排浦港与洋浦港之间的海湾区域，南起排浦镇，北至白马井镇，距离海岸约600米，总跨度约6.8公里。该岛由三个独立的离岸式岛屿组成，规划填海面积约8平方公里，规划平面形态为盛开在海中的三朵花，故取名为“中国海南海花岛”。儋州市是海南省辖地级市，是海南省4个地级市中的一个，另外3个分别是：省会城市海口市、三亚市和三沙市。儋州市位于海南岛西北部，西和北濒临北部湾，东邻临高和澄迈，南至东南靠琼中和白沙，西南与昌江接壤。根…	评论	视频 来源 媒体 图片 来源 视频 文字 来源 百度 百科 区域 距离 跨度 百度 百科 人工岛 区域 距离 跨度 该岛 离岸 岛屿 规划 面积 规划 平面 形态 地级市 地级市 省会 人口普查 数据 常住人口 消息 医药 生物 技术 有限公司 医用 口罩 医疗器械 注册证 记者 医用 口罩 生产 企业 优化 全省 产业布局 战略 储备 阻击战 物资 据介绍 形势 变化 群众 药用 监管 职能 积极主动 一策 特事 特办 急事 企业 投产 计划 技术 指导 绿色通道 资料 技术 优化 现场 检查 方式 精准 企业 产品 产品 保质 抗疫 时间 药械 质量 监管 应急 工作 助力 防控 药械 生产 服务 大局 消息 记者 气象台 降水 新一轮 冷空气 气象台 预计 阴天 局地 最低气温 气温 气象局 大风 预警 冷空气 影响 海面 风力 阵风 本岛 海面 风力 阵风 阵风 海面 风力 阵风…	Topic #9	[0.00140496 0.18248797 0.02012488 0.00140466 0.1979833 0.03986729 0.00140483 0.00140491 0.00140478 0.45148527 0.09962241 0.00140474]
莆田市大力抓好新时代基层干部培训工作一是突出“精”字，示范办班促带动。围绕基层工作实际，举办“市县区（管委会）直属部门主要负责人集中轮训班”、“乡镇（街道）党（工）委书记抓党建促乡村振兴暨党管武装专题培训班”、“乡镇长（街道主任）抓产业促发展专题培训班”、“新一届乡镇（街道）组织委员、宣传委员、统战委员、政法委员系列培训班”、“新一届村级党组织书记培训示范班”等班次共118期，切实加强换届后领导干部任职培训，全面提升我市新一届乡镇（街道）党政领导干部的政治素养、综合素质和履职能力。二是突出“广”字，网络培训全覆盖。为便于广大基层干部学习，依托福建干部网络学院专门开设了“市党员干部学习贯彻党的十九届六中全会精神专题培训班”“农村基层干部乡村振兴”、“城市基层干部党建引领基层治理”、“市直机关干部联系服务基层”、“加强干部碳达峰碳中和教育培训专题班”、“新冠肺炎疫情防控知识专题班”等多个网络…	评论	时代 基层干部 培训 工作 办班 基层工作 市县 直属 部门 负责人 轮训班 乡镇 街道 书记 乡村 武装 专题 培训班 乡镇长 街道 产业 促发展 专题 培训班 乡镇 街道 委员 宣传 委员 委员 政法 委员 培训班 村级 书记 培训 班次 领导 干部 培训 乡镇 街道 党政领导 干部 政治 素养 综合 素质 能力 网络 培训 基层干部 干部 网络 学院 党员干部 精神 专题 培训班 农村 基层干部 乡村 基层干部 基层 市直机关 干部 服务 基层 干部 碳达峰 教育 培训 专题 肺炎 专题 网络 班次 针对性 设置 培训 专题 精心 培训 课程 全市 基层干部 参训 学员 时代 特色 思想 精神 基层干部 内容 市委 领导 区委 工委 乡镇 街道 领导 干部 村居 企业 项目 活动 热潮 指导 市直 部门 职能 工作 重点 专题讲座 网络 讲堂 活动 报告会 形式 基层 培训 培训 …	Topic #4	[0.0008185 0.00081852 0.22315235 0.06098599 0.62956962 0.02101578 0.00081883 0.00081849 0.0595467 0.00081845 0.0008184 0.00081837]
O习言道｜切实保障人民群众生命安全和身体健康要认真落实新阶段疫情防控各项举措，重点抓好老年人和患基础性疾病群体的防控，着力保健康、防重症。 ?	评论	习言 群众 生命安全 阶段 重点 老年人 基础性 疾病 群体 防控 力保	Topic #10	[0.00980628 0.00980839 0.00980454 0.00980418 0.32428087 0.00980474 0.00980509 0.00980448 0.00980407 0.00980407 0.57766871 0.00980458]
【国家移民管理局：明年1月8日起有序恢复办理内地居民旅游、商务赴港签注】国家移民管理局网站12月27日发布公告，为高效统筹疫情防控和经济社会发展，积极适应疫情防控新阶段新形势新要求，维护人民群众生命健康安全，保障促进中外人员交流交往，国家移民管理局自2023年1月8日起优化移民管理政策措施。现公告如下：哇哇哇哇，真的来了，真的可以办理了	评论	国家 移民 管理局 有序 办理 内地 居民 旅游 商务 国家 移民 管理局 网站 发布公告 经济社会 发展 阶段 形势 群众 生命 人员 交流 国家 移民 管理局 优化 移民 管理 政策措施 公告 办理	Topic #1	[0.07962204 0.67751826 0.00367744 0.00367699 0.0036779 0.00367682 0.00367674 0.20976671 0.0036766 0.00367703 0.00367661 0.00367683]
发布了头条文章：《优博讯pos机客服官方服务联系热线号码更新2023(今日/已更新中)》 #进一步提升防控的科学性和精准性#【进一步提升防控的科学性、精准性——第九版防控方案、二十条优化措施热点问答之一】 二十条优化措施、风险区划定及管控方案等四个技术性文件公布后，引起社会广泛关注。当前我国本土疫情形势仍然严峻复杂。落实好第九版防控方案、二十条优化措施和四个技术性文件，提高防控工作效率，如何采取更科学精准措施，快速将疫情控制住？围绕公众关注的热点问题，国务院联防联控机制有关专家作出权威回应。要点来了。1．问：做核酸是否硬性要求，有无具体次数要求？#居家老人孩子等是否可以少些核酸检测#？答：核酸检测是疫情防控的重要手段，科学精准十分关键。核酸检测针对不同情况要适时精准，核酸检测并不是越多越好。从全员核酸检测标准要求看，根据第九版防控方案、二十条优化措施，省会城市和千万级人口以上城市疫情发生…	评论	头条 文章 博讯 客服 官方 服务 热线 号码 防控 科学性 精准 防控 科学性 精准 第九版 防控 方案 优化 措施 热点 优化 措施 风险 区划 管控 方案 技术性 文件 社会 本土 疫情 形势 第九版 防控 方案 优化 措施 技术性 文件 防控 工作效率 科学 精准 措施 疫情 公众 热点问题 机制 专家 要点 核酸 硬性 次数 居家 老人 孩子 手段 科学 精准 关键 情况 精准 全员 标准 第九版 防控 方案 优化 措施 省会 人口 疫情 研判 传播 风险 场所 风险 人员 风险 人员 流动性 疫情 风险 疫情 所在区 全员 社会 感染者 间隔 全员 社会 感染者 全员 疫情 地区 行政区域 全员 记者 博讯 客服 官方 服务 热线 号码	Topic #1	[0.00117443 0.59615216 0.00117379 0.00117401 0.00117394 0.00117387 0.2788022 0.11447959 0.0011743 0.0011738 0.00117408 0.00117383]
郭嘉会允许复星这么干么？为什么去香港打可以，国内就不提供？我不理解#香港##疫情防控# ?	评论	嘉会 复星	Topic #0	[0.08333333 0.08333333 0.08333333 0.08333333 0.08333333 0.08333333 0.08333333 0.08333333 0.08333333 0.08333333 0.08333333 0.08333333]
疫情防控成果#巩固疫情防控成果决不能前功尽弃# 到底何时能到头 ?	评论	成果 成果	Topic #5	[0.03125 0.03125484 0.0312532 0.03125 0.03125 0.65624166 0.03125 0.03125 0.03125 0.0312503 0.03125 0.03125 ]
人民日报仲音：因时因势优化疫情防控措施 O人民日报仲音：因时因势优化疫情防控措施 ?	评论	人民日报 因势 优化 措施 人民日报 因势 优化 措施	Topic #1	[0.01086973 0.88043304 0.01086972 0.01086957 0.01086966 0.01086965 0.01087001 0.01086967 0.01086957 0.01086968 0.01086972 0.01086997]
【忠诚铸魂 铁纪担当】王利平：为“警”服务的最美逆行者1991年8月参加工作，1997年1月参加公安工作，现任攀枝花市公安工会主席，四级高级警长。曾荣获四川省政法战线先进干警、四川省优秀青年卫士、四川省优秀人民警察、攀枝花市十佳优秀公安民警、个人三等功6次；2022年11月，因疫情防控工作成绩突出，获省公安厅评选个人二等功表彰。 O【忠诚铸魂 铁纪担当】王利平：为“警”服务的最美逆行者	评论	铸魂 铁纪 服务 行者 工作 公安工作 现任 公安 工会主席 警长 政法 战线 优秀青年 卫士 人民警察 公安民警 工作 成绩突出 省公安厅 铸魂 铁纪 服务 行者	Topic #4	[0.01612903 0.01612998 0.01613095 0.01612903 0.82257218 0.01613082 0.01612995 0.01613031 0.01612989 0.01612969 0.01612909 0.01612909]
每日早餐简报 | 2022年12月27日 星期二 农历十二月初五1、十三届全国人大常委会第三十八次会议12月27日至30日在北京举行；2、知网滥用市场支配地位行为被罚8760万，公布15项整改措施；3、工信部：自2023年1月1日起，移动智能终端中除基本功能软件外的预置应用软件均可卸载；4、中办、国办：指导企事业单位结合工作需要和职工意愿错峰休假，指导学校错峰放假开学；5、自然资源部：推动转变城市土地开发利用方式，地方财政收入由 “卖地”变为“土地运营”；6、中办、国办：确保疫情防控措施调整转段平稳有序；7、我国拟对青藏高原旅游产生垃圾问题作出立法规范；8、中国信通院预计，到2030年我国移动物联网连接数将达到百亿级规模；9、保险业协会首次发布种植业、养殖业、森林保险承保理赔服务规范；10、财政部等四部门：严格执行企业会计准则，切实做好企业2022年年报工作；11、日本计划用核污染土建草…	评论	早餐 农历 会议 市场 支配 地位 整改措施 工信 智能 终端 基本功能 软件 预置 指导 企事业 单位 工作 职工 意愿 错峰 指导 学校 错峰 开学 土地 方式 地方 财政收入 卖地 土地 运营 措施 调整 转段 有序 旅游 垃圾 规范 信通 预计 联网 规模 保险业 协会 种植业 养殖业 森林 服务 规范 部门 企业 会计准则 企业 年报 工作 计划 核污染 草坪 学校 医院 住宅 印媒 国产 导弹 部署 边界地区 微语 目标 目标 细化 实际行动	Topic #4	[0.13135304 0.0021654 0.00216543 0.05639633 0.380102 0.0021649 0.03301213 0.0021652 0.12806018 0.25808567 0.00216467 0.00216505]
同胞们，疫情防控期此药物的价格是12元15元！现在被卖到了50元，此药不是最好的良药，希望国家药监局严惩 ?	评论	同胞们 药物 价格 良药	Topic #6	[0.03125 0.03125 0.03125 0.03125 0.03125 0.03125 0.37545025 0.03125029 0.03125 0.31204203 0.03125047 0.03125696]
休假与放假重叠，让我们形影不离也有了不同往常的感受，因为疫情防控措施解除，身边普遍?人，在阳群中穿梭了22天，愿我们在无法预料的日子里都平平安安?平安夜视频等待的背后会是重逢?? Li伴鹿不朽的微博视频 ?	评论	措施 阳群 预料 日子 视频 视频	Topic #1	[0.01923647 0.43738867 0.01923088 0.01923077 0.0192331 0.01923292 0.01923085 0.01923377 0.37028767 0.01923166 0.01923212 0.01923111]
新京报：国家卫健委：我国疫情防控策略得到了人民认可，经得起历史检验O网页链接 ?	评论	京报 策略 历史 检验 网页 链接	Topic #1	[0.01612947 0.82257018 0.01613115 0.01612903 0.01612926 0.01612988 0.01613001 0.01612903 0.01613009 0.01612949 0.01612985 0.01613256]
叶志磊，男，汉族，中共党员，于2010年12月参军入伍，在部队期间也是一名优秀的军人，遇到艰难险阻，迎难而上，毫不退缩，抗过洪抢过险，受到了领导和战友的一致好评。退役后服从国家分配，安排在事业单位看了六年大门，与正式职工薪资福利相差三倍之多，临时工待遇，干了六年反映了六年，同样在本单位的退伍军人安置待遇千差万别，不知道党和国家了解这样的情况吗?是因为银川市是自治区可以自治所以是这样？还中全国都是如此对待退伍军人的，待遇福利全靠找关系、走后门。虽然银川市人民政府如此对待我，但是我是一名退役军人，若有战、招必回，在疫情面前永不退役。只能先放下心中的不公，再次起身为人民战斗在最前沿。“服役时，忘我训练，不畏艰苦，退役后，本色不退，勇当先锋”。寒风刺骨的十一月份，银川市面临着常态化疫情防控严峻考验。当前形式比较紧张，传播性强，时间比较宝贵，我作为一名退役军人，这个时候更要坚决冲在一线，保障群众的…	评论	汉族 中共党员 参军入伍 部队 军人 领导 战友 国家 分配 事业单位 大门 职工 薪资 临时工 待遇 单位 退伍军人 待遇 党和国家 情况 自治区 全国 退伍军人 待遇 关系 走后门 疫情 不公 服役 训练 本色 先锋 十一月份 形式 传播 时间 群众 生命安全 卡点 小时 轮班制 秩序 维护员 杀员 疫情 物资 搬运员 脏活 累活 工作 工作组 分配 增员 分组 隔离区 工作 实际行动 军人 品质 群众 阻击战 戎装 军人 标准 高度 使命感 责任感 高度 政治觉悟 情怀 抗击 疫情 病毒 卧病 病毒 国家 防控 政策 养病	Topic #4	[0.00255122 0.24619431 0.11014047 0.08834804 0.26364339 0.16255853 0.00255142 0.00255168 0.00255167 0.0025513 0.11380671 0.00255127]
#播音主持艺考# 【乙类乙管不是放开不管】对新冠病毒感染实施“乙类乙管”，意味着我国疫情防控进入新阶段。从“乙类甲管”调整为“乙类乙管”，从“甲”变成“乙”，“管”还在，调整的只是“管”的等级，而不是“不管”。调整以后我们的防控重心，将由防范全人群感染转移到保护重点人群、降低重症和死亡。还有一个“管”也很重要，就是我们每个人都要管好自己，当好自己健康的第一责任人。看#主播说联播#L央视新闻的微博视频	评论	播音 艺考 病毒感染 阶段 乙类 甲管 调整 调整 调整 防控 人群 重点 人群 重症 责任人 主播 联播 新闻 视频	Topic #1	[0.00617689 0.62878757 0.00617325 0.00617325 0.00617479 0.00617301 0.30947227 0.00617412 0.00617325 0.00617301 0.0061754 0.0061732 ]
现在需要我们把中国防疫方方面面的情况，决策的科学依据，都跟最广大人民群众讲清楚。中国式防疫，跟其他各项重大工作一样，一切为了人民，也一切需要依靠人民。只有在最广大人民群众当中就防疫问题达成最广泛、牢固的共识，才能让中国防疫取得最后的胜利。#疫情防控从你我做起# ?	评论	防疫 方方面面 情况 决策 群众 中国式 防疫 工作 依靠人民 群众 防疫 共识 防疫 胜利	Topic #1	[0.00757581 0.39021006 0.22396143 0.00757722 0.22053565 0.10468178 0.0075763 0.00757661 0.00757618 0.00757605 0.00757679 0.00757614]
刘金鎽：12.28黄金行情走势解析及操作策略： 现货黄金周二（12月27日）亚市盘初小幅高开高走，自1800.0美元关口附近缓慢上行；美市盘中，由于市场预期中国取消疫情防控措施将提振工业金属需求，黄金扩大涨幅，短线涨至1833.13美元/盎司日内高点，但仅触及日内高位后立即展开回落，截止收盘，黄金跌至1810美元下方，收于1812.00美元/盎司。 黄金技术面来分析，日线上，周一黄金开盘依托MA10日均线上涨，盘中晚间刺破上轨触及新高后回落，录得带长上影线的中阳，日线上，今日行情开盘持于隔日收盘价位运行，日内重点关注千八关口支撑；4小时上，周二黄金走震荡上行走势不断上涨，晚间一度大阳后打破连阳展开小幅下跌，当前布林带处于开口期，MA均线走出双金叉，KDJ随机指标三线并拢向下，MACD指标红色动能柱缩量，快慢线金叉向前。综合来看，目前黄金支撑并未打破，今日操作上金鎽老师建议回落继续做多，下…	评论	黄金 行情 走势 解析 策略 现货 小幅 关口 市场 预期 措施 工业 金属 黄金 涨幅 高点 高位 收盘 黄金 黄金 技术 分析 黄金 均线 上影线 行情 收盘价 重点 关口 小时 黄金 走势 小幅 林带 开口 均线 指标 指标 红色 动能 缩量 线金 综合 黄金 老师 建议 高点 高位 横盘 黄金 建议 美金 目标 美金 目标 行情 观点 仓位 实盘 指导	Topic #11	[0.00231519 0.00231508 0.00231527 0.05406279 0.00231536 0.00231503 0.04256974 0.00231539 0.06476906 0.00231508 0.00231513 0.82007688]
央视快评：用千千万万个文明健康小环境筑牢疫情防控社会大防线 O央视快评：用千千万万个文明健康小环境筑牢疫情防控社会大防线 ?	评论	环境 社会 防线 环境 社会 防线	Topic #5	[0.01388889 0.01389084 0.01389382 0.01389201 0.01389272 0.84719899 0.01388949 0.0138896 0.01389182 0.01388985 0.01389038 0.01389159]
【中国疫情防控调整重振外资信心！外交部：将坚定不移扩大对外开放】12月28日，外交部发言人汪文斌主持例行记者会。有记者提问，据报道，针对中国发布新冠病毒感染“乙类乙管”方案，中国美国商会、英国商会、德国商会等多家外国在华商会及部分国家驻华外交机构认为，此举有助于恢复中外人员往来和商务旅行，重振投资营商信心，恢复市场乐观情绪，中国将继续成为外资优先投资目的地。发言人对此有何评论？汪文斌回应，我们注意到有关报道。中方因时因势优化完善防控政策，依法将新冠病毒感染从“乙类甲管”调整为“乙类乙管”，是在综合评估病毒变异、疫情形势和防控工作等基础上作出的防控策略调整，有助于提升防控工作的科学性、精准性、有效性，有助于更好地保障正常的生产生活和医疗卫生需求，有助于最大限度减少疫情对经济社会发展的影响。我们有信心在守好保健康、防重症防线的同时，推动经济和社会秩序加快走向恢复，最终取得抗击疫情的全面胜利。…	评论	调整 外资 信心 记者会 记者 病毒感染 方案 商会 商会 华商 国家 外交机构 人员 投资 营商 信心 市场 情绪 外资 优先 投资 目的地 评论 因势 优化 防控 政策 依法 病毒感染 乙类 甲管 调整 综合 评估 疫情 形势 防控 工作 基础 防控 策略 调整 防控 工作 科学性 精准 有效性 生产 生活 医疗卫生 限度 疫情 经济社会 发展 影响 信心 防线 经济 社会秩序 抗击 疫情 胜利 人员 措施 人员 有序 条件 交流 合作 全球 经济 发展 经济社会 发展 国际 抗疫 合作 全球 产业链 供应链 世界 经济 记者	Topic #1	[0.00131284 0.62276553 0.07272342 0.00131241 0.00131275 0.0206783 0.00131268 0.00131259 0.00131251 0.00131261 0.00131266 0.2733317 ]
#武汉江夏区疫情防控#我真他妈服了，我们老师说14号放假，然后元旦三天星期一上学，还有晚自习，然后我同学说只休息两个星期，我真他妈服了 ?	评论	真他妈 老师 上学 晚自习 同学 真他妈	Topic #8	[0.02380952 0.02380952 0.02380952 0.02381051 0.02380952 0.02380952 0.02380952 0.02380952 0.73809425 0.02380952 0.02380952 0.02380952]
#岳阳身边事# 【紧急通知！岳阳中小学幼儿园放寒假时间调整】为科学应对新阶段新冠病毒疫情，切实维护广大师生的生命安全和身心健康，根据我市实际情况，现将中小学期末教育教学工作安排优化调整如下。1.统筹安排放假时间。我市义务教育阶段学校和幼儿园的放寒假时间提前到2022年12月31日。高中学校的放假时间原则上继续按《关于做好全市中小学寒假期间有关工作的通知》（岳教体通〔2022〕86号）文件执行。各高中学校要精心安排，统筹兼顾好疫情防控和教育教学工作。全市各级各类学校2023年春季学期开学时间不变。O紧急通知！岳阳中小学幼儿园放寒假时间调整	评论	时间 调整 科学 阶段 病毒 疫情 生命安全 情况 教育 教学 工作 优化 调整 统筹安排 时间 阶段 学校 时间 学校 时间 全市 寒假 工作 岳教体 文件 学校 精心安排 教育 教学 工作 全市 学校 学期 开学 时间 时间 调整	Topic #8	[0.0028411 0.24762007 0.00284184 0.00284093 0.00284183 0.00284117 0.00284165 0.00284173 0.68827567 0.00284105 0.03853187 0.0028411 ]
#疫情防控##感染高峰下春节要不要回家##关注新冠肺炎# 我宣布，历时三年的新冠疫情，终于在2022年12月28日，成为了过去式。我们全家取得了抗疫的伟大胜利，在这三年中，全家付出了巨大的努力和艰苦卓绝的牺牲，从此以后，孩子彻底告别了在线教育，终于回归了线下的教学模式；老人不必再受口罩之苦和二维码之殇，畅行无阻在菜市场超市。我们也终于重新回到职场，寻找适合自己的角色和岗位。	评论	回家 肺炎 历时 疫情 全家 抗疫 伟大胜利 全家 孩子 线下 教学模式 老人 口罩 二维码 菜市场 职场 角色 岗位	Topic #8	[0.00980442 0.00980606 0.00980394 0.00980392 0.00980594 0.3284157 0.15647525 0.00980514 0.426863 0.00980467 0.00980771 0.00980424]
北京地铁#疫情##当前我国疫情防控进入新阶段# 2北京·芍药居[地铁站] ?	评论	疫情 阶段 芍药居 地铁站	Topic #1	[0.03125135 0.65622931 0.03125039 0.03125 0.03125068 0.03125528 0.03125078 0.03125106 0.03125187 0.03125067 0.0312563 0.0312523 ]
【中国“疫情”！】（外媒妄称中国抗疫失败 外交部回应------汪文斌指出，个别西方媒体刻意炒作甚至歪曲中国疫情防控政策调整，却对本国经历的诸多防疫乱象和付出的沉重代价避而不谈。这完全是双重标准，严重违背新闻职业道德。）———“动态清零”不提了。 ?	评论	疫情 外媒 抗疫 媒体 政策 调整 经历 防疫 乱象 代价 双重标准 新闻 职业道德	Topic #1	[0.0108699 0.88040813 0.01086963 0.0108698 0.0108698 0.01087301 0.01087002 0.01086984 0.01088615 0.0108698 0.01087233 0.01087158]
【个别西方媒体歪曲中国疫情防控政策调整，外交部：双重标准】 ?	评论	媒体 政策 调整 双重标准	Topic #1	[0.02381082 0.73808476 0.02380981 0.02381105 0.0238099 0.02380993 0.02381023 0.02380994 0.02381048 0.02381071 0.02380987 0.02381251]
到现在也不知道自己?没?，但是自疫情防控放开以来，我的胃口越来越好了 ?	评论	胃口	Topic #0	[0.08333333 0.08333333 0.08333333 0.08333333 0.08333333 0.08333333 0.08333333 0.08333333 0.08333333 0.08333333 0.08333333 0.08333333]
#航空头条#【#恢复国际客运航班工作方案公布#】根据国务院应对新型冠状病毒感染疫情联防联控机制综合组《关于印发对新型冠状病毒感染实施“乙类乙管”总体方案的通知》（联防联控机制综发〔2022〕144号）和国务院应对新型冠状病毒感染疫情联防联控机制外事组发布的《关于中外人员往来暂行措施的通知》，民航局制定恢复国际客运航班工作方案，自2023年1月8日起实施。相关事项通知如下：一、总体原则高效统筹运行安全，疫情防控和行业恢复发展，按照安全第一、市场主导、保障先行的原则，稳妥推进国际客运航班恢复运营，满足国际人员往来和对外经贸交流需要。二、具体措施1. 不再对国际客运航班实施“五个一”和“一国一策”等调控措施，中外航空公司按照双边运输协定安排运营定期客运航班。2. 逐步恢复受理中外航空公司国际客运包机申请，2023年夏秋航季完全恢复至疫情前流程及要求；按照疫情前流程恢复受理入境公务机申请。3. …	评论	航空 头条 国际 客运 航班 工作 方案 疫情 机制 综合 印发 总体方案 机制 疫情 机制 外事组 人员 措施 国际 客运 航班 工作 方案 事项 总体 原则 行业 发展 市场 先行 原则 国际 客运 航班 运营 国际 人员 对外经贸 交流 具体措施 国际 客运 航班 一策 调控 措施 航空公司 双边 运输 运营 定期 客运 航班 航空公司 国际 客运 包机 疫情 流程 疫情 流程 入境 公务机 优化 机场 入境 航班 流程 效率 防控 资源 国际航班 能力 机场 人员 设施 设备 资源 短时间 航空公司 公告 时间 工作 航空公司 机场 合理安排 运力 定义 入境 高风险 航班 入境 航班 客座率 入境 航班 机场 入境 人员 国际 机组 入境 入境 措施 空勤人员 手部 消毒 客舱 盥洗室 消毒 工作 宣传 监督 旅客 航空公司 国际 客运 航线 航班 运营 底线 国际 价格 管理…	Topic #1	[0.00076822 0.40405772 0.00076822 0.01254538 0.18037713 0.23646414 0.00076837 0.0007683 0.00076814 0.16117795 0.00076823 0.00076821]
#v评智库##我的疫情观察# 近日疫情备受关注，具体情况如何？让我们一起来看看时事博主的报道和解读。@胡锡进：日本、印度、韩国、意大利等国宣布对中国入境人员实施检测，日本和印度还将对检测呈阳性者进行隔离。O网页链接@黄芷渊：此刻，特首 @李家超 正公布香港最新防疫措施！O网页链接@评论员庚欣 ：防疫政策迎来重大调整！你们最关心的问题都在这了。O网页链接@朱文晖：为何中国放开管控后被多国限制入境？非常建议大家缓一段时间出行。O网页链接@歐洲嚴明：随着中国疫情高峰的逐渐回落，中国公民群体免疫的基本实现，欧洲与中国之间的商务和旅游人员往来势必会逐渐恢复到正常的状态和疫前的水平。O网页链接@默默有文：有关新冠的这些科普，必须知道。O网页链接@晏秋秋：阳了能不能洗澡？为什么退烧后又发烧了？O网页链接@欧爸天宇：白肺和原始毒株及疫苗接种没关系。O网页链接@主持人名妍：2023年1月8日起有序恢复出国…	评论	智库 疫情 疫情 时事 博主 入境 人员 检测 检测 阳性者 网页 链接 特首 防疫 措施 网页 链接 评论员 防疫 政策 调整 关心 网页 链接 管控 入境 建议 网页 链接 疫情 公民 群体 商务 旅游 人员 势必会 状态 和疫 水平 网页 链接 网页 链接 网页 链接 欧爸 毒株 疫苗 网页 链接 主持人 有序 旅游 护照 网页 链接 全省 工作人员 慰问信 网页 链接 毒株 疫苗 网页 链接 全境 网页 链接	Topic #1	[0.06935198 0.69670567 0.00177998 0.00177937 0.00177983 0.00177955 0.00177949 0.00178001 0.00177953 0.00177942 0.21792573 0.00177943]
你不懂四川人的乐观#调查显示四川新冠感染率已过63.5%# 【四川要求实现“压峰”转段，省疾控调查显示感染率已过63.5%】据《四川日报》12月28日消息，26日，四川召开全省新冠疫情防控工作电视电话会议，要求争分夺秒做好相关工作，远近结合做足充分准备，确保实现“压峰”转段、顺利渡过流行期。 ?	评论	四川人 调查 感染率 压峰 转段 省疾 调查 感染率 日报 消息 全省 工作 电视电话会议 工作 充分准备 压峰 转段	Topic #1	[0.00757579 0.34110601 0.11702865 0.00757667 0.00757814 0.00757598 0.00757637 0.24967901 0.00757668 0.00757604 0.2315743 0.00757636]
#取消入境航班75%客座率限制##不再对国际客运航班实施五个一#【民航局：2023年1月8日起，不再对国际客运航班实施“五个一”和“一国一策”等调控措施】中国民航局网站发布关于恢复国际客运航班工作方案的通知。现制定恢复国际客运航班工作方案，自2023年1月8日起实施。具体措施包括：1.不再对国际客运航班实施“五个一”和“一国一策”等调控措施，中外航空公司按照双边运输协定安排运营定期客运航班。2. 逐步恢复受理中外航空公司国际客运包机申请，2023年夏秋航季完全恢复至疫情前流程及要求；按照疫情前流程恢复受理入境公务机申请。3. 优化各口岸机场入境航班保障流程，提高运行效率，取消“四指定、四固定、两集中”等防控要求，充分释放保障资源，提升接收国际航班的保障能力。口岸机场因人员、设施设备等保障资源不足，短时间内难以保障航空公司的增班需求时，应及时进行公告，明确恢复时间，并对外做好解释工作。民航…	评论	入境 航班 客座率 国际 客运 航班 国际 客运 航班 一策 调控 措施 网站 国际 客运 航班 工作 方案 国际 客运 航班 工作 方案 具体措施 国际 客运 航班 一策 调控 措施 航空公司 双边 运输 运营 定期 客运 航班 航空公司 国际 客运 包机 疫情 流程 疫情 流程 入境 公务机 优化 机场 入境 航班 流程 效率 防控 资源 国际航班 能力 机场 人员 设施 设备 资源 短时间 航空公司 公告 时间 工作 航空公司 机场 合理安排 运力 定义 入境 高风险 航班 入境 航班 客座率 入境 航班 机场 入境 人员 国际 机组 入境 入境 措施 空勤人员 手部 消毒 客舱 盥洗室 消毒 工作 宣传 监督 旅客 航空公司 国际 客运 航线 航班 运营 底线 国际 价格 管理 双边 价格 法律法规 会同 市场 监管部门 国际 价格 监督 检查 市场 价格 秩序 消费者 经营者 …	Topic #1	[0.00102899 0.39820157 0.00102892 0.00102896 0.14995071 0.28955154 0.00102928 0.0010291 0.00102889 0.15406397 0.00102909 0.00102899]
#v评智库##我的疫情观察# 近日疫情备受关注，具体情况如何？让我们一起来看看时事博主的报道和解读。@胡锡进：日本、印度、韩国、意大利等国宣布对中国入境人员实施检测，日本和印度还将对检测呈阳性者进行隔离。O网页链接@黄芷渊：此刻，特首 @李家超 正公布香港最新防疫措施！O网页链接@评论员庚欣 ：防疫政策迎来重大调整！你们最关心的问题都在这了。O网页链接@朱文晖：为何中国放开管控后被多国限制入境？非常建议大家缓一段时间出行。O网页链接@歐洲嚴明：随着中国疫情高峰的逐渐回落，中国公民群体免疫的基本实现，欧洲与中国之间的商务和旅游人员往来势必会逐渐恢复到正常的状态和疫前的水平。O网页链接@默默有文：有关新冠的这些科普，必须知道。O网页链接@晏秋秋：阳了能不能洗澡？为什么退烧后又发烧了？O网页链接@欧爸天宇：白肺和原始毒株及疫苗接种没关系。O网页链接@主持人名妍：2023年1月8日起有序恢复出国…	评论	智库 疫情 疫情 时事 博主 入境 人员 检测 检测 阳性者 网页 链接 特首 防疫 措施 网页 链接 评论员 防疫 政策 调整 关心 网页 链接 管控 入境 建议 网页 链接 疫情 公民 群体 商务 旅游 人员 势必会 状态 和疫 水平 网页 链接 网页 链接 网页 链接 欧爸 毒株 疫苗 网页 链接 主持人 有序 旅游 护照 网页 链接 全省 工作人员 慰问信 网页 链接 毒株 疫苗 网页 链接 全境 网页 链接	Topic #1	[0.06935198 0.69670567 0.00177998 0.00177937 0.00177983 0.00177955 0.00177949 0.00178001 0.00177953 0.00177942 0.21792573 0.00177943]
发布了头条文章：《工行安康分行全力做好网点疫情防控工作确保金融服务不打烊》 O工行安康分行全力做好网点疫情防控工作确保金融服务不打烊 ?	评论	头条 文章 网点 工作 金融服务 网点 工作 金融服务	Topic #1	[0.01923077 0.78843548 0.01923626 0.01923077 0.01924276 0.01923186 0.01923204 0.01923297 0.0192339 0.01923092 0.01923132 0.01923094]
#疫情# 国家已经小心翼翼地保护了我们三年，接下来的日子请大家自己保重！为更加科学精准防控，确保大家的健康和安全，请注意以下几点：(1）请大家在日常工作生活中做好个人健康管理加强个人防护，上下班时间及外勤期间务必全程佩戴口罩，外出保持社交距离，勤洗手，常通风，减少人员聚集等；(2）适当储备健康防护物品以备不时之需，如N95口罩／一次性医用口罩，抗原检测试剂，连花清瘟胶囊等；(3）调整好作息，饮食补充营养，加强运动增强自身体质；(4）如果有发热、感冒、咳嗽等症状的，请及时自查／就医，并主动将检查结果报备上级领导知晓，如有阳性请假就医或居家隔离，避免同事间交叉感染。以下是关于新冠病毒的一些知识及确诊后如何用药，请大家收藏。祝大家平安健康！	评论	疫情 国家 日子 科学 精准 防控 工作 生活 管理 时间 外勤 全程 社交 距离 勤洗手 通风 人员 储备 物品 医用 口罩 试剂 胶囊 调整 作息 饮食 营养 运动 体质 症状 自查 检查 上级领导 阳性 同事 交叉感染 病毒 用药	Topic #10	[0.00320561 0.10269383 0.00320541 0.00320579 0.00320607 0.00320554 0.08875911 0.13223043 0.15197186 0.00320533 0.50190579 0.00320526]
我国疫情防控面临新形势新任务，防控工作进入新阶段。 ?	评论	形势 防控 工作 阶段	Topic #1	[0.01923145 0.78844372 0.01923362 0.01923079 0.01923731 0.01923233 0.01923167 0.01923211 0.01923237 0.01923086 0.01923206 0.01923171]
意大利：加强对我国入境旅客的健康审核印度：加强对我国入境旅客的健康审核韩国：加强对我国入境旅客的健康审核我国调整防控政策后，感染者数量快速上升。在此情况下，一些国家加强了对我国入境人员的健康审核，比如查验核酸检测等。意大利外交和国际合作部网站宣布，位于米兰的马尔彭萨机场将对从中国入境的旅客进行核酸检测，不管对方是中国籍还是外籍。意大利是我国出境旅客的热门目的地之一，总是能吸引不少商务人员或游客。印度方面要求来自中日韩泰等国的旅客在入境时提供RT-PCR检测报告。此外，如果旅客入境时被发现呈阳性，则需要按照要求接受隔离。印度方面同时表示，要对国际航班上的旅客进行核酸检测抽查。也就是说，今后中国旅客入境印度可能要面临一些麻烦。韩国疾病管理厅将我国列入检疫查验的重点国家名单。根据规定，体温超标的我国旅客需要接受核酸检测。在我国逐步放松入境人员管控措施的情况下，一些国家却加强了对从我国入境人员的…	评论	入境 旅客 入境 旅客 入境 旅客 调整 防控 政策 感染者 数量 情况 国家 入境 人员 外交 网站 机场 入境 旅客 中国籍 外籍 出境 旅客 热门 目的地 商务 人员 游客 旅客 入境 检测 报告 旅客 入境 阳性 国际航班 旅客 旅客 入境 疾病 管理厅 检疫 重点 国家 名单 体温 旅客 入境 人员 管控 措施 情况 国家 入境 人员 疫情 形势	Topic #1	[0.16660835 0.67368932 0.00187983 0.00187973 0.00187987 0.00188062 0.00187998 0.00188047 0.00187977 0.00187985 0.14278239 0.00187981]
#疫情防控#点赞点赞 ?	评论	赞点	Topic #0	[0.08333333 0.08333333 0.08333333 0.08333333 0.08333333 0.08333333 0.08333333 0.08333333 0.08333333 0.08333333 0.08333333 0.08333333]
上次烤火还是三年前，疫情还没判定的时候，送婆婆走。现在疫情防控结束，又烤火，这次送爷爷走。对人死灯灭理解又进了一步。 L笔名ice的微博视频 ?	评论	烤火 疫情 婆婆 烤火 爷爷 笔名 视频	Topic #1	[0.03126265 0.65620747 0.03125022 0.03125 0.03125322 0.03125678 0.03125032 0.03125506 0.03125654 0.0312512 0.0312558 0.03125074]
发布了头条文章：《乡2022年度统筹疫情防控与经济社会发展情况汇报》 O乡2022年度统筹疫情防控与经济社会发展情况汇报 ?	评论	头条 文章 年度 经济社会 发展 情况汇报 年度 经济社会 发展 情况汇报	Topic #2	[0.00892857 0.00893505 0.90177425 0.00892858 0.00892973 0.00892857 0.00892866 0.00892857 0.00892919 0.0089305 0.00892925 0.00892908]
【注意！市区这两家医院都不能测核酸了！别跑空】根据优化疫情防控措施相关规定，为保证医疗救治服务，自2022年12月28日8时起，我院核酸采样点暂停对社会人员提供核酸检测服务。社会人员如需核酸检测，请移步至就近便民核酸采样点。O注意！市区这两家医院都不能测核酸了！别跑空 ?	评论	市区 医院 核酸 优化 措施 医疗 服务 我院 核酸 社会 人员 服务 社会 人员 移步 便民 核酸 市区 医院 核酸	Topic #7	[0.00617389 0.14292018 0.00617368 0.00617415 0.00617514 0.00617476 0.23817771 0.56333714 0.00617312 0.00617351 0.00617331 0.00617341]
【#官方回应元旦是否开放天鹅湖灯光秀#】因为疫情、节电等方面原因，合肥城市网红打卡点之一的天鹅湖灯光秀，已经有很长时间没有公开展演过。临近假期，有市民询问，元旦期间天鹅湖灯光秀会重新举办吗？12月28日上午，记者从合肥蜀山区相关部门了解到，目前还没有接到举办通知。合肥天鹅湖灯光秀以其炫彩夺目、灯湖辉映、灵动梦幻著称，曾多次登上央视新闻联播，是市民喜爱的节庆打卡点之一。不过，从2022年春节上演以来，天鹅湖灯光秀因为疫情、节能等方面原因，就一直处于暂停状态。“现在疫情防控放开了，天鹅湖灯光秀会重新开起来吗？”一些市民问道。对此，大皖新闻记者也在12月28日上午采访了相关部门，得到的消息是“目前还没有接到相关通知。”市民想领略灯光秀魅力，可能还要再等等。（大皖新闻）	评论	官方 灯光 疫情 节电 原因 合肥 网红 灯光 市民 灯光 记者 合肥 部门 合肥 灯光 灯湖 梦幻 新闻联播 市民 灯光 疫情 原因 暂停状态 灯光 市民 问道 新闻记者 部门 消息 市民 领略 灯光 魅力 新闻	Topic #7	[0.00658014 0.00658261 0.00657905 0.00657939 0.00657972 0.00658042 0.00657921 0.92761992 0.00657982 0.00657948 0.00658075 0.00657951]
【天水市中小学2023年寒假和春季开学时间确定】近日，天水市教育局下发通知，明确2023年全市中小学寒假和春季开学时间。全市义务教育阶段、特教学校、幼儿园于1月6日放假，普通高中、中职学校1月13日放假；春季学期实行分批次、错峰开学，高三年级2月6日开学，高一、高二和初三年级2月9日开学，初一、初二和小学高年级（四至六年级）2月13日开学，小学低年级（一至三年级）、幼儿园和特教学校2月15日开学；中职学校参照高中阶段执行。通知要求，各县区各学校要按照放假时间节点，确保如期完成教学任务，结合实际情况，采取线上线下相结合的形式组织期末质量检测。要对接做好寒假作业的发放与布置，切实巩固学成果。严禁中小学在职教师组织、参与有偿补课活动，严禁公办学校教师在校外培训机构兼职，一经查实，依规依纪予以严肃处理。要严格落实“双减”，鼓励分层布置书面作业、探究性、体育运动、艺术欣赏、劳动实践等不同类型的作业…	评论	寒假 开学 时间 教育局 全市 寒假 开学 时间 全市 阶段 特教 学校 中职 学校 学期 错峰 开学 开学 开学 小学 开学 小学 特教 学校 开学 中职 学校 阶段 学校 时间 节点 教学 情况 上线 形式 质量 检测 寒假作业 布置 成果 教师 有偿 活动 公办 学校 教师 培训 机构 依纪 分层 布置 书面 作业 探究性 体育运动 劳动 类型 作业 布置 重复性 机械性 作业 学生 学业 规范 培训 现象 协同 部门 辖区 培训 机构 专项 检查 场所 设施 培训 内容 培训 师资 重点 排查 国家 优化 措施 防疫 科学认识 病毒 危害 生命安全 学校 保学 工作 子女 农村 儿童 残疾 学生 学业 开学 工作 部署 教职工 学生 入学 开学 重点 方案 应急 预案 科学 教学计划 入学 教育 开学 学校 工作 常态 来源 天水 教育	Topic #8	[0.01560634 0.08771314 0.0010967 0.00109697 0.25297865 0.00109666 0.0010967 0.11809135 0.51793326 0.00109659 0.00109708 0.00109657]
三年时间里，新冠疫情反反复复，近期成都疫情防控形势严峻，同学们又不得不宅在家里，进行线上学习。为了帮助学生们在这个特殊的阶段舒缓自己的负面情绪，减轻焦虑、恐慌，更好地适应线上学习方式，北星小学的擦星人们依照学生心理发展特征开发了适合不同年龄阶段的系列心理班会课程——舒缓焦虑、亲子沟通、合理使用电子产品等等，我们一起来看看第一堂课——“疫”起同行，面对心理焦虑时我们可以使用哪些心理调适小妙招呢？	评论	时间 疫情 同学们 学生 阶段 负面 情绪 方式 北星 小学 擦星 学生 心理 发展 特征 年龄阶段 心理 班会 课程 亲子 电子产品 一堂课 心理 心理	Topic #8	[0.00581406 0.0058164 0.06902297 0.00581496 0.00581431 0.00581473 0.0058156 0.0058144 0.79493345 0.00581438 0.00581635 0.08370838]
发布了头条文章：《客服：0411-8182-2013?热线：0411-8182-2013?..)→（24小时办理热线：0411-8182-2013...)?——用心服务,解决客户问题,真诚沟通，热情，耐心，敬业。?我们追求「安全性」、「舒适性」、「方便性」、提供健康环保的商品。我们在「热能资源」与「人类生活」的调和方面，积累所有技术知识，为生活水平的提高和文明的进步作贡?服务城市：北京，上海，天津，重庆，武汉，南京，成都，杭州，广州，西安，广州，福州，长沙，合肥，郑州，济南，太原，海口，长春，沈阳，石家庄，兰州，贵阳，昆明， 宁波，保定，昆山，深圳，绵阳，廊坊，常州，无锡，苏州，扬州，南通，安庆，嘉兴，金华，绍兴，舟山，台州，佛山，黄石，，洛阳，阜阳，珠海，东莞，温州，桂林，青岛，芜湖，宜宾，乐山，镇江，珠海，怀化，颍上，张家港，无锡，太仓，惠州，咸阳，徐州，常州，柳州，等 …………各大…	评论	头条 文章 客服 热线 小时 办理 热线 用心 服务 客户 热情 敬业 方便性 商品 热能 资源 人类 生活 调和 技术 生活 水平 服务 合肥 南通 金华 方便性 商品 热能 资源 人类 生活 调和 技术 水平 防控 科学性 精准 防控 科学性 精准 第九版 防控 方案 优化 措施 热点 优化 措施 风险 区划 管控 方案 技术性 文件 社会 本土 疫情 形势 第九版 防控 方案 优化 措施 技术性 文件 防控 工作效率 科学 精准 措施 疫情 公众 热点问题 机制 专家 要点 核酸 硬性 次数 居家 老人 孩子 手段 科学 精准 关键 情况 精准 全员 标准 第九版 防控 方案 优化 措施 省会 人口 疫情 研判 传播 风险 场所 风险 人员 风险 人员 流动性 疫情 风险 疫情 所在区 全员 社会 感染者 间隔 全员 社会 感染者 全员 疫情 地区 行政区域 全员 记者 家家 客服…	Topic #1	[0.00099862 0.53548206 0.00099809 0.00099826 0.00099823 0.00099817 0.3327041 0.09855394 0.02527372 0.00099827 0.0009983 0.00099822]
发布了头条文章：《客服：0411-8182-2013?热线：0411-8182-2013?..)→（24小时办理热线：0411-8182-2013...)?——用心服务,解决客户问题,真诚沟通，热情，耐心，敬业。?我们追求「安全性」、「舒适性」、「方便性」、提供健康环保的商品。我们在「热能资源」与「人类生活」的调和方面，积累所有技术知识，为生活水平的提高和文明的进步作贡?服务城市：北京，上海，天津，重庆，武汉，南京，成都，杭州，广州，西安，广州，福州，长沙，合肥，郑州，济南，太原，海口，长春，沈阳，石家庄，兰州，贵阳，昆明， 宁波，保定，昆山，深圳，绵阳，廊坊，常州，无锡，苏州，扬州，南通，安庆，嘉兴，金华，绍兴，舟山，台州，佛山，黄石，，洛阳，阜阳，珠海，东莞，温州，桂林，青岛，芜湖，宜宾，乐山，镇江，珠海，怀化，颍上，张家港，无锡，太仓，惠州，咸阳，徐州，常州，柳州，等 …………各大…	评论	头条 文章 客服 热线 小时 办理 热线 用心 服务 客户 热情 敬业 方便性 商品 热能 资源 人类 生活 调和 技术 生活 水平 服务 合肥 南通 金华 方便性 商品 热能 资源 人类 生活 调和 技术 水平 防控 科学性 精准 防控 科学性 精准 第九版 防控 方案 优化 措施 热点 优化 措施 风险 区划 管控 方案 技术性 文件 社会 本土 疫情 形势 第九版 防控 方案 优化 措施 技术性 文件 防控 工作效率 科学 精准 措施 疫情 公众 热点问题 机制 专家 要点 核酸 硬性 次数 居家 老人 孩子 手段 科学 精准 关键 情况 精准 全员 标准 第九版 防控 方案 优化 措施 省会 人口 疫情 研判 传播 风险 场所 风险 人员 风险 人员 流动性 疫情 风险 疫情 所在区 全员 社会 感染者 间隔 全员 社会 感染者 全员 疫情 地区 行政区域 全员 记者 客服热线 …	Topic #1	[0.00099862 0.53548206 0.00099809 0.00099826 0.00099823 0.00099817 0.3327041 0.09855394 0.02527372 0.00099827 0.0009983 0.00099822]
《三位顶级专家宣布，疫情即将要结束了》在疫情防控政策放开后，病毒就开始了第一波冲击，对很多城市都造成了一定的影响。尽管如此，很多顶级专家都宣称，疫情即将要结束了。O网页链接 ?	评论	顶级 专家 疫情 政策 病毒 第一波 冲击 影响 顶级 专家 疫情 网页 链接	Topic #1	[0.00819688 0.46850066 0.00819681 0.00819744 0.0081968 0.00819716 0.0081975 0.00819707 0.0081972 0.00819744 0.44952645 0.0081986 ]
发布了头条文章：《客服：0411-8182-2013?热线：0411-8182-2013?..)→（24小时办理热线：0411-8182-2013...)?——用心服务,解决客户问题,真诚沟通，热情，耐心，敬业。?我们追求「安全性」、「舒适性」、「方便性」、提供健康环保的商品。我们在「热能资源」与「人类生活」的调和方面，积累所有技术知识，为生活水平的提高和文明的进步作贡?服务城市：北京，上海，天津，重庆，武汉，南京，成都，杭州，广州，西安，广州，福州，长沙，合肥，郑州，济南，太原，海口，长春，沈阳，石家庄，兰州，贵阳，昆明， 宁波，保定，昆山，深圳，绵阳，廊坊，常州，无锡，苏州，扬州，南通，安庆，嘉兴，金华，绍兴，舟山，台州，佛山，黄石，，洛阳，阜阳，珠海，东莞，温州，桂林，青岛，芜湖，宜宾，乐山，镇江，珠海，怀化，颍上，张家港，无锡，太仓，惠州，咸阳，徐州，常州，柳州，等 …………各大…	评论	头条 文章 客服 热线 小时 办理 热线 用心 服务 客户 热情 敬业 方便性 商品 热能 资源 人类 生活 调和 技术 生活 水平 服务 合肥 南通 金华 方便性 商品 热能 资源 人类 生活 调和 技术 水平 防控 科学性 精准 防控 科学性 精准 第九版 防控 方案 优化 措施 热点 优化 措施 风险 区划 管控 方案 技术性 文件 社会 本土 疫情 形势 第九版 防控 方案 优化 措施 技术性 文件 防控 工作效率 科学 精准 措施 疫情 公众 热点问题 机制 专家 要点 核酸 硬性 次数 居家 老人 孩子 手段 科学 精准 关键 情况 精准 全员 标准 第九版 防控 方案 优化 措施 省会 人口 疫情 研判 传播 风险 场所 风险 人员 风险 人员 流动性 疫情 风险 疫情 所在区 全员 社会 感染者 间隔 全员 社会 感染者 全员 疫情 地区 行政区域 全员 记者 梦想 客服…	Topic #1	[0.00098875 0.52288057 0.00098827 0.0009884 0.00098836 0.00098832 0.32488015 0.09858581 0.04574607 0.00098841 0.00098853 0.00098835]
钟正生：警惕过度去库风险——2022年11月工业企业利润数据点评作者：钟正生/常艺馨（钟正生为平安证券首席经济学家、中国首席经济学家论坛理事）核心观点事件：2022年1-11月，全国规模以上工业企业利润总额同比下降3.6%。工业企业生产走弱，驱动利润跌幅走阔，而价格和利润率有企稳迹象。11月工业企业利润单月同比下降8.9%，对比看10月同比下降8.4%；营业收入单月同比收缩0.9%，较快下滑。拆分来看，工业企业利润跌幅走阔主因生产走弱，11月工业增加值单月同比环比下滑2.8个百分点至2.2%；价格、利润率均有企稳迹象，PPI单月同比、营收利润率的累计值基本持平于上月。从影响利润率的因素看，工业企业成本进一步下行，但因费用自低位回升的抵消，营收利润率基本持平于上月。分行业看，制造业企业营收利润率稳中有升，而采矿业与水电燃气行业营收利润率边际走弱。工业企业处“主动去库存”阶段。库存周期方面，…	评论	过度 风险 工业 企业 利润 数据 作者 证券 首席 经济学家 首席 经济学家 论坛 理事 核心 观点 事件 全国 规模 工业 企业 利润总额 工业 企业 生产 驱动 利润 跌幅 价格 利润率 迹象 工业 企业 利润 单月 营业 单月 工业 企业 利润 跌幅 主因 生产 工业 增加值 单月 价格 利润率 迹象 单月 营收 利润率 持平 影响 利润率 因素 工业 企业 成本 费用 低位 营收 利润率 持平 分行业 制造业 企业 营收 利润率 采矿业 水电 燃气 行业 营收 利润率 边际 工业 企业 库存 阶段 库存 营业 库存 金额 度量 波动 价格 因素 工业 企业 经营 营收 小幅 库存 库存 特征 背景 库存 积压 程度 企业 现金流 工业 企业 开工率 调减 生产 降低库存 资产负债率 工业 企业 资产负债率 持平 态势 所有制 企业 股份制 外资企业 资产负债率 私营企业 资产负…	Topic #9	[4.38222453e-04 4.38604432e-04 4.38255978e-04 4.38232171e-04 4.38228944e-04 4.38228330e-04 4.38241025e-04 4.38226935e-04 4.38233148e-04 5.49353187e-01 4.38273231e-04 4.46264067e-01]
黄文涛丨2023年展望：涅槃·重升作者：黄文涛 钱伟 王泽选 王大林（黄文涛系中国首席经济学家论坛理事，中信建投证券首席经济学家） 传统经济回落、疫情冲击经济，是为涅槃；明年经济重回复苏，全球一枝独秀，产业升级，股市向上，是为重升。全球经济增长减速已确立。发达国家紧缩货币政策后续效果显现，全球经济普现放缓迹象。相较美国，欧洲衰退风险更大。中国经济转向弱复苏。政治局会议要求推动经济整体好转，宏观政策加大力度，疫情防控和地产约束政策密集调整放松，服务业、消费有望转向复苏，地产对经济拖累也将减弱，2023年GDP望增长5.1%，季度间波动较大，总体上震荡回升、曲径通幽。权益资产更占优：短期地产放松是最重要主线；中期消费复苏和产业升级并重；长期自主可控、能源革命和资源为王催生重大机遇。国债接近配置区：短期收益率虽仍有上行动力，但逐步接近配置区间，预计2023年10年国债收益率震荡区间2.6-3%…	评论	作者 大林 首席 经济学家 论坛 理事 中信 证券 首席 经济学家 传统 经济 疫情 冲击 经济 经济 全球 产业 升级 股市 全球 经济 货币政策 效果 全球 经济 迹象 风险 经济 政治局 会议 经济 整体 宏观政策 地产 约束 政策 密集 调整 服务业 消费 地产 经济 季度 波动 总体 权益 资产 地产 主线 消费 产业 升级 能源 革命 资源 机遇 国债 收益率 动力 区间 预计 国债 收益率 区间 黄金 降息 预期 机会 黄金 供给 弹性 商品 原油 波段 全球 经济 货币政策 效果 全球 经济 迹象 风险 图片 下台阶 趋势 基数 经济 基本面 因素 市场 图片 货币政策 货币政策 路径 尾声 供需 不确定性 债务 压力 货币政策 两难 图片 收益率 收益率 高位 收益率 市场 利率 趋势性 进程 图片 经济 经济 政治局 会议 经济 整体 宏观政策 地产 约束 政策 密集…	Topic #11	[9.59916817e-04 9.60575999e-04 9.60041544e-04 1.07955043e-02 9.59734807e-04 9.59759941e-04 9.59809569e-04 9.59703579e-04 9.59757567e-04 9.59857304e-04 9.59779368e-04 9.79605559e-01]
疫情防控|12月28日起，18岁及以上人群可预约接种“第四针”疫苗 O疫情防控|12月28日起，18岁及以上人群可预约接种“第四针”疫苗 ?	评论	人群 疫苗 人群 疫苗	Topic #10	[0.01923216 0.01923077 0.01923077 0.01923077 0.01923148 0.01923077 0.01923246 0.01923158 0.01923077 0.01923077 0.78845694 0.01923077]
疫情防控|广东多地核酸小屋“变身”发热诊疗站，多措并举应对就诊高峰 O疫情防控|广东多地核酸小屋“变身”发热诊疗站，多措并举应对就诊高峰 ?	评论	核酸 小屋 核酸 小屋	Topic #7	[0.03125 0.03125 0.03125 0.03125 0.03125 0.03125 0.03125035 0.65624922 0.03125 0.03125 0.03125043 0.03125 ]
得了新冠之后的我现在真的很生气，TM为什么要全面开放开放前几天还在学校做核酸三天一检，学校还用学分来威胁我们超了就扣学分通报批评。结果11号又闻讯全面开放了，演我呢？！ 我家里一家五口全都没跑掉，家里还有老人呢。我真的快被折磨疯了。连个过渡期都没有。我连家门口都没有踏出去半步都TM被感染了。自始至终网络上的网民不代表现在的年轻人，不是所有年轻人都会看微博打嘴炮，那都是爱瞎凑热闹闲着没事干的人，在网络上抨击国内外的疫情防控政策，嚷嚷着这个病毒一点都不可怕，啊，普通感冒。希望你们阳了以后别看病吃药，把物资留给需要的人吧。 一边嚷着开放，一边囤药，喊开放的声音越响，越怕死。现在连温度计都买不到了，价格在网上被炒到一支普通的水银温度计要19元。人躺在家里难受死，药还难买。这身边要是没有个照顾的人，怎么死的都不知道。	评论	生气 学校 核酸 学校 学分 威胁 学分 闻讯 老人 过渡期 网络 网民 代表 年轻人 年轻人 网络 政策 病毒 物资 声音 越响 温度计 价格 水银 温度计	Topic #8	[0.00657912 0.00658066 0.00657944 0.11980246 0.06595582 0.00658075 0.0065797 0.08028575 0.31136055 0.10727488 0.27583989 0.00658097]
所有人全阳一遍，并不代表事情就结束了 防控政策放开后，新冠病毒的传染速度可以用海啸来形容，十几天感染一座城7成人口的那种海啸。 如此离谱的传染速度带来了巨大的医疗压力和买药困难，也让很多人产生了一种想法，那就是忍一忍就过去了，等所有人都感染一遍事情就结束了。 大规模阳性后，第一批感染的城市如北京武汉等已经开始陆续恢复正常生活了，但这种恢复只是相对性的恢复，那完全恢复到以前清零时那种热闹日子是不可能的。 因为所有人全阳一遍，并不代表事情就结束了。 指望所有人阳一遍之后事情就结束了，这种落后的理念早在2020年就已经被英国人证伪了。 3年前，英国人就是抱着所有人都阳一遍然后事情就结束了的理念去硬抗新冠原始毒株的，结果发现7成以上人口都阳了之后，事情并没有结束，新冠也没有消失。 如今英国已经全阳3年了，新冠还是没有消失，疫情还在持续。 这一简单的事实足以说明所有人都阳一遍并不代表事情就结束了，…	评论	所有人 全阳 代表 事情 防控 政策 病毒 传染 速度 海啸 形容 人口 海啸 离谱 传染 速度 医疗 压力 买药 所有人 事情 阳性 生活 日子 所有人 全阳 代表 事情 所有人 事情 理念 英国人 英国人 所有人 事情 理念 毒株 人口 事情 消失 全阳 消失 疫情 事实 所有人 代表 事情 原因 病毒 变异 毒株 短期内 毒株 有效期 毒株 毒株 毒株 毒株 毒株 领先 版本 毒株 毒株 地狱 毒株 毒株 优势 毒株 人口 比例 毒株 毒株 生存空间 毒株 毒株 毒株 生存空间 毒株 病毒 速度 毒株 啥样子 毒王 地狱 毒株 阳性 医学专家 预估 优势 毒株 所有人 全阳 代表 事情	Topic #10	[0.00136619 0.00136648 0.00136655 0.00136633 0.00136628 0.0013662 0.01872871 0.00136624 0.211807 0.00136632 0.75716726 0.00136644]
疫情防控|实施“乙类乙管”绝不是放开不管 政策调整后防控重点是“三重一大” O疫情防控|实施“乙类乙管”绝不是放开不管 政策调整后防控重点是“三重一大” ?	评论	政策 调整 防控 重点 政策 调整 防控 重点	Topic #1	[0.26495033 0.62634594 0.01087006 0.01087071 0.01087114 0.0108699 0.01087038 0.01087043 0.01086982 0.01087008 0.01087024 0.01087097]
医疗袁维|智飞生物深度：代理HPV疫苗快速放量，自研产品步入收获期国金证券研究?2022-12-29 08:28我们于2020年12月发布上一篇智飞生物公司深度研究报告。2年来，疫苗行业和公司不断发展，公司成功把握机遇，规模体量迅速成长。在当前时点，我们认为未来公司HPV疫苗市场空间有望显著扩容，结核领域产品矩阵进入快速放量期，新冠疫苗研发推陈出新，公司即将迎来发展的新时期、新局面。在本报告中，我们特对公司主要品种和研发管线进行深度梳理和分析，为广大投资者提供投资参考。投资逻辑HPV九价扩龄为9-45岁，五价轮状渗透率有望进一步提升。公司代理默沙东的四/九价HPV疫苗和五价轮状病毒疫苗均为重磅产品。2022年11月起，九价HPV扩龄疫苗已在国内多地开展“扩龄”后的首针接种，2024年收入有望超300亿元；国内轮状病毒疫苗批签发次数以及默沙东市占率呈现上升趋势。结核病产品矩阵丰富，微卡+宜…	评论	医疗 生物 代理 疫苗 产品 步入 收获期 国金 证券 研究 生物 公司 研究 报告 疫苗 行业 公司 发展 公司 机遇 规模 体量 时点 公司 疫苗 市场 空间 结核 领域 产品 矩阵 疫苗 公司 发展 时期 局面 报告 公司 品种 管线 分析 投资者 投资 投资 逻辑 九价 轮状 渗透率 公司 代理 疫苗 五价 轮状病毒 疫苗 重磅 产品 疫苗 首针 年收入 轮状病毒 疫苗 次数 市占率 趋势 结核病 产品 矩阵 微卡 优势 特异性 敏感性 微卡 全球 人群 疫苗 用药 结核病 化疗 辅助 微卡 优化 结核 类产品 市场推广 环境 大研 基地 项目 核心 竞争力 公司 结核 产品 矩阵 狂犬病 疫苗 矩阵 产品 矩阵 公司 狂犬 疫苗 产品 流感 发病率 公司 四价 流感病毒 疫苗 临床试验 公司 业绩 贡献 风险 程序 预期 合作 调整 产品 销售 预期 政府 政策 调整 风险 呆…	Topic #9	[0.00124694 0.00124712 0.00124719 0.00124745 0.00124699 0.001247 0.02476853 0.00124698 0.00124694 0.60442293 0.25414669 0.10668524]
《2023年综合运输春运疫情防控和运输服务保障总体工作方案》明确，今年春运不再对乘客查验核酸检测阴性证明和健康码，不再开展落地检，不再实施乘客测温。不得随意暂停或限制客运服务，不得随意限制车辆、船舶正常通行。严禁在公路上非法设置各类检查卡点、随意拦截车辆，加快恢复已暂停的客运服务。 ?	评论	综合 运输 春运 运输 服务 总体 工作 方案 春运 乘客 阴性 证明 乘客 测温 客运 服务 车辆 船舶 公路 设置 检查 卡点 车辆 客运 服务	Topic #5	[0.00431055 0.00431117 0.00431103 0.0043107 0.00431202 0.75502451 0.00431206 0.20186463 0.00431068 0.0043107 0.00431086 0.0043111 ]
发布了头条文章：《四川天府银行客服提前还款服务人工电话2023新动态(今天/更新)》发布了头条文章：服务热线:0433-350-2999二线服务热线:0431-8060-8999三线客服服务热线0433-350-2888用户至上，用心服务。热线容易占线；请您多拨几次；敬请谅解！全天候、全天时为您服务。客服服务热线:0433-350-2888 用心服务,解决客户问题,真诚沟通，热情，耐心，敬业。经过长足的发展，已成长为全国性大型综合类公司.公司提供个性化定制服务，满足您的个性化需求专业的项目管理体系为个人和企业提供标准化的管理服务.立足本地，面向全国，积极培育国际视野，在资本实力、资产规模、业务开拓、管理水平、技术手段、市场占有率等方面实现跨越式发展，最终成为具有较强核心竞争力和综合实力的公司。展望未来，公司将继续弘扬“合规自律、专业务实、诚信稳健、和谐担当”的文化理念，始终秉持“创造价值…	评论	头条 文章 天府 银行 客服 服务 人工 电话 动态 头条 文章 服务 热线 服务 热线 客服 服务 热线 用心 服务 热线 全天候 客服 服务 热线 用心 服务 客户 热情 敬业 发展 全国性 综合类 公司 公司 个性化 服务 个性化 专业 项目管理 体系 企业 标准化 管理 服务 面向全国 培育 国际 视野 资本 实力 资产 规模 业务 管理水平 技术手段 市场占有率 发展 核心 竞争力 综合 实力 公司 公司 合规 自律 专业 诚信 文化 理念 价值 成就 服务 社会 价值观念 全球 视野 本土 优势 驱动 科技 世界 一流 综合型 公司 公司 公司 企业 公司 结构 股东会 董事会 监事 法律 法规 公司章程 股东会 公司 权力 机构 公司 事项 董事会 高管 团队 公司 股东会 领导 合规 基础 经营 业绩 公司 董事会 董事 成员 股东 董事 董事会 股东会 股东会 报告 工…	Topic #1	[0.01420643 0.309625 0.00057756 0.00057754 0.07767575 0.00057747 0.21657966 0.07726612 0.00057763 0.30118184 0.00057751 0.0005775 ]
让我们携起手来，用爱温暖人心，积攒战胜疫情的无限力量!同心战疫，共待花期，你们守护生命，我们用心回馈!面对疫情，心情平静，提升免疫，保护好自己就是对国家最大的支持。生命重于泰山。疫情就是命令，防控就是责任。调整心态，积极面对疫情，黑暗终将过去，我们不能输。 ???	评论	人心 战胜 疫情 力量 同心 战疫 花期 生命 用心 疫情 心情 国家 生命 疫情 命令 防控 责任 调整 心态 疫情	Topic #5	[0.00520857 0.22279574 0.00520867 0.00520846 0.00520863 0.5373569 0.00520892 0.00520856 0.09609187 0.00520844 0.10208668 0.00520856]
肺炎疫情虽张狂，科学防控策为上。别怕繁琐别脏乱，坚持卫生好习惯。饭菜饮食搭配细，垃圾入桶勤处理。环境卫生要搞好，不留病毒过路桥。不懒惰来不泄气，康健身心免疫力。不信谣来不传谣，小道消息不可靠。坚决拥护共产党，群策群力更群防。科学应对克时难，坚决打赢攻坚战。疫情面前，我们要保持好心态，重防护、勤消毒，减少出门和聚会，保护好自己和家人，一起共渡难关。同时，向一直奋斗在一线的医护人员致敬，你们辛苦了	评论	肺炎 疫情 科学 防控 脏乱 习惯 饭菜 饮食 垃圾 环境卫生 病毒 身心 免疫力 传谣 小道消息 群策群力 群防 科学 疫情 心态 消毒 聚会 家人 医护人员	Topic #10	[0.0054947 0.00549614 0.00549458 0.00549452 0.00549615 0.15763767 0.00549704 0.00549493 0.00549616 0.00549455 0.78740901 0.00549456]
#石家庄疫情防控#昨天晚上突然一片全灭灯了 水也停了 ?	评论		Topic #0	[0.08333333 0.08333333 0.08333333 0.08333333 0.08333333 0.08333333 0.08333333 0.08333333 0.08333333 0.08333333 0.08333333 0.08333333]
【#这是大庆# 12月30日起，大庆至哈市机场加发3个班次！】12月30日起，大庆至哈市机场加发3个班次，共计发车9个班次，后续会根据客流情况随时增加发车班次。注：1.目前进站乘车不再查验健康码及48小时内核酸阴性报告。有出行需求的旅客，携带好身份证，做好个人防护，佩戴好口罩。2.哈尔滨太平国际机场优化调整疫情防控措施，不再查验核酸检测证明、健康码、行程卡、取消落地检。0459-6666199问询热线恢复正常，有咨询需求的旅客可以直接拨打。	评论	机场 班次 机场 班次 班次 客流 情况 班次 进站 乘车 小时 核酸 阴性 报告 旅客 身份证 口罩 国际机场 优化 调整 措施 证明 行程 热线 咨询 旅客	Topic #7	[0.00520876 0.13003693 0.00520863 0.00520911 0.00520883 0.32459987 0.07719223 0.42650013 0.00520858 0.00520873 0.00520937 0.00520883]
#疫情防控# 刚才去街上买药，发现了药店里的连花清瘟有好多，这说明了什么？说明了郑州市的第一波疫情高峰已经过去… L豫郑兴的微博视频 ?	评论	买药 药店 第一波 疫情 视频	Topic #10	[0.01924105 0.01923951 0.01923097 0.01923077 0.01924179 0.01923533 0.01923088 0.01923579 0.0192371 0.01923264 0.78841296 0.01923122]
O张新宝：“两码”退出后相关个人信息的处置 | 法治论苑#学习笔记# 张新宝教授这篇关于个人信息的文章值得一看。行程码和健康码时代悄然落幕，但仍然需要密切关注其上面所承载的关于生物识别、医疗健康、行踪轨迹等的敏感个人信息到底去向何处。这些个人信息极有可能被相关地方管理机构用于除疫情防控外的其他目的以攫取个人利益，甚至可能被境外敌对势力窃取利用；更重要的是，长期监测公民行踪，可能使其异化为对公民的永久电子镣铐。张新宝教授认为，随着两码退出，这些存储在终端的个人信息原则上应当全部删除、销毁，而各级网信办应该牵头进行监督检查，做到应删尽删。而未来，更要出台相关行政法规，防止地方任意重启两码以限制公民自由。	评论	两码 个人信息 法治 论苑 笔记 教授 个人信息 文章 时代 生物 医疗 轨迹 个人信息 个人信息 地方 管理机构 目的 个人利益 敌对势力 利用 监测 公民 异化 公民 电子 镣铐 教授 两码 终端 个人信息 网信 监督 检查 行政 法规 地方 两码 公民自由	Topic #3	[0.00520895 0.19819703 0.00521198 0.34655111 0.20354771 0.00520984 0.00521223 0.00521002 0.00521043 0.2100206 0.00521141 0.00520869]
#抗击疫情#防控疫情，人人有责。要打赢这场没有硝烟的疫情防控战，需要每一位市民朋友的支持和参与。让我们携起手来，不信谣、不传谣，科学防控、众志成城，为夺取防控疫情的全面胜利共同努力。 ?	评论	抗击 疫情 防控 疫情 硝烟 市民 朋友 传谣 科学 防控 众志成城 防控 疫情 胜利	Topic #5	[0.00704346 0.29053198 0.00704233 0.00704228 0.00704281 0.58987869 0.00704237 0.0070435 0.05620432 0.00704233 0.00704359 0.00704236]
最近一直在考虑，国家为什么在经历三年严格的新冠病毒疫情防控后，选择在12月5日全面放开的问题，总觉得是太仓促了，当然，存在放开的情况超出原来预计情况的可能性，毕竟我们的国家太大了。经过这段时间的考虑，得出：一、从出口的角度，这段时间对西方圣诞节的出口，在这个时候应该都做的差不多了，影响应该比较小。二、今年除夕是2023年1月21日，经过一个半月时间，对过年的影响可能相对较小。三、重点是对明年新春企业的开工复工。国企相对来说，没什么大关系。主要还是考虑到民营企业。一般来说民企开工，有不少虽然按政府上班时间开工，但是一般在正月十五（2023年2月5日），但这个时候根据之前的经验，工人是不可能全部到位的，一般是到多少人开多少机器，至少要到三月份左右才会正常生产。所以，国家选择12月5日开放，其实是为了明年的生产作充分的准备！！！	评论	国家 经历 病毒 情况 预计 情况 可能性 国家 出口 角度 出口 影响 时间 影响 重点 企业 关系 民营企业 政府 正月十五 经验 工人 机器 生产 国家 生产	Topic #9	[0.00396906 0.00396954 0.00396896 0.15022118 0.0039691 0.00396859 0.00396881 0.00396889 0.00396963 0.34301292 0.30018797 0.17482535]
【#春运不再查健康码不再落地检# 】#春运不再实施乘客测温#《2023年综合运输春运疫情防控和运输服务保障总体工作方案》明确，今年春运不再对乘客查验核酸检测阴性证明和健康码，不再开展落地检，不再实施乘客测温。不得随意暂停或限制客运服务，不得随意限制车辆、船舶正常通行。严禁在公路上非法设置各类检查卡点、随意拦截车辆，加快恢复已暂停的客运服务。（央视网） L央视网的微博视频	评论	春运 春运 乘客 测温 综合 运输 春运 运输 服务 总体 工作 方案 春运 乘客 阴性 证明 乘客 测温 客运 服务 车辆 船舶 公路 设置 检查 卡点 车辆 客运 服务 视频	Topic #5	[0.00367674 0.00367717 0.00367697 0.00367677 0.00367776 0.79028976 0.00367779 0.17293963 0.00367679 0.00367675 0.00367686 0.00367701]
#抗击疫情#抗击疫情，我们有信心。最后，我们虽然不能像志愿者们那样义无反顾，但是我们也可以从自己做起，从身边做起。每天做到勤洗手，多消毒；邻里之间尽量不要串门，减少聚会；出门一点要带上口罩，尽量不要去人多的地方。抗击疫情，我们众志成城，我们完全有信心、有能力打赢这场疫情防控狙击战！中国加油！	评论	抗击 疫情 抗击 疫情 信心 志愿者 勤洗手 消毒 邻里 串门 聚会 口罩 地方 抗击 疫情 众志成城 信心 能力 狙击战	Topic #5	[0.00581406 0.00581455 0.00581469 0.00581608 0.00581427 0.58960437 0.00581462 0.00581464 0.00581501 0.00581428 0.35224845 0.00581497]
新冠疫情回归乙类管理，“防重症”是关键26日，国家卫生健康委发布公告，将于2023年1月8日将新型冠状病毒感染从“乙类甲管”调整为“乙类乙管”。这是自2020年1月20日我国开始实施严格的传染病甲类防控措施后，疫情防控政策的又一次重大调整。值得注意的是，此次政策调整，不仅在管理的等级上从“乙类甲管”下调为“乙类乙管”，而且名称也从“新型冠状病毒肺炎”调整为“新型冠状病毒感染”，明显调低了新冠病毒的致病性、危害性。?对此，国家卫健委也给出了比较明确的回应和说明，认为调整是综合考虑了各个方面的因素，是为了更好地统筹疫情防控和社会经济发展，更好地聚焦重点的防控领域和措施，更加科学地进行疫情防控。因为，新型冠状病毒经过三年的变异，致病力已经大大降低，对人体的伤害也与疫情刚刚发生时完全不同，有条件对管理等级进行调整。需要注意的是，调整管理等级不等于放松管理，乙类乙管也不是放任不管。所不同的是，管理…	评论	疫情 乙类 管理 关键 国家 发布公告 乙类 甲管 调整 传染病 甲类 防控 措施 政策 调整 政策 调整 管理 乙类 甲管 名称 肺炎 调整 病毒 致病性 危害性 调整 综合 因素 社会 经济 发展 重点 防控 领域 措施 科学 变异 大大降低 人体 疫情 条件 管理 调整 调整 管理 管理 管理 重点 管理 调整 管理 手段 优化 人数 情况 工作 政策 条件 居民 政策 调整 思想 政策 调整 人数 药品 供应 医疗机构 能力 居民 情况 居民 考验 药品 供应 医疗机构 能力 现象 医疗 资源 现象 供应 方法 调整 优化 药品 医疗机构 供给 能力 条件 媒体报道 医学院 仁济 医院 东院 人次 急诊科 人次 救护车 医院 急诊科 原本 医生 护士 比例 医院 能力 供应 患者 现象 医护人员 正常化 水平 过渡期 医院 重症 重症 医院 患者 感染者 医疗机构 能力 条件 政…	Topic #6	[0.0006131 0.22317871 0.05161187 0.00061295 0.12310913 0.00061289 0.45720119 0.00061291 0.00061288 0.00061285 0.14060853 0.00061298]
新冠疫情的集体记忆不容篡改。第一阶段基本节点汇总，2019年12月26日-2020年5月7日。2019年12月26日，湖北省中西医结合医院呼吸内科主任张继先教授首次接诊不明病毒感染引发的肺炎病例，肺部CT表现一样的一家三口，以及一个华南海鲜市场的商户。职业敏感使得她于27日将四个病例情况向医院做了汇报，医院上报给武汉市江汉区疾控中心，同时提高了病房的防范等级；2019年12月29日，湖北省中西医结合医院再次上报7例聚集性不明原因肺炎病例；2019年12月30日，湖北省卫健委发布关于防范不明病毒感染肺炎的通告；同日，有人违反防疫法，私自在朋友圈发布华南海鲜市场发生非典疫情的消息；12月31日，央视新闻联播播报了湖北省卫健委发布不明肺部感染，及中国国家卫生健康委员会、中国疾病预防控制中心派出专家组到武汉协助调查的消息；2020年1月3日，中国卫健委向世卫组织和美国CDC通报新型病毒情况；20…	评论	疫情 集体 记忆 不容 节点 汇总 医院 内科主任 教授 病毒感染 肺炎 病例 肺部 商户 职业 病例 情况 医院 汇报 医院 疾控中心 病房 医院 病例 病毒感染 肺炎 通告 防疫 朋友圈 疫情 消息 新闻联播 肺部 专家组 调查 消息 通报 病毒 情况 疾病 视频 电话 连线 通报 研究 防控 感染者 病原体 通报 国际 社会 国家 病毒基因 测序 全世界 全球 病毒 数据库 世界 生产 试剂 命名 华大基因 基因 测序 图谱 研制 核酸 检验 试剂 全世界 试剂 全国 公卫 专家 病毒 评估 现场 能力 医疗队 医院 医生 护士 院感 医疗队 队员 全国 医疗队 抗疫 大会战 序幕 医院 建设 工地 互联网 世界 直播 工程 进展 速度 耗时 床位 床位 医院 重症 监护 病区 重症 病区 病区 设置 检验 特诊 辅助 科室 门诊 抗击 疫情 巨大作用 书记 市委书记 专家 考察组…	Topic #10	[0.00075651 0.12034823 0.09026142 0.00075659 0.03636751 0.00075676 0.254097 0.0962889 0.02595166 0.00075665 0.3729021 0.00075666]
病毒无情，人间却有情，我们无疑是幸运的，因为总有人在我们看不到的地方，替我们默默守护，守护安宁，守护健康，然后替我们撑起蓝天。我们要科学防控、坚定信心，就是抗击疫情最好的疫苗。 ?	评论	病毒 无情 人间 有情 地方 科学 防控 抗击 疫情 疫苗	Topic #10	[0.01087042 0.01087327 0.01087032 0.01087407 0.01086989 0.36964362 0.0108705 0.01087134 0.0108723 0.01086991 0.52164397 0.01087039]
昨天（12月27日），国务院应对新型冠状病毒感染疫情联防联控机制春运工作专班印发《2023年综合运输春运疫情防控和运输服务保障总体工作方案》。2023年春运从1月7日开始，至2月15日结束，共40天。 O网页链接 ?	评论	疫情 机制 春运 工作 专班 印发 综合 运输 春运 运输 服务 总体 工作 方案 春运 网页 链接	Topic #5	[0.00549482 0.28927316 0.0054952 0.00549479 0.28770322 0.37356669 0.0054966 0.00549577 0.00549476 0.00549488 0.00549506 0.00549505]
#抗击疫情#进入公共厕所要先戴好口罩，公共厕所容易藏污纳垢，且人员流动较大，若消毒不及时，环境中容易残留病毒。缓解心理压力，避免焦虑和恐慌，做好心理防控，用正确的心态看待疫情，是抗击疫情的精神基础。. ???	评论	抗击 疫情 公共厕所 先戴 口罩 公共厕所 人员 流动 消毒 环境 病毒 心理压力 心理 防控 心态 疫情 抗击 疫情 精神 基础	Topic #10	[0.00581517 0.00581512 0.0058153 0.00581396 0.00581471 0.30950045 0.00581451 0.00581499 0.08931014 0.00581418 0.54885698 0.00581447]
#抗击疫情#相信好消息一定会越来越多。当好消息越来越多，彻底战胜疫魔之日就离我们越来越近。抗击疫情人人有责，我们每个人都应该好好配合防疫政策，做好个人防护，积极配合安排，这场疫情防控的胜利最终一定会属于我们！每个人不管在哪里都要做好防护工作，保护好自己，就是在保护别人的安全，所以我们每个人在疫情期间都要认真遵守规则。经历了疫情，懂得了你安好，我无恙。只希望疫情能早日结束！谢谢医务工作者们，你们辛苦了，为你们的舍小家顾大家点赞！感谢奋战在前线的每一个医生，感谢现在还坚守在自己岗位的每一个人，希望大家都能好好保护自己，一切都会好起来的！	评论	抗击 疫情 好消息 好消息 战胜 疫魔 抗击 疫情 防疫 政策 胜利 工作 疫情 经历 疫情 疫情 医务 工作者 舍小家 前线 医生 岗位	Topic #5	[0.00581421 0.00581657 0.00581455 0.00581448 0.00581498 0.87126692 0.07058456 0.00581436 0.0058154 0.00581428 0.00581481 0.00581487]
【把健康送到群众家门口 酒泉肃州区金佛寺镇为重点人群发放中药汤剂和健康监测服务包】12月27日，酒泉肃州区金佛寺镇在红山卫生院举行重点人群中药汤剂和健康监测服务包发放活动。通过免费发放中药汤剂，增强重点人群免疫力，最大程度保障辖区群众身体健康。活动现场，金佛寺镇工作人员向重点人群发放中药汤剂和健康监测服务包的同时，对重点人群身体状况、目前患有何种疾病、当前服用的药品及疫苗接种情况等再次进行了全面摸排，详细讲解了如何正确服用中药汤剂及注意事项。随后，部分镇村干部上门为重点人群派送中药汤剂和健康监测服务包，及时将党和政府的关怀送到群众心坎上。收到健康监测服务包的金佛寺镇小庄村5组村民王云说:“病毒传播力强，我正为没有防疫药发愁呢，你们就把健康送到了家门口，实在太暖心了。”“我们通过梳理名册，逐一电话联系，了解了重点人群身体健康状况，再由工作人员根据群众意愿，把中药汤剂和健康监测服务包送到重点…	评论	群众 酒泉 佛寺 重点 人群 中药 汤剂 服务 酒泉 佛寺 重点 人群 中药 汤剂 服务 活动 免费 中药 汤剂 重点 人群 免疫力 程度 辖区 群众 活动 现场 佛寺 工作人员 重点 人群 中药 汤剂 服务 重点 人群 身体状况 疾病 服用 药品 疫苗 情况 服用 中药 汤剂 注意事项 村干部 重点 人群 中药 汤剂 服务 群众 心坎 服务 佛寺 村民 病毒传播 防疫 实在太 名册 电话 重点 人群 身体 健康状况 工作人员 群众 意愿 中药 汤剂 服务 重点 人群 前提 服务 佛寺 工作 负责人 佛寺 中药 汤剂 服务 服务 重点 人群 重点 人群 关心 酒泉 记者 通讯员 责任编辑	Topic #4	[0.00146672 0.00146634 0.00146634 0.00146632 0.62207008 0.00146642 0.28583962 0.00146668 0.00146639 0.00146637 0.07889235 0.00146636]
校园疫情防控全剧终 2哈尔滨·哈尔滨工业大学(二校区) ?	评论	校园 全剧 校区	Topic #8	[0.04545455 0.04545455 0.04545455 0.04545455 0.04545455 0.04545455 0.04545455 0.04547387 0.49998068 0.04545455 0.04545455 0.04545455]
强化联防联控，依法落实疫情防控责任！！…????????♀???♂???????????????????? ?	评论	依法 责任	Topic #7	[0.03125 0.03125777 0.03125368 0.03125045 0.03126846 0.34373183 0.03125 0.3437368 0.03125064 0.03125 0.03125037 0.03125 ]
实时播报：【交通运输部：公路防疫检查点已全部拆除】交通运输部运输服务司副司长王绣春在29日举办的“疫情防控重点医疗物资保障情况”线上发布会上回应，目前国内公路防疫检查点已全部拆除，前期关停关闭的高速公路服务区，收费站和快递分拨中心全部清零。交通运输部已经建立医疗物资运输保障日调度制度，对重点省份重点物流企业进行跟踪调度，确保医疗物资运输需求及时得到满足。同时，严格落实新冠病毒疫苗货物运输车辆高速公路免费优先通行政策，保障疫苗货物安全高效运输。（21财经）	评论	公路 防疫 检查点 运输 服务 副司长 重点 医疗 物资 情况 发布会 公路 防疫 检查点 高速公路 服务区 收费站 中心 医疗 物资 运输 调度 制度 重点 省份 重点 物流 企业 调度 医疗 物资 运输 病毒 疫苗 车辆 高速公路 免费 优先 政策 疫苗 货物 运输 财经	Topic #4	[0.00276292 0.00276337 0.00276265 0.00276279 0.54131913 0.24100181 0.00276377 0.00276294 0.0027625 0.06940901 0.12616596 0.00276314]
发布了头条文章：《加强疫情防控 不躺平》 O加强疫情防控 不躺平 ?	评论	头条 文章 躺平 躺平	Topic #1	[0.01923077 0.78846007 0.0192311 0.01923077 0.01923077 0.01923077 0.0192308 0.01923077 0.01923103 0.01923089 0.01923132 0.01923094]
#极限运动# 希望你在那段腥臭腐朽的日子里，熠熠生辉”疫情防控结束了，第一次漂流黄河 L金枪鱼8899的微博视频 ?	评论	极限运动 日子 金枪鱼 视频	Topic #8	[0.03125977 0.03125663 0.03125017 0.03125 0.03125372 0.03125361 0.03125 0.03125461 0.65621852 0.03125136 0.03125158 0.03125003]
【澳大利亚：暂不限制中国旅客入境】综合澳洲媒体报道，12月29日，澳大利亚总理阿尔巴尼斯（Anthony Albanese）说，澳大利亚在现阶段不会对其针对中国的疫情防控规定进行任何修改，但将 “继续监测这一情况”。阿尔巴尼斯表示，澳洲将听取卫生专家的适当建议，但目前旅游建议并未改变，未来将持续监控国内和世界各地的疫情影响，继续关注这项情势。根据现在的规定，入境旅客只需出示疫苗接种纪录即可。今年5月，澳大利亚取消了对已完全接种疫苗旅客的核酸要求。阿尔巴尼斯说，澳大利亚对加强旅行限制 “始终持开放态度”，如果这符合健康建议的话，此际世界多国对来自中国的旅客实施了强制性测试和其他措施。最近，澳大利亚外长访华改善了两国关系。澳大利亚除了决定暂不对来自中国的旅行者采取Covid安全措施以外，还提出如果中国取消对澳大利亚的贸易禁令，就放弃诉至世界贸易组织的两个案件。	评论	旅客 入境 综合 媒体报道 总理 监测 情况 专家 建议 旅游 建议 监控 疫情 影响 情势 入境 旅客 疫苗 纪录 疫苗 旅客 核酸 态度 建议 此际 世界 旅客 强制性 测试 措施 外长 旅行者 贸易 禁令 案件	Topic #1	[0.04292033 0.45083957 0.00381702 0.00381705 0.00381705 0.00381798 0.00381718 0.09734953 0.00381708 0.00381737 0.31876036 0.06340946]
【西宁启动重组新冠病毒融合蛋白疫苗接种】2022年9月，经国家药品监督管理局组织论证，一款“新版”重组融合蛋白疫苗被纳入序贯加强免疫紧急使用，目前已到西宁，它就是重组新型冠状病毒融合蛋白（CHO细胞）疫苗。西宁市疾病预防控制中心做出最新提示！一、什么是重组新型冠状病毒融合蛋白（CHO细胞）疫苗？答：重组新型冠状病毒融合蛋白（CHO细胞）疫苗系丽珠单抗与中科院生物物理研究所合作研发。拥有自主知识产权的创新融合蛋白分子设计。二 、重组新型冠状病毒融合蛋白（CHO细胞）疫苗安全性如何？答：全球6个国家，3万余例受试者临床结果显示：整体安全性良好，注射部位疼痛等不良反应发生率约为国际mRNA疫苗的1/10。 三、 接种重组新型冠状病毒融合蛋白（CHO细胞）疫苗的条件是什么？答:（1）18岁及以上人群；（2）已完成基础免疫全程接种（指已完成2剂次灭活疫苗接种，包括北生、科兴、武生疫苗）满6个月后，…	评论	启动 重组 病毒 融合 蛋白 疫苗 论证 重组 融合 蛋白 疫苗 重组 融合 蛋白 细胞 疫苗 疾病 重组 融合 蛋白 细胞 疫苗 重组 融合 蛋白 细胞 疫苗 系丽珠 单抗 生物物理 研究所 合作 知识产权 融合 蛋白 分子 设计 重组 融合 蛋白 细胞 疫苗 全球 国家 受试者 临床 结果显示 整体 部位 疼痛 发生率 国际 疫苗 重组 融合 蛋白 细胞 疫苗 条件 人群 基础 全程 活疫苗 疫苗 老年人 重组 融合 蛋白 细胞 疫苗 老年人 老年人 功能 重症 危重症 比例 建议 老年人 条件 重组 融合 蛋白 细胞 疫苗 疫苗 临床试验 结果显示 重组 融合 蛋白 细胞 疫苗 高风险 人群 老年人 基础 疾病 基础 疾病 人群 重组 融合 蛋白 细胞 疫苗 重组 融合 蛋白 细胞 疫苗 常规 肌肉注射 疫苗 活疫苗 重组 蛋白 疫苗 途径 肌肉注射 部位 上臂 三角肌 病毒 疫苗…	Topic #10	[0.00110885 0.00110878 0.21220883 0.00110887 0.00110899 0.00110883 0.13473134 0.00110882 0.0011087 0.00110896 0.64308019 0.00110882]
【#2023年中小学幼儿园开学时间确定#】2023年中小学幼儿园寒假即将开始，为做好全省中小学幼儿园寒假工作安排，根据教育部有关文件和会议精神，现就有关事项通知如下——01、规范执行放假时间全省中小学幼儿园2023年寒假放假时间由各地根据实际情况自行确定，最迟不得超过1月12日，并及时向省教育厅报备；。各地各校要及时将假期时间安排告知家长，假期不安排返校日或返校活动。2023年暑假放假时间初定为7月1日，开学上课时间为9月1日。02、高度重视假期安全工作（一）扎实做好假期安全教育和安全工作。各地各校要牢固树立“生命至上、安全第一”理念，在放假之前，通过召开班队会、印发告家长书、发放安全教育宣传资料等多种形式，开展以防火、预防食物中毒、防意外伤害、预防交通安全事故等安全专题教育活动，要突出防止学生因燃放烟花爆竹等出现的伤害，全面提高师生的安全意识和自我防护能力，并通过家校沟通，切实增强家长…	评论	开学 时间 寒假 全省 寒假 工作 教育部 文件 会议 精神 事项 规范 时间 全省 寒假 时间 情况 教育厅 时间 家长 返校日 活动 时间 开学 时间 工作 教育 工作 生命 理念 班队 印发 家长 教育 宣传 资料 交通 专题 教育 活动 学生 燃放烟花 爆竹 全面提高 能力 家校 家长 责任感 监护 意识 管理 校园 巡查 管理 措施 学校 用电 用水 消防 门锁 锅炉 燃气 实验 化学品 储藏 排查 供水 设备 工作 设施 设备 优化 调整 优化 学校 工作 学生 生命 责任人 意识 教育 学生 疫情 细化 校园 管理 方案 校园 封闭式 管理 工作 学校 外来人员 开学 师生员工 健康状况 排查 工作 高度 学生 心理健康 学生 居家 时间 电话 微信 短信 网络 形式 学生 居家 生活 情况 指导 学生家长 孩子 沟通交流 孩子 兴趣 孩子 生活习惯 学生 寒假 做作业 节…	Topic #8	[5.43300226e-04 5.43157173e-04 4.04223044e-02 5.43024896e-04 1.91640441e-01 5.42975441e-04 5.43042689e-04 4.34927857e-02 7.20099908e-01 5.43026830e-04 5.43012108e-04 5.43021542e-04]
2022年12月29日上午河北承德市三支一扶面试题1、疫情防控12条中的就是说新冠肺炎，变为乙类乙管，是否意味着躺平，后期工作中你该怎么办?2、领导给你分配了一个导师，但是导师对你不太热情。你该怎么和他交流?3、元旦假期马上来临，你已经每天连续工作十小时，工作非常繁重，但是工作还没有完成，你该这么办?	评论	面试题 肺炎 躺平 工作 领导 分配 导师 导师 热情 交流 工作 工作 工作	Topic #4	[0.00893097 0.34614831 0.0089312 0.08818161 0.48529641 0.00893078 0.00893177 0.00892973 0.00893246 0.00892875 0.00892887 0.00892912]
弹性休假、错峰休假不仅能够让更多人避开感染高峰，降低感染几率，有利于疫情防控工作，还能缓解集中休假带来的各种弊端。鼓励各地探索弹性休假、错峰休假，有必要在总结经验、完善机制的基础上，长期推行下去。与此同时，关键还要能够落实好带薪休假制度，让人们能自由选择休假时间。从这个意义上说，“错峰休假”不应只是春运疫情防控的“权宜之计”，也应是根治“集中式”长假期弊端的一味“良药”。	评论	弹性 错峰 几率 工作 弊端 弹性 错峰 总结经验 机制 基础 关键 带薪休假 制度 时间 意义 错峰 春运 根治 集中式 弊端 良药	Topic #2	[0.27583308 0.00704338 0.31296508 0.00704307 0.0070442 0.14092163 0.00704448 0.00704567 0.00704557 0.00704372 0.00704355 0.21392656]
2 百年传奇-阿司匹林，为治疗新型冠状病毒肺炎再出一份力12月7日，国务院联防联控机制发布了防疫新十条，进一步优化落实新冠肺炎疫情防控的措施。在新的形势下，我们应做好打持久战的准备。根据人民日报、中国政府网等多家媒体报道，对于此次新冠感染者居家治疗常用药中，阿司匹林作为发热症状的常用药物，陈列其中。阿司匹林（Aspirin，乙酰水杨酸），1898年上市以来，至今已有超过百年的临床应用，成为医药史上三大经典药物之一。至今仍是世界上应用最广泛的解热、镇痛和抗炎药，也是作为比较和评价其他药物的标准制剂。敬业医药专注于心脑血管类制剂、原料药的制造、研发和服务，是一家立足中国，面向世界的医药高新技术企业。公司致力于成长为极具竞争力的水杨酸及阿司匹林制造商，主要产品阿司匹林历经31年不懈努力，已成为世界知名品牌。现阶段，敬业医药年产阿司匹林8000吨，已成为国内石药、广州白云山、葵花药业、成都九芝堂…	评论	传奇 阿司匹林 肺炎 机制 防疫 优化 肺炎 措施 形势 人民日报 媒体报道 感染者 居家 常用药 阿司匹林 症状 药物 阿司匹林 乙酰 水杨酸 临床 医药 经典 药物 世界 抗炎药 评价 药物 标准 制剂 敬业 医药 心脑血管 制剂 原料药 服务 面向世界 医药 高新技术 企业 公司 致力于 极具 竞争力 水杨酸 阿司匹林 制造商 产品 阿司匹林 世界 知名品牌 敬业 医药 阿司匹林 石药 葵花 药业 九芝堂 健民 集团 神威 药业 制药 供应商 疫情 时期 公司 复产 洗手液 原料 供应 主动出击 发货 阿司匹林 疾病 病毒 发展 重症 患者 血栓 风险 血栓 血管 器官 生命 阿司匹林 血小板 药物 血栓 传奇 阿司匹林 肺炎 责任人 疫情 形势 居家 阿司匹林 部位 丘脑 体温 调节 中枢 患者 用药 体温 体温 影响 部位 头痛 牙痛 神经痛 肌肉 疼痛 关节痛 效果 抗炎 抗…	Topic #6	[0.00171827 0.22001589 0.0017185 0.00171838 0.02911349 0.00171845 0.57670062 0.0017186 0.00171855 0.1604216 0.00171895 0.0017187 ]
#中国医药公司100强# 【血氧仪“高烧不退”，鱼跃医疗 sz002223 屡遭质疑】在当前疫情防控阶段，不少商品是屡屡出现涨价情形，各地也纷纷采取行动，对于涉疫价格违法等行为重点监控并给予严厉处罚，市场环境虽有所好转，但仍有部分商家顶风作案。而面对“哄抬物价”“串通涨价”的行为，广大消费者也应与监管部门相互合作，积极参与监督并及时提供违法线索，严打部分商家的不正当行为，共同维护市场秩序。O血氧仪“高烧不退”，鱼跃医疗屡遭质疑	评论	医药公司 血氧仪 医疗 阶段 商品 涨价 情形 采取行动 价格 违法 重点 监控 市场 环境 商家 顶风 作案 串通 涨价 消费者 监管部门 监督 违法 线索 商家 血氧仪 医疗	Topic #9	[0.00549518 0.00549582 0.005495 0.00549461 0.42034241 0.00549488 0.00549806 0.00549715 0.00549474 0.52470098 0.00549515 0.00549602]
【#工信部称抗原日产能1.1亿份#，能够满足群众的需求】12月29日，在工信部召开的疫情防控重点医疗物资保障情况新闻发布会上，工业和信息化部消费品司司长何亚琼表示，抗原检测试剂方面，企业的日产能已经由12月初的6000万人份，扩大到现在的1.1亿人份，增长了83%，12月1日以来累计生产14.9亿人份，供应市场16.7亿人份。从抗原检测试剂生产的量来看，能够满足群众的需求。（澎湃新闻）	评论	工信 部称 抗原 群众 工信 重点 医疗 物资 情况 新闻 发布会 工业 信息化 消费品 司长 试剂 企业 人份 人份 生产 人份 供应 市场 人份 试剂 生产 群众 新闻	Topic #4	[0.00495137 0.00495334 0.00495109 0.00495055 0.59420066 0.00495059 0.00495194 0.13457521 0.00495061 0.22666162 0.00495138 0.00495163]
【#工信部称抗原日产能1.1亿份#，能够满足群众的需求】12月29日，在工信部召开的疫情防控重点医疗物资保障情况新闻发布会上，工业和信息化部消费品司司长何亚琼表示，抗原检测试剂方面，企业的日产能已经由12月初的6000万人份，扩大到现在的1.1亿人份，增长了83%，12月1日以来累计生产14.9亿人份，供应市场16.7亿人份。从抗原检测试剂生产的量来看，能够满足群众的需求。（澎湃新闻）	评论	工信 部称 抗原 群众 工信 重点 医疗 物资 情况 新闻 发布会 工业 信息化 消费品 司长 试剂 企业 人份 人份 生产 人份 供应 市场 人份 试剂 生产 群众 新闻	Topic #4	[0.00495137 0.00495334 0.00495109 0.00495055 0.59420066 0.00495059 0.00495194 0.13457521 0.00495061 0.22666162 0.00495138 0.00495163]
【#工信部称抗原日产能1.1亿份#，能够满足群众的需求】12月29日，在工信部召开的疫情防控重点医疗物资保障情况新闻发布会上，工业和信息化部消费品司司长何亚琼表示，抗原检测试剂方面，企业的日产能已经由12月初的6000万人份，扩大到现在的1.1亿人份，增长了83%，12月1日以来累计生产14.9亿人份，供应市场16.7亿人份。从抗原检测试剂生产的量来看，能够满足群众的需求。（澎湃新闻）	评论	工信 部称 抗原 群众 工信 重点 医疗 物资 情况 新闻 发布会 工业 信息化 消费品 司长 试剂 企业 人份 人份 生产 人份 供应 市场 人份 试剂 生产 群众 新闻	Topic #4	[0.00495137 0.00495334 0.00495109 0.00495055 0.59420066 0.00495059 0.00495194 0.13457521 0.00495061 0.22666162 0.00495138 0.00495163]
【#工信部称抗原日产能1.1亿份#，能够满足群众的需求】12月29日，在工信部召开的疫情防控重点医疗物资保障情况新闻发布会上，工业和信息化部消费品司司长何亚琼表示，抗原检测试剂方面，企业的日产能已经由12月初的6000万人份，扩大到现在的1.1亿人份，增长了83%，12月1日以来累计生产14.9亿人份，供应市场16.7亿人份。从抗原检测试剂生产的量来看，能够满足群众的需求。（澎湃新闻）	评论	工信 部称 抗原 群众 工信 重点 医疗 物资 情况 新闻 发布会 工业 信息化 消费品 司长 试剂 企业 人份 人份 生产 人份 供应 市场 人份 试剂 生产 群众 新闻	Topic #4	[0.00495137 0.00495334 0.00495109 0.00495055 0.59420066 0.00495059 0.00495194 0.13457521 0.00495061 0.22666162 0.00495138 0.00495163]
【#工信部称抗原日产能1.1亿份#，能够满足群众的需求】12月29日，在工信部召开的疫情防控重点医疗物资保障情况新闻发布会上，工业和信息化部消费品司司长何亚琼表示，抗原检测试剂方面，企业的日产能已经由12月初的6000万人份，扩大到现在的1.1亿人份，增长了83%，12月1日以来累计生产14.9亿人份，供应市场16.7亿人份。从抗原检测试剂生产的量来看，能够满足群众的需求。（澎湃新闻）	评论	工信 部称 抗原 群众 工信 重点 医疗 物资 情况 新闻 发布会 工业 信息化 消费品 司长 试剂 企业 人份 人份 生产 人份 供应 市场 人份 试剂 生产 群众 新闻	Topic #4	[0.00495137 0.00495334 0.00495109 0.00495055 0.59420066 0.00495059 0.00495194 0.13457521 0.00495061 0.22666162 0.00495138 0.00495163]
【#工信部称抗原日产能1.1亿份#，能够满足群众的需求】12月29日，在工信部召开的疫情防控重点医疗物资保障情况新闻发布会上，工业和信息化部消费品司司长何亚琼表示，抗原检测试剂方面，企业的日产能已经由12月初的6000万人份，扩大到现在的1.1亿人份，增长了83%，12月1日以来累计生产14.9亿人份，供应市场16.7亿人份。从抗原检测试剂生产的量来看，能够满足群众的需求。（澎湃新闻）	评论	工信 部称 抗原 群众 工信 重点 医疗 物资 情况 新闻 发布会 工业 信息化 消费品 司长 试剂 企业 人份 人份 生产 人份 供应 市场 人份 试剂 生产 群众 新闻	Topic #4	[0.00495137 0.00495334 0.00495109 0.00495055 0.59420066 0.00495059 0.00495194 0.13457521 0.00495061 0.22666162 0.00495138 0.00495163]
【#工信部称抗原日产能1.1亿份#，能够满足群众的需求】12月29日，在工信部召开的疫情防控重点医疗物资保障情况新闻发布会上，工业和信息化部消费品司司长何亚琼表示，抗原检测试剂方面，企业的日产能已经由12月初的6000万人份，扩大到现在的1.1亿人份，增长了83%，12月1日以来累计生产14.9亿人份，供应市场16.7亿人份。从抗原检测试剂生产的量来看，能够满足群众的需求。（澎湃新闻）	评论	工信 部称 抗原 群众 工信 重点 医疗 物资 情况 新闻 发布会 工业 信息化 消费品 司长 试剂 企业 人份 人份 生产 人份 供应 市场 人份 试剂 生产 群众 新闻	Topic #4	[0.00495137 0.00495334 0.00495109 0.00495055 0.59420066 0.00495059 0.00495194 0.13457521 0.00495061 0.22666162 0.00495138 0.00495163]
#日照不再组织期末考试 #校园热点##期末考试##日照市教育局# @日照市教育局 @山东教育新闻 @高考快讯 各区县、功能区教育和体育局（社会事业局），市直各高中：鉴于目前疫情影响，为保证教学效果和考试质量，经研究，决定对全市中小学期末教学安排作如下调整。一、即日起，已完成教学计划的学校，可安排学生线下自主复习，教师在线进行集中答疑指导，可不再开设线上复习课。尚未完成教学计划的学校，要统筹本校教师资源和网络平台资源，保质保量实施线上教学，尽快完成教学任务。无特殊情况，全市中小学放寒假时间不作调整。二、除高三年级外，各中小学本学期不再组织学生到校进行期末考试，期末考试调整至下学期开学后进行。寒假前，各学校可采取适当方式，向学生提供自测试题和参考答案，供学生自我检测、自我诊断、自我分析。教师通过在线集中答疑方式，引导学生掌握重难点知识，了解学生近期学习情况。学生自我检测成绩不统计、不排名，不…	评论	日照 期末考试 校园 热点 期末考试 教育局 教育局 教育 新闻 快讯 区县 功能区 教育 体育局 社会 事业 市直 疫情 影响 教学效果 考试 质量 研究 全市 教学 调整 教学计划 学校 学生 线下 教师 指导 教学计划 学校 教师 资源 网络平台 资源 保质保量 教学 情况 全市 时间 调整 本学期 学生 期末考试 期末考试 调整 下学期 开学 寒假 学校 方式 学生 测试题 参考答案 学生 检测 分析 教师 方式 学生 重难点 学生 情况 学生 检测 成绩 考核 评价 教师 学生 教师 学生 家长 心理 期末考试 工作 疫情 发展 情况 研判 班会 学生 家长 教育 教育 工作 政策 科学安排 假期作业 严格控制 书面 作业 总量 作业 形式 学生 体验 活动 家校 学生 劳动 教育 体育 教育 教育 心理健康 教育 任何理由 形式 地点 统一 学生 集体 教师 有偿 活动 教育局	Topic #8	[0.00109657 0.00109691 0.02321403 0.05071701 0.00109687 0.00109658 0.001097 0.03826244 0.87903247 0.00109667 0.00109674 0.00109672]
【芯龙光电魏民：照明市场肯定会回暖，但要回到疫前水平需更长时间…】现今，随着防疫政策的进一步放开，照明市场或将迎来崭新局面。那么，展望疫情防控放开的2023年，照明市场究竟会怎么走？本期，大照明特邀芯龙光电联合创始人、国际部负责人魏民共同探讨。O芯龙光电魏民：照明市场肯定会回暖，但要回到疫前水平需更长时间… ?	评论	龙光电 市场 水平 防疫 政策 市场 局面 市场 龙光电 创始人 负责人 龙光电 市场 水平	Topic #11	[0.00892929 0.07810448 0.00893064 0.00892886 0.00893085 0.00893034 0.00892913 0.0089308 0.00892938 0.16371472 0.00893002 0.6778115 ]
#汉中# 【汉中快递将于元旦假期全面恢复！】12月28日，汉中日报记者从市邮政管理局了解到，预计2023年元旦假期期间中心城区将全面恢复快递正常配送，其余县区稍晚也将恢复正常。近期，我市快递业加速“复苏”，迎来了新一轮业务高峰的同时，也出现快递不快、发货较慢、派送不及时等问题。市邮政管理局相关工作人员解释，西安作为西北五省邮件包裹集散枢纽，在疫情防控政策优化调整后，快递从业人员感染新冠病毒人数增加，导致运力严重不足，大量邮件包裹滞留。由于汉中所有邮件包裹需要从西安中转，从而间接影响到我市快递配送时效，但目前整体运力基本可以维持运转。#汉中身边事##快递# L汉中门户网的微博视频	评论	日报 记者 邮政 管理局 预计 中心 城区 县区 新一轮 业务 发货 邮政 管理局 工作人员 邮件 枢纽 政策 优化 调整 病毒 人数 运力 邮件 邮件 影响 时效 整体 运力 运转 门户网 视频	Topic #0	[0.36820976 0.27584292 0.00450502 0.00450476 0.00450564 0.00450675 0.00450528 0.0045065 0.00450518 0.19399924 0.12590309 0.00450586]
#遵义#遵义市疾控中心邀您参与居民新冠病毒感染情况调查为更好了解我市居民新冠感染情况，进一步分析疫情发展态势和特点，为全市疫情防控决策提供科学依据，更好地为公众提供健康服务和保障，遵义市疾控中心诚邀您参与《遵义市居民新冠病毒感染情况调查》。参与方式：扫描以下二维码填写问卷。本次调查为匿名调查，不涉及个人隐私信息，请放心填写！	评论	疾控中心 居民 病毒感染 情况 调查 居民 情况 分析 疫情 发展 态势 全市 决策 公众 服务 疾控中心 居民 病毒感染 情况 调查 方式 二维码 问卷 调查 调查 信息	Topic #10	[0.00396834 0.00396908 0.07305946 0.00397032 0.30276414 0.00396854 0.00396872 0.00396959 0.00396855 0.00396862 0.58845571 0.00396893]
这一年的工作要结束啦。突然意识到明年应该再也不用统计疫情防控的表格了吧！ ?	评论	工作 意识 表格	Topic #4	[0.03125 0.03125348 0.03125849 0.03125 0.65621526 0.03125327 0.03125101 0.03125181 0.03126271 0.0312505 0.03125346 0.03125 ]
#滨州不再组织期末考试 #校园热点##期末考试##滨州市教育局# @滨州教育微博 @山东教育新闻 @高考快讯 各县市区教体局,各市属开发区教育管理部门，市直有关学校，渤海教育集团、国科魏桥教育集团、博翱高级中学：根据当前疫情防控形势和学生居家线上学习实际情况，现就做好期末教学工作通知如下。 一、认真完成教学任务。各学校要按照本学期校历时间节点，统筹安排好教学进度、教学形式，进一步加强教学管理，保证线上课堂教学质量，确保顺利完成本学期教学任务。二、调整期末考试时间。各学段各年级本学期期末考试不再安排。高中各年级质量检测时间调整至第二学期初，具体时间另行通知。义务段学校检测安排，由各县市区自主确定。建议各学校给学生提供一套期末自测题，供学生线下自测，以便学生了解、分析本学期学习情况，为寒假安排复习、预习计划提供参考。 三、做好假期学习指导。各学校要进一步优化寒假作业设计，创新作业形式，实现减…	评论	期末考试 校园 热点 期末考试 教育局 教育 教育 新闻 快讯 县市区 教体局 开发区 教育 管理 部门 市直 学校 教育 集团 国科 教育 集团 形势 学生 居家 情况 教学 工作 教学 学校 本学期 校历 时间 节点 统筹安排 教学进度 教学 形式 教学管理 课堂教学 质量 本学期 教学 调整 期末考试 时间 学段 本学期 期末考试 质量 检测时间 调整 学期 时间 义务 学校 检测 县市区 建议 学校 学生 自测题 学生 线下 自测 学生 分析 本学期 情况 寒假 计划 指导 学校 优化 寒假作业 设计 作业 形式 增质 学生 时间 学校 骨干教师 形式 指导 学生 规划 指导 学生 方法 指导 学科 活动 学生 能力 条件 学校 教师 志愿者 寒假 学生 服务 变相 集体 学生 教育局	Topic #8	[0.0013124 0.02356472 0.00131254 0.04745099 0.00131279 0.02416162 0.00131265 0.08074669 0.77021613 0.0459844 0.00131252 0.00131255]
【高端人才成为五台山景区建设生力军】近年来，五台山风景名胜区始终把盘活人才资源，作为推动景区经济社会高质量发展的重要抓手，不断激活用人机制，陆续面向社会招录高端人才，目前招录的人才已成为景区建设的一支生力军。 为了补齐人才短板，提升干部职工工作能力，五台山风景名胜区党工委、管委会坚持面向社会招贤纳士，在往年招录了26名本科毕业生的基础上，于2019年和2021年又先后招录了22名具有全日制研究生学历的高端人才。这些人才上岗后，积极投身疫情防控、太忻一体化经济区建设、乡村振兴、智慧景区建设等工作，他们守正创新、敢闯敢干，成为推动五台山风景名胜区经济社会高质量发展的生力军。其中，胡少杰撰写的《以数字化转型推动数字政府建设》等文章先后被《中国行政管理》《中国社会科学报》等采用。此外，还有10多名同志先后受到了各级政府的表彰奖励。 （高峰毅）山西日报	评论	高端 人才 景区 建设 生力军 风景 名胜区 盘活 人才资源 景区 经济社会 高质量 发展 用人 机制 面向社会 高端 人才 人才 景区 建设 生力军 人才 短板 干部职工 工作 能力 风景 名胜区 面向社会 毕业生 基础 全日制 研究生 学历 高端 人才 人才 投身 经济区 建设 乡村 景区 建设 工作 敢干 风景 名胜区 经济社会 高质量 发展 生力军 数字化 转型 数字 政府 建设 文章 行政 管理 同志 政府 奖励 日报	Topic #2	[0.10406722 0.00231514 0.70457269 0.13858594 0.03425171 0.00231483 0.00231498 0.00231587 0.00231578 0.002316 0.00231489 0.00231497]
【新冠疫情防控近三年后为何回归乙类管理？权威专家详解】新冠疫情防控近三年后为何回归乙类管理——权威专家详解新冠病毒感染实行“乙类乙管”系列之一随着奥密克戎病毒致病性的减弱、疫苗接种的普及、防控经验的积累，我国疫情防控面临新形势新任务。26日，国家卫生健康委发布公告，将于2023年1月8日将新型冠状病毒感染从“乙类甲管”调整为“乙类乙管”。这是自2020年1月20日我国开始实施严格的传染病甲类防控措施后，疫情防控政策的又一次重大调整。执行“乙类甲管”已近3年的调控政策，此次为何调整为“乙类乙管”？政策调整的主要依据是什么？调整是否意味着防控力度降低？调整之后会带来哪些改变？国务院联防联控机制特邀权威专家、国家卫健委新冠疫情应对处置工作领导小组专家组组长梁万年第一时间回应公众关切。问：新冠病毒感染从“乙类甲管”调整为“乙类乙管”的主要依据是什么？答：分类管理一直是我国传染病防控的策略，一直实…	评论	乙类 管理 权威专家 乙类 管理 权威专家 病毒感染 病毒 致病性 疫苗 防控 经验 形势 国家 发布公告 乙类 甲管 调整 传染病 甲类 防控 措施 政策 调整 乙类 甲管 调控 政策 调整 政策 调整 调整 防控 力度 调整 机制 权威专家 疫情 工作 领导小组 专家组 时间 公众 病毒感染 乙类 甲管 调整 分类管理 传染病 防控 策略 动态 调整 依法 科学管理 传染病 原则 法定 传染病 甲类 乙类 丙类 甲类 传染病 鼠疫 肺炎 传染性 非典型 肺炎 艾滋病 肺炎 传染性 非典型 肺炎 炭疽 炭疽 甲类 传染病 控制措施 丙类 传染病 监测 管理 传染病 流行性 传染病 乙类 甲管 调整 条件 依法 前提 病原体 疾病 性质 危害性 人群 免疫力 系统 抵抗力 疫情 现状 专家 经验 综合 因素 决策 法理 传染病 公民 人体 生命安全 经济损失 社会 影响 国家 公民 社会…	Topic #1	[2.63732717e-04 3.83525525e-01 2.63800233e-04 2.63776949e-04 5.92447913e-02 2.63750529e-04 2.44816965e-01 2.63791077e-04 2.63743514e-04 2.63749739e-04 3.10302596e-01 2.63777413e-04]
【自治区疫情防控指挥部宣】办公场所要做好日常消毒，勤开窗、常通风，每天通风3次，每次20分钟，冬季注意保暖；优先选择楼梯上下楼，乘坐?电梯时戴口罩。 ?	评论	自治区 指挥部 办公 场所 消毒 开窗 通风 通风 楼梯 电梯	Topic #10	[0.01220942 0.01220401 0.01219748 0.01219512 0.01219583 0.01219543 0.0121952 0.32611553 0.01219568 0.01219583 0.55190535 0.01219512]
关于医疗的一些小整理#股市行情##股票##股市分析# 继抗原检测试剂、N95口罩、连花清瘟以及布洛芬后，血氧仪成为又一紧俏防疫产品。百度指数显示，近一周内，血氧仪搜索指数日均值分别为19859，环比增长187%，同比分别增长8771%。近日，复旦大学附属华山医院感染科主任、国家传染病医学中心主任张文宏在演讲中提及，应警惕高龄老人的“沉默性缺氧”。“如果缺氧短时间内不能得到纠正，病人很容易进展到危重症肺炎。”张文宏强调，一定要将发现重症风险的关口往前推，建议有条件的单位可以给每个有老年人的家庭送一个脉搏血氧仪。对于普通人而言，新冠管控放开，是一个让我们注重自身健康的契机。虽然血氧饱和度并不能用来判断新冠是否呈阳性，但我们依然需要重视血氧饱和度这项数据。血氧饱和度是反映人体健康的重要指标，尤其是对于老年人来说，心肺功能下降，血氧饱和度也会出现明显的变化。虽然血氧仪不能代替抗原检测结果，但也能…	评论	医疗 整理 股市行情 股票 股市 分析 试剂 血氧仪 防疫 产品 百度 指数 血氧仪 指数 均值 科主任 国家 传染病 医学中心 高龄 老人 短时间 病人 进展 危重症 肺炎 重症 风险 关口 建议 条件 单位 老年人 家庭 脉搏 血氧仪 普通人 管控 契机 血氧 饱和度 阳性 血氧 饱和度 数据 血氧 饱和度 人体 指标 老年人 心肺 功能 血氧 饱和度 变化 血氧仪 病情 重症 肺部 血氧 饱和度 医院 病情 糖尿病 心血管 疾病 病症 网友 爆料 同款 血氧仪 官网 购物 集团 官网 客服 价格 差异 生产厂家 价格 商家 定价 淘宝 电商 平台 血氧仪 现货 现货 客服 发货 时间 品牌 发货 时间 平台 整理 血氧仪 销售 产品 医疗 康泰 医学 医疗 理邦 仪器 热门 公司 生产 产品 无货 产品 流程 订单 平台 预计 发货 时间 血氧仪 防疫 产品 生产 血氧仪 乐心 医…	Topic #9	[5.14977223e-04 5.15110022e-04 5.14983850e-04 5.15052661e-04 4.84398449e-02 5.15119393e-04 2.32621232e-01 5.15062375e-04 5.15058226e-04 6.10464450e-01 1.04353966e-01 5.15143497e-04]
#思想汇报# #工作总结# 今日（2022-12-29）更新：1.XX推行“XX”模式奋力推动林业高质量发展经验.docx 2.廉政党课：杜绝“微腐败”，筑牢廉政“第一关”.docx 3.XXX县新冠肺炎疫情防控工作情况汇报.docx 4.XXX县退役军人服务保障体系建设工作报告.docx 5.基层建议探索建立人大代表、政协委员任期内退出机制.docx （[爱心] 扌叟伀众浩【查文网】获取原文电子版~~）（更多热门新材料，小编持续更新中……）	评论	思想汇报 工作 模式 林业 高质量 发展 经验 党课 肺炎 工作 情况汇报 服务 保障体系 建设 工作 报告 基层 建议 人大代表 政协委员 任期 机制 爱心 原文 电子版 热门 材料	Topic #2	[0.05968348 0.00495146 0.53149708 0.0049518 0.26790635 0.00495164 0.10130042 0.00495123 0.00495114 0.00495204 0.00495199 0.00495136]
近日，交通运输部印发《逐步有序恢复国际道路客运工作方案》，明确自2023年1月8日起，调整公路口岸国际道路运输“客停货通”政策，在公路口岸恢复客运出入境服务后，逐步有序恢复国际道路客运服务。落实国际道路客运疫情防控措施。来华乘客在行前48小时进行核酸检测。按规定落实乘客乘坐交通运输工具实名制管理，行程中全程佩戴口罩。从业人员落实好个人防护、疫苗接种和健康监测措施。加强从业人员关心关爱和心理疏导，实施症状管理上岗，密切关注身体健康状况，出现发热等症状及时报告，必要时可开展抗原或核酸检测，恢复健康后正常返岗。	评论	印发 有序 国际 道路 客运 工作 方案 调整 公路 国际 道路 运输 客停货 政策 公路 客运 服务 有序 国际 道路 客运 服务 国际 道路 客运 措施 乘客 小时 乘客 工具 实名制 管理 行程 全程 疫苗 措施 关心 心理 症状 管理 身体 健康状况 症状 报告 抗原 恢复健康	Topic #5	[0.03080963 0.18633874 0.00226277 0.00226333 0.00226315 0.42484608 0.00226288 0.25578623 0.00226338 0.00226268 0.08637834 0.00226277]
#济宁不再组织期末考试 #校园热点##期末考试##济宁市教育局# @济宁教育微博 @山东教育新闻 @高考快讯 各县市区教育局，济宁高新区发展软环境保障局，北湖度假区、经开区教育分局，市直各中小学校、幼儿园：2022—2023学年中小学寒假即将来临。为充分适应当前疫情形势下教育教学新情况，现就做好寒假前后教育教学有关工作通知如下：一、寒假时间安排1．义务教育阶段学校：寒假时间为1月9日（农历腊月十八）至2月5日（农历正月十五），2月6日（农历正月十六）开学。2．普通高中学校（含高考补习学校）：寒假时间为1月16日（农历腊月廿五）至2月5日（农历正月十五），2月6日（农历正月十六）开学。3．幼儿园可参照义务教育学校时间安排放假或根据实际情况自行确定放假时间。二、教育教学及考试有关安排1．自通知下发之日起至寒假开始，已完成本学期教学任务的学校，可根据师生健康状况调整线上教学方式，主要采取学生自…	评论	期末考试 校园 热点 期末考试 教育局 教育 教育 新闻 快讯 县市区 教育局 发展 保障局 度假区 教育 分局 市直 学年 寒假 疫情 形势 教育 教学 情况 寒假 教育 教学 工作 寒假 时间 阶段 学校 寒假 时间 农历 农历 正月十五 农历 开学 学校 补习学校 寒假 时间 农历 农历 正月十五 农历 开学 学校 时间 情况 时间 教育 教学 考试 寒假 本学期 教学 学校 健康状况 调整 方式 学生 教师 方式 作业 总量 学生 作业负担 学生 因病 作业 家长 教师 学生 学期结束 义务 学校 期末考试 下学期 疫情 形势 县市区 功能区 考试 形式 时间 学校 学生 测试题 参考答案 学生 检测 本学期 学习效果 考试 学校 情况 工作 寒假 学校 教师 学生 生活 指导 指导 学生 本学期 内容 家校 家长 学生 生活 指导 学生 合理安排 生活 寒假 学校 学生 集体 …	Topic #8	[0.00097853 0.00097886 0.01199988 0.01496675 0.00097861 0.00097857 0.0009786 0.01811534 0.94708901 0.00097857 0.00097862 0.00097865]
没有鞭炮声的“洗礼”，还谈什么文化自信？#疫情防控# #年味# #禁燃禁放烟花爆竹# O没有鞭炮声的“洗礼”，还谈什么文化自信？ ?	评论	鞭炮声 洗礼 文化 烟花爆竹 鞭炮声 洗礼 文化	Topic #0	[0.6562482 0.03125 0.03125092 0.03125022 0.03125024 0.03125 0.03125 0.03125 0.03125043 0.03125 0.03125 0.03125 ]
抗击新冠病毒感染重大利好消息！尽快上市才是王道号，不要虚晃一枪！#疫情防控##北京疫情# 『国产新冠药VV116临床研究结果发布，疗效不亚于辉瑞Paxlovid』O国产新冠药VV116临床研究结果发布，疗效不亚于辉瑞Paxlovid #协和新药# ?	评论	抗击 病毒感染 消息 疫情 国产 临床 研究 疗效 辉瑞 国产 临床 研究 疗效 辉瑞 协和 新药	Topic #6	[0.00757637 0.00757816 0.00757605 0.0075784 0.0075759 0.14329429 0.78092889 0.00758089 0.00757707 0.00757901 0.00757779 0.00757718]
#新冠感染新增本土死亡1例#现在疫情发布的单位从国家卫健委变成了中国疾控中心。28日全国新增确诊5080例，涉及全国18个省份及兵团，无症状感染者没有统计数据。之所以出现5080多例确诊病例，应该是出现了各种症状之后，在医院就诊被医生判断为新冠病例后，上报疾控中心的。当然，这个数据不包括居家自我隔离，进行治疗的数据。不然也就不会出现，“12月23日青岛日新增感染超过50万例；12月25日，浙江日新增感染者超过100万，估计一周内达到高峰，日新增将达到200万”，这样的数据了。现在疫情防控几乎全面放开，全国的各个省市从北方到南方，从城市到乡村都开始大面积的感染奥密克戎病毒，现在人们的问候语从“你吃了吗？”变为了“你阳过了吗？”随着大面积的感染，群体免疫已经逐渐成为事实。据专家说高峰应该在元旦前后，春节之前疫情将会趋缓！希望专家预测的准确，这个春节，大家该出门旅游的旅游，该回家探亲的回家探亲！	评论	本土 疫情 单位 全国 全国 省份 兵团 统计数据 症状 医院 医生 病例 疾控中心 数据 居家 数据 感染者 数据 全国 省市 乡村 大面积 病毒 问候语 大面积 群体 专家 疫情 专家 预测 旅游 旅游 回家 探亲 回家 探亲	Topic #10	[0.13247877 0.00342493 0.00342691 0.00342531 0.00342687 0.00342518 0.08063496 0.00342565 0.00342554 0.00342482 0.75605585 0.0034252 ]
【卢春颖获评全省政协系统首届“最美政协人”】#最美政协人#日前，全省政协系统首届“最美政协人”名单揭晓。枣庄市政协委员、薛城区政协委员卢春颖位列其中。卢春颖现任枣庄市欧健医疗器械有限公司董事长、枣庄美年大健康体检中心理事长、枣庄市女企业家商会会长，2021年“枣庄市爱心捐赠个人”。新冠肺炎疫情发生以来，她全力投入疫情防控第一线，做好防控物资的供应保障工作，不忘回报社会。在一次采购中，为确保第一时间拿到防疫物资，在零下十几度的夜里在车上坐等一夜。累计捐赠各类防疫物资30多万元，用实际行动践行了使命担当。	评论	全省 系统 全省 系统 名单 政协委员 政协委员 现任 医疗器械 有限公司 董事长 体检中心 理事长 企业家 商会会长 爱心 肺炎 疫情 防控 物资 供应 工作 社会 时间 实际行动	Topic #2	[0.00581428 0.17146555 0.29329217 0.00581432 0.19364182 0.21502843 0.00581685 0.00581502 0.0058155 0.08586588 0.00581536 0.00581481]
认可三年来国家保护了我们，感谢。国家卫健委：我国疫情防控策略得到了人民认可，经得起历史检验 L蝶儿的背囊的微博视频 ?	评论	国家 策略 历史 检验 蝶儿 背囊 视频	Topic #1	[0.01613099 0.82256428 0.01613161 0.01612937 0.01612985 0.01613037 0.01613011 0.0161298 0.01613105 0.01612972 0.01613036 0.01613249]
会上，JD.com 个人首席执行官徐磊表示，非常高兴和支持政府关于进一步优化疫情防控方式、做好科学精准防控工作的呼吁，对持续优化疫情防控方法的大方向和长期改善的大趋势充满信心。“今年经济好转，疫情对很多企业来说已经举步维艰，已经有复苏的迹象，但他们在不断决定复苏的速度有多快。”\r\n\r\n高情商。	评论	首席 执行官 政府 优化 方式 科学 精准 防控 工作 优化 方法 大方向 趋势 经济 疫情 企业 迹象 速度 情商	Topic #11	[0.00617309 0.39640086 0.00617402 0.13753117 0.00617587 0.00617433 0.00617359 0.00617482 0.00617595 0.00617566 0.00617481 0.41049582]
2022终于要过去了。被疫情防控层层加码搞得快抑郁了。连吃aex，ftx两个大雷。幸好海底捞，快手等略给力。。2023，否极泰来！！！！ ?	评论	层层加码 大雷	Topic #0	[0.08333333 0.08333333 0.08333333 0.08333333 0.08333333 0.08333333 0.08333333 0.08333333 0.08333333 0.08333333 0.08333333 0.08333333]
#大气渭南#【潼关县民政局夯实党建工作根基 强化社区队伍建设】 2022年以来，县民政局党委在县委的坚强领导下，坚持以党的政治建设为统领，守正创新，抓规范、抓融合、抓队伍、抓机制，大力提升基层组织力、凝聚力、战斗力，履职尽责，扎实工作，不断提高机关党建工作科学化水平，为推进机关党建高质量发展提供了坚强的组织保证。 突出党建引领，加强思想政治建设。一是强化理论武装。坚持周一集体学习、中心组学习、主题党日、“三会一课”等理论学习制度，教育引导党员干部自觉做习近平新时代中国特色社会主义思想的坚定信仰者、忠实实践者。在党的二十大期间，下属支部在完成规定动作的前提下，结合机关业务实际开展各具特色的支部主题党日活动。二是坚持党建引领。坚持工作同部署、活动同推进、业务相融合、步调标准相一致，确保机关党建工作各项要求贯彻落实到位，努力提高机关党建规范化水平，做到机关党建工作与股室日常工作紧密结合，进一步…	评论	大气 工作 根基 社区 队伍 建设 县委 领导 政治 建设 规范 融合 队伍 机制 基层组织 凝聚力 战斗力 工作 机关 工作 科学化 水平 机关 高质量 发展 思想 政治 建设 理论 武装 集体 中心组 主题 党日 理论 制度 教育引导 党员干部 时代 特色 思想 信仰者 实践者 支部 规定动作 前提 机关 业务 支部 主题 党日 活动 工作 部署 活动 业务 融合 步调 标准 机关 工作 机关 规范化 水平 机关 工作 股室 工作 党员干部 交流 干部职工 工作 积极性 凝聚力 使命感 充分利用 理论 中心组 干部 集中学习 专题 党课 强国 平台 载体 形式 教育 活动 教育引导 机关 党员干部 历史使命 营造 机关 氛围 党员干部 政治素质 党性修养 理论 水平 党员干部 初心 责任 站位 压实 主体 责任 职责 中心 理论 党课 基层 调研 解决问题 基层 基础 指导 机关 支…	Topic #4	[5.78255024e-03 4.04601680e-04 2.33875417e-01 3.42669838e-02 6.83871493e-01 3.93712846e-02 4.04594204e-04 4.04596170e-04 4.04612647e-04 4.04627554e-04 4.04636311e-04 4.04602525e-04]
复苏2023——问道首席北京时间2023年01月03日19:00-21:00，我们一起线上预测2023「疫情之后中国经济怎么实现稳增长」？？？#问道首席# 2023年的全球主要经济体将会呈现怎样的一幅宏观图景？疫情会不会彻底结束？地缘政治将如何发展？美联储紧缩货币政策是不是已经尾声？更重要的，中国经济2023年如何走出令人期待的V型复苏？关键点在哪里？俄乌冲突、美联储强势加息、新冠疫情反复、欧美高通胀……全球经济2022年走得相当坎坷。中国经济增速也因为奥米克戎疫情而严重不及预期。2022年底，防疫“二十条”和“新十条”的颁布标志着中国疫情防控进入新阶段。房地产的支持政策也接连出台。首席经济学家论坛邀请多位经济学家和流行病领域的科学家共同研讨2023年的疫情与经济走势，以及应对之道。有学习、有思考、有互动，一起预测2023，欢迎和我们一起线上互动。你对2023年经济发展有什么想法吗？欢迎…	评论	问道 首席 时间 预测 疫情 经济 问道 首席 全球 经济体 宏观 图景 疫情 地缘 政治 发展 货币政策 尾声 经济 关键点 冲突 强势 疫情 全球 经济 经济 疫情 预期 防疫 标志 阶段 政策 首席 经济学家 论坛 经济学家 流行病 领域 科学家 研讨 疫情 经济 走势 预测 经济 发展 评论 首席 论坛 问道 首席 趋势	Topic #11	[0.00236977 0.11438407 0.00237025 0.00236979 0.00236974 0.00237011 0.00236973 0.00236982 0.00236994 0.00236985 0.00237008 0.86191685]
据说外界怀疑我们疫情防控放开的太快，卫健委直接笑喷。 ?	评论	外界	Topic #0	[0.08333333 0.08333333 0.08333333 0.08333333 0.08333333 0.08333333 0.08333333 0.08333333 0.08333333 0.08333333 0.08333333 0.08333333]
【中国疫情防控是否放开太快？#如何防控新毒株#？官方回应】#官方回应疫情防控是否放开太快# 针对中国疫情防控是否放开太快，中国国家卫生健康委员会新冠疫情应对领导小组专家组组长梁万年29日在北京接受媒体采访时表示，中国疫情防控政策调整是基于对病原体和疾病的认识、人群免疫水平和卫生健康系统抵抗能力、社会公共卫生干预措施三者的判断，现在的调整是恰当的、科学的，也是依法的，符合中国防控实际的。梁万年强调，中国从2020年疫情防控开始，就一直在密切判断三方面因素，一是对病原体、疾病的认识，如它的毒害性、危害性，二是人群免疫水平和卫生健康系统的抵抗能力，特别是防控能力和医疗救治能力，三是社会公共卫生干预措施。在重大疫情面前，中国一直考虑这三个方面要达到努力平衡的状态。梁万年表示，围绕这一基本理论框架和思维，随着人们对疾病和病原体的认识加深、人群免疫水平逐渐建立、抵抗力韧性增强，中国因时因势不断完善诊…	评论	防控 毒株 官方 官方 疫情 领导小组 专家组 媒体 政策 调整 病原体 疾病 人群 水平 系统 抵抗能力 社会 公共卫生 措施 三者 调整 科学 依法 防控 因素 病原体 疾病 毒害性 危害性 人群 水平 系统 抵抗能力 防控 能力 医疗 能力 社会 公共卫生 措施 疫情 状态 理论 框架 思维 疾病 病原体 人群 水平 抵抗力 韧性 因势 方案 防控 方案 九版 防控 方案 优化 措施 调整 因素 调整 科学 精准 资源 防控 调整 历史 证明 调整 科学 依法 防控 言论 病毒 毒株 基因组 序列 数据 流行病学 病毒 全国 病毒 毒株 分析 测序 报告 疫情 时间 流感 平台 国家 研制 试剂 疫苗 疫情 传播 毒株 疫情 毒株 保密 工作 全世界 防控 毒株 病原体 变异 情况 监测 全球 病原体 监测 工作 变种 变异 病毒 传播 毒力 通报 防控 方案 医疗 优化 调整 新…	Topic #10	[0.00096911 0.43278621 0.00096917 0.00096941 0.00096918 0.00096905 0.05189784 0.00096923 0.00096907 0.00096929 0.50659326 0.00096919]
中国疫情防控是否放开太快？如何防控新毒株？官方回应 @新浪新闻 O中国疫情防控是否放开太快？如何防控新毒株？官方回应 ?	评论	防控 毒株 官方 新浪 新闻 防控 毒株 官方	Topic #10	[0.01087081 0.27459562 0.0108696 0.01086959 0.01086977 0.01086984 0.01086989 0.23846609 0.01086971 0.01086985 0.3891094 0.01086982]
写写这段时间的心情，上上周感染了奥密克戎病毒，孩子从学校里传染回来的，照顾孩子，第三天自己也感染了，11月30日广州、重庆、喊着放开，成都也跟上了，我知道我们危险了，12月1日下班我去诊所配了5天的药，又到药店买了近千元的四类药，那天购买这四类药还要提供身份证、做抗原检测。因为看了石家庄、保定、达州放开后的城市购药惨烈程度，所以我提前备药，后来又到诊所配了30天的药，在感染后，这些配的药很管用，不会慌乱地去排长队购药，那时成都的惨烈程度，2千多万的人口，20天病毒席卷了整个城市，药店根本买不到药，诊所医院排长队，到处都缺药。孩子的同学老师全感染了，那时的学校可以是全军覆没，所以家长也感染。 整个抗疫三年，成都一直都是防疫优等生，三年期间每次疫情都能完美控制，除了8月25日的那次15天的封控，为了暑期旅游经济，整个大西北疫情泛滥，十多条传染链进入成都，那时成都确实防不住了，但是政府老百姓众…	评论	心情 病毒 孩子 学校 传染 孩子 药店 身份证 购药 程度 备药 管用 排长队 购药 程度 人口 病毒 席卷 药店 医院 排长队 孩子 同学 老师 学校 家长 抗疫 防疫 疫情 封控 旅游 经济 疫情 传染 政府 老百姓 人口 病毒 传播 高尚 品质 纵观 全国 防疫 省份 防疫 生就 素养 品质 咖啡 防疫 丑态 精准 防控 防控 病毒 咖啡 市为 旅游 祸根 病毒 专家 专家 公信力 病毒 威力 专死 老年人 经济 报复性 消费 核酸 朋友 同事 家人 病毒 人性 人性 人类 直觉 人类	Topic #10	[0.04664201 0.15775396 0.00174864 0.01938627 0.0017485 0.00174865 0.00174884 0.00174897 0.23409426 0.00174843 0.45916651 0.07246496]
【中国疫情防控是否放开太快？如何防控新毒株？官方回应】针对中国疫情防控是否放开太快，中国国家卫生健康委员会新冠疫情应对领导小组专家组组长梁万年29日在北京接受媒体采访时表示，中国疫情防控政策调整是基于对病原体和疾病的认识、人群免疫水平和卫生健康系统抵抗能力、社会公共卫生干预措施三者的判断，现在的调整是恰当的、科学的，也是依法的，符合中国防控实际的。梁万年强调，中国从2020年疫情防控开始，就一直在密切判断三方面因素，一是对病原体、疾病的认识，如它的毒害性、危害性，二是人群免疫水平和卫生健康系统的抵抗能力，特别是防控能力和医疗救治能力，三是社会公共卫生干预措施。在重大疫情面前，中国一直考虑这三个方面要达到努力平衡的状态。梁万年表示，围绕这一基本理论框架和思维，随着人们对疾病和病原体的认识加深、人群免疫水平逐渐建立、抵抗力韧性增强，中国因时因势不断完善诊疗方案和防控方案。从2020年以来的九…	评论	防控 毒株 官方 疫情 领导小组 专家组 媒体 政策 调整 病原体 疾病 人群 水平 系统 抵抗能力 社会 公共卫生 措施 三者 调整 科学 依法 防控 因素 病原体 疾病 毒害性 危害性 人群 水平 系统 抵抗能力 防控 能力 医疗 能力 社会 公共卫生 措施 疫情 状态 理论 框架 思维 疾病 病原体 人群 水平 抵抗力 韧性 因势 方案 防控 方案 九版 防控 方案 优化 措施 调整 因素 调整 科学 精准 资源 防控 调整 历史 证明 调整 科学 依法 防控 言论 病毒 毒株 基因组 序列 数据 流行病学 病毒 全国 病毒 毒株 分析 测序 报告 疫情 时间 流感 平台 国家 研制 试剂 疫苗 疫情 传播 毒株 疫情 毒株 保密 工作 全世界 防控 毒株 病原体 变异 情况 监测 全球 病原体 监测 工作 变种 变异 病毒 传播 毒力 通报 防控 方案 医疗 优化 调整 原文 链…	Topic #10	[0.00093294 0.47049859 0.000933 0.00093323 0.00093301 0.00093289 0.04746456 0.00093305 0.00093292 0.0009331 0.4736397 0.00093301]
【中国疫情防控是否放开太快？如何防控新毒株？官方回应】#官方回应中国疫情防控是否放开太快# 针对中国疫情防控是否放开太快，中国国家卫生健康委员会新冠疫情应对领导小组专家组组长梁万年29日在北京接受媒体采访时表示，中国疫情防控政策调整是基于对病原体和疾病的认识、人群免疫水平和卫生健康系统抵抗能力、社会公共卫生干预措施三者的判断，现在的调整是恰当的、科学的，也是依法的，符合中国防控实际的。O中国疫情防控是否放开太快？如何防控新毒株？官方回应	评论	防控 毒株 官方 官方 疫情 领导小组 专家组 媒体 政策 调整 病原体 疾病 人群 水平 系统 抵抗能力 社会 公共卫生 措施 三者 调整 科学 依法 防控 防控 毒株 官方	Topic #1	[0.00396852 0.55401763 0.00396852 0.00396849 0.00396851 0.00396846 0.00396877 0.00396889 0.00396846 0.0039685 0.40629679 0.00396847]
反思一二：1、有点奇怪：外国比较早放开，当时的威力和传染性都应该更强，但是传播速度好像没那么快，咱们一放开，简直是一两周就快速铺开的节奏。是什么原因？我还真有点不明白，但又是事实。不知大家的想法？ 2、现在的重症率到底如何？好像没有统计？为何对上辉瑞的药要讨论那么多？不应该是以疗效说话吗？为何屡屡以爱国情怀来左右这事？关键时刻不用，等疫情过了才自豪地用上国产的？ 3、海关总署决定：2023年1月8日起取消入境人员核酸检测。我们准备真正放开，也打开交流大门的时候。一些国家反倒是对来自中国的游客实行趋严的检查。这是为哪般？仅仅是为了报复咱们之前的严格执行对外防控？也难怪人家。但走到今天，放开已是全球共识的时候，又是大可不必。连我们都知道是大势所趋了，怎么其他国家又放不开患得患失了？ 4、后疫情时代，经济复苏的节奏和强度，可能会比预期的要弱，很多行业伤的有点深，消费是一时难以恢复的，需要一个艰…	评论	威力 传染性 传播速度 节奏 原因 事实 重症 辉瑞 疗效 情怀 关键时刻 疫情 自豪 地用 国产 入境 人员 交流 大门 国家 游客 趋严 检查 防控 全球 共识 国家 疫情 时代 经济 节奏 强度 预期 行业 消费 过程 主线 板块 原因 血氧仪 题材 高度 科技含量 运动 手表 功能 乐心 医疗 上证指数 股票 股市 头条	Topic #11	[0.03956791 0.19651994 0.00261908 0.00261804 0.00261836 0.00261839 0.12430604 0.00261821 0.00261872 0.10259153 0.19262189 0.32868191]
#卫健委回应中国是否低估新冠死亡人数# 【中国是否低估新冠死亡人数？国家卫健委回应】针对当前中国是否低估新冠死亡人数，中国国家卫生健康委员会新冠疫情应对领导小组专家组组长梁万年29日在北京接受媒体采访时表示，从公共卫生角度来看，在疫情流行和快速传播期，很难准确判断有多少病死率、死亡率，只有疫情周期过去后，才能比较精准地判断，现阶段应把防重症、防病亡放在优先位置。谈及中国是否会调整新冠死亡病例判定标准，国家卫健委医政司司长焦雅辉介绍称，全球现在对新冠死亡的判定标准主要分为两大类，一是感染新冠病毒后核酸阳性，由新冠病毒引发呼吸衰竭，直接导致死亡，判定为新冠死亡，二是感染后28天以内全口径的死亡都计入新冠死亡。中国从2020年以来，一直采取第一类死亡判定标准。焦雅辉表示，中国一直坚持实事求是、公开透明的原则公开死亡和重症病例信息，未来将继续秉持这一原则。中国之前公布的死亡病例既有因为新冠死亡的…	评论	人数 人数 人数 疫情 领导小组 专家组 媒体 公共卫生 角度 疫情 传播 病死率 死亡率 疫情 精准 优先 调整 病例 标准 医政司 司长 全球 标准 病毒 核酸 阳性 病毒 呼吸衰竭 口径 标准 实事求是 原则 重症 病例 信息 原则 病例 病毒 基础 疾病 病例 科学 病例 标准 国际 病例 标准 人数 疫情 传播 病死率 死亡率 公共卫生 角度 疫情 精准 病死率 死亡率 疫情 人群 危害 生命安全 危害 指标 专家 团队 优先 防控 策略 重点 调整 优先 病原体 重症 医院 重症 病例 病例 法律 原因 报告 系统 报告 流行病学 公众 卫生领域 计算方法 评估 疫情 团队 分析 疫情 团队 工作 新闻网	Topic #10	[0.00120208 0.12934 0.00120206 0.03638124 0.0012021 0.00120199 0.15527323 0.0012024 0.00120205 0.00120207 0.66938875 0.00120202]
#调整为乙类乙管不是放任不管#【梁万年：#调整为乙类乙管不是放任不管#】#乙类乙管不是放任不管# 国务院联防联控机制昨天（26日）发布了《关于对新型冠状病毒感染实施“乙类乙管”的总体方案》。方案指出，我国已具备将新型冠状病毒感染由“乙类甲管”调整为“乙类乙管”的基本条件。我国传染病防控依法实施分类管理 动态调整方案要求调整人群检测策略，社区居民根据需要“愿检尽检”，不再开展全员核酸筛查，分级分类救治患者。那么，我国将新冠病毒感染从乙类传染病按甲类管理调整为乙类传染病按乙类管理的主要依据是什么？为何会在当前做出这样的调整？总台央视记者近日专访了国家卫生健康委新冠疫情应对领导小组专家组组长梁万年。梁万年介绍，目前我国法定传染病共有四十种，其中甲类传染病2种，乙类传染病27种，丙类传染病11种。* 甲类传染病包括鼠疫、霍乱。此类传染病发生后，报告疫情的时间限制，对病人、病原携带者的隔离、治疗方…	评论	调整 调整 机制 总体方案 方案 乙类 甲管 调整 条件 传染病 防控 依法 分类管理 动态 调整 方案 调整 人群 检测 策略 社区 居民 全员 核酸 筛查 分级分类 患者 病毒感染 甲类 管理 调整 乙类 管理 调整 总台 记者 国家 疫情 领导小组 专家组 法定 传染病 甲类 传染病 丙类 传染病 甲类 传染病 鼠疫 传染病 报告 疫情 时间 病人 病原 携带者 方式 疫点 疫区 强制执行 艾滋病 病毒性 肝炎 管控 措施 丙类 传染病 监测 管理 传染病 流感 流行性 腮腺炎 分类管理 传染病 防控 策略 动态 调整 依法 科学管理 传染病 原则 传染病 法定 法定 传染病 法定 传染病 综合 病原体 特性 疾病 特征 传播速度 生命 危害 社会 经济 影响 人群 免疫力 卫生系统 防控 能力 因素 决策 因素 变化 传染病 分类 调整 防控 策略 措施 优化 调整 国家 疫情 …	Topic #1	[6.69558270e-03 5.35941156e-01 4.66968511e-04 1.29864943e-02 4.67047107e-04 4.66956681e-04 5.53268576e-02 9.50204236e-02 4.66897610e-04 4.66925068e-04 2.72332608e-01 1.93620837e-02]
#卫健委回应中国是否放开太快#为什么会有这种问题？【#卫健委回应中国是否放开太快#】针对中国疫情防控是否放开太快，中国国家卫生健康委员会新冠疫情应对领导小组专家组组长梁万年29日在北京接受媒体采访时表示，中国疫情防控政策调整是基于对病原体和疾病的认识、人群免疫水平和卫生健康系统抵抗能力、社会公共卫生干预措施三者的判断，现在的调整是恰当的、科学的，也是依法的，符合中国防控实际的。梁万年强调，中国从2020年疫情防控开始，就一直在密切判断三方面因素，一是对病原体、疾病的认识，如它的毒害性、危害性，二是人群免疫水平和卫生健康系统的抵抗能力，特别是防控能力和医疗救治能力，三是社会公共卫生干预措施。在重大疫情面前，中国一直考虑这三个方面要达到努力平衡的状态。梁万年表示，围绕这一基本理论框架和思维，随着人们对疾病和病原体的认识加深、人群免疫水平逐渐建立、抵抗力韧性增强，中国因时因势不断完善诊疗方案和…	评论	疫情 领导小组 专家组 媒体 政策 调整 病原体 疾病 人群 水平 系统 抵抗能力 社会 公共卫生 措施 三者 调整 科学 依法 防控 因素 病原体 疾病 毒害性 危害性 人群 水平 系统 抵抗能力 防控 能力 医疗 能力 社会 公共卫生 措施 疫情 状态 理论 框架 思维 疾病 病原体 人群 水平 抵抗力 韧性 因势 方案 防控 方案 九版 防控 方案 优化 措施 调整 因素 调整 科学 精准 资源 防控 调整 历史 证明 调整 科学 依法 防控 言论 病毒 毒株 基因组 序列 数据 流行病学 病毒 全国 病毒 毒株 分析 测序 报告 疫情 时间 流感 平台 国家 研制 试剂 疫苗 疫情 传播 毒株 疫情 毒株 保密 工作 全世界 防控 毒株 病原体 变异 情况 监测 全球 病原体 监测 工作 变种 变异 病毒 传播 毒力 通报 防控 方案 医疗 优化 调整 新闻网	Topic #10	[0.00100818 0.43234469 0.00100825 0.00100851 0.00100826 0.00100813 0.05593969 0.00100831 0.00100815 0.00100838 0.50264117 0.00100828]
“虽然奥密克戎致病性在下降，但是随着感染总人数的增多，CT发现有肺炎表现的人数还是不少的，所以大家要引起重视。”——也许更加值得警惕的是，目前“新冠肺炎”在国内已经“不复存在”，而只被称作“新型冠状病毒感染”！疫情防控政策的放开之下，体现的 究竟是所谓的社会经济发展重要，还是人民的健康安全更重要？感染新冠后出现肺炎的人多吗？咳嗽要去做CT吗？对话华山感染专家 @新浪新闻 O感染新冠后出现肺炎的人多吗？咳嗽要去做CT吗？对话华山感染专家	评论	致病性 人数 肺炎 人数 肺炎 被称作 政策 社会 经济 发展 肺炎 对话 专家 新浪 新闻 肺炎 对话 专家	Topic #6	[0.00657976 0.29580004 0.00658296 0.00658032 0.00657939 0.0065795 0.35176941 0.08424873 0.00657925 0.00657957 0.13185635 0.09026471]
整个十一月很暖和，抓紧时间打球和朋友们相约想不到做了整整一年全员核酸 最后一次当了大队长十二月初，朋友圈上看到大学生们去抗议疫情防控的缺点，害死了新疆那栋居民楼的人疫情防控就突然放开，说只是“普通感冒”了（我不知道这些能不能说）冒着南宁已经全面爆发“普通感冒”的风险跑去看了《阿凡达2》，还好一直洁癖，防护做得也好，南宁毒株没有上身。最后一图不知道写点什么，靖西冷回了它冬天该有的样子，我也终于?，找酒精找口罩找布洛芬，全都靠“关系”，这是回来路上拍的。有点不舒服的黄，本来这些秋冬景色，应该很喜欢很好看的。	评论	朋友 整整 全员 核酸 大队长 朋友圈 大学生 抗议 缺点 居民楼 风险 洁癖 毒株 写点 样子 酒精 口罩 关系 景色	Topic #10	[0.01086957 0.01087064 0.01087034 0.01087107 0.0108701 0.0108703 0.01086999 0.26121965 0.29834838 0.01087003 0.34259958 0.01087035]
2022寒冬已至！2023否极泰来？道别2022，有许多说不出的心酸与遗憾，无论是疫情、战争，还是天灾、人祸，无不影响着你我的生活。 虽然2022年已经过去，但影响还将持续。 迎接2023，愿凛冬散尽，星河长明，柳暗花明，否极泰来……但是，我不是来写鸡汤的，事与愿违的往往是期望过高的。我在此不得不给2023年的您释放一下马太效应，让好的锦上添花，给差的雪上加霜。 回顾2022：荆棘丛生，寒冬已至 2022年，国际形势更加复杂多变、国内疫情防控不断调整、国内经济糟糕到能够亲身体会，在这种背景下，股市、楼市也均哀鸿遍野。 2022的A股：跌跌不休。2022开年大跌，随后几个月美联储连续加息，俄乌用A股股民的钱打仗，疫情静默管理，沪指反反复复“收复3000点”。现在年底了，沪指还在3000多点徘徊，同年初相比下跌超15%；深成指和创业板指也相继摆烂，年内累计下跌均超25%。#好运2023##2…	评论	道别 心酸 疫情 战争 天灾 人祸 影响 生活 影响 星河 鸡汤 马太效应 国际形势 调整 经济 体会 背景 股市 楼市 股民 疫情 创业板 好运 地产 地产 行业 流动性 业绩 亏损 烂尾 购房者 房价 卖房 买房 地产 老板 身家性命 老板 谣言 地产 下文 分析 疫情 民众 代价 生病 后果 整体 经济 环境 基础 战争 燎原 冲突 升级 军事行动 世界大战 灾难 时间 战事 家事 天下事 擦枪 发展 经历 心酸 着地 速度 山顶 马太效应 经历 降息 流动性 存款 银行 流通 货币 资本 地产 股市 流通 经济 经济 情况 债务 危机 奇迹 经济 货币 背景 奇迹 牛市 经济 实体 经济 生存空间 股市 经济基础 地产 房价 预测 地产 房价 房价 高点 房价 货币 价格 成交量 起色 疫情 条路 病毒 远程 社交 网络游戏 购物 互联网 经济 发展 病毒 生活 方式 线下 实体…	Topic #11	[0.0012323 0.00123186 0.00123173 0.00123183 0.00123173 0.00123171 0.00123164 0.00123164 0.00123186 0.00123196 0.08265882 0.90502291]
汪文斌：个别西方媒体抹黑中国疫情防控 政策调整完全是双重标准 UP主: 外交部发言人办公室 #bilibili# O汪文斌：个别西方媒体抹黑中国疫情防控 政策调整完全是双重标准 (哔哩哔哩客户端下载 O网页链接 ) 认识的人阳了大部分，但是没听说有上呼吸机的，以前阳了没有呼吸机基本就无了。政策符合实际情况，我支持政府和国家。”	评论	媒体 政策 调整 双重标准 办公室 媒体 政策 调整 双重标准 哔哩 哔哩 客户端 网页 链接 呼吸机 呼吸机 政策 符合实际 情况 政府 国家	Topic #1	[0.00657955 0.77584912 0.00657934 0.08117554 0.00658129 0.00657903 0.00657968 0.08375802 0.00657994 0.00657944 0.00657947 0.00657958]
#卫健委回应中国是否低估新冠死亡人数#【#卫健委回应中国是否低估新冠死亡人数#】针对当前中国是否低估新冠死亡人数，中国国家卫生健康委员会新冠疫情应对领导小组专家组组长梁万年29日在北京接受媒体采访时表示，从公共卫生角度来看，在疫情流行和快速传播期，很难准确判断有多少病死率、死亡率，只有疫情周期过去后，才能比较精准地判断，现阶段应把防重症、防病亡放在优先位置。谈及中国是否会调整新冠死亡病例判定标准，国家卫健委医政司司长焦雅辉介绍称，全球现在对新冠死亡的判定标准主要分为两大类，一是感染新冠病毒后核酸阳性，由新冠病毒引发呼吸衰竭，直接导致死亡，判定为新冠死亡，二是感染后28天以内全口径的死亡都计入新冠死亡。中国从2020年以来，一直采取第一类死亡判定标准。焦雅辉表示，中国一直坚持实事求是、公开透明的原则公开死亡和重症病例信息，未来将继续秉持这一原则。中国之前公布的死亡病例既有因为新冠死亡的，也…	评论	人数 人数 人数 疫情 领导小组 专家组 媒体 公共卫生 角度 疫情 传播 病死率 死亡率 疫情 精准 优先 调整 病例 标准 医政司 司长 全球 标准 病毒 核酸 阳性 病毒 呼吸衰竭 口径 标准 实事求是 原则 重症 病例 信息 原则 病例 病毒 基础 疾病 病例 科学 病例 标准 国际 病例 标准 人数 疫情 传播 病死率 死亡率 公共卫生 角度 疫情 精准 病死率 死亡率 疫情 人群 危害 生命安全 危害 指标 专家 团队 优先 防控 策略 重点 调整 优先 病原体 重症 医院 重症 病例 病例 法律 原因 报告 系统 报告 流行病学 公众 卫生领域 计算方法 评估 疫情 团队 分析 疫情 团队 工作 新闻网	Topic #10	[0.00120208 0.12934 0.00120206 0.03638124 0.0012021 0.00120199 0.15527323 0.0012024 0.00120205 0.00120207 0.66938875 0.00120202]
汪文斌：个别西方媒体抹黑中国疫情防控 政策调整完全是双重标准 O汪文斌：个别西方媒体抹黑中国疫情防控 政策调整完全是双重标准 ?	评论	媒体 政策 调整 双重标准 媒体 政策 调整 双重标准	Topic #1	[0.01388959 0.84721675 0.01388904 0.01388972 0.01388909 0.01388911 0.01388927 0.01388911 0.01388941 0.01388953 0.01388908 0.01389029]
防控隔离解除后，全中国疫情快速蔓延，却西药布洛芬等退烧药泛滥成灾，其直接后果就是毒湿除不了，后遗症泛滥成灾。在大面积确诊感染之后，面对感染者痛苦万分，忽悠人的西医伪砖家终于承认,奥米克绒有后遗症，会有心肌炎的风险。同胞们，如发现自己有后遗症，该恨美国投毒，恨崇洋媚美的官吏及西医伪砖家忽悠祸害，恨没有完全以中医药治疗防疫。当然该恨的还是自己。这是美国生化新冠病毒，不是细菌。此病毒不可能自然消亡，会不断兴风作浪，阳康后，仍然不可掉以轻心，要做好防护。	评论	防控 疫情 西药 退烧药 后果 后遗症 大面积 感染者 砖家 后遗症 心肌炎 风险 同胞们 后遗症 投毒 官吏 砖家 祸害 防疫 生化 病毒 细菌 病毒	Topic #10	[0.00819707 0.00820036 0.0081968 0.00819673 0.00819824 0.00819819 0.00819713 0.00819746 0.0081968 0.00819679 0.90982743 0.008197 ]
【住院床位加床纳入医保报销！成都出台十三条措施强化疫情防控医疗保障】近日，从成都市医保局获悉，12月27日，市医保局召开疫情防控新阶段医保服务保障工作动员大会，聚焦市委市政府对疫情防控的要求，围绕疫情防控服务保障工作进行安排部署，审议了全市医保系统关于做好疫情防控新阶段下惠民助企的相关举措。《做好疫情防控新阶段下“惠民助企·医保十三条”工作措施》已经出台，具体如下↓	评论	住院 床位 措施 医疗保障 阶段 服务 工作 动员大会 市委 市政府 服务 工作 部署 全市 系统 阶段 阶段 工作 措施	Topic #4	[0.00549459 0.25326042 0.00549628 0.00549451 0.55301267 0.00549499 0.14427172 0.00549487 0.00549493 0.00549495 0.00549525 0.00549483]
关于这三年的记忆有很多：记得当时着了魔似的让爸爸妈妈去买口罩，必须是N95或者是医用外科口罩，结果早就没了只买回来那种海绵一样的防雾霾的口罩；记得每天看着疫情地图，哪哪儿又新增了，哪儿哪儿又有第一例了，家门口也有风险了，紧张害怕恐慌的情绪让我每天难以入睡；记得半夜和所有人聊天，说自己害怕，半夜刷微博看哪里还能买到口罩，看科学家们最新的研究成果，做最坏的打算；记得最开始封城，全国都去支援，春晚临时加了个节目致敬所有医护人员，我流泪了；记得第一次没有任何串亲戚的春节，在家呆了一整个寒假，当然也没有开学，网课的日子开始了；记得大家每天在苦中作乐，看着逐渐红得发黑的地图，全国各地都出现了，慢慢全球各地都出现了；记得解封了，记得有人说和非典一样，等到天气热了就好了，春天来了夏天来了，这样的日子还没过去；记得大家在这样的情况下重构自己的生活，重新定义“正常”，重新定义“必要”，重新定义“常态化”：记…	评论	记忆 口罩 海绵 防雾 口罩 疫情 地图 风险 情绪 所有人 聊天 口罩 科学家 研究成果 全国 节目 医护人员 流泪 串亲戚 寒假 开学 网课 日子 地图 全国 全球 天气 日子 情况 重构 生活 定义 定义 定义 常态 学校 图书馆 核酸 核酸 宿舍 图书馆 食堂 消毒 消杀 病毒 棉签 喉咙 阴性 小时 小时 小时 纸质 电子版 颜色 方块 牵动 生活 计划 高风险 风险 风险 常态 管理区 医院 电影院 餐厅 效益 场所 时空 口罩 酒精 消毒液 喷雾 出院 蓝白色 防护服 名字 乳胶手套 消毒 演唱会 荧光棒 测温 仪器 声音 场所 机构 办公室 小组 研判 分析 疫情 指导 生活 事情 手机 疫情 照片 照片 世界 数字 名字 讣告 时间 心理 状态 变化 贴上标签 阵营 敌意 感觉 空空 事情 历史 事情 医护人员 志愿者 伤天害理	Topic #8	[0.00142531 0.00142473 0.00142461 0.02019553 0.00142472 0.04369867 0.06910328 0.11809928 0.41835024 0.00142461 0.32200426 0.00142476]
中国疫情防控是否放开太快？官方回应 L紫金山上听风吟的微博视频 ?	评论	官方 视频	Topic #7	[0.03126351 0.03126558 0.03125022 0.03125 0.03125463 0.03125382 0.03125069 0.65619706 0.03125755 0.03125197 0.03125454 0.03125044]
#当前我国疫情防控进入新阶段#好多汉奸啊 ?	评论	阶段 汉奸	Topic #1	[0.04545455 0.49997654 0.0454557 0.04545455 0.04545699 0.04545877 0.0454562 0.04545455 0.0454556 0.04545545 0.04546077 0.04546032]
?封控喊着放开，放开又说不配套医疗。欧美医疗系统都干碎了有目共睹，你一个世界人口第一国，啊不第二国，还是个发展中国家，指望有那么多医疗资源能应对得了？哦这时候就说了那一次性放开的决策有问题，逐步放开不就好了，怎么逐步放开啊？今天开一个区，全阳了，好了以后再开下个区吗？这病毒的传染性过去三年，没吃过猪肉也见过猪跑，有挡得住的吗至少全世界范围内在这个疫情防控上确实已经做到最前沿，剩下的政策都属于摸石头过河阶段了，不放开也要骂，放开也要骂，好话赖话都给说完了，民有所求国有所应嘛，要放开不就放开咯	评论	医疗 医疗系统 世界 人口 医疗 资源 决策 个区 病毒 传染性 猪肉 全世界 政策 石头 过河 阶段 所求	Topic #1	[0.00892864 0.41413001 0.00892966 0.00893114 0.00892948 0.00892905 0.28267612 0.008929 0.00892914 0.00892893 0.2228284 0.00893042]
#官方回应中国疫情防控是否放开太快##新星v计划# 《中国疫情防控是否放开太快？如何防控新毒株？官方回应》谈及未来如何防控新毒株，梁万年表示，中国非常关注病原体变异情况监测，也积极参与全球病原体监测工作。O网页链接 ?	评论	官方 新星 计划 防控 毒株 官方 防控 毒株 病原体 变异 情况 监测 全球 病原体 监测 工作 网页 链接	Topic #10	[0.00617352 0.3950454 0.00617344 0.06164477 0.00617381 0.00617342 0.00617315 0.00617389 0.0061741 0.00617424 0.48774699 0.00617327]
#卫健委回应中国是否放开太快#夏季放开才正常，冬季本来就是流感，心血管疾病的高发期，欧美日韩普遍会在冬季加强疫情防控，等到春夏再放松 ?	评论	流感 心血管 疾病 高发期	Topic #10	[0.03125 0.03125 0.03125 0.03125 0.03125 0.03125 0.03125565 0.03125084 0.03125 0.03125 0.65624351 0.03125 ]
#卫健委回应中国是否低估新冠死亡人数# 疫情这三年，我失去了三位亲人。为了配合防控，300公里的距离都没能去送一送他们。他们在“领导”“专家”眼里只是数字，却是我的家庭里三个生命。这种时候，除了伤心也没有别的办法，因为我也不知道是什么把他们从我的身边偷走了，该怎么面对曾经的那些相信呢……	评论	人数 疫情 亲人 防控 距离 领导 专家 数字 家庭 生命 伤心 办法	Topic #10	[0.00819865 0.00819928 0.00819882 0.12456495 0.00819847 0.14919539 0.00819843 0.00819806 0.22493108 0.00819689 0.43572288 0.0081971 ]
在这个信息极速传播的大数据时代，每个人都应该锻炼一种能力，对数据的识别和敏锐感受力和形象化，而钝化对肉眼所见个案画面的共情冲击。比如，在很多人的印象里飞机颠簸不定不如汽车安全。但造成这种刻板印象的一大原因是飞机一旦失事就铺天盖地报道，但出了车祸没有哪个媒体愿意花口舌赘述，所以好像飞机出事更多。可是比一比飞机和汽车的死亡事故率，数据一目了然不会骗人。所以人的直觉没有那么准的，眼见不一定是广泛普遍全面的事实。比如，最近这半个月已经陆陆续续看到很多老人去世的消息，那么疫情防控这三年，尤其原始毒株和代尔塔肆虐的时候，保护了多少这样的老人和基础病患者呢？但大部分人并不好奇且留意这些看似宏大遥远的数据，人们感兴趣、能共情的只是故事化生活化的具体画面，于是买馒头被防疫人员毒打、120就在跟前却不给要断气的病人用aed这种“人为造成的人间惨案”画面被作为“中国人2022的集体记忆”被朋友圈集体泪目广泛流…	评论	信息 传播 数据 时代 能力 数据 感受力 形象化 肉眼 个案 画面 共情 冲击 印象 飞机 汽车 刻板 印象 原因 飞机 车祸 媒体 口舌 飞机 飞机 汽车 事故率 数据 骗人 直觉 眼见 事实 陆陆续续 老人 消息 毒株 老人 患者 数据 感兴趣 共情 故事 生活化 画面 馒头 防疫 人员 毒打 断气 病人 人为 人间 惨案 画面 集体 记忆 朋友圈 集体 泪目 流传 视频 曙光 意义 基层 防疫 人员 医护 工作者 抗疫 历程 历史 评价 集体 记忆 防疫 历史 评价 记忆 砒霜 夹带 私货 手法 痕迹 节奏 大师 宣传 同志 学学 个案 对号入座	Topic #5	[0.00188026 0.00188041 0.00188024 0.00187996 0.0018806 0.30788221 0.08275862 0.0018802 0.24726363 0.00188007 0.20401532 0.14491848]
（转）真的不能这么说！郭英剑看到《新京报》所发文章《国家卫健委：我国疫情防控策略得到了人民认可，经得起历史检验》，非常感慨！一篇文章可以出现个别问题，可以出现多个问题，但满篇皆是问题，所谓千疮百孔，那就还是应该指出来，所以，我斗胆提出些看法，供参考。总的来看，这篇文章，只要经历了三年疫情的人们就会发现，从标题到内文的论据，没有一条是合乎情理的。下面说说理由：第一，您说“把抗疫的战略主动权握在手中”，但三年来，在病毒面前，您何时有过主动权？还不是疫情发作了，就封城，不严重了，不不，是您认为不严重了，您就解封。对于封城与解封，您拥有的那不是主动权，而是决策权和为所欲为权！这几年人们最常说的一句话就说：疫情肆虐——这什么意思？意思就是，人们对疫情束手无策！否则，您把它捏在手里，您有主动权，它哪里还肆虐撒泼得了啊？这个主动权的问题，您还真不能反驳，否则，人们有可能会误解，难道这病毒是您管控的？……	评论	京报 文章 策略 历史 检验 文章 斗胆 篇文章 经历 疫情 标题 内文 论据 理由 抗疫 战略 主动权 病毒 主动权 疫情 发作 主动权 决策权 疫情 疫情 主动权 主动权 病毒 管控 疫苗 药物 医疗 资源 时间 客观 全国 退烧药 医疗 资源 外地 医务人员 时间 预判 预案 人员 药物 医疗 资源 疫情 退烧药 感冒药 药都 专家 关键 发给 百姓 创新性 收治 轻症 贴金 方舱 战争 战地 医院 时代 轻症 强力 地方 方舱 预判 预期 寿命 疫情 寿命 策略 国人 寿命 疫情 伤亡人数 寿命 国防部门 伤亡人数 士兵 战争 身体 标准 全国 机灵 策略 政策 国情 科学 历史 检验 结论 国情 符合事实 科学 商量 调查 代表 讲话 国家 部门 职责 评价 问问 国人 退烧药 国人 病毒 疫情 时代 世界 交卷 染疾 人数 爆棚 历史 检验 历史 检验 后人 检验 后人 事情…	Topic #1	[0.00121667 0.3490738 0.10041293 0.00121683 0.00121705 0.08555311 0.18827009 0.00121692 0.00121701 0.00121668 0.25222502 0.01716388]
前几周疫情防控+生病在家，居家办公了一个多月，这周一第一天去上班，好挂念我家黄狗和我家小狗，老想“他们在干什么呢”；元旦要出去玩，明天又要把糕糕送去宠物工作室寄养了，今晚难过不舍到失眠。这两种情境下的情感，应该就是他们凡人所说的牵挂和依赖吧?这个工作室是放养不关笼子，感觉老板也是很nice的小姐姐，家里环境看起来也干干净净的很温馨，希望糕糕也能开心过新年！	评论	生病 居家 办公 出去玩 糕糕 宠物 工作室 情境 情感 凡人 工作室 笼子 感觉 老板 环境 糕糕	Topic #8	[0.01923077 0.01923077 0.01923342 0.01923077 0.01923374 0.01923182 0.01923622 0.01923996 0.78843345 0.01923338 0.01923327 0.01923243]
发布了头条文章：《果树财富车贷全国客服服务号码热线2022（实时/更新）》 #如何看待足协回应武汉三镇的声明# 客服在线：0777-2694566（ 24小时服务热线：0777-2694566）全国统一0777-2694566——用心服务，解决客户问题，真诚沟通，热情，耐心，敬业。12月29日，在工信部召开的疫情防控重点医疗物资保障情况新闻发布会上，有媒体提问：当前，人民群众对退烧药的需求非常旺盛，社会上十分关心此类药品的供给问题。请问工业和信息化部在退烧药的生产供应方面做了哪些工作？目前生产情况如何？对此，工业和信息化部党组成员、副部长王江平表示，解决正常用药是当前医疗物资保供的重中之重。针对前期布洛芬、对乙酰氨基酚等药品需求短期集中的情况，工信部立即动员全系统和相关的原料、制剂生产企业，迅速部署，压实责任，紧抓快干，增产扩能，全力保障这两类重点解热镇痛药的生产供应。王江平表示，主要开…	评论	头条 文章 果树 财富 车贷 全国 客服 服务 号码 热线 声明 客服 小时 服务 热线 全国 统一 用心 服务 客户 热情 敬业 工信 重点 医疗 物资 情况 新闻 发布会 媒体 群众 退烧药 社会 药品 供给 工业 信息化 退烧药 生产 供应 工作 生产 情况 工业 信息化 部党组 成员 副部长 用药 医疗 物资 对乙酰氨基酚 药品 情况 工信 动员 系统 原料 制剂 生产 企业 部署 压实 责任 快干 重点 镇痛药 生产 供应 工作 重点 企业 稳产 印发 重点 镇痛药 生产 供应 重点 企业 指导 企业 调整 产线 转产 措施 小时 生产 镇痛药 生产 供给 能力 药品 生产 情况 调度 机制 工信 部门 企业 汇总 产量 原料药 情况 重点 企业 服务 督产 特派员 企业 用工 物流 要素 药品 稳产 企业 生产 供应 对乙酰氨基酚 镇痛药 产量 产量 全国 生产 镇痛药 生产…	Topic #4	[0.00068883 0.04209951 0.00068886 0.00068911 0.53653155 0.00068878 0.15533992 0.0006888 0.00068876 0.26051814 0.0006888 0.00068893]
针对中国疫情防控是否放开太快，中国国家卫生健康委员会新冠疫情应对领导小组专家组组长梁万年29日在北京接受媒体采访时表示，中国疫情防控政策调整是基于对病原体和疾病的认识、人群免疫水平和卫生健康系统抵抗能力、社会公共卫生干预措施三者的判断，现在的调整是恰当的、科学的，也是依法的，符合中国防控实际的。梁万年强调，中国从2020年疫情防控开始，就一直在密切判断三方面因素，一是对病原体、疾病的认识，如它的毒害性、危害性，二是人群免疫水平和卫生健康系统的抵抗能力，特别是防控能力和医疗救治能力，三是社会公共卫生干预措施。在重大疫情面前，中国一直考虑这三个方面要达到努力平衡的状态。梁万年表示，围绕这一基本理论框架和思维，随着人们对疾病和病原体的认识加深、人群免疫水平逐渐建立、抵抗力韧性增强，中国因时因势不断完善诊疗方案和防控方案。从2020年以来的九版防控方案、二十条优化措施、“新十条”，到调整为“乙类…	评论	疫情 领导小组 专家组 媒体 政策 调整 病原体 疾病 人群 水平 系统 抵抗能力 社会 公共卫生 措施 三者 调整 科学 依法 防控 因素 病原体 疾病 毒害性 危害性 人群 水平 系统 抵抗能力 防控 能力 医疗 能力 社会 公共卫生 措施 疫情 状态 理论 框架 思维 疾病 病原体 人群 水平 抵抗力 韧性 因势 方案 防控 方案 九版 防控 方案 优化 措施 调整 因素 调整 科学 精准 资源 防控 调整 历史 证明 调整 科学 依法 防控 言论 病毒 毒株 基因组 序列 数据 流行病学 病毒 全国 病毒 毒株 分析 测序 报告 疫情 时间 流感 平台 国家 研制 试剂 疫苗 疫情 传播 毒株 疫情 毒株 保密 工作 全世界 防控 毒株 病原体 变异 情况 监测 全球 病原体 监测 工作 变种 变异 病毒 传播 毒力 通报 防控 方案 医疗 优化 调整	Topic #10	[0.00100818 0.43234469 0.00100825 0.00100851 0.00100826 0.00100813 0.05593969 0.00100831 0.00100815 0.00100838 0.50264117 0.00100828]
针对当前中国是否低估新冠死亡人数，中国国家卫生健康委员会新冠疫情应对领导小组专家组组长梁万年29日在北京接受媒体采访时表示，从公共卫生角度来看，在疫情流行和快速传播期，很难准确判断有多少病死率、死亡率，只有疫情周期过去后，才能比较精准地判断，现阶段应把防重症、防病亡放在优先位置。谈及中国是否会调整新冠死亡病例判定标准，国家卫健委医政司司长焦雅辉介绍称，全球现在对新冠死亡的判定标准主要分为两大类，一是感染新冠病毒后核酸阳性，由新冠病毒引发呼吸衰竭，直接导致死亡，判定为新冠死亡，二是感染后28天以内全口径的死亡都计入新冠死亡。中国从2020年以来，一直采取第一类死亡判定标准。焦雅辉表示，中国一直坚持实事求是、公开透明的原则公开死亡和重症病例信息，未来将继续秉持这一原则。中国之前公布的死亡病例既有因为新冠死亡的，也有感染新冠病毒后因基础疾病死亡的病例，中国自始至终坚持科学的死亡病例判定标准，而…	评论	人数 疫情 领导小组 专家组 媒体 公共卫生 角度 疫情 传播 病死率 死亡率 疫情 精准 优先 调整 病例 标准 医政司 司长 全球 标准 病毒 核酸 阳性 病毒 呼吸衰竭 口径 标准 实事求是 原则 重症 病例 信息 原则 病例 病毒 基础 疾病 病例 科学 病例 标准 国际 病例 标准 人数 疫情 传播 病死率 死亡率 公共卫生 角度 疫情 精准 病死率 死亡率 疫情 人群 危害 生命安全 危害 指标 专家 团队 优先 防控 策略 重点 调整 优先 病原体 重症 医院 重症 病例 病例 法律 原因 报告 系统 报告 流行病学 公众 卫生领域 计算方法 评估 疫情 团队 分析 疫情 团队 工作	Topic #10	[0.00123169 0.13614896 0.00123166 0.038459 0.00123171 0.0012316 0.16009032 0.00123202 0.00123166 0.00123168 0.65544807 0.00123163]
值得借鉴学习。《苏州疫情有高人！__搜狐网》 在防疫这件事上，苏州无论是防控机制和供应链体系，一直都是想在人前、做足了准备。而后来，在很多地方还在一刀切的拒绝外地员工返岗时，苏州的复工专列也开了起来。 但它的美和倔强，藏在了每个苏州人的骨…O网页链接 ?	评论	疫情 防疫 防控 机制 供应链 体系 地方 外地 员工 网页 链接	Topic #1	[0.00892943 0.53837937 0.12867676 0.00893776 0.00893056 0.00892968 0.00893059 0.00893244 0.00893388 0.25255703 0.00893088 0.00893161]
【县域医院的三年防控： #县域医院医护人员抽调严重#， #县域医院运营资金入不敷出#】谈及这3年来的防疫感受，湖北当地乡镇卫生院的一名负责人高某说，“全去做核酸检测和疫情防控了。”高某所在的乡镇卫生院此前是当地公布的全市上千个便民核酸采样点之一，这里是城乡结合部，居住人员也较为密集，附近辖区的居民都来此进行核酸检测。高某每天的工作除了院内的日常事务外，还组织同事们参加全员核酸检测以及参与疫情防控。人手紧张之外，资金是基层医疗机构过去一段时间内所面临另一大压力。“过去，在防疫方面的开支，上级给予了报销，但这项工作有时候也未及时跟进。”李刚说，2020年的时候，当时乡镇在防疫方面的开支进行了统计，比如做了多少核酸、入住了多少隔离酒店等，在记账上报之后，相关部门进行了实报实销。O网页链接	评论	县域 医院 防控 县域 医院 医护人员 县域 医院 运营 资金 防疫 乡镇 负责人 乡镇 全市 便民 核酸 城乡 结合部 人员 密集 辖区 居民 工作 日常事务 同事 全员 人手 资金 基层 医疗机构 内所 压力 防疫 工作 乡镇 防疫 核酸 酒店 记账 部门 网页 链接	Topic #4	[0.06488927 0.11476067 0.00261822 0.00261843 0.45229291 0.00261834 0.16234099 0.13303331 0.00261822 0.05697317 0.00261802 0.00261847]
#一条plog告别2022#不知不觉明天就是跨年夜了，又是一个不在家的跨年，城市里的灯光很亮，夜晚也能照亮人走的路，但是一个人走在这样的路上也很孤单，2022年疫情防控结束，接下来就要自己保护好自己了，它已经尽力了。2022这一年有笑有泪，但还好我们都一起走过来了，2022马上就要成为过去式了，这一年认识了很多的过路人，她们都在用着各自的方式教会我成长，中途有很多人提前下车了，这才是最遗憾的一点，但离别毕竟是人生中的必修课，没有人能永远都陪在你身边，你一个人也要好好生活，好好照顾自己。2022过去的就让它过去吧，要懂得拾得起放得下，新的一年里希望大家都能平安喜乐，2023加油向未来	评论	灯光 过路人 方式 教会 人生 必修课 人能 生活	Topic #8	[0.02380952 0.02380967 0.02381009 0.02380971 0.02381264 0.02381048 0.02380976 0.02381116 0.73808523 0.02381072 0.02381089 0.02381014]
【外交部： #将因时因势为跨境人员往来提供更多便利#】12月21日，外交部发言人毛宁主持例行记者会。有记者提问，随着新冠疫情进入新阶段，中方近期是否会进一步优化入境隔政策？毛宁表示，新冠疫情暴发，近三年来，我们坚持统筹兼顾，合作共赢，率先在全球复工复产，积极推动高水平开放，通过快捷通道优化签证政策，有序增加国际航班，简化远端防控措施等安排，便利人员往来，为维护全球产业链供应链的稳定作出了重要贡献。我们将因时因势为跨境人员往来提供更多便利。（北京日报）	评论	因势 跨境 人员 记者会 记者 疫情 阶段 优化 入境 政策 疫情 合作 全球 复产 优化 政策 有序 国际航班 远端 防控 措施 人员 全球 产业链 供应链 贡献 因势 跨境 人员 北京日报	Topic #1	[0.17825371 0.62243906 0.00367677 0.00367653 0.00367732 0.00367697 0.00367658 0.0036768 0.00367655 0.00367752 0.00367677 0.16621541]
【 #河南商丘在市区43家门店免费发放一批布洛芬片#】 #河南商丘免费发放布洛芬片# 商丘市发布关于免费发放退烧药品的通告，商丘市卫生健康委员会、商丘市市场监督管理局委托高济天伦大药房紧急协调一批布洛芬片（0.1g），定于2022年12月21日上午10时起，在市区43家门店免费发放。首批4.8万片，凭身份证每人领取药品一份量（4片），发完为止。商丘市疫情防控指挥部办公室将继续协调更多、更有针对性的抗疫药品投放市场。	评论	商丘 市区 门店 免费 商丘 免费 免费 退烧药 通告 委员会 市场 监督 管理局 委托 高济 药房 市区 门店 免费 身份证 药品 指挥部 办公室 针对性 抗疫 药品 投放市场	Topic #4	[0.00520902 0.0052094 0.00520875 0.00520839 0.44369751 0.05742027 0.00520953 0.29889648 0.00520837 0.15831434 0.00520848 0.00520946]
中国是否低估新冠死亡人数？国家卫健委回应针对当前中国是否低估新冠死亡人数，中国国家卫生健康委员会新冠疫情应对领导小组专家组组长梁万年29日在北京接受媒体采访时表示，从公共卫生角度来看，在疫情流行和快速传播期，很难准确判断有多少病死率、死亡率，只有疫情周期过去后，才能比较精准地判断，现阶段应把防重症、防病亡放在优先位置。谈及中国是否会调整新冠死亡病例判定标准，国家卫健委医政司司长焦雅辉介绍称，全球现在对新冠死亡的判定标准主要分为两大类，一是感染新冠病毒后核酸阳性，由新冠病毒引发呼吸衰竭，直接导致死亡，判定为新冠死亡，二是感染后28天以内全口径的死亡都计入新冠死亡。中国从2020年以来，一直采取第一类死亡判定标准。焦雅辉表示，中国一直坚持实事求是、公开透明的原则公开死亡和重症病例信息，未来将继续秉持这一原则。中国之前公布的死亡病例既有因为新冠死亡的，也有感染新冠病毒后因基础疾病死亡的病例，中…	评论	人数 人数 疫情 领导小组 专家组 媒体 公共卫生 角度 疫情 传播 病死率 死亡率 疫情 精准 优先 调整 病例 标准 医政司 司长 全球 标准 病毒 核酸 阳性 病毒 呼吸衰竭 口径 标准 实事求是 原则 重症 病例 信息 原则 病例 病毒 基础 疾病 病例 科学 病例 标准 国际 病例 标准 人数 疫情 传播 病死率 死亡率 公共卫生 角度 疫情 精准 病死率 死亡率 疫情 人群 危害 生命安全 危害 指标 专家 团队 优先 防控 策略 重点 调整 优先 病原体 重症 医院 重症 病例 病例 法律 原因 报告 系统 报告 流行病学 公众 卫生领域 计算方法 评估 疫情 团队 分析 疫情 团队 工作	Topic #10	[0.00121671 0.13266633 0.00121668 0.03739507 0.00121673 0.00121662 0.15765606 0.00121703 0.00121668 0.00121669 0.66254877 0.00121664]
2022年的最后一个股票交易日，将在全民感染阳性的发烧时日里，无精打采的到下午才会勉强的收阳，以此来送别这疫情防控三年的收官战。凡是主力资金不差钱的股票，多少都会收出来个小阳线抹上年末一点红。而主力资金高烧不退做死的股票，还是要换手没换手，要关注没关注，目前这样子死猪似的股票很多，小心你买了它会让你年都过不开心的！下周时间里，准备好了发现机会就做一把，为过年赚点红包钱吧！前一段大盘还没有刚涨一点，就被机构专家们吹的牛市来了，外资来了等等等等，只要机构专家们一叫唤，股市就没有好事，这也是我从来不听他们说教的原因。	评论	股票 交易日 全民 阳性 发烧时 收阳 主力 资金 差钱 股票 阳线 主力 资金 股票 样子 股票 小心 时间 机会 红包 大盘 机构 专家 牛市 外资 机构 专家 股市 好事 原因	Topic #11	[0.00520989 0.0052092 0.00520868 0.00520912 0.00520852 0.00521055 0.00520909 0.00521006 0.00520936 0.00520922 0.24903934 0.69886697]
【#卫健委回应中国是否低估新冠死亡人数#】针对当前中国是否低估新冠死亡人数，中国国家卫生健康委员会新冠疫情应对领导小组专家组组长梁万年29日在北京接受媒体采访时表示，从公共卫生角度来看，在疫情流行和快速传播期，很难准确判断有多少病死率、死亡率，只有疫情周期过去后，才能比较精准地判断，现阶段应把防重症、防病亡放在优先位置。谈及中国是否会调整新冠死亡病例判定标准，国家卫健委医政司司长焦雅辉介绍称，全球现在对新冠死亡的判定标准主要分为两大类，一是感染新冠病毒后核酸阳性，由新冠病毒引发呼吸衰竭，直接导致死亡，判定为新冠死亡，二是感染后28天以内全口径的死亡都计入新冠死亡。中国从2020年以来，一直采取第一类死亡判定标准。焦雅辉表示，中国一直坚持实事求是、公开透明的原则公开死亡和重症病例信息，未来将继续秉持这一原则。中国之前公布的死亡病例既有因为新冠死亡的，也有感染新冠病毒后因基础疾病死亡的病例，…	评论	人数 人数 疫情 领导小组 专家组 媒体 公共卫生 角度 疫情 传播 病死率 死亡率 疫情 精准 优先 调整 病例 标准 医政司 司长 全球 标准 病毒 核酸 阳性 病毒 呼吸衰竭 口径 标准 实事求是 原则 重症 病例 信息 原则 病例 病毒 基础 疾病 病例 科学 病例 标准 国际 病例 标准 人数 疫情 传播 病死率 死亡率 公共卫生 角度 疫情 精准 病死率 死亡率 疫情 人群 危害 生命安全 危害 指标 专家 团队 优先 防控 策略 重点 调整 优先 病原体 重症 医院 重症 病例 病例 法律 原因 报告 系统 报告 流行病学 公众 卫生领域 计算方法 评估 疫情 团队 分析 疫情 团队 工作 新闻网	Topic #10	[0.00121671 0.13266633 0.00121668 0.03739507 0.00121673 0.00121662 0.15765606 0.00121703 0.00121668 0.00121669 0.66254877 0.00121664]
自2020年年初一火线抽调加入疫情防控社会面管控工作后，这是我与新冠最全面的一次接触。阳过以后，夜无比漫长，每晚睡眠最多只有四小时！即是身体上的损耗，也是精神上的煎熬，注定以后会见证每个季节凌晨4点的马路～ 2遵义·桃溪河畔 ?	评论	火线 社会 管控 工作 漫长 小时 身体 损耗 精神 季节 马路	Topic #8	[0.01219594 0.2061743 0.01220292 0.01219769 0.01219845 0.01220017 0.01219714 0.01219946 0.52537353 0.01219562 0.15866919 0.0121956 ]
昨晚，新冠连爆两条热搜：阳康后的“回马枪”，千万要警惕…一觉醒来，世界变了。26日晚，国家卫健委发出重磅公告：正式将新冠病毒肺炎，更名为新冠病毒感染。并自1月8日起，对其解除甲类传染病的预防控制措施，实施乙类乙管。乙类乙管是怎么管？有几个要点值得我们注意：不集中隔离，不判定密接。不划定高低风险，实行分级医疗。调整核酸检测政策为“愿检尽检”。取消入境后的全员核酸检测和集中隔离，来华人员持48小时阴性证明即可入境。这几个政策的调整，几乎可以宣告一个时代的结束。从明年1月开始，隔离、高风险区，免费治疗和入境检疫这些三年来最受人们关注的词汇。都将成为历史。回过头看，也有些恍惚。三年严防死守，终于拨云见日。而我们，真的做好准备了吗？首先，我们要明确，乙类乙管，并不是完全放开。而是只针对重点人群，有的放矢地管。比如，加快老年人疫苗接种，对养老院等脆弱人群集中场所开展定期检测。加强农村地区防控，城乡统…	评论	回马枪 世界 重磅 公告 病毒 肺炎 病毒感染 甲类 传染病 控制措施 要点 风险 分级 医疗 调整 政策 入境 全员 人员 小时 阴性 证明 入境 政策 调整 宣告 时代 免费 入境 检疫 词汇 历史 重点 人群 地管 老年人 疫苗 人群 场所 定期 检测 农村 地区 防控 城乡 分区 包片 对口 农民 老年人 群体 药品 检测 试剂 药品 抗原 情况 医疗 资源 建设 重点 住院 床位 重症 床位 病情 防疫 重点 重症 高强度 防控 代价 学会 国家 防疫 普通人 国家 脚步 关键 老人 药物 学会 人群 血压 血氧 生命 体征 检测 代表 威胁 代表 防疫 责任人 口号 时刻 病毒 想象 第一波 生活 物资 游玩 病毒 复阳 概率 事件 复阳率 数据 医生 毒株 复阳率 研究 复阳 复阳 程度 复阳 根本原因 伤疤 态度 阶段 疫情 病毒 变异 速度 毒株 地狱 毒株 流沙 阶段…	Topic #10	[0.00079893 0.14900047 0.03935612 0.00079883 0.05260589 0.00079888 0.17268087 0.08686311 0.08327821 0.0007988 0.41222104 0.00079884]
国家卫健委回应是否低估新冠死亡人数昨天（12月29日，星期四），针对当前中国新冠疫情是否低估新冠死亡人数，中国国家卫生健康委员会新冠疫情应对领导小组专家组组长梁万年29日在北京接受媒体采访时表示，从公共卫生角度来看，在疫情流行和快速传播期，很难准确判断有多少病死率、死亡率，只有疫情周期过去后，才能比较精准地判断，现阶段应把防重症、防病亡放在优先位置。谈及中国是否会调整新冠死亡病例判定标准，国家卫健委医政司司长焦雅辉介绍称，全球现在对新冠死亡的判定标准主要分为两大类，一是感染新冠病毒后核酸阳性，由新冠病毒引发呼吸衰竭，直接导致死亡，判定为新冠死亡，二是感染后28天以内全口径的死亡都计入新冠死亡。中国从2020年以来，一直采取第一类死亡判定标准。焦雅辉表示，中国一直坚持实事求是、公开透明的原则公开死亡和重症病例信息，未来将继续秉持这一原则。中国之前公布的死亡病例既有因为新冠死亡的，也有感染新…	评论	人数 疫情 人数 疫情 领导小组 专家组 媒体 公共卫生 角度 疫情 传播 病死率 死亡率 疫情 精准 优先 调整 病例 标准 医政司 司长 全球 标准 病毒 核酸 阳性 病毒 呼吸衰竭 口径 标准 实事求是 原则 重症 病例 信息 原则 病例 病毒 基础 疾病 病例 科学 病例 标准 国际 病例 标准 人数 疫情 传播 病死率 死亡率 公共卫生 角度 疫情 精准 病死率 死亡率 疫情 人群 危害 生命安全 危害 指标 专家 团队 优先 防控 策略 重点 调整 优先 病原体 重症 医院 重症 病例 病例 法律 原因 报告 系统 报告 流行病学 公众 卫生领域 计算方法 评估 疫情 团队 分析 疫情 团队 工作	Topic #10	[0.00120208 0.13448727 0.00120206 0.0365677 0.0012021 0.001202 0.15407009 0.0012024 0.00120206 0.00120207 0.66525816 0.00120202]
#卫健委回应中国是否放开太快#“一是对病原体、疾病的认识，如它的毒害性、危害性，二是人群免疫水平和卫生健康系统的抵抗能力，特别是防控能力和医疗救治能力，三是社会公共卫生干预措施。在重大疫情面前，中国一直考虑这三个方面要达到努力平衡的状态。”？你有脸说，你真的有脸说啊！你把人关了三年，身体免疫系统都变差了，然后早上还核酸，中午就骤然解封，医院和药房完全没有准备，中老年人全给你送完了！我奶奶，凌晨4点叫120到家里，医生说可以拉去医院但拉去以后只能躺地上，各科都已经满了，没位置了！最后我家里人决定让我奶奶在家里走！连追悼会都没法开，殡仪馆都没车拉走，排队等着，尽可能快的拉去火化才能报死亡，否则得等到10号之后！要求开放，是要求一步一步做好防护的开放，而不是让你朝令夕改摆烂式开放！冬季本来就是老年人最容易离开的时候，这个时候摆烂式开放，让医院药房都毫无准备，你把老百姓的性命当性命了吗？！除了会…	评论	病原体 疾病 毒害性 危害性 人群 水平 系统 抵抗能力 防控 能力 医疗 能力 社会 公共卫生 措施 疫情 状态 身体 免疫系统 变差 核酸 医院 药房 中老年人 奶奶 医生 医院 奶奶 追悼会 殡仪馆 排队 火化 老年人 医院 药房 老百姓 性命 性命 口号 漂亮话 粉饰太平	Topic #10	[0.00431082 0.00431224 0.0043112 0.00431274 0.00431094 0.0043114 0.38136803 0.00431286 0.0043113 0.00431055 0.57551701 0.0043109 ]
【中共奉节县委十五届五次全体（扩大）会议召开 全面学习贯彻党的二十大精神 努力在新时代新征程全面建设社会主义现代化新重庆实践中展现奉节新作为】12月28日，中国共产党奉节县第十五届委员会第五次全体（扩大）会议召开。听取和讨论县委常委会工作报告和抓党建工作报告，审议通过《中共奉节县委关于深入学习贯彻党的二十大精神坚决拥护“两个确立”坚决做到“两个维护”努力在新时代新征程全面建设社会主义现代化新重庆实践中展现奉节新作为的决定》和全会决议。出席本次会议的县委委员31名，候补委员6名。县委常委会主持会议。县委书记张果，县委副书记、县长巩义胜出席并讲话。全会全面贯彻习近平新时代中国特色社会主义思想，深入学习宣传贯彻党的二十大精神和市委六届二次全会精神，全面总结县委常委会一年来的工作，推动全县上下牢记习近平总书记殷殷嘱托，坚持生态优先、绿色发展，聚力兴业兴城、强县富民，为加快建设长江经济带上的绿色生…	评论	县委 会议 精神 时代 征程 建设 现代化 委员会 会议 县委 工作 报告 工作 报告 县委 精神 时代 征程 建设 现代化 全会 决议 会议 县委 委员 县委 主持会议 县委书记 县委 书记 县长 讲话 全会 时代 特色 思想 宣传 精神 市委 全会精神 县委 工作 全县 牢记 总书记 生态 优先 绿色 发展 聚力 兴业 强县 富民 建设 经济带 绿色生态 强县 区域性 功能 中心 时代 高质量 发展 高品质 生活 新篇章 全会 决定性 意义 时代 党和国家 政治 成果 理论 成果 制度 成果 成果 时代 政治 成果 历史 时代 战胜 不确定性 确定性 底气 总书记 核心 地位 时代 特色 思想 指导 地位 全党 全国 主心骨 思想 定盘星 指南针 道路 风险 挑战 全县 领悟 决定性 意义 意识 时时 核心 事事 核心 核心 核心 总书记 号令 部署 市委 全会 工作 时代 变革 历…	Topic #2	[1.47079888e-02 2.10087398e-04 9.38738163e-01 3.70720060e-03 3.02938991e-02 5.22835834e-03 2.96979656e-03 2.10061184e-04 3.30428276e-03 2.10036569e-04 2.10045030e-04 2.10081085e-04]
阳过之后再看《失明症漫记》：我发现最危险的，原来不是病毒前几天，随着身边的人接连感染，很多人也不慎中招了。浑身酸疼、鼻塞咳嗽、高烧不退，似乎一夜之间很多人就把这辈子的罪都受完了。而比起身体上的痛苦，心理上的压力更是令人备受煎熬。网上的负面新闻铺天盖地，一出出闹剧轮番上演：先是疯狂囤药、哄抬药价，一盒退烧药被炒到上千元；后又谣言不断，吃大蒜能防病毒、黄桃罐头能灭新冠……搞得人心惶惶；甚至，很多人网购的药物和抗原试剂，还没到手就被人偷走。病毒或许没那么可怕，人性的阴暗与自私，却远远超出了我们的想象。诺贝尔文学奖得主萨拉马戈，在代表作《失明症漫记》中，就描绘过瘟疫之下的丑恶众生相。书中，一种可怕的失明症，像新冠病毒一样突然来袭，并迅速传遍了每个角落。一时间，秩序崩塌，人性泯灭，整个世界俨然成了惨不忍睹的末日修罗场。然而，这场莫名其妙的瘟疫，不过是命运的一只小小触手。真正将这些人推入深渊的，其实…	评论	漫记 病毒 浑身 鼻塞 身体 心理 压力 负面新闻 闹剧 药价 退烧药 谣言 大蒜 防病毒 罐头 药物 抗原 试剂 病毒 人性 想象 诺贝尔文学奖 代表作 漫记 瘟疫 众生相 病毒 角落 秩序 人性 世界 瘟疫 命运 理性 病毒 漫记 故事 回家 司机 牛奶 白色 假装 好心 司机 眼睛 白雾 司机 眼科 眼科医生 检查 眼睛 瘟疫 事态 当局 精神病院 盲人 宿舍 武装 士兵 盲人 眼科医生 妻子 丈夫 假装 失序 社会 暴力 手段 眼盲 迹象 感染者 宿舍 对面 宿舍 盲人 饭量 分配 琐事 姑娘 士兵 传染 盲人 大门 地面 尖叫声 所有人 苍蝇 生命 现实 疫情 后遗症 过度 胡乱 服用 退烧药 病情 盲目 优质 毒株 感染者 医疗 资源 病毒 谣言 信徒 奴隶 理智 铠甲 任由 全身 化作 异响 稻草 作家 理性 发挥作用 意象 病毒 防控 病毒 毒性 消耗 元气 心态 日子 …	Topic #10	[0.00129536 0.00129587 0.00129572 0.02958959 0.10209459 0.00129575 0.11847717 0.09621277 0.27235303 0.00129543 0.37349922 0.00129548]
【中方驳西方媒体抹黑中方防疫措施】针对有个别西方媒体称中方调整疫情防控政策表明中方抗疫理念发生变化，不再重视人民生命安全，中国外交部发言人汪文斌29日表示，有关说法完全违背事实，违背科学，纯属别有用心的抹黑之辞。三年来，中国的防控措施因应疫情形势不断调整变化，但坚持人民至上、生命至上这一点始终没有改变。O网页链接	评论	媒体 防疫 措施 媒体 调整 政策 抗疫 理念 生命安全 事实 科学 纯属 防控 措施 因应 疫情 形势 调整 变化 生命 网页 链接	Topic #1	[0.0047171 0.94811031 0.00471762 0.0047171 0.00471723 0.00471747 0.00471724 0.00471715 0.00471724 0.00471711 0.00471723 0.0047172 ]
学校疫情防控防护办法#微博vc计划##亿点曝光计划# L谈娱记的微博视频 ?	评论	学校 办法 计划 曝光 计划 娱记 视频	Topic #8	[0.01613165 0.01613031 0.01612951 0.01613912 0.01613004 0.01613059 0.01612965 0.01613229 0.82255617 0.01613212 0.01612951 0.01612904]
【年关腊月】天渐冷来疫情狂，防控放开却难防。寒冬腊月剩几天，疫患高发怎过年。 ?	评论	年关 疫情 防控 疫患	Topic #1	[0.03125383 0.65622859 0.03125007 0.03125008 0.03125023 0.03125494 0.03125055 0.03125195 0.03125158 0.03125042 0.03125698 0.03125079]
本年度最后一个工作日。今年没有歌舞升平的大环境。下半年一直在疫情在防控现在在瑟瑟发抖。谢谢崽崽的古灵精怪。谢谢爱人的温柔陪伴。我想说，新的一年，顺风顺水顺心意，万物与我皆可爱。 ?	评论	本年度 工作日 歌舞升平 环境 疫情 防控 崽崽 爱人 陪伴 顺风 顺水 心意 万物	Topic #8	[0.01923333 0.34967937 0.01923583 0.01923083 0.0192335 0.01923555 0.01923111 0.01923199 0.45798584 0.01923227 0.01923602 0.01923436]
#郑州有机构网上售卖核酸采样亭#【来了！上海版核酸亭“变身”发热诊室，还是24小时服务】随着疫情防控形势的变化，为了更好地服务周边百姓，宝山区月浦社区卫生服务中心将门口原先的核酸亭改造成了发热哨点诊室，让有需要的市民不进卫生服务中心就可以配到相应的药品。记者在改造后的发热哨点诊室里看到，医护正忙着给前来的市民进行诊疗。这里每个窗口配备了两名医护人员，一位负责问诊、开药，一位负责拿药。工作人员表示：“以前这里是采样亭，大家对它比较熟悉。发热哨点诊室24小时开诊，里面配备了高年资、有经验的医护人员，为我们的居民进行诊疗。”（东方网·纵相视频 蒋美青） L东方网的微博视频	评论	机构 核酸 核酸 诊室 小时 服务 形势 变化 服务 百姓 社区卫生 服务中心 核酸 哨点 诊室 市民 服务中心 药品 记者 哨点 诊室 医护 市民 医护人员 拿药 工作人员 哨点 诊室 小时 年资 经验 医护人员 居民 东方网 视频 东方网 视频	Topic #7	[0.00367717 0.00367745 0.00367666 0.0036774 0.35389162 0.00367744 0.22222886 0.39078587 0.003677 0.00367673 0.00367687 0.00367692]
#郑州有机构网上售卖核酸采样亭#【来了！上海版核酸亭“变身”发热诊室，还是24小时服务】随着疫情防控形势的变化，为了更好地服务周边百姓，宝山区月浦社区卫生服务中心将门口原先的核酸亭改造成了发热哨点诊室，让有需要的市民不进卫生服务中心就可以配到相应的药品。记者在改造后的发热哨点诊室里看到，医护正忙着给前来的市民进行诊疗。这里每个窗口配备了两名医护人员，一位负责问诊、开药，一位负责拿药。工作人员表示：“以前这里是采样亭，大家对它比较熟悉。发热哨点诊室24小时开诊，里面配备了高年资、有经验的医护人员，为我们的居民进行诊疗。”（东方网·纵相视频 蒋美青） L东方网的微博视频	评论	机构 核酸 核酸 诊室 小时 服务 形势 变化 服务 百姓 社区卫生 服务中心 核酸 哨点 诊室 市民 服务中心 药品 记者 哨点 诊室 医护 市民 医护人员 拿药 工作人员 哨点 诊室 小时 年资 经验 医护人员 居民 东方网 视频 东方网 视频	Topic #7	[0.00367717 0.00367745 0.00367666 0.0036774 0.35389162 0.00367744 0.22222886 0.39078587 0.003677 0.00367673 0.00367687 0.00367692]
#郑州有机构网上售卖核酸采样亭#【来了！上海版核酸亭“变身”发热诊室，还是24小时服务】随着疫情防控形势的变化，为了更好地服务周边百姓，宝山区月浦社区卫生服务中心将门口原先的核酸亭改造成了发热哨点诊室，让有需要的市民不进卫生服务中心就可以配到相应的药品。记者在改造后的发热哨点诊室里看到，医护正忙着给前来的市民进行诊疗。这里每个窗口配备了两名医护人员，一位负责问诊、开药，一位负责拿药。工作人员表示：“以前这里是采样亭，大家对它比较熟悉。发热哨点诊室24小时开诊，里面配备了高年资、有经验的医护人员，为我们的居民进行诊疗。”（东方网·纵相视频 蒋美青） L东方网的微博视频	评论	机构 核酸 核酸 诊室 小时 服务 形势 变化 服务 百姓 社区卫生 服务中心 核酸 哨点 诊室 市民 服务中心 药品 记者 哨点 诊室 医护 市民 医护人员 拿药 工作人员 哨点 诊室 小时 年资 经验 医护人员 居民 东方网 视频 东方网 视频	Topic #7	[0.00367717 0.00367745 0.00367666 0.0036774 0.35389162 0.00367744 0.22222886 0.39078587 0.003677 0.00367673 0.00367687 0.00367692]
为了解党的二十大精神在基层乡村的普及运用情况，持续推动学习贯彻党的二十大精神走深走实、在基层落地生根，助力基层群众把学习宣传贯彻党的二十大精神转化为促进工作和生活的强大动力， 基于此，为深入了解党的二十大精神在基层的宣传与推广情况，曲阜师范大学马克思主义学院知行合一实践队12月10日前往山东省日照市东港区陶家村、富荣村开展实地调研宣讲。在这次的实践活动中，实践队成员严格按照疫情防控的要求，将线下采访实践和线上总结交流相结合，一方面通过集中调研采访日照市东港区的部分基层群众和村干部对党的二十大的认识并进行宣传，另一方面在各自家乡分散实践采访调查了解山东省各地基层对于党的二十大精神相关内容的宣传与推广状况。同时，为确保实践结果的广泛性和可信性，实践队成员们又通过线上分发调查问卷的方式，扩大调研基数，获得更多真是有意义的数据和资料。同时，实践队根据收集到的调研成果也对进一度深入党的二十大精神在…	评论	精神 基层 乡村 情况 精神 基层 助力 基层 群众 宣传 精神 工作 生活 动力 精神 基层 宣传 情况 马克思主义 学院 家村 实地 调研 活动 成员 线下 和线 交流 调研 基层 群众 村干部 宣传 家乡 调查 基层 精神 内容 宣传 状况 可信性 成员 调查 问卷 方式 调研 基数 意义 数据 资料 调研 成果 精神 基层 宣传 工作 前提 基础 资源	Topic #4	[0.00191592 0.0019159 0.18145886 0.00191694 0.61331576 0.00191616 0.00191591 0.0019161 0.17085727 0.01903572 0.00191737 0.00191808]
武汉协和医院：疫情防控进入新阶段以来，协和医院发热门诊日均诊治患者数从40人次左右人次/日上升至360多人次/日，最高日接诊达到1000人次。共收治患者16358人，其中，重症和危重症患者人数为5414人，占总人数的33.1%，为湖北省救治重症合并和危重症新冠患者最多的医疗机构。 ?	评论	阶段 患者 人次 人次 人次 收治 患者 重症 危重症 患者 人数 人数 重症 危重症 患者 医疗机构	Topic #6	[0.0058146 0.00581533 0.00581403 0.00581395 0.00581433 0.00581455 0.93604086 0.00581397 0.00581406 0.00581442 0.00581549 0.0058144 ]
实时播报：【我国布洛芬、对乙酰氨基酚两款退热药日产量达1.9亿片】随着新冠病毒感染调整为“乙类乙管”，防疫工作进入新阶段，药品、抗原检测试剂、血氧仪等各类医疗物资保障供应成为百姓关注的热点。昨天，工业和信息化部召开疫情防控重点医疗物资保障情况新闻发布会，记者从会上获悉，工信部组织山东、湖北、辽宁、河南等重点省份750余家重点企业，千方百计扩大企业产能产量。目前，布洛芬和对乙酰氨基酚两款退热药品日产量达到1.9亿片，新冠病毒抗原检测试剂日产能达1.1亿人份。（北京日报）	评论	对乙酰氨基酚 退热药 日产量 病毒感染 调整 防疫 工作 阶段 药品 试剂 血氧仪 医疗 物资 供应 百姓 热点 工业 信息化 重点 医疗 物资 情况 新闻 发布会 记者 工信 重点 省份 重点 企业 企业 产量 对乙酰氨基酚 药品 日产量 病毒 试剂 人份 北京日报	Topic #4	[0.00310618 0.1050415 0.00310595 0.00310789 0.46734534 0.00310583 0.17349608 0.00310644 0.00310568 0.17142929 0.06094342 0.00310641]
这是转折突变的一年。疫情防控措施的放开让重压之下的经济有了重生的希望。但是，疫情冲击下有的亲人永远地留在了2022年，突兀之间无尽的悲伤在这一年即将结束的时候涌入人们心间。长歌当哭，也难以告慰离去的亲人。『这一年，就此别过』https://mp.weixin.qq.com/s?__biz=MzU5NTQ2Mjk1Nw==&mid=2247487337&idx=1&sn=c4d4cb63dcddddf857817ef6083fbd8a&chksm=fe70d12bc907583d868a5c4a8ada83bca1a2ba37bba8ad272bcd0fc43330151be8f35da32e1b&mpshare=1&srcid=1230FxrwdPP8GUURWXCzEzLB&sharer_sharetime=1672357852932&sharer_shareid=9faffde60b…	评论	措施 重压 经济 重生 疫情 冲击 亲人 亲人	Topic #5	[0.01388942 0.21858339 0.01388969 0.01388906 0.01388912 0.3707098 0.01388905 0.01388955 0.01388929 0.01388931 0.01389163 0.28570069]
新冠感染后怕得心肌炎，该注意什么？查什么？怎么办？#疫情防控全面放开 #奥米克戎 #冬季老年健康指南 ##快手# @快手 L心血管赵宏伟医生的快手视频 ?	评论	心肌炎 指南 心血管 医生 视频	Topic #7	[0.02381889 0.0238158 0.02380969 0.02380952 0.02381325 0.02381243 0.26190476 0.49996949 0.02381495 0.02381038 0.02381128 0.02380956]
2022年快结束了，感觉这一年很快，过得一脸茫然。我甚至回想不起来曾经发生过什么事情。是前几天发烧脑子被烧坏了吗？月初的时候说每一年的重感冒一点症兆都没有发生，转眼就被病毒攻击了，来了一次不是感冒胜似感冒的“大流感”，现在这样说会遭到攻击吗？除了这样调侃我也找不到更合适的形容。总算也经历了第一劫，后面就慢慢来吧，生活虽然艰难但仍要继续前行。说来也是好玩，这一次病毒感染，感觉最难受的就是咽喉部了，一直不断的咳嗽，但也很神奇，除了第一天咳嗽的方式拉伤过一点点喉咙疼痛之外（第二天就好了），除此之外咳得这么难受喉咙却一点都不不痛。按理说我的慢性咽炎应该和这个双重夹击才对。和米哥聊天，他很遗憾三年了学校传统热烈的跨年活动一次都没有得参加。第二年他当学生会主席，各种准备工作得如火如荼，正要摩拳擦掌要大显身手的时候，跨年活动在临近元旦的一周被紧急叫停了，他真的气氛又难过。他说，第一年因为疫情（防控），…	评论	感觉 事情 脑子 重感冒 症兆 病毒 流感 形容 总算 经历 生活 病毒感染 感觉 咽喉部 方式 喉咙 疼痛 喉咙 咽炎 双重 聊天 学校 传统 活动 学生会 主席 工作 活动 气氛 疫情 防控 疫情 帽子 疫情 人生 经历 过程 体验 体验 数据 行者 记录	Topic #8	[0.00367759 0.00367754 0.04543078 0.00367667 0.00367686 0.00367716 0.00367674 0.00367693 0.64625348 0.00367688 0.27522229 0.00367708]
农安县气象台12月30日上午发布短期天气预报：今天白天到夜间，晴，最高气温：-9℃，最低气温：-18℃， 西南风2-3级。明天白天到夜间，晴。1日白天到夜间，晴。万众一心 众志成城 防控疫情。 ?	评论	气象台 天气预报 气温 最低气温 众志成城 防控 疫情	Topic #5	[0.02381297 0.35063444 0.02380958 0.02380961 0.02380976 0.41125762 0.02380997 0.02381113 0.02381055 0.02380979 0.02381451 0.02381007]
【#浙江划拨2000万元省管党费支持疫情防控工作#】记者12月29日从省委组织部获悉，为认真贯彻落实省委省政府关于疫情防控的部署要求，我省划拨省管党费2000万元给11个市和省直4个工（党）委，重点向山区26县倾斜，专项用于支持疫情防控工作。省委组织部强调，这笔党费主要用于3个方面：慰问战斗在医疗救治和疫情防控第一线的医务人员和基层党员干部群众；支持基层党组织和党员开展疫情防控工作，包括购买疫情防控所需的药品、物资，开展医疗救助、帮扶解困等志愿服务活动；补助因新冠肺炎疫情而遇到生活困难的党员、群众。O浙江划拨2000万元省管党费 支持疫情防控工作	评论	省管 党费 工作 记者 组织部 省政府 部署 省管 党费 个市 重点 专项 工作 组织部 党费 医疗 医务人员 基层 党员干部 群众 基层 党员 工作 所需 药品 物资 医疗 救助 志愿 服务 活动 肺炎 疫情 生活 党员 群众 省管 党费 工作	Topic #4	[0.00354678 0.00354706 0.00354739 0.00354624 0.72574741 0.08288563 0.15944703 0.00354662 0.00354661 0.00354626 0.00354671 0.00354625]
【事关退烧药、抗原、血氧仪供应！工信部回应】据“工信微报”公众号消息，12月29日，工业和信息化部召开“疫情防控重点医疗物资保障情况”新闻发布会，对于当前群众关心的退烧药、抗原检测试剂、疫苗、血氧仪等药品及重点医疗物资生产供应情况，一一作出回应。↓↓↓ ?	评论	事关 退烧药 抗原 血氧仪 供应 工信 工信 微报 公众 消息 工业 信息化 重点 医疗 物资 情况 新闻 发布会 群众 关心 退烧药 试剂 疫苗 血氧仪 药品 重点 医疗 物资 生产 供应 情况	Topic #4	[0.00354646 0.00354713 0.00354707 0.00354613 0.77710068 0.00354616 0.00354728 0.13200458 0.00354625 0.05897324 0.00354829 0.00354673]
张玉卓到通用技术集团、国药集团调研强调全力做好重点防疫药品物资生产保供 更好服务疫情防控大局O网页链接 ?	评论	技术 集团 国药 集团 调研 重点 防疫 药品 物资 生产 服务 大局 网页 链接	Topic #4	[0.00704327 0.20832357 0.07320537 0.00704325 0.34855678 0.00704304 0.00704329 0.00704257 0.00704242 0.31357161 0.00704239 0.00704244]
#2022年国内十大新闻#【#新华社评出2022年国内十大新闻#】新华社北京12月29日电 新华社评出2022年国内十大新闻（按事件发生时间先后为序） 1、北京冬奥会、冬残奥会鼓舞世界 2月4日至20日、3月4日至13日，第二十四届冬奥会、第十三届冬残奥会先后在北京举行。在以习近平同志为核心的党中央坚强领导下，各有关部门、各省区市团结协作、攻坚克难，克服新冠肺炎疫情等各种困难挑战，中国向世界奉献了一届简约、安全、精彩的奥运盛会，北京成为全球首个“双奥之城”。我国广大运动员、教练员创造了参加冬奥会、冬残奥会的历史最好成绩。4月8日，习近平总书记在北京冬奥会、冬残奥会总结表彰大会上深刻阐述了胸怀大局、自信开放、迎难而上、追求卓越、共创未来的北京冬奥精神。 2、隆重庆祝香港回归祖国25周年 7月1日，庆祝香港回归祖国25周年大会暨香港特别行政区第六届政府就职典礼在香港会展中心隆重举行。中共中央…	评论	新闻 新闻 新闻 事件 时间 世界 同志 核心 领导 部门 省区市 协作 攻坚克难 肺炎 疫情 挑战 世界 精彩 盛会 全球 运动员 教练员 历史 成绩 总书记 表彰大会 共创 精神 回归祖国 回归祖国 大会 政府 会展中心 总书记 国家 主席 主席 经验 检验 符合国家 民族 根本利益 根本利益 祖国 居民 国际 社会 制度 任何理由 势力 图谋 议长 新闻 谈话 立场 必要措施 国家主权 战区 军事行动 制裁 措施 分子 人员 制裁 胜利 大会 报告 回顾总结 工作 时代 变革 马克思主义 时代化 境界 中国式 现代化 特色 本质 建设 现代化 国家 中华民族 战略 谋划 党和人民 结晶 全国 特色 胜利 政治 纲领 马克思主义 纲领性 文献 大会 工作 报告 决议 章程 修正案 决议 同志 总书记 主席 空间站 建设 历史性 突破 空间站 科学 实验舱 实验舱 核心 精准 实验舱 …	Topic #2	[4.89791521e-04 2.40348576e-01 6.28320552e-01 3.05208477e-02 4.89866575e-04 1.72829716e-02 4.89806318e-04 4.89838407e-04 4.89792653e-04 4.89808482e-04 1.78813825e-02 6.27067667e-02]
男生在备孕前，这几项准备工作要做好，否则就是在做无用功。O网页链接【温馨提示】常态化疫情防控期间，若有此类问题，还需及时就医。#健康##男性健康##医学科普##备孕##健康科普# ?	评论	男生 工作 网页 链接 男性 医学	Topic #1	[0.01923077 0.57613904 0.01923412 0.01923077 0.01923638 0.01923147 0.2315368 0.01923218 0.01923261 0.01923278 0.01923231 0.01923078]
华泰医药代雯团队】先声药业：新冠乙类乙管，3CL抑制剂进展迅速近日卫健委发布《关于对新型冠状病毒感染实施“乙类乙管”的总体方案》，意味着新冠防控政策从预防感染转向强化服务和保障并预防重症，基于此需要进一步加强药品供应保障，尤其是直接抗病毒药物。作为国内进展最快的3CL抑制剂，我们看好先声药业SIM0417的市场前景。?SIM0417临近上市节点SIM0417有望成为国内抗新冠药物中的基石品种，基于：1）SIM0417已完成（12月16日）其III期临床1208名患者的入组，是目前国内进展最快的3CL抑制剂；2）SIM0417已受到监管部门的重点支持，近日江苏省药监局召开专题调度会，强调加大对上沟通和申请帮扶力度，全速办理审评审批、核查检验，我们预计SIM0417最快将于2M23通过EUA获批。?在研新冠抗病毒药品中最具确定性我们认为SIM0417是目前最具确定性的新冠抗病毒药物，在目前新…	评论	华泰 医药 团队 药业 抑制剂 进展 总体方案 防控 政策 服务 重症 药品 供应 进展 抑制剂 药业 市场前景 节点 药物 基石 品种 临床 患者 入组 进展 抑制剂 监管部门 重点 专题 调度会 力度 办理 核查 检验 预计 确定性 确定性 临床 研究 背景 稀缺性 领先 优势 全国 疫情 医护人员 背景 竞品 临床 医院 患者 重症 轻症 居家 轻症 药物 患者 背景 患者 疾病 公司业绩 引擎 品种 快速增长 公司 管线 背景 驱动 公司 业绩 公司 人份 测算 预计 短期内 贡献	Topic #6	[0.00199254 0.00199307 0.00199244 0.00199247 0.00199258 0.00199268 0.51408719 0.00199259 0.00199219 0.46598657 0.00199293 0.00199275]
【天津#市委经济工作会议召开# ：坚定高质量发展方向路径，提振信心真抓实干，奋力开创全面建设社会主义现代化大都市新局面】太好了！振奋人心希望天津越来越好很务实，很接地气。关键是天津各级领导怎么做？关键是把会议精神落地生根，开花结果。会议摘记~会议强调，抓好经济工作，关键在党、关键在人。要把加强党的领导贯彻到经济工作的全过程各方面，加强政治引领、党建保证。要健全和用好抓经济工作的制度机制，加强经济形势分析、经济运行调度，建立现场办公、现场观摩工作机制。要坚持系统观念，加强知识学习，强化实践锻炼，提高抓发展的能力。要发扬务实作风，靠作风吃饭、拿实绩说话，坚持“干”字当头、“实”字托底，深入基层调查研究，摸实情、接地气、增底气，满腔热情地服务基层。要强化担当作为，用好考核指挥棒，为担当者担当、为负责者负责、为干事者撑腰，增强问责的科学性、精准性。要讲好高质量发展的故事，讲好天津人民创新创业的故…	评论	市委 经济 工作 会议 高质量 发展 方向 路径 信心 建设 现代化 局面 关键 领导 关键 会议 精神 开花结果 会议 摘记 会议 经济 工作 关键 关键 党的领导 经济 工作 全过程 政治 经济 工作 制度 机制 经济 形势 分析 经济运行 调度 现场办公 现场 工作 机制 系统 观念 发展 能力 作风 作风 实绩 调查 研究 实情 底气 满腔热情 服务 基层 考核 指挥棒 干事 科学性 精准 高质量 发展 故事 创业 故事 谋发展 发展 能量 部门 高质量 发展 贡献力量 会议 工作 经济社会 发展 病毒感染 形势 细则 力保 转段 有序 科学 精准 防控 疫情 老年人 儿童 基础性 疾病 患者 群体 精心 重症 患者 分级分类 群众 用药 服务 宣传 公众 理性 发展 民生 底线 高度 生活 市场 稳价 油气 调节 压实 责任 特大事故 社会 大局 感染者 注意事项	Topic #2	[0.00105061 0.05176542 0.61423809 0.02346633 0.18099381 0.01912068 0.10411157 0.00105061 0.0010506 0.00105061 0.00105079 0.00105087]
梁万年吴尊友最新说法这二位三年来是国外可疑势力竭力歪曲抹黑的专家。梁万年昨天的讲话要点可以概括为4条：（1）中国从2020年疫情防控开始，就一直在密切判断三方面因素，一是对病原体、疾病的认识，如它的毒害性、危害性，二是人群免疫水平和卫生健康系统的抵抗能力，特别是防控能力和医疗救治能力，三是社会公共卫生干预措施。在重大疫情面前，中国一直考虑这三个方面要达到努力平衡的状态。（2）围绕这一基本理论框架和思维，随着人们对疾病和病原体的认识加深、人群免疫水平逐渐建立、抵抗力韧性增强，中国因时因势不断完善诊疗方案和防控方案。从2020年以来的九版防控方案、二十条优化措施、“新十条”，到调整为“乙类乙管”，无不体现着中国对这三种因素的平衡结果。（3）这种调整不是完全的放任不管，而是更加科学精准地使资源放到最重要的防控任务和救治任务上来。“这次调整的快慢问题，我想历史会证明这一点，我们认为现在的调整是恰…	评论	势力 专家 讲话 要点 因素 病原体 疾病 毒害性 危害性 人群 水平 系统 抵抗能力 防控 能力 医疗 能力 社会 公共卫生 措施 疫情 状态 理论 框架 思维 疾病 病原体 人群 水平 抵抗力 韧性 因势 方案 防控 方案 九版 防控 方案 优化 措施 调整 因素 调整 科学 精准 资源 防控 调整 历史 证明 调整 科学 依法 防控 病原体 变异 情况 监测 全球 病原体 监测 工作 变种 变异 病毒 传播 毒力 通报 防控 方案 医疗 优化 调整 言论 病毒 毒株 基因组 序列 数据 疫情 时间 流感 平台 国家 研制 试剂 疫苗 疫情 传播 毒株 疫情 毒株 保密 工作 全世界 网页 链接	Topic #1	[0.00127892 0.45893666 0.00127966 0.00127944 0.00127904 0.00127885 0.07905862 0.00127911 0.00127889 0.0012792 0.45049253 0.00127907]
{中交建筑宁波项目：关爱员工 共克时艰 }根据当前疫情防控形势，中交建筑宁波项目坚持把守护员工生命安全和身体健康放在第一位，通过发放“健康爱心包”、搭建“防疫信息共享平台”等方式，用心用情守护职工身心健康。在浙东第一波疫情高峰来袭前，中交建筑宁波项目公司快速反应、多方协调，紧急采购了一批防疫物资和应急药品，包括N95口罩、酒精棉片、免洗手消毒凝胶、抗原检测试剂盒等防疫物资，以及蒲地蓝消炎片、医用退热贴、999感冒灵颗粒、法半夏枇杷膏、维C咀嚼片、复方氨酚烷胺片等应急药品，保证在当前医疗资源短缺的情况下员工能及时用药；同时，项目公司充分利用工作群、公众号等渠道宣传防疫指南和普及健康小知识，并动态关注员工的身心状况，及时舒缓负面情绪。中交建筑宁波项目通过多措并举，坚定了全员同心克难的勇气和信心，努力实现战疫保产“两不误”。（通讯员：卢金山）	评论	建筑 项目 员工 共克 时艰 形势 建筑 项目 员工 生命安全 爱心 防疫 信息 平台 方式 用心 职工 第一波 疫情 建筑 项目 公司 快速反应 应急 药品 酒精 棉片 消毒 凝胶 试剂盒 消炎片 医用 颗粒 半夏 枇杷膏 复方 氨酚烷 胺片 应急 药品 医疗 资源 情况 员工 用药 项目 公司 充分利用 工作 公众 渠道 宣传 防疫 指南 动态 员工 身心 状况 负面 情绪 建筑 项目 全员 同心 勇气 信心 战疫 保产 通讯员	Topic #4	[0.00211869 0.00211925 0.00211905 0.00211873 0.33543458 0.08369878 0.07729487 0.12595925 0.00212017 0.25219493 0.11270203 0.00211966]
今日腊肉初八了，古人设腊八节，是佛祖释迦牟尼成道的日子，要喝腊八粥。腊八粥又叫福寿粥，是寺院僧侣所做，据说吃了会得到佛祖保佑。无论按阳历，还是阴历算，?一年都很快就要翻篇了。三年疫情，三年防控，个中滋味，人人自知，也不必过多抱怨。如今新冠病毒虽然未清，但严苛的疫情防控总算是过去了，人们自由了。诗和远方，还在那里等你，你快去吧！?（该组?图片均摄于湖南湘西凤凰县禾库镇禾排村）	评论	腊肉 古人 佛祖 日子 腊八粥 腊八粥 寺院 僧侣 佛祖 阳历 阴历 疫情 防控 个中滋味 病毒 总算 图片 禾库 排村	Topic #10	[0.0161316 0.01613585 0.01613015 0.0161291 0.01613101 0.01613423 0.01613273 0.0161303 0.31694567 0.01613332 0.52173594 0.01613011]
【过个健康团圆年！收好这份返乡防护指南】2023年元旦、春节临近，春运也即将开始。随着国家疫情防控政策的优化调整，您是否想要踏上归途，与千里外的家人过个团圆年？暖心提示：春运人流密集，快乐健康莫大意，收好这份出行健康防护指南，预防病从口入，护您平安回家。（人民网 乔业琼）O过个健康团圆年！收好这份返乡防护指南 乔业琼	评论	团圆年 指南 春运 国家 政策 优化 调整 归途 家人 团圆年 春运 人流 密集 指南 回家 人民网 团圆年 指南	Topic #5	[0.11908271 0.2538277 0.00704263 0.00704278 0.00704242 0.33535156 0.00704252 0.23539356 0.00704493 0.00704258 0.00704343 0.00704318]
#如意甘肃# 【冬春趣玩 临夏有约 临夏州吹响文旅复苏“集结号”】瑞雪冬装迎新春，河州万里气象新。连日来，随着疫情防控措施不断调整优化，文旅市场复苏趋势明显。为抓住政策利好窗口期，临夏州文化广电和旅游局全面落实省文化和旅游厅《关于进一步提振信心加快推进全省文旅行业复工复产的通知》《关于加快复苏全省文旅行业 激活冬春旅游市场有关工作的通知》精神，及早谋划抓开局，提前部署求实效。在坚决落实优化疫情防控措施背景下，以“元旦”“春节”为契机，以紧迫感责任感促进文旅产业复苏振兴，有效激活临夏州冬春文旅市场。详见：O网页链接@微游甘肃	评论	吹响 文旅 冬装 气象 措施 调整 优化 文旅 市场 趋势 政策 窗口期 文化 广电 旅游局 文化 旅游 信心 全省 文旅 行业 复产 全省 文旅 行业 旅游 市场 工作 精神 谋划 开局 部署 优化 措施 背景 契机 紧迫感 责任感 文旅 产业 文旅 市场 网页 链接 微游	Topic #0	[0.33642773 0.17715555 0.22979707 0.0027626 0.00276291 0.00276255 0.00276254 0.00276253 0.00276254 0.00276298 0.00276255 0.23451843]
『交通运输部印发通知优化调整交通运输领域有关疫情防控措施』https://mp.weixin.qq.com/s?__biz=MzI3MDQwMDQ5NQ==&mid=2247579221&idx=1&sn=13aac09aa403e32ae70d4877c0a25d82&chksm=ead258d5dda5d1c3d210fba50a7f03afb6c80775f5760d2744e608907fe39997735da363c1c8&mpshare=1&srcid=1229nKK0ZNbQKw17ZLB53gpS&sharer_sharetime=1672329082261&sharer_shareid=dd1f1776ffc13bf23cba91b573a9e0b6&from=singlemessage&scene=1&subscene=10000&clicktime=16723618…	评论	印发 优化 调整 领域 措施	Topic #1	[0.0161294 0.48547333 0.0161358 0.01612931 0.01613288 0.01612926 0.01613316 0.20133226 0.01612926 0.16801175 0.01612937 0.01613422]
曾光称北京新冠感染率或超80 %专家称今后不排除还需要做核酸 #疫情防控 #快手热点 ##快手# @快手 狗屁不通砖家，资本的狗腿子 L热点资讯的快手视频 ?	评论	感染率 专家 核酸 热点 砖家 资本 狗腿子 热点 资讯 视频	Topic #3	[0.01219863 0.01219795 0.0121952 0.39804102 0.01219648 0.01219623 0.01219723 0.26678517 0.01219719 0.0121971 0.22539686 0.01220095]
【中国疫情防控是否放开太快？官方回应】#官方回应中国疫情防控是否放开太快# 针对中国疫情防控是否放开太快，中国国家卫生健康委员会新冠疫情应对领导小组专家组组长梁万年12月29日在北京接受媒体采访时表示，这种调整不是完全的放任不管，而是更加科学精准地使资源放到最重要的防控任务和救治任务上来。“这次调整的快慢问题，我想历史会证明这一点，我们认为现在的调整是恰当的、是科学的，也是依法的，符合中国防控实际的。	评论	官方 官方 疫情 领导小组 专家组 媒体 调整 科学 精准 资源 防控 调整 历史 证明 调整 科学 依法 防控	Topic #1	[0.00520857 0.94270312 0.00520862 0.00520834 0.00520867 0.00520854 0.00520949 0.00520986 0.00520851 0.00520854 0.00520898 0.00520874]
梁万年吴尊友最新说法这二位三年来是国外可疑势力竭力歪曲抹黑的专家。梁万年昨天的讲话要点可以概括为4条：（1）中国从2020年疫情防控开始，就一直在密切判断三方面因素，一是对病原体、疾病的认识，如它的毒害性、危害性，二是人群免疫水平和卫生健康系统的抵抗能力，特别是防控能力和医疗救治能力，三是社会公共卫生干预措施。在重大疫情面前，中国一直考虑这三个方面要达到努力平衡的状态。（2）围绕这一基本理论框架和思维，随着人们对疾病和病原体的认识加深、人群免疫水平逐渐建立、抵抗力韧性增强，中国因时因势不断完善诊疗方案和防控方案。从2020年以来的九版防控方案、二十条优化措施、“新十条”，到调整为“乙类乙管”，无不体现着中国对这三种因素的平衡结果。（3）这种调整不是完全的放任不管，而是更加科学精准地使资源放到最重要的防控任务和救治任务上来。“这次调整的快慢问题，我想历史会证明这一点，我们认为现在的调整是恰…	评论	势力 专家 讲话 要点 因素 病原体 疾病 毒害性 危害性 人群 水平 系统 抵抗能力 防控 能力 医疗 能力 社会 公共卫生 措施 疫情 状态 理论 框架 思维 疾病 病原体 人群 水平 抵抗力 韧性 因势 方案 防控 方案 九版 防控 方案 优化 措施 调整 因素 调整 科学 精准 资源 防控 调整 历史 证明 调整 科学 依法 防控 病原体 变异 情况 监测 全球 病原体 监测 工作 变种 变异 病毒 传播 毒力 通报 防控 方案 医疗 优化 调整 言论 病毒 毒株 基因组 序列 数据 疫情 时间 流感 平台 国家 研制 试剂 疫苗 疫情 传播 毒株 疫情 毒株 保密 工作 全世界 网页 链接	Topic #1	[0.00127892 0.45893666 0.00127966 0.00127944 0.00127904 0.00127885 0.07905862 0.00127911 0.00127889 0.0012792 0.45049253 0.00127907]
[truncated: 14,278 more rows]
