# Supplementary material for: How online public opinion evolves before and after policy adjustments in response to major public health emergencies
Source: Front Public Health. 2025 Jun 9;13:1438854. doi: 10.3389/fpubh.2025.1438854 (PMC12183273; doi:10.3389/fpubh.2025.1438854)
Supplement: Supplementary file 7 [file Table_7.xlsx]

## Sheet: Sheet1
博主	微博正文	日期	用户类型	性别	评论	点赞	转发	地区	时间1
长白饮冰	有人知道广东省汕头市澄海区广益街道疫情咋样嘛？我这边快递小哥单子打不出来就是寄不了#汕头疫情# ?	2022年11月11日 00:00	普通用户	女	0	9	4	江苏	20221111
快打电话诶	#石家庄疫情##石家庄疫情防控# ?	2022年11月11日 00:54	普通用户	男	0	0	0	河北	20221111
你的口罩戴着吗	#广州疫情防控# 宜家嗌封果滴人咧，到时被人封住左唔好系个微博度叫喔，封住你都系为大家好咋嘛，就算你左右三村都冇野，成条街都冇几个，打够三针，日日24h核酸，都封q实你，工冇得翻，钱冇得拿。喺唔喺先，都系为大家好啊嘛，饿q死都系为大家好 ?	2022年11月11日 00:54	普通用户	女	0	0	13	其他	20221111
让你开心	鸡粪人心的时刻#疫情防控发布会要多讲办法少打悲情牌# L让你开心的微博视频 ?	2022年11月11日 00:54	名人	女	0	0	1	海外	20221111
周杰困	广州番禺严格控制人员流动 为期五天#番禺 #广东dou知道 #疫情防控 #广州 L周杰困的微博视频 ?	2022年11月11日 00:55	普通用户	女	0	0	0	台湾	20221111
今麦郎茉莉花茶	#宁晋疫情防控#查一查邢台吧 ?	2022年11月11日 00:55	普通用户	女	0	0	0	其他	20221111
平手的姆明	#广州疫情防控#犀鸠利啦，电鸡都唔比上路，即系外卖都点唔到啰真系丢那星 ?	2022年11月11日 00:55	普通用户	女	0	15	15	广东	20221111
林俊倔	广州番禺：强化社会面疫情防控措施，11月9日至13日市民原则上非必要不外出 L林俊倔的微博视频 ?	2022年11月11日 00:55	普通用户	女	0	0	0	海外	20221111
陈皮鸽鸽1640	#石家庄疫情防控# 这批大学生是真的惨，不仅没体验到什么校园生活，连基本人权都保证不了了。 ?	2022年11月11日 00:55	名人	女	0	19	126	其他	20221111
Eason距话俾所长我做	#广州疫情防控#被指到的你 身体健康 百病不侵 2广州 ?	2022年11月11日 00:55	普通用户	男	0	2	27	广东	20221111
迷妹不迷路-N	#广州疫情防控#你班柒頭 真係忍你地好耐了 早就應該封啦 搞勿Q非必要喈 而家周圍都係 咪話我講啦 三日邊有可能搞得掂 肯定又推遲推遲再推遲 睇你班柒頭搞几日先搞得掂 ?	2022年11月11日 00:55	普通用户	女	0	4	35	其他	20221111
这里是仔仔的第二个微博	广州海珠区强化全域防控措施：地铁、公交、出租车、网约车暂停服务【来源：财联社、今日江都、南京广播电视台、扬子晚报】（后3文报的都是江苏疫情，需点击链接）【广州海珠区强化全域防控措施：地铁、公交、出租车、网约车暂停服务】财联社11月11日电，广州海珠区发布关于强化全域疫情防控措施的通告，经专家研判，决定11月11日0时至11月13日24时强化全域疫情防控措施。其中提到，强化社区管控。所有市民原则上居家，在严格落实个人防护的前提下，每天每户可安排1人，按照“分时有序、分区限流”方式，就近购买基本生活必需品，或到小区、指定区域无接触式领取网购生活必需品。强化交通管控。地铁、公交、出租车、网约车暂停服务。内环路、华南快速、南环高速、南沙港快速路保留作为跨区通道，上述通道在海珠区内的出入口封闭。O网页链接 ???O网页链接O网页链接 ???	2022年11月11日 00:55	普通用户	女	0	0	0	其他	20221111
努力努力在努力Yx	#广州疫情防控#好了，天河明天继续上班，加油 ?	2022年11月11日 00:55	普通用户	男	0	1	6	其他	20221111
o吹个泡泡吧o	小潘大半夜被宁波疫情防控打电话叫去隔离，说9号在宁波地铁和新冠确诊是密接，我俩努力回想9号都去了哪里然后小潘喜提红码 ?	2022年11月11日 00:56	名人	女	0	23	14	其他	20221111
月球野餐记_	#广州疫情防控#希望快点好起来，我朋友已经变成红码了，整个公司的人全红了。 ?	2022年11月11日 00:56	普通用户	男	0	0	0	福建	20221111
采桑姐姐	#广州番禺全区一半镇街出现病例#这个病毒传染性太强了，冬季更难控制。基层防控人员面临的难度、强度可见一斑……需要养家糊口的低收入者们也是艰难。疫情之下，谁都不容易…… ?	2022年11月11日 00:56	普通用户	女	1	0	5	四川	20221111
丿山顶洞人	#广州疫情防控#那个破小行星什么时候撞 真等不及了 整天核酸核酸防疫防疫的 劳资从高三到大三一生最好的时光就搁这光搞这个破疫情 出去旅个游还得跟摸奖一样生怕摸到个大奖 有完没完了 ?	2022年11月11日 00:56	普通用户	男	1	4	56	其他	20221111
云雨倪	周日，在校外吃饭的时候，看到了广州1900+的新增，我的第一想法是，该不会这是我在校外吃的最后一餐了吧，结果，还真是一语成谶周一，下午本想出去吃，然后，然后就出不去了周三，连着几天2000+新增后，老师上课才上了一节，下课后，接了个电话，回来就跟我们说，下课了，下课了，然后她自己就赶紧收拾收拾走了，接着就看到群里的疫情防控的紧急通知，连跨校区都不行了，美团优选也不能点了，课程也只能线上了，工人也走了，彻底封校了周四，唉，组会不是取消了而是线上了才四天，我就开始想念对面的伙食了P1~3能让我干两碗饭的小炒P4~6出不去的那天天气好好，可惜不能去吃好吃的P7~9今晚做核酸的路上	2022年11月11日 00:56	普通用户	女	0	2	2	广西	20221111
TiAmoCosi	#广州疫情防控#wjw吔?啦！一早唔封彻底宜家过左咁耐先话彻底封，你地是唔是脑穿窿智障啊？索嗨！ ?	2022年11月11日 00:56	普通用户	女	0	0	7	海外	20221111
Porupuesto	#沈阳疫情防控#鞍山到沈阳用隔离吗 ?	2022年11月11日 00:56	普通用户	男	0	10	2	其他	20221111
陈十九啊	#邢台疫情##宁晋疫情防控# 把人命当儿戏，各个学校相继中招，都有阳的了，愣是把孩子送回家，宿舍十几个人守着五个馒头守了四天，断水断粮，那些可是十五六大的孩子，他（她）们当时该多孤立无援啊你们这些领导配当领导吗，发现问题第一时间不解决问题而是逃避问题，这样真的良心多的去吗。。。。。 ?	2022年11月11日 00:56	普通用户	女	1	1	40	其他	20221111
我寂寞寂寞才好1988	知道买不到蔬菜水果，所以我买了一瓶维生素C，维生素B也买了一瓶，反正家里面条还有很多很多，我觉定天天吃面条。#广州疫情##海珠区##广州海珠区疫情防控# 2广州·澳力运动馆 ?	2022年11月11日 00:56	普通用户	男	0	2	1	其他	20221111
差生文具是真的多	#宁晋疫情防控#上面的看看吧，真的有点担心，当危险就在身边，一切都没有生命安全重要啊！邢台挺住！ ?	2022年11月11日 00:57	普通用户	女	0	0	39	河北	20221111
胖胖的女孩哇	广州市白云、番禺疫情仍处于胶着状态#广东dou知道 #本地新闻 #疫情防控 L胖胖的女孩哇的微博视频 ?	2022年11月11日 00:57	普通用户	女	0	0	0	北京	20221111
深度沉迷于代码世界的小欧气柯基	#广州疫情防控#广州加油 ?	2022年11月11日 00:57	普通用户	女	0	0	0	其他	20221111
一只的咕噜咕噜	#宁晋疫情防控# 你有钱没地方用？非得拿来降个pi的热搜啊 河北你这次真的太6了 ?	2022年11月11日 00:57	普通用户	女	0	1	15	其他	20221111
BorahaeEGG	#广州疫情防控#日日夜晚十一二点发通告 早唔封宜家搞到隔离区严重先封 这就是广州防控 ?	2022年11月11日 00:57	名人	女	1	0	5	海外	20221111
诺诺说爸	广州荔湾区关于强化社会面疫情防控措施的通告，地铁这四个站停止对外服务#疫情防控 #广州疫情 L诺诺说爸的微博视频 ?	2022年11月11日 00:57	普通用户	女	0	0	0	北京	20221111
巴里日月	#广州疫情防控# 明显比病毒打穿防啦，以为自己中用老办法可以搞掂。新疆封了三个月，日日都有新增。继续死鸡撑饭盖啦，继续执行所谓第九版精准防控 ?	2022年11月11日 00:57	普通用户	男	0	0	0	广东	20221111
照下镜子	#宁晋疫情防控##石家庄疫情##河北疫情# ?	2022年11月11日 00:57	普通用户	女	1	0	18	其他	20221111
捂着喊0826	#广州疫情防控#已经六天没上班了 ?	2022年11月11日 00:57	普通用户	女	0	8	2	广东	20221111
乐乐视频哦	广州教育局：8区暂停线下教学南沙从化增城除外#疫情防控 #本地新闻 #广东dou知道 #教育 #线下教学 L乐乐视频哦的微博视频 ?	2022年11月11日 00:57	普通用户	女	0	0	0	北京	20221111
陈雪add茹	最近为新疆疫情的事失眠了，每天翻看当地的超话，去了解老百姓的声音，我不知道我能为新疆做什么。 以前觉得自己去完成好自己的工作就好了，但新冠扭曲了常态的生存环境。上海那套模式能搬到新疆用吗？精准防疫一个片区封几天在新疆有用吗？怎么样的方式管得住?管住了怎么保障民生?或者放任自流的群体免疫?我还在艰难地寻找答案。。。揪出利益的结很关键，提高疆内干部素质很关键，打通中央连接新疆基层的通道很关键，恢复内地和疆内人民的信心很关键。 看到从内地去新疆的伙伴流血流汗，我心里难受，我也没想要退缩。其中民族的、地方的、宗教的、利益的因素有很多，让我们参与到新疆建设确实很有难度，但是我们的参与同样很有意义。希望赤诚之心得偿所愿。 一个向往诗和远方的人的碎碎念 2022.11.11 望新疆加油#新疆乌鲁木齐疫情##严格落实疫情防控九不准要求##二十大精神##库尔勒回应市民从方舱送医后医治无效死亡#	2022年11月11日 00:58	普通用户	女	0	0	3	湖北	20221111
玺选	#广州疫情防控#我是来看实时报道的，想了解一下情况 ?	2022年11月11日 00:58	普通用户	女	0	0	0	广东	20221111
时安bx	#广州疫情防控#要封就麻溜点吧，我不想搞到像上海几个月，看不到尽头，还有两个月过年，我要回家，虽然家也遍地开花了，广州，你最好撑住 ?	2022年11月11日 00:58	普通用户	女	0	1	16	广东	20221111
瑶碧丹华	#广州疫情防控##广州海珠区疫情防控#继此前#广州海珠区社会面疫情防控延长至11日#海珠再次延期解封：“11月11日0时至11月13日24时强化全域疫情防控措施”。嗯，等到13号再看吧！图为海珠零点后#广州海珠区社会面疫情防控延长至13日##广州海珠严格控制人员流动##海珠区强化社区管控#??? ?	2022年11月11日 00:58	名人	女	0	4	5	广东	20221111
单纯的小兔兔	广州市新增2637例新冠病毒本土感染者#广东dou知道 #本地新闻 #疫情防控 L单纯的小兔兔的微博视频 ?	2022年11月11日 00:59	名人	女	0	0	0	上海	20221111
米_oo	#广州疫情防控#最后走番旧路，没出年年底先封。到时国家都开放免疫了。结束E班PK请扯吧。广州吾需要你?? ?	2022年11月11日 00:59	中高级达人	女	0	0	4	广东	20221111
Wwennvoe-	#广州疫情防控# 天河区的天选打工人睡醒还是继续打工 ?	2022年11月11日 00:59	名人	女	0	1	18	其他	20221111
ExMilistDand	#新疆疫情防控动态##新疆乌鲁木齐疫情##新疆##我给新疆加个油# ?	2022年11月11日 00:59	普通用户	女	0	0	1	河南	20221111
柯基不是基-	#广州疫情防控#天选天河 ?	2022年11月11日 00:59	普通用户	女	0	0	4	其他	20221111
在桃公主呜	#广州疫情防控#天选打工人 ?	2022年11月11日 00:59	普通用户	男	0	0	0	其他	20221111
花光所有运气去遇见你	#广州疫情防控# 各种消息满天飞会封城吗 听说今天广佛交界处封了？明天还能去佛山上班吗囤粮囤粮 ?	2022年11月11日 00:59	普通用户	女	0	1	1	广东	20221111
你哈哈什么哈哈哈	#广州疫情防控# 23:58發公告，00:00封橋。俾足你地兩分鐘準備再開跑，哩d先叫廣州精神！仲唔講聲多謝領導？祝距升職加薪冚家富貴又榮華 ?	2022年11月11日 01:59	普通用户	男	2	21	131	其他	20221111
姜幼仪	#广州疫情防控#只囤了对广州市政府的信任 ?	2022年11月11日 01:59	普通用户	女	0	6	14	广东	20221111
西城的默默	#广州疫情防控#大半夜偷偷摸摸给红码？？我发癫了，连你也发癫了吗？大家一起发癫啦哈哈哈哈哈哈！ ?	2022年11月11日 02:44	普通用户	女	0	0	0	广东	20221111
EmilyMXY	#广州疫情防控#疫情退退退！让我去上班 ?	2022年11月11日 02:44	名人	女	0	0	0	广东	20221111
巴里日月	#广州疫情防控# 封又封五住，放又五放开。继续内耗继续赢。继续为左细路老人家无后遗症。继续死鸡撑饭盖做大戏 ?	2022年11月11日 02:44	普通用户	男	0	0	0	广东	20221111
姜幼仪	#广州疫情防控#打工人半夜三更不睡觉 睡眠又废了 明天又是困成狗的一天 ?	2022年11月11日 02:44	普通用户	女	0	0	1	广东	20221111
HorrorLives	#广州疫情防控#三年啦你准备左d咩啊？基础医疗设施有冇增加啊？对于老人免疫力低下群体的保护措施有冇啊？封控的社会保障有冇做好啊？对企业有冇艰难补助啊？系咪要谂下引进d已经被证实比较有效的疫苗同药品？以上你都知道要做，但就系唔做，咁明显就系唔在乎。反正韭菜。再同我讲保护老人小孩你个脑都唔多好用，建议即刻折埋。到时候经济崩溃，一发癫又要开放，毫无准备，超额死亡对大佬嚟讲算咩喔	2022年11月11日 02:45	普通用户	女	17	0	134	广东	20221111
芣苡薪樗	支援疫情防控的第四天，面对封控区里疲惫的群众，好想告诉他们，我们更加焦虑。看看我们的居住环境和工作时长，能在家里躺平是多么幸福的事情。啥时候才能回家，要入冬了，想念整洁的房间，想念干净的被子，想念一碗哪怕只是清汤寡水的热汤面。 ?	2022年11月11日 02:45	普通用户	女	0	0	0	江西	20221111
平衡点在路上	#广州海珠区疫情防控#蟑螂都抓不完你还抓病毒。 ?	2022年11月11日 02:45	普通用户	男	0	2	20	广东	20221111
l的句号	#宁波疫情防控#真的会谢，大半夜盆友圈刷着刷着就封校了，千万别像上学期那样了，求求了。女朋友为了我跑了一千多公里来宁波实习，我就想能陪陪她 ?	2022年11月11日 02:45	普通用户	女	0	0	7	其他	20221111
淘途有你	#重庆疫情# 新增109+517，非必要不离开中心城区范围。为尽快扭转疫情防控局面，快速找出隐匿传染源，接下来，中心城区各区将实行一天一次的区域核酸检测，其他区县将根据疫情处置和防控工作需要，对特定区域开展相应频次的核酸筛查。倡导中心城区各区人员非必要不离开中心城区范围，中心城区以外区县人员非必要暂不前往中心城区，确需离开中心城区范围的，按要求提前向目的地社区、单位报备，并持48小时内核酸检测阴性证明前往；前往市内其他区县的，按要求实行“落地检”“3天2检（两次检测时间间隔24小时以上）”，第二次检测结果出来前严格居家。#重庆疫情防控# #航空# #淘途有你资讯#	2022年11月11日 02:45	企业	女	0	0	0	北京	20221111
红红红红多次重复重复滚滚滚滚滚	#广州疫情防控#挑拉声 ?	2022年11月11日 02:46	普通用户	男	0	0	0	广东	20221111
隐身守候006	统筹做好疫情防控和保供应保民生等工作，持续加强防控措施落实、物资保供稳价、生产生活要素保障供应等进行调研。 ?	2022年11月11日 02:47	普通用户	女	0	0	0	新疆	20221111
復虚知常	#广州番禺全区一半镇街出现病例#面对病毒并非躺平，而是积极的态度去与病毒作斗争。无论防控，还是加强疫苗和药物研究，都不要惧怕病毒，也不惧怕讨论。应对病毒无论在政策上还是执行上都属于智斗，因为不仅仅是某一个领域的问题，而是涉及到了各个领域方方面面。这种复杂性与经济问题很相似。辩证的看也是对社会治理和群策群力的一次锻炼。很多事情都不是一刀切那么简单，也不是靠着蛮力就能成功。个人在任何环境中都可以把病毒带来的困难当做一次身心挑战。逃避与恐惧才是我们的大敌。不仅仅疫情防控需要精准精细化，绝大多数社会治理问题都是复杂的，要早日脱离二元论，辩证的去看问题，既要看整体，也要看其与各个因素的联系，不能简单的以好和坏来评价。	2022年11月11日 02:47	普通用户	男	0	0	1	其他	20221111
嚣张的小火龙	#抗疫行动##沧州疫情防控##疫情退去后的第一天你打算去做什么# 疫情快快结束 2沧州 ?	2022年11月11日 02:47	普通用户	男	0	0	2	北京	20221111
萝卜王不喝白开水	#广州疫情防控#速速搞掂 真系好9烦 ?	2022年11月11日 02:48	名人	女	0	0	4	广东	20221111
薯片家的磨叽	#广州疫情防控# 哈哈哈哈粤韵风华 ?	2022年11月11日 02:48	普通用户	女	0	0	0	其他	20221111
苏黎不困	她还是一个小孩子她有什么错？她仅仅只是一个小孩子难不成让她为你们的不作为买单吗？#宁晋疫情防控# 醒醒吧好吗？这世间唯一不变的就是风水轮流转 ?	2022年11月11日 02:48	普通用户	女	3	10	65	河北	20221111
举个粒子吅	#新疆新增无症状657例#真恶心。#乌鲁木齐疫情防控##新疆# ?	2022年11月11日 02:48	普通用户	女	0	0	0	上海	20221111
mandylvMM	#广州疫情防控#真的崩溃了 ?	2022年11月11日 02:49	中高级达人	女	0	0	1	广东	20221111
就酱_怎么又不可用	#广州疫情防控# 我昨晚就在纠结要不要买菜，想着现在还两千每天，肯定明天还要继续，所以，下单了很多菜……就没什么肉而已，不过现在还没送到，明天不知道能不能送来 ?	2022年11月11日 02:49	普通用户	男	0	2	2	广东	20221111
拯救世界的银溪君	在走廊里碰见同年级的韩国朋友，她问我今年打算回国吗，我苦笑：因为隔离外加要重新办签证，假期时间是不够回去的，只有等爸妈来反向探亲。而她博士以来保持了至少一年回一次韩国的频率，我又说到身边不少中国同学已经三四年没回去了，她惊讶到：那你们肯定还是很想家吧？我心里想，说实话按照国内这个疫情防控措施，我的确是觍不起脸去要求更宽松的境外入境隔离措施。在一旦有阳性就会波及到身边很多人的情况下，境内的人不想境外的人轻易进来有多么恶毒么？当然不是，只是很自然的避险心理罢了。矛头对不准该对的人时，矛盾就只能在大家之间积累、消磨。只是本不该是这样的。	2022年11月11日 02:49	普通用户	男	0	5	10	海外	20221111
MissChamCham	10月底果阵彻底封几日先有可能控制得住，果阵净识得辟谣，结果搞个非必要原则上又可以出来嘅海珠静默，家下搞到遍地开花，番禺荔湾一镬熟，白白浪费左2个礼拜，日日测核酸好似好过瘾，最后变上海甘就真系冚家富贵啦#广州疫情##广州海珠区疫情防控# ?	2022年11月11日 02:49	普通用户	女	0	0	51	广东	20221111
咻咻睡醒了没	#广州疫情防控#刚刚开开心心买完东西，就给我封了，我滴快递，你回不了家的这段时间，mama会一直想你 ?	2022年11月11日 02:51	普通用户	女	0	0	1	其他	20221111
Vaiden	#广州疫情防控#按照呢个速度 海珠区系咪可以群体免疫 ?	2022年11月11日 02:52	普通用户	女	0	48	41	广东	20221111
Dancer小钳	#厚街##厚街疫情防控# 喊停线下活动，倒是给我们普通外地老百姓补贴房租啊！喊停倒是给点实际行动给我们这种煎熬的初创型公司补助啊！那么多年来什么时候见做出行动啊？做个核算都跑福神岗交钱做核算！ 疫情没有防控好，我们遵守防控工作，可我们每个月房租都要交、公司5个员工工资也要发，这些损失做核算的公司是不是该拿钱出来补助初创公司？做个招牌城管死死盯着就知道收钱，装修清理垃圾环保工人死死盯着垃圾桶不让倒垃圾！处处收钱！ 2东莞·东莞厚街万达广场	2022年11月11日 02:52	普通用户	男	0	1	5	广东	20221111
#NAME?	搞笑！写教案写到这个点！昨天改作业改到这个点！白天的时间在干嘛？忙着在劳动基地种菜，浇水，施肥。忙着在收集学生家长各种学习截图（禁毒？！学宪法？！）忙着完成各种疫情防控表格忙着晨午检，测温登记忙着看管课间追赶打闹的现象忙着提醒大家做好“一盔一带”忙着做社团的陶瓷手工忙着带学生参观各种劳动基地并拍照忙着完成各项德育作业忙着做各种安全教育并拍照忙着……上着课也丝毫不敢漏掉半条各个大群的工作消息，不然就是通报批评。要把班主任平均分给班里每位学生，时刻监督他的一言一行，一举一动。学生从家里来学校，没戴口罩，是老师工作不到位！学生从家里乘坐摩托车来学校没戴头盔，是老师工作不到位！悲哀！	2022年11月11日 02:52	普通用户	女	0	0	0	湖南	20221111
是谁动了我的微博呀	一个妈妈的不眠夜。11月10日，我的儿子去福州连江县出差准备回天津。因为福州疫情严重，连江县疫情防控政策返回连江必须隔离三天，所以，导致没有出租车愿意出连江，因此我儿子就没有如约赶上飞机，导致后面一连串的奇葩遭遇。在好心人的提醒下，坐火车到上海转机，晚上九点左右到了上海，落地做核酸了，在连江也是做了核酸出来的，而且核酸结果是阴性。可是，我们的大上海，大都市，不认连江的核酸结果，并且在行程码上看到福州字样就拒绝孩子住店，根本不听任何解释，也不看具体位置，到底是什么风险等级，从国家相关查询APP中，可以查到连江是常态化管理，孩子手里也有车票，但没有人理会。硬生生的把孩子拒之门外，让一个辛苦打工的年轻人露宿街头，流落街头，他该有多么无助。这就是大上海的政策，大上海的人性。半夜了，核酸结果都没有出来，我建议孩子到附近派出所寻求警察的帮助，结果，大家能想到吗？派出所的大门都没有进去，被一个看门的不…	2022年11月11日 02:53	普通用户	女	0	2	1	广东	20221111
如果窩帶著醉意出生	#广州疫情防控#感受一波粤韵风华，虽然我不懂粤语 ?	2022年11月11日 02:54	普通用户	男	0	2	1	广东	20221111
古小月1008	又一次到岗上班了这就是疫情防控下我栖身的小窝 ?	2022年11月11日 02:54	普通用户	女	0	0	1	新疆	20221111
欲揽星河入旧梦	#沙坪坝疫情防控#大晚上的拉铁皮！人睡着了都给拉铁皮duangduangduang声音砸醒了！确实有点东西 昨天晚上十点多封公司小龙坎小正街那边，现在凌晨一两点了封我渝碚路陈家湾这边，牛的真的 ?	2022年11月11日 02:54	普通用户	女	0	2	3	重庆	20221111
西城那个蛋蛋	#广州疫情防控#半夜emo碎碎念：老毛病犯了又头痛了实在痛的?睡不着?爬起来磕了最后两颗药?结果发现大半夜偷摸丢红码天天核酸积极配合你说要封村要封楼要管控大铁板直接围起来水马直接拉过来我们就老老实实在家蹲了半个月你说解除封控后要凭24小时核酸进出也老老实实扫码出入去上班现在你要封路要封区那我们也不会说不配合但你给红码什么意思？？我真是?谢谢你，更睡不着了?一激动头快直接炸掉?现在就跟脑浆被搅了一样想吐还?喘不上气?哈哈哈哈哈哈哈哈哈哈?广州，真有你的你?逼	2022年11月11日 02:55	普通用户	女	0	2	0	广东	20221111
電子相機	#广州疫情防控#广州人不如全部鼠光好了 ?冠就不会在尸体传播噜 ?	2022年11月11日 02:55	普通用户	男	0	1	0	广东	20221111
云南昆明老杜	《中共中央政治局常务委员会召开会议 听取新冠肺炎疫情防控工作汇报 研究部署进一步优化防控工作的二十条措施 中共中央总书记习近平主持会议》中共中央政治局常务委员会11月10日召开会议，听取新冠肺炎疫情防控工作汇报，研究部署进一步优化防控工作的二十条措施。O网页链接 ?	2022年11月11日 02:55	普通用户	男	0	0	1	云南	20221111
银河有迹可循lllldm	被疫情防控和加班搞抑郁了， ?	2022年11月11日 02:55	普通用户	男	0	0	0	其他	20221111
并态吸拖K	#广州疫情防控# 我地班无厘头鸠被#广州红码# 嘅苦主应该隔离期间每晚集体冥想打坐，将木星逆行双鱼座嘅业报弹翻落去班仆街度，等佢地原地内爆人体对折塞嗨翻个猪鼻入钢门，而家天空三个T square睇下边个玩谢边个 ?	2022年11月11日 02:56	普通用户	女	0	0	2	广东	20221111
倾晗-Kelly	#广州疫情防控#海珠明天真的没菜了吗？ ?	2022年11月11日 02:56	普通用户	女	0	21	12	广东	20221111
弹琴的黄月英	#重庆疫情# 主城几个区防控措施，本地宝发的……我截图过来大家看看，我家存粮还算多，还好还好。 ?	2022年11月11日 02:56	普通用户	女	0	4	2	海外	20221111
空气管家啊威	封闭管理→_→“静默”→_→“强化全域疫情防控”中华文字博大精深 ?	2022年11月11日 02:56	普通用户	男	0	0	0	广东	20221111
蒸几只大闸蟹_	#广州疫情防控#真系粤韵风华 笑7死 ?	2022年11月11日 02:56	普通用户	女	0	6	4	其他	20221111
春城旧友1958	春城资讯?????? 今天是11月11日，星期五。今天早上天气多云，预报有小雨。实时温度4度，白天最高温度14度。?????? 今天是“双十一”，愿更多的人理性消费。可是电商越发达，实体经济越堪忧……?????? 今天是“双十一”，愿更多的有情人走到一起，愿青年男女早日脱单。（包括儿子 ? ）?????? 11月9日，全国新增本土确诊病例1133例，其中广东500例，河南178例，重庆123例，内蒙古107例，四川48例，北京34例，新疆32例，云南14例，黑龙江9例，辽宁4例，浙江3例，吉林无。?????? 11月9日，全国新增本土无症状感染者7691例，其中广东2507例，河南1065例，内蒙古1019例，新疆657例，重庆633例，黑龙江325例，青海276例，甘肃237例，山西152例，湖北113例，湖南94例，河北、云南各91例，北京61例，辽宁16例，吉林6例，浙江3例。??…	2022年11月11日 02:56	普通用户	男	0	0	1	吉林	20221111
小小新z	#广州疫情防控#想不到半夜打开群，见到群友在抢菜 ?	2022年11月11日 02:56	中高级达人	女	0	1	3	澳门	20221111
_今晚打边炉	#世界将我包围##海珠区##广州疫情##广州疫情防控# 海珠人今晚的双十一是抢菜 ?	2022年11月11日 02:56	中高级达人	女	0	15	29	广东	20221111
爱仰泳的小七	#广州疫情防控#这样的日子，啥时候是个头啊 ?	2022年11月11日 02:56	普通用户	女	0	0	0	云南	20221111
MrGn丶	#宁晋疫情防控#降热搜，删超话，没谁了，一直发，一直删，up ?	2022年11月11日 03:58	普通用户	男	1	1	7	河北	20221111
柳瑞成	宁晋县疫情防控#今天星期五##周五奖励一下自己# O网页链接 ?	2022年11月11日 04:20	普通用户	男	0	1	0	河北	20221111
双草旧梦	#广州疫情防控#真服了 广州卫健委同志你睡了吗我睡不着 现在可精神了 呵 楼下市场凌晨个个在抢菜吵死了！！！好烦啊！要是有一个?附近大家就全完了！我还以为谁那么缺德凌晨不睡觉在楼下打架！ ?	2022年11月11日 04:21	普通用户	女	0	6	29	广东	20221111
王猴犟相	#广州番禺全区一半镇街出现病例#11月10日广州市疫情防控新闻发布会，广州荔湾开展全覆盖“抗原+核酸筛查”，荔湾区将陆续发放抗原试剂，全区居民每人5份，自测结果每天上传“穗康”#广东dou知道 #战疫dou知道 #直击广州疫情防控。 L王猴犟相的微博视频 ?	2022年11月11日 04:23	普通用户	男	0	0	1	海南	20221111
为什么不去问问神奇的阿晴晴呢	#广州疫情防控#调理劳务兰花系 ?	2022年11月11日 04:23	普通用户	女	0	0	4	广东	20221111
YOU居台州	#YOU居台州# #台州#【紧急通知 │ 今天（11月11日），椒江海门街道开展全员核酸检测】2022年11月10日，椒江区在集中隔离点发现1例新冠肺炎初筛阳性感染者，根据最新疫情防控形势和上级工作部署，为切实保障广大人民群众身体健康和生命安全，现定于2022年11月11日在椒江全街道范围内启动区域全员核酸检测。海门街道全体市民（含外来人员），检测时间：05:00-10:00！有关事项通告含具体检测点位公布↓↓↓#椒江# #椒江疫情防控# 2台州·椒江区 O紧急通知 │ 今天（11月11日），椒江海门街道开展全员核酸检测	2022年11月11日 04:24	普通用户	女	0	0	0	浙江	20221111
一起活到自由pro版	#广州疫情防控# 广州加油哇，我猴想翻屋企噶感觉从来没有这么严重过啊，好担心家里那边 ?	2022年11月11日 04:25	普通用户	女	0	0	0	北京	20221111
一蓑烟雨任平生-97	#广州疫情防控#我只想知道我什么时候才能抢到菜被封13日，现在买不到菜。焦虑。 2广州 ?	2022年11月11日 04:28	中高级达人	女	0	10	1	广东	20221111
Treppenwitz-_	#广州疫情防控#呢次真系要食谷种咯[交税] ?	2022年11月11日 04:29	普通用户	女	0	0	0	广东	20221111
面对自己妹妹	面对反复疫情，心态出现“撑不住”的情况，我们应该如何调节和应对？##广东dou知道 #广州加油战胜疫情 #共同助力疫情防控 #致敬疫情前线最美逆行者 #调节心情的方式 L面对自己妹妹的微博视频 ?	2022年11月11日 04:29	普通用户	女	0	0	0	其他	20221111
手不要给别人牵54178	#宁晋疫情防控##邢台疫情# 顶 ?	2022年11月11日 04:30	普通用户	女	0	0	0	其他	20221111
YOU居台州	#YOU居台州# #台州#【台州湾新区关于开展区域全员核酸检测演练的通告（第52号）】2022年11月10日，椒江区在集中隔离点发现1例新冠肺炎初筛阳性感染者，根据疫情风险研判和省市疫情防控要求，台州湾新区现定于2022年11月11日-11月13日连续3天在新区范围开展全员核酸检测演练，检测对象、时间安排、采样点位具体公布，快来了解下↓↓↓#椒江# #椒江疫情防控# 2台州·台州湾新区 O台州湾新区关于开展区域全员核酸检测演练的通告（第52号）	2022年11月11日 04:30	普通用户	女	0	0	0	浙江	20221111
手不要给别人牵54178	#宁晋疫情防控##邢台疫情# 顶热搜 ?	2022年11月11日 04:30	普通用户	女	0	0	0	其他	20221111
东方观察者	美国10月CPI 7.7。CPI拐点可能来临，我们货币政策也可以松口气了。我们最高层开会研究疫情防控策略也强调了几遍“优化”股市最难受的日子过去了。 ?	2022年11月11日 04:32	中高级达人	男	0	0	2	北京	20221111
期许太多salt	#广州疫情防控#三更半夜发通告……一直说谣言，封区也一直拖拖拖，果断你是学不会的了，还要提前排练。这个点有多少人因为广州疫情失眠，多少人因为疫情失业，多少人看着个疫情找不到工作，日日怕个绿码保不住，房 贷 房 租也要交。疫情什么时候是个头 ?	2022年11月11日 04:33	普通用户	女	0	1	9	广东	20221111
lucy今晚打怪兽	#广州疫情防控#笑死了，早点封不就没这么多事情 ?	2022年11月11日 04:35	中高级达人	男	0	4	4	香港	20221111
Twinkle_Bayern	#广州疫情防控# 戆丧蛋 ?	2022年11月11日 04:36	普通用户	女	0	0	2	浙江	20221111
YOU居台州	#YOU居台州# #台州#【重要通告 | 11月11日起，椒江白云街道将连续三天开展区域核酸检测】11月10日，椒江区在集中隔离点发现1例新冠肺炎初筛阳性感染者，经复核结果为阳性。根据最新疫情防控形势和上级疫情防控工作部署，为切实保障广大人民群众身体健康和生命安全，椒江区白云街道现定于2022年11月11日开始在全街道范围内启动区域核酸检测，连续三天每天开展一轮核酸检测。现将有关要求事项通告如下↓↓↓#椒江# #椒江疫情防控# 2台州·椒江区 O重要通告 | 11月11日起，椒江白云街道将连续三天开展区域核酸检测	2022年11月11日 04:39	普通用户	女	0	0	0	浙江	20221111
GeraldineOcean	#广州疫情防控# 有没有人管啊，有没有更有能力的人来管啊。怎么全国各地都在乱来啊。我真的每天都有轻生念头啊。这样下去真不如挂了。 ?	2022年11月11日 04:40	普通用户	女	0	0	0	其他	20221111
w-jim-t	都有两分钟卑到你#广州海珠区疫情防控# ?	2022年11月11日 04:42	普通用户	男	0	2	40	广东	20221111
YOU居台州	#YOU居台州# #台州#【紧急通知 | 11月11日上午，椒江前所街道开展全员核酸检测】11月10日，椒江区在集中隔离点发现1例新冠肺炎初筛阳性感染者，经复核结果为阳性。根据最新疫情防控形势和上级疫情防控工作部署，为切实保障广大人民群众身体健康和生命安全，椒江前所街道现定于2022年11月11日在全街道范围内开展区域核酸检测。检测对象、时间安排、采样点位具体公布，快来了解下↓↓↓#椒江# #椒江疫情防控# 2台州·椒江区 O紧急通知 | 11月11日上午，椒江前所街道开展全员核酸检测	2022年11月11日 04:44	普通用户	女	0	0	0	浙江	20221111
大大大毛哥	11月11日微語報，星期五，農歷十月十八，工作愉快，生活喜樂！一份微語報，眾覽天下事！#公眾號：inews71、廣州8天累計感染破萬！迎戰最嚴峻抗疫形勢。2、世界杯球迷村亮相，200美元一晚的集裝箱約60%已經被預定。3、國家醫保局：門診費用跨省直接結算範圍進一步擴大，全國86.9%的統籌地區已啓動糖尿病、惡性腫瘤門診放化療、尿毒症透析等5種門診慢特病相關治療費用跨省直接結算工作。4、火星合月11日將亮相天宇：火星微微泛紅，肉眼可見。5、手機廠商集體大降價，上半年折疊屏手機出貨量暴增近70%。6、加密貨幣交易所FTX瀕臨破產，引發加密行業流動性恐慌。7、第五屆進博會按年計意向成交735.2億美元，比上屆增長3.9%。8、多地整治層層加碼，不斷提升疫情防控科學精准水平。9、國家衛健委：在全國持續推廣分娩鎮痛工作。10、外媒：創紀錄通脹導致歐洲「罷工潮」。11、違規競賽！奧林匹克英語大賽已被…	2022年11月11日 04:45	普通用户	男	0	0	0	贵州	20221111
变质超人	#广州疫情防控#早D封就無甘多事，真系無眼睇 ?	2022年11月11日 04:45	普通用户	男	0	1	7	澳门	20221111
Hanturier	#广州疫情防控#双十一线下活动？？第一次见凌晨两三点市场那么多人的连阿公阿婆都起床去抢菜了 ?	2022年11月11日 04:46	名人	女	0	0	7	广东	20221111
李白切鸡	#广州疫情防控#凌晨四点的沙园市场买鸡都排长龙 2广州·沙园农副产品市场 ?	2022年11月11日 04:49	普通用户	女	3	19	25	广东	20221111
随君直到夜郎	#广州疫情防控#咱是秦始皇吃花椒，赢麻辣 2广州·广州市白云机场 ?	2022年11月11日 04:49	普通用户	男	0	0	0	广东	20221111
奔跑的砂	如果把社区卫生服务站及条件够好的诊所算在内，我们的医疗机构足以满足奥密克戎诊治。偏重症患者由医院收治，一般症状患者由社区卫生服务站治疗，收治不成问题。从现在奥密克戎症状反应上，可以看出该病似病毒性流感，甚至比病毒性流感轻。若说后遗症，不仅奥密克戎有，病毒性流感也有，没有必要让人生恐惧。现在从一些国家的信息看，奥密克戎的死亡率已经低于流感，如果我们国家依旧小心地防控，未免有小题大做之嫌。实际上，我们的一些防控措施是笑话，比如核酸检测，在连续检测中，人群与几个核酸检测员密接，难免不传染。结果是本没有疫情的小区也有了，之后便是封控或拉走。这样的防控措施究竟有什么积极意义？上面总是小心应对，下面却不讲科学地乱搞，乌烟瘴气，疫情何以结束？钱大把的花了，投入大把人力物力，取得效果仅仅是通过封控实现清零？按照现在疫情状况，应该利用医疗资源诊治与防控措施相结合，才能使疫情防与治并入正常轨道。人头攒动的方…	2022年11月11日 04:50	普通用户	男	1	0	2	上海	20221111
Jacky志奇	烦躁焦虑 封控#广州海珠区疫情防控##古巴雪茄##雪茄# ?	2022年11月11日 04:52	中高级达人	男	0	4	2	广东	20221111
晗晗之志爱	#石家庄疫情##石家庄疫情防控# 居家第11天！Morning～睡觉前好像就在下雨，这会儿外面的雨声更加明显了！群里的消息和同城的实时，各种求助信息显得更加气愤和让人心酸！虽说没有一个冬天不可逾越。但是，这种人为的寒冬要怎么过去？那些认识的朋友和不认识的陌生人，你们，还好么？ ?	2022年11月11日 04:52	普通用户	女	2	8	10	河北	20221111
拾贰3333	广州这波疫情防控形势还在调整啊！！凌晨的菜市场阿叔也太拼了吧 2广州 ?	2022年11月11日 04:52	中高级达人	女	2	10	16	贵州	20221111
岛叔看天下	#广州疫情防控# 以快制快！病毒传播和核酸检测谁更快？ ?	2022年11月11日 04:54	普通用户	男	0	2	1	广东	20221111
陌非墨墨	#广州疫情防控#大白（也是挺辛苦的）现在来拉人了，敲别人的门 ，其他租客都被吵醒了（睡几天了应该也不困了现在），希望大家都平安吧！ ?	2022年11月11日 04:54	普通用户	女	0	2	5	其他	20221111
明明认真快乐追星号耶	#广州疫情防控#海珠区的我太惨了，买菜也买不了，冰箱刚好又坏了，只能天天泡面和鸡蛋了 ?	2022年11月11日 04:54	普通用户	女	1	18	19	广东	20221111
Showcatiii	#广州疫情防控#别搞了，真的劳民伤财 ?	2022年11月11日 04:54	中高级达人	男	0	0	19	海外	20221111
我哦去去去	#广州疫情防控#不是病死就是饿死 ?	2022年11月11日 04:54	普通用户	男	0	0	0	广东	20221111
突泉七划	中共中央政治局常务委员会召开会议 听取新冠肺炎疫情防控工作汇报 研究部署进一步优化防控工作的二十条措施 中共中央总书记习近平主持会议 O中共中央政治局常务委员会召开会议 听取新冠肺炎疫情防控工作汇报 研究部署进一步优化防控工作的二十条措施 中共中央总书记习近平主持会议 ?	2022年11月11日 04:54	名人	男	0	0	0	内蒙古	20221111
一起画画bot	#广州海珠区疫情防控#昨天下午做的核酸现在没检测记录，核酸点也有假的嘛 ?	2022年11月11日 04:55	普通用户	女	0	0	0	广东	20221111
bolocat	#广州疫情防控#这啥日子啊 大半夜在超市抢菜 ?	2022年11月11日 04:57	普通用户	女	3	10	5	其他	20221111
百业旭辉房地产13717722551	房贷还不上怎么办？？？公证处扮演了什么角色？？？执行法院又扮演了什么角色？？？法拍房为什么这么便宜？？？法拍房都什么人买走了？？？公证费、仲裁费、执行费、应该谁出？？？执法人员是否执法公证？？？出借人放贷是不是谋利？？？合不合法？？？借款人借钱干什么用了？做生意光赚钱？房价为什么降好几十万？？？？？还让不让借款人活？？？还让不让穷人活？？？砍头息、服务费、圈套合同等为什么非要拍卖房子？？？是不是为了吸房？？？最高人民法院、最高人民检察院、公安部发布:《关于办理“套路贷”刑事案件的意见》《关于办理非法放贷刑事案件适用法律若干问题的意见》《关于做好疫情防控和经济社会发展金融服务的通知》《关于加强党的领导、为打赢疫情防空狙击战提供坚强政治保证的通知》小贷公司的案件办理的怎么样了？？？都合法了？？？ @中国政府网 @全国人大 @法治网 @国家发展改革委 @中国长安网 @最高人民检察院 @最高人民…	2022年11月11日 04:58	普通用户	男	0	0	0	其他	20221111
用户6403389560	@霸气十足惠发布了一个作品，快点开看看！ ##快手# @快手 疫情防控 L霸气十足惠的快手视频 ?	2022年11月11日 06:53	普通用户	男	0	1	0	河南	20221111
湛泸剑	【#11月10日广东中山小榄镇发现1例核酸异常#】11月10日，小榄镇在隔离管控人员中发现1例新冠核酸检测异常个案。根据疫情防控工作需要，现就有关疫情防控措施通告如下：高风险区：将小榄镇祥安西街14号划为高风险区，严格执行“足不出户、上门服务”管理措施。中风险区：将小榄镇祥安东路东六巷9号划为中风险区，实行“人不出区、错峰取物”管理措施。低风险区：将小榄镇祥安西街一巷、祥安东街、祥安东路东三巷合围区域划为低风险区，实行“个人防护、避免聚集”管理措施。疫情防控期间，请市民少聚集，不扎堆，坚持戴口罩、勤洗手、常清洁、用公筷等良好生活习惯。如有出现发热、干咳、乏力、咽痛、嗅觉减退等不适症状，立即到发热门诊就诊，就医途中全程佩戴口罩，避免乘坐公共交通工具。以上防控措施自2022年11月10日起执行，将根据疫情防控需要动态调整。小榄镇新冠肺炎疫情防控指挥部办公室2022年11月10日	2022年11月11日 06:54	名人	女	0	0	2	天津	20221111
炫世纪-王俊凯	赤峰市红山区新冠肺炎疫情防控工作指挥部关于划定风险区域的通告根据当前疫情防控形势，为全面落实科学、精准防控要求，按照国家有关防控政策，经专家组研判，区新冠肺炎疫情防控工作指挥部决定将永巨街道药厂7号楼划定为高风险区。请广大居民密切关注官方发布的权威信息，不造谣、不信谣、不传谣。牢固树立自己是“健康第一责任人”理念，强化个人防护意识，坚持科学佩戴口罩、勤洗手、常通风、不聚集，主动配合做好核酸检测，共筑疫情防控坚固防线。特此通告2022年11月10日	2022年11月11日 06:54	普通用户	男	0	0	0	北京	20221111
慢游陇原	【#兰州市城乡居民医保缴费开始了# 】2023年度兰州市城乡居民医疗保险缴费开始了，截止日期2022年12月31日，每人350元。疫情防控期间，公众可关注兰州市医疗保障局微信公众号或到就近的农业银行、农信社、光大银行、兰州银行、招商银行、邮储银行、建设银行营业网点柜台线下和银行APP缴费，也可通过甘肃税务社保缴费微信小程序、支付宝市民中心社保等渠道参保缴费。2023年度城乡居民医保参保缴费待遇享受期为2023年1月1日—2023年12月31日。（via.@甘肃交通广播 记者 李敏）#非凡十年看兰州#	2022年11月11日 06:55	普通用户	女	0	0	0	甘肃	20221111
炫世纪-王俊凯	赤峰市松山区新冠肺炎疫情防控工作指挥部关于划定部分区域风险等级的通告根据当前疫情防控形势，为全面落实科学、精准防控要求，按照《新型冠状病毒肺炎防控方案（第九版）》等有关规定，经专家组研判，区新冠肺炎疫情防控工作指挥部决定将以下区域划定为中、高风险区：一、高风险区（3个）1.全宁街道富兴社区富兴嘉城B区5号楼；2.兴安街道临潢家园社区水榭花都C区22号楼、47号楼；3.振兴街道木兰社区食品公司家属楼2号楼。二、中风险区（3个）1.全宁街道富兴社区富兴嘉城B区1至18号楼（除5号楼、8号楼，含临街商厅）；2.兴安街道临潢家园社区水榭花都C区（除22号楼、47号楼，含临街商厅）；3.振兴街道木兰社区芙蓉园一期1至6号楼及楼下商厅，食品公司家属楼1号楼，大众公寓，芙蓉巷两侧商厅、幼教巷西侧商厅。请广大居民密切关注官方发布的权威信息，不造谣、不信谣、不传谣。牢固树立自己是“健康第一责任人”理念，强…	2022年11月11日 06:55	普通用户	男	0	0	0	北京	20221111
40依然年轻	#石家庄疫情防控#现在大家最大的怨气就是:政府喊着精准封控，具体到单元楼。但是居委会喊着小区涉及核酸异常，全小区足不出户。果然是县官不如现管，迷迷瞪瞪在家14天了，不让下楼，也没个说法。。。 ?	2022年11月11日 06:55	普通用户	男	1	7	28	河北	20221111
祥云-1968	11月11日简报，星期五，农历十月十八，1、第五届中国国际进口博览会10日闭幕，按一年计，意向成交金额735.2亿美元。2、9日0时至24时，31个省（自治区、直辖市）和新疆生产建设兵团报告新增新冠肺炎确诊病例1185例，其中境外输入病例52例，本土病例1133例。广州8天累计感染破万！迎战最严峻抗疫形势。3、国家医保局：门诊费用跨省直接结算范围进一步扩大，全国86.9%的统筹地区已启动糖尿病、恶性肿瘤门诊放化疗、尿毒症透析等5种门诊慢特病相关治疗费用跨省直接结算工作。4、火星合月11日将亮相天宇：火星微微泛红，肉眼可见。5、手机厂商集体大降价，上半年折叠屏手机出货量暴增近70%。6、加密货币交易所FTX濒临破产，引发加密行业流动性恐慌。7、中国汽车工业协会消息，10月我国汽车产销量同比增长11.1%和6.9%。8、9日，渤海亿吨级大油田——垦利6-1油田最大区块7座平台全部完成海上安装…	2022年11月11日 06:55	普通用户	男	0	0	0	广东	20221111
L0seYourse1f	#广州疫情防控##广州白云疫情#愿她无恙 2广州 ?	2022年11月11日 06:55	普通用户	男	0	0	6	广东	20221111
湛泸剑	【#11月10日广东中山市新增1例确诊#】11月10日12-24时，中山市报告一例新冠肺炎确诊病例（轻型），为集中隔离的密接者中检测发现，有关情况通报如下：个案：女，30岁，为11月10日通报确诊病例的密接者。我市迅速开展疫情处置工作，现已将个案转运至定点医院隔离治疗。疫情防控形势依然严峻，请广大居民群众进一步提高防范意识，做好个人日常防护，科学佩戴口罩，勤洗手，常通风，保持社交距离。中山市新冠肺炎疫情防控指挥部办公室 2022年11月11日	2022年11月11日 06:55	名人	女	0	0	2	天津	20221111
天秤座女孩王凤	#广元疫情防控##广元生活# 今天下大雨喔，记得打伞?，拿粉色贴贴 2广元·四川省广元中学 ?	2022年11月11日 06:55	普通用户	女	0	16	10	四川	20221111
听心郑州	#疫情# 河南昨天动态汇总，内容有点儿多！一，郑州主城八区今天全员核酸检测！二，新郑今天全员核酸检测！三，郑州通报新增新冠肺炎确诊病例和无症状感染者涉及风险点位！四，郑东新区icon新增4个高风险区！五，郑州管城区新增15个高风险区1个中风险区，另有一个中风险区降级！六，郑州金水区新增5个高风险区！七，郑州惠济区新增6个高风险区2个中风险区！八，郑州上街区新增1个高风险区！九，郑州二七区新增4个中风险区！十，郑州中原区新增5个中风险区，2个中风险区降级！十二，荥阳市新增2个高风险区1个中风险区！十三，新密市3个区域降为低风险区！十四，郑州航空港区发布疫情防控期间就医指南！十五，河南省安委办印发通知：加强涉疫场所和人员转运安全防范！十六，汤阴县通报1例新冠肺炎无症状感染者情况！十七，漯河icon通报一例郑州返漯初筛阳性人员活动轨迹！十八，济源公布4名重点风险人员活动轨迹！十九，济源今明连续…	2022年11月11日 06:56	普通用户	男	2	2	4	河南	20221111
汽车人杂志	【2022北京国际汽车展览会停止举办?】11月10日，北京国际汽车展览会官微发布消息称，鉴于国内疫情防控形势，北京国际汽车展览会联合办展各单位经与多方协商后决定，停止在2022年举办第十七届北京国际汽车展览会的计划，具体举办日期另行通知。 ?	2022年11月11日 06:56	普通用户	男	0	1	1	其他	20221111
女人的心灵	莫经他人苦.莫劝他人善.如果我用你待我的方式来待你 ．恐怕你早已离去” 好好体会这句话 ！适合任何关系 ！凡事换个角度 ．假如你是我 ．你未必有我大度 ！—值得每一个人深思 ！ ?2022.11.11.星期五.十月十八…??在继续，疫情防控人人有责… L女人的心灵的微博视频 ?	2022年11月11日 06:56	普通用户	女	0	0	0	北京	20221111
南阳城市广播	南阳市第二人民医院停诊通知尊敬的患者朋友：根据疫情防控需要，经南阳市疫情防控指挥部同意，南阳市第二人民医院从2022年11月11日起，院本部暂时停诊。给您带来的不便，敬请谅解。南阳市第二人民医院2022年11月11日 ?	2022年11月11日 06:56	普通用户	男	0	0	0	河南	20221111
幸运张成	#郑州疫情# 【经开】郑州经济技术开发区新冠肺炎疫情防控指挥部办公室关于划定高风险区的通告 根据我区当前疫情防控形势变化，为有效阻断疫情传播，切实保障人民群众生命安全和身体健康，按照国务院《新型冠状病毒肺炎防控方案（第九版）》要求，经研判，决定自通告发布之日起，对我区部分区域划定为高风险区。现通告如下：一、高风险区（31个）明湖办事处老南岗社区烛光西苑明湖办事处中铁社区美景芳华明湖办事处毛庄社区毛庄安置区明湖办事处亚太社区亚太花园3号楼2单元明湖办事处远大社区远大理想城24号楼明湖办事处格林社区恒大绿洲4期23号楼、24号楼明湖办事处中铁社区第二大街46号院1号楼1单元，海珀兰轩11号楼2单元明湖办事处单庄社区世和小区4号楼1单元明湖办事处赵庄社区赵庄东院3号楼，盛和三期5号楼2单元明湖办事处安飞社区安飞嘉园5号楼明湖办事处东风社区金沙湖高尔夫官邸南区1期32号楼1单元、南区2期1号楼2…	2022年11月11日 06:57	名人	男	0	0	0	河南	20221111
患有妄想症的男孩	疫情防控真有意思，每个月都要被封，真的当人不用上班吗？这次更有意思，根本没去过武昌火车站，不知道为什么就系统显示有。半夜12点，有人上门做核酸，安装门磁。核酸工作人员看着也辛苦，我们也很难受，防控是真的不在乎你的生活。真的恶心人。 ?	2022年11月11日 06:57	普通用户	男	1	0	8	湖北	20221111
低调小壮男	#广州海珠区疫情防控#直接封海珠区、说好的海珠区疫情好转，说好的降到1.9！却来个来个180度转变，直接封区！真的看不明这个操作 L低调老壮男的微博视频 ?	2022年11月11日 06:57	中高级达人	男	3	14	36	广东	20221111
晋城热文	#晋城头条# 晋城又有一例了！刚刚！城区疫情防控办发布最新公告刚刚晋城市城区新冠肺炎疫情防控工作领导小组办公室发布公告2022年11月10日，我区在静默管理期间临时封控区域核酸采样中发现一例核酸检测初筛阳性人员，系建筑工人。接报后，市区两级立即启动应急响应，全面开展流调溯源、核酸检测、环境采样、隔离管控、消毒消杀、转运救治等工作。该人员目前已由负压救护车转运至晋城市第三人民医院进行隔离医学观察。城区新冠肺炎疫情防控工作领导小组办公室提醒广大群众密切关注官方信息，不信谣、不传谣、不造谣，严格遵守疫情防控规定，做好个人防护，积极配合疫情防控工作。晋城市城区新冠肺炎疫情防控工作领导小组办公室2022年11月10日	2022年11月11日 06:57	普通用户	女	0	0	0	山西	20221111
十爷壳哥我都可	#广州疫情防控#我有个疑问，去哪可以看到新增人员的行动轨迹我好像关注的公众号，没有一个讲行动轨迹的 ?	2022年11月11日 06:57	名人	女	0	15	34	海外	20221111
湛泸剑	【#11月10日浙江宁波市新增1例无症状感染者#，轨迹公布】2022年11月10日，宁波市江北区新增1例新冠病毒无症状感染者。该人员于11月9日从省外返甬，在“3天3检”中发现，目前已闭环转运至定点医院，已排查到的密接、次密接人员均已落实相应管控措施。涉及我市范围内的公共场所轨迹如下：11月9日：宁波火车站、外滩街道砖桥巷小区、宁波银行（茗雅苑）、小琪棋牌室（江北区生宝路50弄29号）、白沙菜场、白沙福寿花圈店；11月10日：建设银行（清河路支行）、白沙菜场、美佳大药房（正大路6-1号）、小琪棋牌室（江北区生宝路50弄29号）、白沙福寿花圈店。与上述活动轨迹有时空交集的人员，请立即向所在社区（村）、单位报告并配合落实相应健康管理措施。请广大市民积极配合疫情防控工作，加强防范意识，做好个人防护，按要求参加常态化核酸检测，自觉遵守法律法规，不造谣、不信谣、不传谣，涉疫信息以官方发布为准；有市…	2022年11月11日 06:57	名人	女	0	0	2	天津	20221111
走入青山的医者	#走进历山城中社区居委会##何平# 最近朋友相邀去老年大学打球，由于疫情防控的原因都关门了。同学约我去了城中社区居委会，进门我就感觉亲切，让养老变成享老，很富有哲理。第一次去的时候还忐忑不安，还是在同学们的陪同下去的，第二次就是自己了。这里的人非常好，开怀的大笑，人人脸上洋溢的是友善。我走进乒乓球室，就有一个同志说：老弟，你第一次来吧！多活动下，身体自然健康。我从来是一个充大的人，被别人称呼老弟，很不开心。我强装笑脸问到：老弟，您多大了？他笑了，笑的很友善，说：我是四九年的。我感觉非常愧疚，忙说：叔叔，对不起，我是六四年的。这个老同志说：您还没退休吧！我说：是。他说：大家先让这个老弟打，我们有的是时间。我在想：也许只有这些饱经沧桑的人，才能体会到人生的真谛，他们乐观，才有了不老的躯体。我已经获得了居委会大门的密码，我为我的父母官点赞，他们让我享受了和谐，让我体会到了啥叫社会主义。今天我已…	2022年11月11日 06:57	普通用户	女	0	0	0	其他	20221111
人间不值得---69560	#TFBOYS是懂合体的##宁晋疫情防控# 救救孩子们吧 ?	2022年11月11日 06:57	普通用户	男	0	0	0	其他	20221111
新起点K3788703314	2022.11.11(农历十月十八日)星期五，阴今日早晨06点47分在老家继续进行核酸筛查，是在街上定点检测的，也是自今年邯郸疫情爆发以来我的第101次核酸检测了，疫情是一场没有硝烟的战争，特做此历史的记录和见证，疫情防控仍现仍在进行中……！?? ?	2022年11月11日 06:58	普通用户	男	0	1	3	北京	20221111
浔阳街头	《广州海珠区强化疫情防控！今起3天，地铁、公交、出租车、网约车暂停服务》有事搜一搜，没事看一看O广州海珠区强化疫情防控！今起3天，地铁、公交、出租车、网约车暂停服务 ?	2022年11月11日 06:58	普通用户	男	0	0	0	广东	20221111
不负明天的伟大梦想	【中共中央政治局常务委员会召开会议 听取新冠肺炎疫情防控工作汇报 研究部署进一步优化防控工作的二十条措施 中共中央总书记习近平主持会议】中共中央政治局常务委员会11月10日召开会议，听取新冠肺炎疫情防控工作汇报，研究部署进一步优化防控工作的二十条措施。中共中央总书记习近平主持会议并发表重要讲话。会议指出，当前，新冠病毒仍在持续变异，全球疫情仍处于流行态势，国内新发疫情不断出现。我国是人口大国，脆弱人群数量多，地区发展不平衡，医疗资源总量不足，一些地区的疫情还有一定规模。受病毒变异和冬春季气候因素影响，疫情传播范围和规模有可能进一步扩大，防控形势仍然严峻，必须保持战略定力，科学精准做好疫情防控各项工作。会议强调，要完整、准确、全面贯彻落实党中央决策部署，坚定不移坚持人民至上、生命至上，坚定不移落实“外防输入、内防反弹”总策略，坚定不移贯彻“动态清零”总方针，按照疫情要防住、经济要稳住、发展…	2022年11月11日 06:58	名人	男	1	0	1	北京	20221111
湛泸剑	【#11月10日浙江台州椒江区发现1例阳性感染者#，轨迹公布】2022年11月10日，椒江区在集中隔离点发现1例新冠肺炎初筛阳性感染者，经复核结果为阳性。该阳性感染者系市外阳性病例的密切接触者。台州市、椒江区两级立即启动应急响应机制，迅速开展流调溯源、隔离管控、核酸检测等工作。经初步流调，该阳性感染者11月8日22时10分乘坐Z31列车（武昌－宁波）于11月9日8时36分到达宁波，11月9日9时23分乘坐D2287列车，10时23分到达台州西站后乘坐私家车回椒江，在椒江主要活动轨迹如下：11月9日11时到达东方明苑家中，17时50分前往聚合轩家常菜（世纪商城新安路店）就餐，19时到市民广场散步，20时19分步行至鲜果巴巴水果店（广场南路66号），购买水果后回家未外出。11月10日8时30分前往工作单位——台州市明日网络技术有限公司（玉兰广场商务大厦），12时07分到十足超市（玉兰广场商务…	2022年11月11日 06:58	名人	女	0	0	2	天津	20221111
993路上好伙伴	【紧急健康提醒】11月10日，我市在密切接触者例行核酸筛查中发现4例核酸检测结果异常。在沈相关活动轨迹如下：白塔社区卫生服务中心、浑南区白塔堡塔东路1号供销社楼、浑南区白塔河路碧桂园公园里七期126号楼、浑南区月星国际城6号楼、浑南区盛世园田居E9楼、沈河区方家栏路佳和新城1期33号楼、浑南区桃仙大街绿色家园小区C23楼、和平区长白四街9-3号8-1远洋和平府12号楼。11月6日1、网约车辽AD660792、浑南区白塔街道丽城社区核酸采样点3、苏家屯工人医院（苏家屯区绿茵家苑南门旁、千家源超市旁）4、和平区长白滨河湾8号楼（和平区长白街153-15号滨河湾）5、丽城社区一楼（丽城社区）核酸采样点6、滂江照相馆（大东区滂江街189号）7、益惠堂大药房方明店（沈河区方明街中鸿基阳光城）8、网约车辽A5NZ529、甘肃建投申通快递沈阳东北总部基地核酸检测点（苏家屯区机场路）10、新生活广场长青…	2022年11月11日 06:58	企业	女	0	0	0	辽宁	20221111
幸运张成	#郑州疫情# 【中原】郑州市中原区新冠肺炎疫情防控指挥部关于调整部分区域疫情防控措施的通告 根据我区疫情形势变化，为有效阻断疫情传播，根据《新型冠状病毒肺炎防控方案（第九版）》相关规定，经综合研判，决定自通告发布之日起，调整部分区域风险等级。现通告如下：一、调整以下区域为高风险区（7个）绿东村街道绿东村三号院11号楼绿东村街道伏牛路178号院7号楼1单元绿东村街道伏牛路187号院3号楼2单元桐柏路街道西十里铺10号院13号楼2单元桐柏路街道桐柏北路88号院2单元秦岭路街道锦艺三期小区6号楼西流湖街道郑上路548号 以上区域实行“足不出户、上门服务”管理措施。二、调整以下区域为低风险区（1个）棉纺路街道五棉南社区豫欣生活小区南院 以上区域有序恢复正常生产生活秩序，实行常态化疫情防控措施。 其他区域现行疫情防控措施不变，后续根据疫情形势变化实时进行动态梯次调整。疫情防控期间，对广大居民出行和…	2022年11月11日 06:58	名人	男	0	0	0	河南	20221111
云帆有梦想699	疫情防控｜小区“降级”并非“没事了” 低风险区居民要注意三点 O疫情防控｜小区“降级”并非“没事了” 低风险区居民要注意三点 ?	2022年11月11日 06:58	普通用户	男	0	0	0	福建	20221111
寻美枣庄	关于山亭区调整风险区的通告根据《山东省新冠肺炎本土疫情处置方案（第五版）》相关规定，经专家组综合研判，决定自即日起，将以下区域疫情风险等级进行调整：将桑村镇桑村村、桑村镇辛庄村、桑村镇白庄村、桑村镇苗庄（西坦、东坦）村、桑村镇斗城村、桑村镇西罗山村、城头镇西城头村、城头镇冷泉村、城头镇石沟村、城头镇德洪庄村、城头镇夏庄村、山城街道中水峪村（东沟村）、山城街道欧亚城小区由中风险区调整为低风险区。当前周边地区疫情形势依然严峻复杂，全区上下要继续绷紧疫情防控这根弦，坚持抓细抓实各项防控措施。请广大市民继续做好日常防护，服从社区（村居）管理，主动配合各类场所和单位落实测温、扫场所码、查验核酸证明等防控措施，坚持戴口罩、勤洗手、常通风、少聚集，持续巩固来之不易的疫情防控成果。特此通告。区委新冠肺炎疫情防控工作领导小组（指挥部）办公室2022年11月10日 2枣庄·山亭区	2022年11月11日 06:59	普通用户	男	0	0	1	山东	20221111
X味菠萝包	#重庆九龙坡区疫情防控# 不信谣，不传谣的结果 ?	2022年11月11日 06:59	普通用户	女	0	22	36	重庆	20221111
周一到周五炒股不辛苦	3CL蛋白酶抑制剂：在新冠药方向或更具潜力?1、事件刺激：众生药业股价强势，主要是子公司众生睿创的3CL蛋白酶抑制剂新冠药RAY1216在广州3期临床（预计23年Q1将完成入组），如果成功将是重磅国产新冠药单品，从0-1。券商研究称与Paxlovid相比具备成为最佳新冠口服药物的潜力。预计上市定价低于1000元1疗程，并有望成为国家和地方主要的储备用药。?2、3CL蛋白酶抑制剂方向或更具潜力1）目前美国FDA已批准Paxlovid和Molnupiravir两款口服新冠药物上市，分布代表3CL蛋白酶和Rdrp聚合酶抑制剂方向，Paxlovid的临床数据显示对比空白对照组，试验组减轻高风险人群89%的住院及死亡风险，而Molnupiravir只有30%，到4月末美国市场上口服新冠药物处方90%已基本转为后上市的Paxlovid。Paxlovid是全球销售规模最大的口服新冠药物，自2021年1…	2022年11月11日 06:59	普通用户	男	0	0	0	四川	20221111
妖哥财经_	聚焦A股市场每日重磅消息，为2亿散户点明投资方向！在阅读正文前，你必须知道一点：没有几个主力资金会笨到在利好一出炉就将股价直线拉升到涨停，所以请股民朋友们耐心一点，让利好飞一会，也许你会发现不一样的投资机会！ 【宏观/经济/大盘趋势】 意外的利好！美国10月通胀数据低于预期，美元指数跳水！ 北京时间周四晚，美国劳工统计局公布10月CPI数据。数据显示，美国10月未季调CPI年率录得7.7%，前值为8.2%。时隔7个月再度回落至8%以下，为2022年1月以来最小增幅。美国10月核心CPI同比增长6.3%，前值为6.6%。 在该数据披露后，美元指数出现直线跳水，最大跌幅接近2%；人民币汇率盘中再现千点大涨；美股三大股指大幅走高，纳指大涨6%！ 【行业/板块/题材概念利好点评】 猛料一：半导体气体紧缺未解，台积电拟联合供应商本地化生产！ 事件：稀有气体是半导体生产的重要一环，如今气体供应问题依…	2022年11月11日 06:59	名人	男	0	0	139	北京	20221111
花语飞丝	【海珠区关于强化全域疫情防控措施的通告】据广州海珠发布消息:当前疫情防控形势依然严峻复杂，为快速有效阻断疫情传播，实现科学精准防控，切实保障辖区内群众生命安全和身体健康，经专家研判，决定11月11日0时至11月13日24时强化全域疫情防控措施。现将相关事项通告如下：一、强化社区管控。所有市民原则上居家，在严格落实个人防护的前提下，每天每户可安排1人，按照“分时有序、分区限流”方式，就近购买基本生活必需品，或到小区、指定区域无接触式领取网购生活必需品。社区小区、城中村、产业园区严格实行封闭式管理，入口严格实行测温、扫场所码和查验24小时核酸阴性证明。对因就医等确需外出的人员，由街道社区防控办公室出具证明并做好审核登记，并闭环管理。二、强化交通管控。地铁、公交、出租车、网约车暂停服务。内环路、华南快速、南环高速、南沙港快速路保留作为跨区通道，上述通道在海珠区内的出入口封闭。全区其他路段实施临…	2022年11月11日 06:59	名人	女	0	0	0	广东	20221111
爱我想我是海	正所谓上下同欲者胜，同舟共济者赢。我们必须从全球视野看待人类危机，团结合作，协同作战，采取统一行动应对，才能转危为安，化险为夷。对整个人类社会而言，建立世界政权走向大统一就变得十分迫切。新冠肺炎疫情终会过去，只是没有人知道人类将为此付出多大的代价。此次疫情也让很多人深刻地意识到，统一全人类的行动，走向大统一不仅仅是一句宏伟的口号，更是全人类的迫切要求。以全球疫情防控为契机和切入点，推动构建大统一社会。走向大统一不仅契合人类长远发展需要，而且有利于人类共同应对未来风险和危机。 L爱我想我是海的微博视频	2022年11月11日 07:00	普通用户	男	0	0	0	山东	20221111
深圳侨报	提醒！请到过布吉这些场所的居民尽快报备↓↓#疫情防控##深圳疫情# （深圳卫健委） ?	2022年11月11日 08:58	普通用户	男	0	2	0	广东	20221111
电影DJ蛋神	#广州海珠区强化全域疫情防控措施#买好菜蛋肉等生活用品，居家做鹌鹑，静静鸡孵蛋才是正经事……#广州加油# 、#广州番禺全区一半镇街出现病例# 各位广州街坊，无油可加，亦可居家，刷刷手机购购物，盆友圈吹吹水，或煲煲剧，读读书，享受难得的无所事事#多地进行全民戴口罩行动# ?	2022年11月11日 08:58	名人	男	1	0	2	广东	20221111
邵阳日报	#疫情防控# 关于大祥区逐步有序恢复生产生活秩序的通告为科学统筹疫情防控和经济社会发展，根据《新型冠状病毒肺炎防控方案（第九版）》相关规定，结合我区当前疫情防控形势，经区新冠肺炎疫情防控指挥部研究，决定在从严从紧落实疫情防控措施的基础上，从11月11日6时起，逐步分级分类恢复正常生产生活秩序。现将有关事项通告如下：一、逐步有序解除临时管控。高、中风险区继续严格按要求进行管控，高风险区继续落实“足不出户、上门服务”防控措施；中风险区继续落实“人不出区、错峰取物”防控措施；其他区域全面按低风险区管理；无高、中风险区的乡镇（街道）顶格落实常态化防控措施。二、逐步有序恢复生活服务。低风险区药店、中小商场、中小型超市、便利店、蔬菜粮油店、理发店、干洗店、农资销售、银行、邮政快递、电商物流、仓储配送、通信网点等场所，经行业主管部门验收后，有序恢复正常营业，营业时间以区疫情防控指挥部市场管理组具体通知…	2022年11月11日 08:58	普通用户	男	0	0	0	湖南	20221111
九剑令狐V	#宁晋疫情防控#各种删我的帖子 ?	2022年11月11日 08:58	普通用户	男	1	1	17	河北	20221111
改了满意了吗	#广州海珠区疫情防控#都说了不要学shanghai，海珠区不应该检讨一下吗？拖拖拉拉最终变成这样了吧 ?	2022年11月11日 08:58	普通用户	女	0	0	17	重庆	20221111
没有烟抽的日子艹萍	#广州海珠区疫情防控# 康乐西 红码 ?都没有人管了。红码打电话说上门核酸等了30几个小时没有看见人 打电话都不带接的 能解封才怪 天天在这里面瑟瑟发抖 2广州·广州国际轻纺城 ?	2022年11月11日 08:58	普通用户	女	5	85	93	浙江	20221111
邵阳日报	#疫情防控# 双清区关于逐步有序恢复生产生活秩序的通告为更好统筹疫情防控和经济社会发展，根据《新型冠状病毒肺炎防控方案（第九版）》相关规定，结合当前疫情防控形势，经区新冠肺炎疫情防控工作指挥部研究决定，在从严从紧落实疫情防控措施的基础上，从11月11日6时起，逐步有序稳妥恢复全区生产生活秩序。现将有关事项通告如下：一、逐步有序解除临时管控。对高、中风险区严格按要求进行管控，高风险区继续落实“足不出户、上门服务”、中风险区继续落实“人不出区、错峰取物”管控要求。解除对低风险区的临时管控，以社区、网格为单位顶格落实常态化疫情防控措施。二、逐步有序恢复生活服务。低风险区居民生活服务场所（含诊所、药店、中小型商超、便利店、蔬菜粮油店、理发店、干洗店、农资销售、银行、邮政快递、电商物流、仓储配送、通信网点等）有序恢复正常营业。恢复营业前必须进行规范消杀，经营户和从业人员须持24小时核酸检测阴性证明…	2022年11月11日 08:58	普通用户	男	0	0	1	湖南	20221111
铅笔wj	#广州海珠区疫情防控#我要怎样才能穿越回2021年解除红码呢？今天赋的，都是这个时间就很搞笑啊我相信你啊张 ?	2022年11月11日 08:59	普通用户	男	0	1	0	广东	20221111
黄河新闻网吕梁频道	【石楼县妇联举行2022年“最美巾帼网格员”表彰仪式】她们在疫情防控中勇毅前行她们在为民服务中无私奉献她们在巡查走访中冲锋在前··· ···她们是妈妈、妻子、女儿她们能吃苦、愿奉献、能战斗她们以春风化雨般的柔情用与生俱来的坚韧完美诠释了“巾帼不让须眉”的意义为树立典型、弘扬正气、激励先进，加强网格员队伍建设，进一步推进网格化服务管理工作创新发展，11月8日下午，县妇联举行2022年“最美巾帼网格员”表彰会议。会上，县妇联主席宣读了市委平安吕梁建设领导小组办公室、市妇联下发的《关于揭晓2022年度吕梁市“最美巾帼网格员”的通知》，对网格员在疫情防控、应急处理、为民服务、巡查走访、政策宣传、沟通联系等各项工作中做出的突出贡献给予了充分肯定。并为获得吕梁市“最美巾帼网格员”的郭慧娴、李彦佳、杨婷、冯震娜、郭维琴等5名网格员颁发了荣誉证书。会议指出，网格化管理工作是打通基层社会治理最后一公里的“…	2022年11月11日 08:59	普通用户	男	0	0	0	山西	20221111
茜落呦	在一线抗疫的同志们，要时刻做好个人防护，保护自己也是保护我们身边的家人朋友，我相信在很快的时间内，你们的辛苦付出，可以换来持续平安和老百姓的健健康康，打赢这场疫情防控战，才是我们党员干部该有的样子。加油，新疆！加油， ?	2022年11月11日 08:59	普通用户	女	0	0	0	江苏	20221111
新浪海南	【11月10日海南省新增感染者2例】2022年11月10日0时—24时，海南省新增感染者2例。其中，新增本土无症状感染者2例，均为三亚市报告，在外省来琼人员“落地检”中发现。#关注海南疫情防控#（来源：海南疫情防控） ?	2022年11月11日 08:59	团体（机构）	男	0	0	0	海南	20221111
我也是怕怕的	#广州海珠区疫情防控# 广州加油 ?	2022年11月11日 08:59	普通用户	女	0	0	0	其他	20221111
内蒙古超高压	#抗击新型肺炎第一线# 面对呼和浩特市疫情防控形势，内蒙古电力人逆行而上，与医护人员一起，筑起首府战疫新防线。不一样的工作岗位，但却彰显着疫情防控同等重要的责任。@内蒙古国资 ?	2022年11月11日 08:59	企业	男	0	1	0	内蒙古	20221111
菏泽市广播电视台	疫情防控指南 #菏泽 L菏泽市广播电视台的微博视频 ?	2022年11月11日 08:59	企业	女	0	0	0	其他	20221111
舞鹤西洋--吴贺喜	#大学生之友# 福建师大协和学院：退役大学生士兵奋战在抗疫一线发布时间：2022-11-09 作者：吴超娟 龙超凡 来源：中国教育新闻网中国教育报-中国教育新闻网讯（通讯员 吴超娟 记者 龙超凡）自福建省福州市启动首轮全域核酸检测以来，福建师范大学协和学院八一学社的退伍大学生兵们闻令而动，主动参与到当地疫情防控、每日疫情数据报送等志愿者活动中，成为校园疫情防控首批志愿者和生力军。10月23日，受突发疫情影响，福建师范大学协和学院迅速响应上级防控要求，当晚立即开展全员核酸检测，确保“应检尽检”“不漏一人”，全面从严从实从细加强校园疫情防控。当天15时45分，八一学社社长陈建兴突然接到指导老师潘哲斌的电话，要求全体社员配合学院，开展全员核酸检测现场秩序维护工作。不到一个小时，一支由30名成员组成的八一学社首批疫情防控阻击战先锋队组建完成，提前到达现场维持秩序。核酸检测的时间还没到，已经有同学…	2022年11月11日 08:59	名人	男	0	0	0	河南	20221111
Uh---oh	我们国家对于疫情形势判断已经出现越来越严重的失误各地疫情此起彼伏谁也不知道你明天是否还能正常工作生活明显感觉今年防控力度超过前两年 舆论压力也是空前 昨晚川大一个阳性就折腾得望江华西两大校区死去活来上面的人不能总想着做些既要又要的完美决策任何一个中央决策到地方都会出现加码情况对国外回来的政策逐步放松对国内动态清零政策越来越严 只会增加普通民众负面情绪顺势而为可能大家都会好受一点！#疫情防控#	2022年11月11日 08:59	普通用户	男	0	0	1	湖北	20221111
陳思勛Exonica-	#广州疫情防控#被封控的第六天，无聊无聊很无聊 ?	2022年11月11日 08:59	名人	女	0	4	3	广东	20221111
qitian123456	奇天资讯10月货币供应量M2同比增长11.8%，机构预估为12%，前值为12.1%--------------------------------------------------------------------------------------10月10日会议，听取新冠肺炎疫情防控工作汇报，研究部署进一步优化防控工作的二十条措施。会议指出，要在落实各项防疫举措的同时加强分析研判，必要的防疫举措不能放松，既要反对不负责任的态度，又要反对和克服形式主义、官僚主义，纠正“层层加码”、“一刀切”等做法。最新数据显示，美国10月CPI同比上涨7.7%，预期为7.9%，前值为8.2%；美国10月CPI环比上涨0.4%，预期为0.6%，前值为0.4%。美股三大指数周四集体大涨，道指涨3.69%，纳指涨7.34%，标普500指数涨5.53%。各板块普涨，半导体、软件应用涨幅居前；热门中概股普涨…	2022年11月11日 08:59	名人	男	0	0	0	广东	20221111
福州虎纠人	#福州身边事#【刚刚！福州一地通知：分批恢复线下教育教学】#福州疫情#根据《福州市教育局关于恢复线下教育教学有关工作的通知》（榕教综〔2022〕69号）等文件精神，按照科学精准防控和有序返校复学原则，经永泰县新冠肺炎防控工作指挥部同意，现就永泰县分批恢复学校线下教育教学公告如下：一、11月12日（星期六）起恢复中学、小学线下教育教学，11月12日、11月13日分别上星期四、星期五课程；二、11月14日（星期一）起恢复特殊教育学校、幼儿园线下教育教学；三、中职学校、校外培训机构继续保持线上教学，视情再恢复线下教育教学。via@福州发布 #胡州人讲福州#	2022年11月11日 09:58	名人	男	0	2	1	福建	20221111
H-Cat	#广州海珠区强化全域疫情防控措施#海珠区一开始静默，精准防控，个人觉得是最人性化的了！绝大部分都居家没有外出，认识的几个海珠区朋友就很自觉。但总有外出各个地方跑的，听说还有打车出来天河堂食的，不知道是不是真的？一小部分人还是一样各处跑，另外绝大多数居家的努力不就是白做了？ ?	2022年11月11日 09:58	普通用户	女	0	20	33	广东	20221111
生活不易老能叹气	他们的名字，他们的事迹牵动着我们，凝聚起社会正能量，做为中华儿女我们要坚定信心打赢这场疫情防控阻击战! 新疆加油 ?	2022年11月11日 09:58	普通用户	男	0	0	0	河北	20221111
建昌村里人	【警方通报】2022年11月7日，葫芦岛市兴城市田某(男)、金某(女)二人由外地返回兴城后未按防疫要求居家隔离，私自外出。当晚核酸检测结果呈阳性，在疫情防控人员对其询问时故意隐瞒行程。田某、金某行为严重违反了疫情防控规定，造成疫情重大传播风险，涉嫌妨害传染病防治罪。2022 年 11 月 9 日，兴城市公安局依法对田某、金某立案侦查。警方提示，当前疫情防控形势依然严峻，广大市民应自觉遵守疫情防控规定，积极配合疫情防控工作，对违反相关规定造成疫情传播人员，公安机关将依法严厉打击。兴城市公安局2022年11月10日	2022年11月11日 09:58	名人	男	0	0	2	辽宁	20221111
泽稷教育	#泽稷教育# 部分考点关闭11月CFA考试！#泽稷教育# 北京-北京汇佳CFA考试中心11月窗口期的全部CFA（特许金融分析师）考试将关闭，具体通知如下：根据地方政府的疫情防控要求，为保障广大考生和考试工作人员的生命安全和身体健康，本考试中心11月窗口期的全部CFA（特许金融分析师）考试将关闭。受到影响的考生将被安排到北京-北京信诺CFA考试中心-Beijing Xinnuo Soft Information Technology Co Ltd（北京市朝阳区高碑店镇陈家林路2号尚8里文创园F座1-2层），请考生查看后续即将发出的邮件通知,谢谢！广州-广东外语外贸大学番禺大学城校区CFA考试中心和广东外语外贸大学白云山校区CFA考试中心，11月窗口期的全部CFA（特许金融分析师）考试将关闭，具体通知如下：根据地方政府的疫情防控要求，为保障广大考生和考试工作人员的生命安全和身体健康，这2个考…	2022年11月11日 09:58	企业	男	0	0	0	上海	20221111
河北报哥	#石家庄疫情# 截止11月10日08:00分，石家庄市高、中风险区名单（高风险区189个、中风险区27个）。高风险比11月9日01:30分统计表高风险增加了49个；中风险区增加了13个。从中高风险的的数量增加，可以看出石家庄的疫情防控工作还是很严峻的！希望大家不必恐慌，不信谣、不传谣、不造谣，正确佩戴口罩，勤洗手、常通风、不聚集。严格遵守《新型冠状病毒肺炎疫情防控方案（第九版）》有关规定，高风险区采取“足不出户、上门服务”等封控措施，中风险区采取“人不出区、错峰取物”等管控措施。请风险区内的居民朋友严格落实防控要求，配合做好疫情防控工作。	2022年11月11日 09:58	名人	女	0	0	2	河北	20221111
尙方	#呼和浩特疫情防控#内蒙古昨天新增本土确诊98例无症状1113例。有一则消息，康巴什推出了新冠预防药："鄂尔多斯市预防新冠正阳汤"。据说通过试用出阳率为0.16%，远低于鄂尔多斯市平均数值和参与承接任务的其他旗区的数值，结论为有效药物。 ?	2022年11月11日 09:58	名人	男	0	9	20	上海	20221111
K1闫威	#太原# 太原市新型冠状病毒肺炎疫情防控工作领导小组办公室通告（2022年第150号）关于紧急寻找同时空就餐人员的通告 2022年11月8日我市发生新一轮疫情，经流调排查，有多名阳性感染者在多个饭店有共同就餐史，为有效防范疫情传播扩散，请在以下时间段到访过相关饭店的人员及共同居住人员立即向所在社区报备，配合属地落实好隔离管控措施，共同居住人员进行7天居家隔离+3次核酸检测。 1、11月6日中午-11月9日在滋味面馆（中海国际社区观邸店）就餐人员。2、11月6日晚在重庆菜馆纸包鱼店（中海国际社区官邸北门东侧）就餐人员。3、11月8日中午-11月9日早上在天津灌汤小笼包（中海国际社区官邸底商）就餐人员。4、11月7日中午-11月9日中午在西铭路瑞鑫旅馆下门面大碗面饭馆就餐人员。5、11月7日中午在志飞面馆（中海国际社区辰悦门口附近）就餐人员。6、11月8日中午在中海国际社区辰悦小饭馆就餐人员…	2022年11月11日 09:58	普通用户	男	0	5	2	上海	20221111
不太了解的未知名用户	【文明柳青 同心战疫】疫情无情人有情 爱心助疫暖人心爱心捐赠暖人心 11月10日上午，兰山区政协企业家协会会长张景前、兰山区工商联副主席、党组成员汲光，带领部分企业家协会成员一行8人，为柳青街道金域社区送来酒精、医用口罩等抗疫物资，彰显了企业家无私奉献、为民解难的大爱情怀和社会责任担当。金域社区将把这份关爱化作为民务实担当的工作热情，继续扎实做好疫情防控各项工作，保持工作力度不减、工作标准不降、工作要求不变，坚决打赢打好疫情防控这场硬仗。@临沂文明 @志愿沂蒙 #健康临沂·德润沂蒙#	2022年11月11日 09:58	普通用户	女	0	0	0	其他	20221111
鸭鸭咔咔	#河北师范大学疫情# 帮转！我是河北师范大学的一名学生，开学之后一直在学校隔离，本以为遵守学校政策就不会出事。但是11.5号却爆出学校有核酸异常，因此将我们封在宿舍。当晚我们对面宿舍的人就被拉走隔离，后来才知道出了核酸阳性，我们依然被封在宿舍。11.7日下午我的一位舍友高烧不退，但抗原正常。11.8日该舍友抗原显示为阳性，但是却没人管，仍然在宿舍呆着。11.9日突然让我宿舍5名同学收拾东西去隔离，导员通知这是市里给的转运名单。我们本以为是救赎，没想到是更深的深渊。我们被转移到鹿泉区一个技校的宿舍，这里有上千人集中隔离，八人间大家都发烧咳嗽，没有暖壶水盆这些生活用品，没有酒精八四消毒液这些消毒药品，甚至没有止咳药口罩这些医疗用品，在这里有的仅是三餐冷饭和无尽的失望。这里绝对不具备隔离的条件，为何将我们转运到这里？学校疫情的源头在哪？我们连最起码的知情权都没有吗？希望国家能够重视疫情防控，帮…	2022年11月11日 09:58	普通用户	女	15	23	194	河北	20221111
梁家小菇凉520134	#广州海珠区疫情防控#我在海珠区瑟瑟发抖 ?	2022年11月11日 09:58	普通用户	女	0	4	0	广东	20221111
北疆知事	小浪帮你问（十一）】疫情期间，需要购买物资，有哪些渠道？小浪帮你统计了一下，点击查收吧！#呼和浩特防控疫情第一线##内蒙古疫情速报# L北疆频道的微博视频 ?	2022年11月11日 09:58	普通用户	男	0	0	0	内蒙古	20221111
高校有料	#人民空军生日快乐#所以今天 “空军生日准备了特别惊喜” 这个惊喜到底是什么啊？好期待！#广州海珠区疫情防控# ?	2022年11月11日 09:58	名人	男	10	16	131	四川	20221111
遂宁新闻网	【遂宁疾控提醒：最新轨迹公布 对照自查 尽快报备(2022年11月10日)】因疫情防控排查需要，请与以下时间和空间有重叠人员，立即向所在社区（村）、单位、宾馆主动报备，做好个人防护，配合做好核酸检测等疫情防控措施。→O网页链接 ?	2022年11月11日 09:58	普通用户	男	1	0	0	四川	20221111
FM988浙江新闻	【宁波奥体中心游泳馆临时闭馆】根据宁波市疫情防控办最新通告相关要求，宁波奥体中心游泳馆于11月11日（周五）零点起暂停所有业务，暂不对外开放，会员权益将同步顺延，开馆时间另行通知。同时，综合馆、体育馆副馆将限流50％开放，进入场馆须持48小时内核酸阴性证明。 ?	2022年11月11日 09:58	企业	男	0	0	0	浙江	20221111
EverythingDiSC	下一期#Everything DiSC# 授权合作伙伴认证课定于2023年1月11日-12日举办，为配合疫情防控，此次认证课程沿用在线培训的方式。完成认证课并通过考试的学员均可获得由Wiley颁发的Everything DiSC认证讲师证书，学员所在机构还可获得Everything DiSC的经营权。欢迎您联系我们了解更多。 ?	2022年11月11日 09:59	企业	男	0	0	0	北京	20221111
呼和浩特富泰热力股份有限公司	集团公司领导深入施工现场检查督导工程推进、疫情防控、安全生产工作 11月9日，集团公司党委书记、董事长吕德育，党委副书记、总经理杨杰一行深入市政管网施工、隔离点改造、方舱医院援建等工地检查督导工程推进、疫情防控、安全生产工作。 检查督导组先后来到世纪大街市政管网更新改造工程、沙尔营隔离点改造工程、信达国际商贸城方舱医院援建工程施工现场，详细了解了施工进度、工程质量、疫情防控、安全生产等方面的情况，现场办公、商讨解决工程推进过程中遇到的困难和问题，并就扎实做好后续相关工作提出具体要求。 吕德育强调，集团公司承担的这几项重点工程项目，任务艰巨、时间紧迫、责任重大，有关部门及施工单位负责人要做到思想认识到位、组织领导到位、责任落实到位、工作措施到位，当好工作中的带头人、防控上的责任人、落实上的担当人，确保按时高质量高效率地完成各项施工任务；要科学组织、精心调度、环环联动、有序衔接，统筹做好疫情…	2022年11月11日 09:59	企业	男	0	0	0	内蒙古	20221111
Bigclothes	前面陪你癫佐咁多日今日条街反而最旺喔每日除左核酸就坐监咁係屋企明知你派完卡仔就继续静默噶啦都好心你唔好半夜58分出公告啊转头两分钟后零点就准时封晒桥睇下凌晨拥佐几多人去逼爆市场朝早继续个个排队买送网上又冇咁样玩法双12估计都出唔到门口#广州海珠区强化全域疫情防控措施# ?	2022年11月11日 09:59	普通用户	女	0	2	14	广东	20221111
GIT-苏苏爱吃棒棒糖	#广州疫情防控# 今早起来想买菜，除了辣椒都没了 ?	2022年11月11日 09:59	名人	男	0	9	11	广东	20221111
中国石化川维化工公司	发布了头条文章：《勠力同心 携手抗疫！川维化工全力筑牢疫情防控屏障》 O勠力同心 携手抗疫！川维化工全力筑牢疫情防控屏障 ?	2022年11月11日 09:59	企业	男	12	11	9	重庆	20221111
世平共享	疫情之下，上级领导也会通盘考虑，因为七号楼现在的疫情可能也是未解封原因之一！西院居民要是却有特殊情况，比如就医，单位要求必须上班等问题可以来社区，我们协助解决……估计下一批名单里大家应该就能解封了，我们也很着急，我知道你们憋在家里吃不好，无收入，真的能理解大家的难处，房贷车贷样样不落，把居民们也压的喘不过气，我们都理解……让我们在加把油，你们配合，我们积极上报控制疫情，让大家早日出门！其实七号楼的疫情我们一直也很纳闷，我们想了所有的可能，为了这个事情我们还专门请教了省四医院院感的专家，基本上的回复就是第一，此次病毒藏匿时间较长，也许感染了没有显现出来，另外现在大家防范意识比较强，比如一直口服连花清瘟或者板蓝根等药物预防也会导致检测结果不准！所以我们经常喊大家不要下楼，不要扎堆，不要聚集聊天，因为我们谁也无法保证对方和自己；第二就是外面送入小区的一些东西，因为政府保供车的从业人员要求每日核…	2022年11月11日 09:59	普通用户	男	0	0	1	青海	20221111
兰州日报	【“疫”路有爱，“蓝马甲”撑起温暖屏障】面对疫情突然来袭，兰州市广大驻守干部冲锋在前、奋勇争先，日夜奋战在社区抗“疫”第一线。他们舍小家，顾大家，身穿防护服、套上蓝马甲，坚守小区党员阵地，用心用情服务居民群众。在疫情防控的关键时期，总有温暖的力量激励大家继续前行。近日，记者来到多个社区，走近驻守干部们，倾听这群“蓝马甲”背后的感人故事。O“疫”路有爱，“蓝马甲”撑起温暖屏障	2022年11月11日 09:59	普通用户	男	0	0	0	甘肃	20221111
自律并且要自信	#江西疫情# 全国疫情防控标兵：江西 ?	2022年11月11日 09:59	普通用户	男	0	0	1	其他	20221111
bsjdbdjdnn	面对复杂的疫情形势，关键是要克服麻痹思想、厌战情绪、侥幸心理、松劲心态，抓实抓细疫情防控各项工作。 ?	2022年11月11日 09:59	普通用户	男	0	0	0	甘肃	20221111
啊点er	#宁晋疫情防控#怎么这么厉害呢，当官的可真有钱 ?	2022年11月11日 09:59	普通用户	女	0	0	0	河北	20221111
看汕头	#潮阳区域内无高风险区#【潮阳经调整后，域内无高风险区】贵屿镇湄洲村、和平镇练北社区由高风险区降为中风险区。贵屿镇华美社区、玉窖村、凤新村、凤港村、泗美村，和平镇临昆上社区、潮联社区由中风险区降为低风险区。除中、低风险区外的其他区域转入常态化疫情防控。 ?	2022年11月11日 10:58	名人	女	0	0	3	广东	20221111
用户4xooio72xf	#疫情防控正能量#防控疫情，人人有责。让我们迅速行动起来，坚持文明上网，理性发声，弘扬主旋律，传播正能量，戮力同心，共同为做好疫情防控工作，营造健康有序、文明和谐的网络生态环境贡献自己的力量! ?	2022年11月11日 10:58	普通用户	男	0	0	0	其他	20221111
why流星雨	发扬不畏艰险，无私奉献精神，坚决打赢疫情防控阻击战 ?	2022年11月11日 10:58	普通用户	男	0	0	0	新疆	20221111
家在黄河太华间	11月10日渭南新增无症状感染者2例,均在大荔县来源:渭南广播电视台记者从市应对新型冠状病毒感染肺炎疫情工作领导小组办公室了解到，11月10日0-24时，我市新增报告无症状感染者2例（均在大荔县）。疫情基本情况无症状感染者1：男，56岁，大荔县报告。在社区筛查中核酸检测结果阳性，经市级专家组诊断为新冠肺炎无症状感染者。无症状感染者2：女，57岁，大荔县报告。在社区筛查中核酸检测结果阳性，经市级专家组诊断为新冠肺炎无症状感染者。以上无症状感染者均在市级定点医疗机构进行隔离医学观察，具体活动轨迹和疫情防控工作情况由大荔县发布。疫情处置情况强化“三公（工）”协同和区域协查，坚持人防、技防、物防相结合，确保溯源清晰、流调彻底、管控到位。至11月10日18时，我市现管控密接1262人，次密接3381人，已全部落实相应管控措施。离开我市的风险人员均已向相关地市发送协查信息。做好风险区域划分调整工作，…	2022年11月11日 10:58	普通用户	女	0	4	2	陕西	20221111
相思一缕金-白娥看空心	广州市海珠区10日晚发布通告：11日0时至13日24时强化全域疫情防控措施。所有市民原则上居家，每天每户可安排1人，按照“分时有序、分区限流”方式，就近购买基本生活必需品，或到小区、指定区域无接触式领取网购生活必需品。地铁、公交、出租车、网约车暂停服务。各高校、职业院校和技工院校实施封闭管理。中小学阶段学校、幼儿园暂停返校及线下教学。校外培训机构暂停线下教学，托育、托管机构暂停服务。除保障市民生活和城市基本运行的水、电、燃油、燃气、通讯、环卫、药店、医疗机构、生活超市等行业和场所正常运行外，其余经营性场所一律暂停营业。---央视新闻	2022年11月11日 10:58	普通用户	男	0	0	0	福建	20221111
用户4xooio72xf	#疫情防控正能量#愿疫情早日结束，一线的战士早点回家，愿人们早日恢复正常的生活! 提高疫情防控的科学性和有效性，凝聚起了众志成城、攻坚克难的强大正能量。 ?	2022年11月11日 10:58	普通用户	男	0	0	0	其他	20221111
艾拉1113	为筑牢疫情防控安全防线，各个方面都有医护人员，警察，志愿者，他们始终坚守一线。他们怀着一颗勇敢的心，面对困难不退缩、在最危险的地方，为疫情防控贡献青春力量。正是这些最可敬的真心英雄 ，在平凡中用一道道“微光”，汇聚成同心战疫的“星河”。 ?	2022年11月11日 10:58	普通用户	女	0	0	0	其他	20221111
哈尔滨银行官方微博	#哈尔滨银行双城支行抗疫在行动#11月5日上午，哈尔滨银行双城支行志愿服务队来到双城区同心满族乡政府及疫情防控卡点，向封控区居民和坚守在防疫一线的工作人员送来了生活物资，并表达了亲切的慰问和关怀。此次活动正值疫情防控关键时期，支行志愿服务队充分了解相关需求情况后，迅速组织广大志愿者投入慰问筹备工作，第一时间将蔬菜、挂面、调料等100份生活物资保障包送到了同心满族乡广大村民的手里，有效解决了封控区村民的生活难题，让村民切身感受到了来自志愿服务队的温暖与关爱。与此同时，支行志愿服务队向坚守在一线的防疫工作人员送去了热帖、棉大衣等生活保障用品，极大解决了身处抗疫一线的工作人员在御寒保暖方面所需所盼的燃眉之急。 L哈尔滨银行官方微博的微博视频	2022年11月11日 10:58	企业	男	0	0	2	黑龙江	20221111
佑手边的幸福322	疫情来了，不必惊慌；疫情过后，也不能松懈。每个人都应该有风险意识，绷紧疫情防控这根弦。既要密切关注疫情动态，做到有所为、有所不为，又要合理安排个人行程，不扎堆、不聚集、不冒险；既要坚持良好卫生习惯，勤洗手、勤通风，又要注重公共文明，保持安全社交距离、戴口罩、用公筷。 ?	2022年11月11日 10:58	普通用户	女	0	0	0	新疆	20221111
周董丶xalhar	自疫情发生以来，新疆儿女万众一心，众志成城，共克时艰，居家保持“静止”状态的群众，上网课的教师、学生，坚持传播正能量的广大网民……每个人都是抗疫的主力军，每个居家人员都是战疫中的英雄，他们用自己的努力坚守、用自己的点点微光汇聚起磅礴的抗疫力量，积极投身于疫情防控工作 ?	2022年11月11日 10:58	普通用户	男	0	0	0	新疆	20221111
#NAME?	#重庆疫情# 做核酸的路上，偶遇一只超有防控意识的汪 ?	2022年11月11日 10:58	普通用户	女	0	0	7	重庆	20221111
chris小君君	#广州海珠区疫情防控#核酸点能不能分散几个点分散一下人流全部人聚集在一起 什么事都不用干了吗？一上午就排队是吧！简直无语了！ 2广州·新村运动场 Lchris小君君的微博视频 ?	2022年11月11日 10:58	普通用户	女	0	0	12	广东	20221111
忻州日报	【定襄县：抗击疫情群发力 送餐服务暖人心】“快来，午饭送来了！”“谢谢你们！”……一应一答中，家常豆腐、肉炒青椒、白米、鸡蛋汤，这些既有热量，又有营养的饭菜交到了一线工作人员手中。自定襄县发生输入性疫情以来，参与疫情防控的医护人员、公安民警、基层干部、社区工作者、志愿者等被人们亲切称为“最美逆行人”。他们在一线辛苦工作。还有一些人，他们与灶台为伴，以锅铲为器，在幕后默默地付出，为一线工作人员提供保障。从11月7日起，作为县城较大的餐饮企业，陶然亭大酒店承担了为部分一线工作人员和隔离点人员配送三餐的服务。酒店十余名员工起早贪黑，从配菜到加工，从打包到配送，每天工作时间达到了10多个小时。10日，记者来到陶然亭大酒店，记录了他们忙碌的身影。炒炖、蒸煮、分装、打包……直到送餐车前往配送点。送餐的谢师傅边开车边说道：“我们得尽快把餐盒送到，保证饭菜的热度。”“在这个特殊时期，防控一线工作人员坚守…	2022年11月11日 10:59	团体（机构）	女	0	0	0	山西	20221111
why流星雨	众志成城，为坚决遏制疫情扩散，夺取防控斗争胜利贡献力量。 ?	2022年11月11日 10:59	普通用户	男	0	0	0	新疆	20221111
幻寒蝶影	#宁晋疫情防控#为什么今天报的数据没有宁晋？？？？这就是政府“实事求是”的作风吗？ ?	2022年11月11日 10:59	普通用户	女	0	9	10	陕西	20221111
折耳兔ZWX	#广州海珠区疫情防控#昨晚海珠区封了，肉菜市场通宵上架，（档主说做这么多年，第一次晚上开档。）于是就出现了广大市民们在市场通宵抢菜。。。。我没去参加抢菜，（因为，冰箱实在塞不下了。哈哈）睡前朴朴下单了一些能提升愉悦感的零食。嗯嗯！升华了，咱追求的可是精神层面的了 ?	2022年11月11日 10:59	普通用户	女	0	0	3	广东	20221111
susuyana	#点燃我温暖你# 真的不好意思打扰了剧真的很好看！！我们全宿舍都在看 希望大家能抽时间关注一下宁晋这次疫情帮帮他们已经一片混乱了???#宁晋疫情防控##邢台宁晋第一私立疫情##宁晋疫情防控##邢台宁晋第一私立疫情# 嗯嗯嗯嗯嗯毕竟在某些人心里为人民服务不是准则 草菅人命才是头顶上那顶破帽子比尼玛十几万人命重要	2022年11月11日 10:59	普通用户	女	1	3	0	河北	20221111
天之水网	天水市武山县关于2例初筛新冠病毒阳性人员活动轨迹的通告11月10日，武山县在常态化核酸检测中发现2例新冠病毒初筛阳性人员。为做好全县疫情防控工作，最大限度保障人民群众身体健康和生命安全，现将初筛阳性人员主要活动轨迹通告如下：初筛阳性1：11月7日乘坐私家车自内蒙古乌拉特后旗青山镇返县闭环至集中隔离点留观，期间在乌海服务区加油站、海兴服务区加油站等场所活动。初筛阳性2：11月7日至11月9日，在城关镇韩川村、玺华苑小区及新永蔬菜水果店等场所活动。请以上时段和场所有活动轨迹的人员主动向所在村（社区）、单位报备，积极主动配合落实相应疫情防控措施，如因瞒报、漏报，造成不良后果的，将依法追究责任。请广大群众关注官方权威发布，不信谣、不传谣、不造谣，主动做好个人防护，积极接种新冠疫苗，如有发热、干咳、乏力、鼻塞、流涕、咽痛、嗅觉味觉减退等症状，应及时按规范就诊，并主动告知7天内活动轨迹及接触史，就医…	2022年11月11日 10:59	企业	男	0	0	0	甘肃	20221111
哒哒哒麦旋风	以前周五可以放假 觉得多累都没事现在疫情防控不放假周五简直是死亡周五早上四节连堂 下午听公开课?备课组会议?上课我真的吐了好想放假 好想喝奶茶 疫情快过去吧? ?	2022年11月11日 10:59	普通用户	女	0	0	0	其他	20221111
静待花开的喵	#直击广州疫情防控一线##广州海珠区疫情防控# 不容易啊 2广州·海珠区 ?	2022年11月11日 10:59	普通用户	女	0	1	149	广东	20221111
用户4xooio72xf	#疫情防控正能量#遵守有关法律法规，自觉服从防控大局，理解支持党委、政府的防控措施;积极倡导参与网络接力、网络公益等活动，大力营造心态平和、积极有序、众志成城的良好社会氛围。 ?	2022年11月11日 10:59	普通用户	男	0	0	0	其他	20221111
就这四个字xxxx	疫情面前没有旁观者，疫情防控没有局外人。 ?	2022年11月11日 10:59	普通用户	男	0	0	0	其他	20221111
华夏新貌看乡村	【#侠客岛评重庆医生不等核酸结果抢救生命#：警惕防疫中出现的官僚主义】近日，#重庆市中医院不等核酸结果抢救黄码老人#获广泛关注。@侠客岛 发布相关评论：一段时间以来，我们看过一些新闻，因为疫情防控，导致一些病人无法及时就医，甚至出现了孕妇流产、儿童死亡的悲剧。按说，防控疫情就是为了保障人民健康，怎么能耽误治病救人呢？这是大家最不能接受的。实事求是地说，为了防控，一线医护、基层人员压力最大，也最辛苦。不能让大家流汗又流泪吧。人命关天，疫情防控和治病救人并不矛盾，也不能耽误正常乃至紧急的就医需求，这是常识。各地最应该做的，是去建立免责机制，给大家卸下思想包袱，提供充足的问题解决工具包，让他们下次再面对类似难题时，能够第一时间理直气壮、毫不犹豫地作出正确选择，而不是被某些过分严苛的问责机制绑住手脚、不敢作为。（@侠客岛，希隆） L侠客岛的微博视频	2022年11月11日 11:00	企业	女	0	0	0	其他	20221111
白举铁也很甜	#卿卿日常#一口气看了六集，半夜两点还在笑，好久没看到这么轻松有趣的剧了，尹峥太细节了，这样的男主给我来一打正好失业，又遇到#广州疫情#防控在家，这个月就在家追剧了，快快跟新@白敬亭 ?	2022年11月11日 11:57	普通用户	女	0	0	0	其他	20221111
朱文杰980204	#济宁疫情防控# 因疫情防控需要，2022年11月11日起，济宁公交集团部分线路实行越站运营模式，现通告如下：1路暂不停靠文化广场、快活林站点；2路暂不停靠济州城墙、快活林、文化广场、电力二处站点；3路暂不停靠东大寺、人民公园（口腔医院阜桥院区）、市体育馆、健身广场站点；4路暂不停靠电力二处站点；5路暂不停靠杨家河公园、南辛庄站点；6路暂不停靠快活林、任城湿地公园站点；8路暂不停靠儿童乐园、文化广场、南池公园站点；9路暂不停靠东大寺、人民公园（口腔医院阜桥院区）、仙营绿地（南）、新世纪广场站点；15路暂不停靠金城街道办事处、电力二处、市儿童公园站点；16路路暂不停靠洸河公园、文化广场、东大寺、市儿童公园站点；18路暂不停靠仙营绿地、琵琶山大市场（路西）、市儿童公园站点；19路暂不停靠文化广场站点；20路暂不停靠济宁书城、市电视台、洸河公园站点；21路暂不停靠人民公园（口腔医院阜桥院区）、…	2022年11月11日 11:57	普通用户	男	0	0	0	其他	20221111
房天下天津	【市疫情防控指挥部发布第46号通告：11月13日在全市范围开展核酸检测】11月11日，记者从市疫情防控指挥部获悉，市疫情防控指挥部发布天津市新型冠状病毒肺炎疫情防控指挥部第46号通告，全文如下：目前，我市接连发生由津外地市输入引起的本土疫情，社会面和隐匿传播风险持续存在。为全面做好我市疫情传播风险排查，早发现、早控制，保障人民群众生产生活秩序和身体健康，市疫情防控指挥部决定11月13日（星期日）在全市范围开展核酸检测。现通告如下：一、11月13日（星期日）8时起，开展全域人员核酸检测。凡居住在本市的广大群众，采样前要在当时居住地保持原地静止，按照各区防控指挥部统一部署和街道（镇）、社区（村）组织安排，有序到指定地点进行核酸检测，不落一户、不漏一人。高中低风险区域和静态管理区域的居民，以及隔离管控人员要严格服从属地街道管理。其他区域居民采样后需持有本次核酸筛查采样证明和72小时核酸阴性证明…	2022年11月11日 11:57	企业	男	0	0	0	天津	20221111
ojalazheng	#宁波疫情防控#烦死了。时空交集。怎么不说分子传播。灭了算了。 ?	2022年11月11日 11:57	普通用户	女	0	1	5	浙江	20221111
lo-计蕾-ve	坚持问题导向，善于抓住主要矛盾和矛盾主要方面，自觉把发现问题、分析问题、解决问题作为做好一切工作的基本要求，深入现场、直奔基层开展调查研究，从中找到工作的着力点和突破口，以关键环节、裉节问题的突破带动整体工作提升，努力补短板强弱项、锻长板塑优势。树牢底线思维，更好统筹疫情防控、经济社会发展和安全，确保社会大局和谐稳定，让党中央放心，让人民群众满意。	2022年11月11日 11:57	普通用户	女	0	0	0	上海	20221111
房天下天津	【津南区关于划定辛庄镇相关风险区的通告】根据疫情防控形势，为切实保障人民群众生命安全和身体健康，快速有效阻断疫情传播扩散风险，依据相关法律法规和疫情防控有关规定，经专家组综合研判，现将划定辛庄镇相关风险区事宜通告如下：一、自通告发布之时起，划定辛庄镇鑫喆花园2号楼为高风险区。高风险区内，实行“足不出户、上门服务”等封控措施，居民定期进行核酸检测。二、自通告发布之时起，划定辛庄镇鑫喆花园1号楼、3号楼为中风险区。中风险区内，实行“足不出区、错峰取物”等管控措施。居民原则上居家，在严格落实个人防护的前提下，每天每户可安排1人，按照“分时有序、分区限流”方式，至指定区域购买或无接触式领取网购物品。居民按照统一安排，有序下楼到指定地点进行核酸检测。三、自通告发布之时起，划定辛庄镇鑫喆花园除高、中风险区以外其他区域为参照防范区管理的低+风险区。参照防范区管理的低+风险区，区域内不聚集、人不出小区，…	2022年11月11日 11:57	企业	男	0	0	0	天津	20221111
凤凤3906	面对突如其来的疫情，广大基层干部、公安干警、医护人员、志愿者们披坚执锐，勇毅逆行，用铁一般的作风、水一般的柔情，驻守在疫情防控的最前沿，用使命担当共筑抗疫长城，用坚守奉献汇聚力量 ???	2022年11月11日 11:57	普通用户	女	0	0	0	新疆	20221111
吕网融媒	【紧急寻人！】关于紧急寻找同时空就餐人员的通告（2022年第150号）2022年11月8日我市发生新一轮疫情，经流调排查，有多名阳性感染者在多个饭店有共同就餐史，为有效防范疫情传播扩散，请在以下时间段到访过相关饭店的人员及共同居住人员立即向所在社区报备，配合属地落实好隔离管控措施，共同居住人员进行7天居家隔离+3次核酸检测。1、11月6日中午-11月9日在滋味面馆（中海国际社区观邸店）就餐人员。2、11月6日晚在重庆菜馆纸包鱼店（中海国际社区观邸北门东侧）就餐人员。3、11月8日中午-11月9日早上在天津灌汤小笼包（中海国际社区观邸底商）就餐人员。4、11月7日中午-11月9日中午在西铭路瑞鑫旅馆下门面大碗面饭馆就餐人员。5、11月7日中午在志飞面馆（中海国际社区辰悦门口附近）就餐人员。6、11月8日中午在中海国际社区辰悦小饭馆就餐人员。防控疫情，人人有责，感谢您对太原市疫情防控工作的理…	2022年11月11日 11:57	普通用户	女	0	0	0	山西	20221111
silverbeans	#保定疫情防控#现在北京能回保定吗？ ?	2022年11月11日 11:57	普通用户	女	0	8	4	北京	20221111
董指导挤出俩酒窝	一方面，这几年的疫情防控，看到了 超大城市们管理的压力，似乎超大、特大、大，谁都差不多；另一方面，年轻人又不愿意回到小城小镇。这产生的趋势是什么？ ?	2022年11月11日 11:57	名人	男	7	21	21	上海	20221111
凤凤3906	在战“疫”一线，既有冲锋陷阵的医务工作者，也有数不清的社区工作人员。社区防控工作是做好整体疫情防控工作的基础堡垒，共同筑起了抵御病毒的坚实堤坝。看到做核酸的医务人员及志愿者从凌晨忙到黑夜，很是感动，众志成城，共同抗疫，此时，最好的文案就是无私奉献的志愿者们、医务人员们！ ?	2022年11月11日 11:58	普通用户	女	0	0	0	新疆	20221111
归零归零羔	从10月29号开始到今天11月11号#石家庄疫情防控# 通报只增不减控制14天了，今天65例无症状这控制了个啥？瞒报现象什么时候能杜绝！ ?	2022年11月11日 11:58	普通用户	女	0	0	6	其他	20221111
华哥评论	#社区书记同意转卖捐赠物资被免职#社区书记转卖爱心捐赠物品引热议，这看似很小的事情，为何却造成这么大的影响呢11月9日，一则反映“芦淞区建设街道操坪社区工作人员转卖爱心商家捐赠水果谋利”的视频传上网后，引发网友广泛关注和热议。株洲市委、芦淞区委对此事高度重视，立即成立了核查组进行核查。经查，株洲市芦淞区建设街道操坪社区书记万婷，擅自同意转卖爱心人士赠送的用于慰问疫情防控志愿者、困难老人的水果物资，群众反映情况属实。鉴于其行为违反纪律，已免去万婷操坪社区书记职务，同时纪委还对其予以党纪立案审查。社区对爱心捐赠物资如此处置，不仅违反了疫情防控规定和工作纪律，而且伤了群众的心，损害了社区形象。快查快处，令人拍手叫好！	2022年11月11日 11:58	名人	男	0	0	3	其他	20221111
等风来_2022	#广州海珠区疫情防控# 感觉下周都不一定能到头啊，为啥我觉得其实海珠区疫情已经基本管控住了但数字还没明显拐点呢 ?	2022年11月11日 11:58	普通用户	女	0	0	0	其他	20221111
吴先生家小仙女	应该保持正直与善良，坚守工作岗位，勇于奉献，用实际行动来守护着我们的初心，这个社会带给我们的是更多的正能量，在村社之间传递防疫知识的志愿者，默默奋战在一线穿着大白配送物资的无名人士……这些汇聚出了巨大的光和热，温暖着我们，感动着我们，我们居家也要配合工作，自觉落实疫情防控各项举措 ???	2022年11月11日 11:58	普通用户	女	0	0	0	其他	20221111
在那风吹过的夏天	一夜之间，广州海珠区已经变成一座孤岛。11月11日凌晨起，广州海珠区已加强了疫情防控措施 ……海珠桥、广州大桥、人民桥、海印桥等通往海珠区的跨江大桥已经陆续关闭。目前，广州正面临抗疫三年以来，最复杂、最严峻的形势。我们只有听从、配合防疫部门的工作，我们才能尽快取得抗疫顺利，回归正常生活。#海珠区疫情##广州市-海珠区##广州加油# 2广州·海珠区	2022年11月11日 11:58	名人	男	0	0	1	湖南	20221111
安于_彼行潦	#兰州疫情#实话实说，拉条狗都比兰州防控的好 ?	2022年11月11日 11:58	普通用户	男	0	0	1	甘肃	20221111
只说大实话_	有关部门防控疫情做的不咋样，利用职权打压老百姓是真TMD有一套？我就想问问，这些个人的信息，他们有什么权利去调取？就连孩子在哪上学，班主任是谁都能查到，简直太没有王法了，真的希望上级部门可以入住邢台，好好的查一查邢台的这些歪风邪气，大家说的都是事实，凭什么不让说？你们如果做好了，老百姓会说你们吗？简直是太可恶了。	2022年11月11日 11:58	普通用户	男	1	6	33	河北	20221111
陕西农村广播	陕西省财政厅下拨十五亿元支持疫情防控。 L陕西农村广播的微博视频 ?	2022年11月11日 11:59	普通用户	男	0	0	0	陕西	20221111
·来自月球的L·	#广州海珠区疫情防控#Gzwjwdlmh ?	2022年11月11日 11:59	名人	男	0	17	23	重庆	20221111
葫芦岛身边事	【#社区书记同意转卖捐赠物资被免职#】11月10日，湖南株洲疫情防控指挥部通报社区工作人员转卖捐赠水果事件。9日，网友反映操坪社区工作人员转卖爱心商家捐赠水果谋利，株洲市委、芦淞区委迅速成立核查组进行核查。经查，操坪社区书记万婷擅自同意转卖商家捐赠慰问物资，行为涉嫌违纪，已免去其职务，区纪委对其党纪立案审查。L新京报我们视频的微博视频	2022年11月11日 11:59	名人	男	0	4	9	辽宁	20221111
保安学集大成者-结彩	#石家庄疫情防控# 什么时候封啊，单位500米处又拉走一个，就这样还天天上班呢，上到确诊么 ?	2022年11月11日 11:59	普通用户	女	0	10	4	吉林	20221111
刚刚吃完空气	#广州疫情防控# 唉 希望不要像上海一样 ?	2022年11月11日 11:59	普通用户	女	0	0	0	其他	20221111
辽宁王岩	受高空槽影响，辽宁省将出现雨雪、寒潮、大风天气。雨雪主要时段为 11 日夜间至 12 日前半夜，全省有中到大雨，12 日早晨自西向东开始雨转雪，铁岭地区和沈抚改革创新示范区及沈阳市区、抚顺市区可能出现冻雨。降雪主要时段为 12 日早晨至前半夜，抚顺、铁岭地区有中雪到大雪，局部有暴雪；沈阳、本溪、阜新、辽阳、朝阳地区和沈抚改革创新示范区及鞍山市区、海城、台安、义县、北镇、黑山、建昌有小雪到中雪，局部大雪；全省大部地区将出现道路湿滑、结冰或积雪。各地气温将下降 10～18℃。陆地最大阵风 8～10级。需防范雨雪、冰冻、寒潮、大风天气对交通、设施农业、秋收、人体健康及疫情防控等的不利影响。	2022年11月11日 11:59	普通用户	男	0	0	1	辽宁	20221111
青岛市清大东方消防培训职业学校	青岛：关于新增疫情风险区域的通告！根据国务院联防联控机制有关规定，经综合研判，市委统筹疫情防控和经济运行工作领导小组（指挥部）决定，自2022年11月11日9时起，将李沧区虎山路街道巨峰路251号（上王埠三区）3号楼，城阳高新区宝源路世茂云锦小区1号楼、4号楼划定为高风险区；将李沧区虎山路街道巨峰路251号（上王埠三区)除3号楼外的区域，城阳高新区宝源路世茂云锦小区其它楼座及网点划定为中风险区。特此通告。青岛市委统筹疫情防控和经济运行工作领导小组（指挥部）办公室2022年11月11日 2青岛·青岛市清大东方消防培训学校	2022年11月11日 11:59	普通用户	男	1	0	5	山东	20221111
你大声一点我听不见	戴口罩 做核酸 疫情防控 居家隔离 上网课…这样的日子什么时候是个头啊感觉现在幸福感为0 ?	2022年11月11日 11:59	普通用户	女	0	4	1	贵州	20221111
dream颖h	抗击疫情 不仅仅是医护人员的事情，作为普通人的我们，也要清楚很多的防疫知识。这样才能保证自己的身体健康。不会受到新型冠状病毒的胁迫。擦亮眼睛的同时也要保持初心，践行使命，认真做好疫情防控各环节闭环工作，让疫情防控之下，人与人之间有温度、有热度，只有满满正能量，才能打赢这场疫情歼灭战。	2022年11月11日 11:59	普通用户	女	0	0	0	重庆	20221111
我是王姑娘1019	抗击疫情，信心比黄金更重要。奥密克戎变异株具有传染性强、传播速度快、隐匿性高等特点，无症状和轻症感染者较多，导致一些早期的感染者不易被发现，确实给当前疫情防控增加了不少难度和挑战，但这并不意味着做不到早发现、早报告、早隔离、早治疗。 ?	2022年11月11日 11:59	普通用户	女	0	0	0	四川	20221111
鹿前	#广州海珠区疫情防控#对于这次疫情的想法 ?	2022年11月11日 12:56	普通用户	男	0	0	2	其他	20221111
咸娱姐姐	11月11日广州市将向市场投放一批政府保供的平价蔬菜#广东dou知道#本地新闻#疫情防控 L咸娱姐姐的微博视频 ?	2022年11月11日 12:56	普通用户	女	0	0	0	北京	20221111
ES19860104	#广州疫情防控# 无事吖，已经通知拖喼番工，随时准备瞓公司，平安落班就拆硬盘挪晒Dkey走人。 ?	2022年11月11日 12:56	普通用户	女	0	0	1	海外	20221111
吉林小旺仔L	河北师范大学同学投稿求助，同学表示无法接受“阴阳混住”，希望校方转运隔离后继续关注学生的诉求！#河北师范大学疫情##石家庄疫情防控# ?	2022年11月11日 12:56	名人	男	88	54	583	吉林	20221111
Aliceiil	#晋城疫情防控#～愿疫情快快退散我好想出去玩儿 2晋城 LAliceiil的微博视频 ?	2022年11月11日 12:56	普通用户	女	0	0	4	其他	20221111
我有恋兔症	#广州海珠区疫情防控# 海珠你。。。 ?	2022年11月11日 12:56	普通用户	男	0	0	0	其他	20221111
Amnesiacccc-	作为一名大学生，我有义务为社会服务，所以在寒假期间，我义不容辞地加入了这场疫情防控宣传志愿服务活动中。通过这次志愿服务，我的社会责任感得到了增强，也更加明确了我身为青年学生应该肩负的社会历史使命。 ?	2022年11月11日 12:56	普通用户	女	0	0	0	重庆	20221111
天之水网	天水市武山县关于2例初筛新冠病毒阳性人员活动轨迹的通告#疫情防控##寻美天水##天水头条##天之水网##关注##甘肃##礼县# L天之水网的微博视频 ?	2022年11月11日 12:57	企业	男	0	0	0	甘肃	20221111
呀呀咪呀	当下我们虽然不能出门，但是我们的生活物资供应充足，价格平稳，监管也到位，完全能满足我们的生活所需，我们要主动履行防疫责任和义务，筑牢疫情防控安全防线。 ?	2022年11月11日 12:57	普通用户	女	0	0	0	河南	20221111
无糖罗汉果	#广州疫情防控#天河区堂食依旧照常，广州宇宙中心体育西路附近的正常工作生活秩序没有受到影响 2广州·广州购书中心 ?	2022年11月11日 12:57	普通用户	男	0	9	5	广东	20221111
半岛铁盒不是盒_	#广州海珠区疫情防控#一觉起身 变天了 连宿舍楼都封埋 以家午饭一滴消息都无 宿舍四个人要饿晕过去了 好q烦 ?	2022年11月11日 12:57	名人	女	0	0	6	广东	20221111
Amnesiacccc-	作为一名当代大学生，我通过志愿者服务疫情防控贡献了自己一份微薄之力，对出入小区人员进行测量登记，组织群众做核酸让自己的实际行动去践行了时代的责任与担当。我们应该明白，时间就是生命，及早发现问题，及时管控危险因素就能有效的病毒的传播。 ?	2022年11月11日 12:57	普通用户	女	0	0	0	重庆	20221111
韩东言	#社区书记同意转卖捐赠物资被免职#透支爱心，这样领导，都是脑子进水了，不知道是怎么想的。【湖南一#社区书记同意转卖捐赠物资被免职#】11月10日，湖南株洲疫情防控指挥部通报社区工作人员转卖捐赠水果事件。9日，网友反映操坪社区工作人员转卖爱心商家捐赠水果谋利，株洲市委、芦淞区委迅速成立核查组进行核查。经查，操坪社区书记万婷擅自同意转卖商家捐赠慰问物资，行为涉嫌违纪，已免去其职务，区纪委对其党纪立案审查。@新京报我们视频 L新京报我们视频的微博视频	2022年11月11日 12:57	名人	男	3	5	10	辽宁	20221111
立见-	#突然就不想乱买东西了#今年的双11不出意外的热度下降，就像太阳总会升起也总会落下。现在疫情又有些起升态势，我们大家还是理性消费，价格合适就囤些生活必需品，看卖货直播的也不要点点手指就买了，多对比下各平台下单也不迟。现在疫情防控还是很严峻，咱们还是节约开支度过这个冬天吧。 ?	2022年11月11日 12:57	普通用户	男	0	0	0	北京	20221111
法鲁克_128	疫情就是命令，防控就是责任。白衣天使是战疫一线最美逆行者，他们舍小家为大家，义无反顾地奔赴疫情防控一线，用专业的医疗技术与病毒抢时间，用强大的责任心守护着每一个病人的生命安全。宗旨和本色，强化政治意识、大局意识、宗旨意识、号令意识，发扬战争年代那样一股劲、那样一种拼命精神，勇敢地冲在前面，积极为打赢疫情防控阻击战作贡献。	2022年11月11日 12:57	普通用户	男	0	0	0	新疆	20221111
好运返程	#广州海珠区疫情防控#你去死 大家不用买菜都在家等死 ?	2022年11月11日 12:58	普通用户	女	0	0	0	其他	20221111
可能我是丝丝吧	#广州海珠区疫情防控# 唉???买好机票打算回家了 也不知道回去之前能不能好点也有朋友劝我不要回去 回去干嘛天天捅喉咙吗…但又很担心家里的情况，特别是老人家我朋友说广州市场都很难买到菜了，又很担心家里的狗好愁。 ?	2022年11月11日 12:58	名人	女	0	17	2	广东	20221111
龙儿儿20112010	你的安心 来自这些忙碌的小分队在疫情防控期间服务群众更加细心和有耐心群众就能更安心看到防疫一线各个小分队里一个个奔波忙碌的身影我们知道这场疫情防控攻坚战走得不容易放下一些抱怨的小情绪多些努力和信心每个人拼尽全力定会收获胜利后的美好生活 ?	2022年11月11日 12:58	普通用户	男	0	0	0	新疆	20221111
持之以恒的老蜗牛	O网页链接疫情防控 | 【新型冠状病毒科普知识】老年人如何加强个人防护？ - 今日头条 ?	2022年11月11日 12:58	普通用户	男	0	0	1	其他	20221111
往后余生____一心向钱	绥化有个北林区疫情防控最牛逼全民上下都静默每天病例在突破省市领导都害怕书记区长先拿下百姓都在闹菜荒孙海偷摸整四箱全市人民刚理解又现巫山吊带姐大妈闹得很恐慌裤衩扔进酸菜缸孕妇吵着买鸡蛋老太要把豆油灌各个群里把仗干大师拉人可群窜大难来临百态抛国民素质应提高古来大疫不过三过三必然要有奸人恶人怕天不怕人善人欺天不欺天灾人祸不可怕中华民族很强大奉劝大家莫恐慌伟大祖国党中央全民上下齐动员胜利彼岸在眼前 2绥化	2022年11月11日 12:58	普通用户	男	5	13	37	黑龙江	20221111
偶然换着用的马甲	【广州市新冠肺炎疫情防控指挥部办公室】提醒您：近期因疫情防控的需要，相关重点场所涉及人员会被赋黄码，如您发现自己7天内首次被赋黄码后，请务必做到以下几点：1.黄码人员要立即向所在社区报备。2.黄码人员务必在做好自我防护的情况下，前往黄码检测点完成3天2检，两次检测间隔需超过24小时。3.黄码人员在未获取两次核酸全部阴性前，避免参加人群聚集活动，工作和生活两点一线。	2022年11月11日 12:58	普通用户	男	0	4	1	广东	20221111
小超人猎物	#广州海珠区疫情防控#半个钟之前去 买新鲜猪肉45元一斤，冻排骨70一斤，腊肉90一斤，我就看晚点能涨到多离谱！ ?	2022年11月11日 12:58	普通用户	女	0	0	0	广东	20221111
尹澄音	越是艰难险阻，越显担当作为。在新北区街道抗疫一线，有这样一群人、一股力量，他们不怕疲劳、连续作战，他们日夜坚守、冲锋在前，他们纷纷驻守、奔赴在各条防疫战线，以实际行动放射出抗疫路上最耀眼的光芒。 “30栋一单元的居民朋友们下楼做核酸啦。”在十五社区里时不时都能听到网格员孜来汗拿着小喇叭喊的声音，看到她采集核酸的身影。她和丈夫艾塞提均在基层一线服务，一个人是负责理想佳苑小区核酸采集的网格员，一个人是自然资源局在十六社区的下沉干部。接到命令，她和丈夫第一时间将两个孩子托给老人看管，迅速到各自所在的社区报到参与疫情防控工作。连日来，她主动请缨负责理想网格12栋居民楼46个单元的核酸采集工作，还需协调网格分工、开展流调、解决网格内大大小小的困难诉求等，哪里需要她，她就在哪里。每天的核酸采集工作她总是第一个到达采集点做好准备工作，居民什么时候到，她都能整装待发随时采集核酸。她常说：“作为网格员，起…	2022年11月11日 12:58	普通用户	女	0	0	0	其他	20221111
美好生活在向往	【安信食饮赵国防】盛初王朝成糖酒会演讲要点20221110产业趋势：白酒产业和宏观经济关联度并不是很高，未来行业量继续下降，提价空间小、速度缓慢。具体看，中低端价格空间更大、疫情防控放松弹性更大。预计后续产业将进入弱增长、弱复苏周期，进入“w”型震荡微幅复苏。短期不悲观：上一轮三公消费和塑化剂的影响是直接将需求切断，本轮仅仅是场景暂时缺失，需求端受疫情影响最悲观的时刻可能接近过去；同时本轮库存水平并不是很高，13年是涨价驱动的库存持续堆积，本轮情况更好。明年名酒eps并不会大幅下降，只是估值可能受影响，后年开始酱酒的复苏可能会好于浓香。长期不乐观：量将继续下降，价格层面目前不具备提价环境和提价信心，这一轮价格上行后面很难再看到，后续行业复苏可能是“w”型的震荡修复。而集中度层面已经提升很多，继续提升空间有限，即便抢占收入份额，费用率也会提升，竞争必然更激烈。分价格带：1）高端增速可能下降…	2022年11月11日 12:59	普通用户	女	0	0	0	其他	20221111
会滑冰的鹅	#广州海珠区疫情防控#刷抖音才发现原来附近的几个菜市场凌晨三四点一群人聚集买菜，菜市场都被搬空了软件上不是没菜就是没人配送物资配送这块能不能跟上啊 ?	2022年11月11日 12:59	普通用户	女	0	9	16	其他	20221111
阿曼古丽·托乎提	疫情终将会过去的，一切都会好起来的！只要我们众志成城，团结一致，坚持动态清零，胜利的曙光终将到来的！同时，大家一定要做好防控，及时打疫苗，坚持做核酸，带好口罩，丝毫不能松懈，这样我们就可以将病毒扼杀于萌芽之中。咱们做好防控了，是对自己好，也是对家人好，也能给国家少添点麻烦，省点不必要的花费。总之，我觉得，健康比什么都重要，只有坚持“科学精准、动态清零”，才最大限度保护了人民生命安全和身体健康。我们都知道，疫情无情，人间有爱，哪有什么岁月静好 ，只不过是许许多多无私奉献的志愿者替我们负重前行罢了。正是千千万万的志愿者坚守抗疫一线，无私奉献，默默无闻地付出，才最大限度保护了人民生命安全和身体健康，感谢有你，我们的志愿者们，向你们致敬，辛苦了，我们的英雄！感恩我们的白衣天使，感恩奋战在抗疫一线的所有工作人员，是你们坚持在一线让我们心安，让我们倍感温暖，愿祖国山河无恙，你我安好。最后，希望大家都…	2022年11月11日 12:59	普通用户	男	0	0	1	其他	20221111
ohslu	#广州疫情防控#现在只求买菜和外卖正常运行，求保供 ?	2022年11月11日 12:59	普通用户	女	0	5	2	广东	20221111
封金忠	【紧急健康提醒】#辽宁好网民抗疫在行动##沈阳疫情# 11月11日，沈阳市在密切接触者例行核酸筛查中发现3例核酸检测结果异常。 在沈相关活动轨迹如下： 浑南区百合湾23号、全运路万达广场、浑南区碧桂园公园里57号楼 11月8日 1.全运路万达店（ARQ服装点） 2.白塔社区卫生服务中心（浑南区白塔街94号） 3.上亿广场（浑南区沈营大街587号） 4.子+乘幼儿园（浑南区全运路136-5号） 5.王芳平价蔬菜粮油店(浑南区全运路136) 6.倪记抻面四季馆（浑南区白塔河路57-81号1门） 7.苏家屯桂花街溪香园（苏家屯临湖街道桂花街195号） 11月9日 1.沈阳动车段仓库（浑南区大羊安村777号） 2.仙塔社区核酸采样点（碧桂园公园里南门门岗） 3.全运路万达店（ARQ服装点） 4.麦当劳（全运路万达店） 11月10日 1.全运路万达店（ARQ服装点） 2.麦当劳（全运路万达店） 市…	2022年11月11日 12:59	普通用户	男	0	0	0	辽宁	20221111
北方最北011	当前，疫情防控阻击战进入关键时期，信心是一颗“定心丸”，也是一针“强心剂”。越是惊涛骇浪，越需从容不迫。 ?	2022年11月11日 12:59	普通用户	女	0	0	0	北京	20221111
似曾相识Dxin	#疫情防控,从小事做起# 我们要牢记:出门记得戴口罩，人多不要凑热闹，了解常识很重要，避免病毒来侵扰。 ?	2022年11月11日 12:59	普通用户	男	0	0	0	新疆	20221111
王rrrrr琰-	#河北师范大学疫情# 顶顶顶看到师弟师妹们的处境，真的是特别的难过，疫情防控了这么几年了，现在为什么都成这样了？为什么要拿人命开玩笑，真的非常气愤伤心又无能为力，希望师大所有的师生都平平安安，渡过这次难关加油 ?	2022年11月11日 12:59	普通用户	女	0	2	3	其他	20221111
青岛市市南区图书馆	#要闻关注# 【习近平主持中共中央政治局常委会会议 听取新冠肺炎疫情防控工作汇报 研究部署进一步优化防控工作的二十条措施】中共中央政治局常务委员会11月10日召开会议，听取新冠肺炎疫情防控工作汇报，研究部署进一步优化防控工作的二十条措施。中共中央总书记习近平主持会议并发表重要讲话。（来源：新华社）O网页链接	2022年11月11日 12:59	团体（机构）	男	0	0	0	山东	20221111
人类智慧的滤渣	#广州海珠区强化全域疫情防控措施# 怎么办呀 美团还是昨天下的单，等着喝西北风了 ?	2022年11月11日 12:59	普通用户	男	1	11	9	广东	20221111
生活在哈尔滨	【#风险区高中低调整为高低#】#优化防控工作的二十条措施#11日，国务院应对新型冠状病毒肺炎疫情联防联控机制综合组发布《关于进一步优化新冠肺炎疫情防控措施 科学精准做好防控工作的通知》。其中提到，将风险区由“高、中、低”三类调整为“高、低”两类，最大限度减少管控人员。原则上将感染者居住地以及活动频繁且疫情传播风险较高的工作地和活动地等区域划定为高风险区，高风险区一般以单元、楼栋为单位划定，不得随意扩大；高风险区所在县（市、区、旗）的其他地区划定为低风险区。高风险区连续5天未发现新增感染者，降为低风险区。符合解封条件的高风险区要及时解封。	2022年11月11日 13:58	名人	男	0	0	2	黑龙江	20221111
德州市广播电视台	【重磅！#风险区由高中低三类调整为高低两类#】11月11日，国务院应对新型冠状病毒肺炎疫情联防联控机制综合组发布《关于进一步优化新冠肺炎疫情防控措施 科学精准做好防控工作的通知》。通知指出：将风险区由“高、中、低”三类调整为“高、低”两类，最大限度减少管控人员。原则上将感染者居住地以及活动频繁且疫情传播风险较高的工作地和活动地等区域划定为高风险区，高风险区一般以单元、楼栋为单位划定，不得随意扩大；高风险区所在县（市、区、旗）的其他地区划定为低风险区。高风险区连续5天未发现新增感染者，降为低风险区。符合解封条件的高风险区要及时解封。	2022年11月11日 13:59	普通用户	女	0	0	1	山东	20221111
宸哥说财	【国家卫健委：及时准确判定密切接触者 不再判定密接的密接】国家卫健委发布《关于进一步优化新冠肺炎疫情防控措施 科学精准做好防控工作的通知》。其中提出，及时准确判定密切接触者，不再判定密接的密接。（证券时报网） ?	2022年11月11日 13:59	普通用户	男	0	0	1	北京	20221111
驱动中国官方	【最新！国务院联防联控机制：#不再判定密接的密接#】#优化防控工作的二十条措施# 今天，国务院应对新冠肺炎疫情联防联控机制发布通知：①对密切接触者，将“7天集中隔离+3天居家健康监测”管理措施调整为“5天集中隔离+3天居家隔离”；②及时准确判定密切接触者，不再判定密接的密接；③将风险区由“高、中、低”三类调整为“高、低”两类；④没有发生疫情的地区严格按照第九版防控方案确定的范围对风险岗位、重点人员开展核酸检测，不得扩大核酸检测范围。@央视新闻 更多→O关于进一步优化新冠肺炎疫情防控措施 科学精准做好防控工作的通知	2022年11月11日 13:59	企业	女	0	0	0	北京	20221111
既繁	疫情防控制度调整了。关于进一步优化新冠肺炎疫情防控措施科学精准做好防控工作的通知（联防联控机制综发〔2022〕101号）不知道会给我的生活带来哪些改变 ?	2022年11月11日 13:59	普通用户	女	0	1	0	北京	20221111
卖火柴的大龙王爷	第一、第九版还执行不？第二、还允许临时管控、临时风控、全域静态等地方政策不？……# 腾讯新闻 # 疫情防控重磅调整！不再判定次密接，入境“7+3”改为“5+3”O卫健委：密接者管理措施7+3调整为5+3，风险区调整为高低两类 来自@腾讯新闻 ?	2022年11月11日 13:59	普通用户	男	0	0	0	重庆	20221111
金毛周羊羊	挺好的 以后没有次密接了大部分也都居家隔离了不错不错 感觉前景一片光明希望能尽快落实#关于进一步优化新冠肺炎疫情防控措施# ?	2022年11月11日 13:59	名人	男	0	0	1	江苏	20221111
暖心diamond	感谢为我们付出的人 我的小县城现在正经历着一场突如其来的疫情，基层是疫情防控的第一线，把住社区居民的吃住和身体健康是社区干部和志愿者的第一责任，冷风中他们默默的为我们运送物资，收集生活垃圾，迎着朝阳他们组织群众排队做核酸，顶着月亮背着喷壶消杀楼栋，他们的背影既感动又伟大，微信群组里他们一遍一遍的宣传防疫政策，用简单易懂的漫画的形式表现出来，让年女老少都朗朗上口。疫情让人们在空间上保持距离，却让我们在心灵上贴得更近。它告诉我们，要珍惜生命中的美好，幸福地生活着，我们感谢这些为我们默默付出的人，我们坚信在众志成城的奋战中，我们一定会把疫情打跑。	2022年11月11日 13:59	普通用户	女	0	0	1	其他	20221111
哈莉财经	#优化防控工作的二十条措施##入境人员7加3改为5加3# ①对密切接触者，将“7天集中隔离+3天居家健康监测”管理措施调整为“5天集中隔离+3天居家隔离”；②及时准确判定密切接触者，不再判定密接的密接；③将风险区由“高、中、低”三类调整为“高、低”两类；④没有发生疫情的地区严格按照第九版防控方案确定的范围对风险岗位、重点人员开展核酸检测，不得扩大核酸检测范围。	2022年11月11日 13:59	名人	女	1	2	9	其他	20221111
舒影姐姐	我发表了头条文章:《关于进一步优化新冠肺炎疫情防控措施 科学精准做好防控工作的通知》 O关于进一步优化新冠肺炎疫情防控措施 科学精准做好防控工作的通知 ?	2022年11月11日 13:59	普通用户	女	2	0	0	其他	20221111
小金爱吃饭_	疫情就是命令，防控就是责任这世上从来没有从天而降的英雄，只有挺身而出的凡人。所谓白衣天使，只不过是一群孩子，换了身衣服，学着前辈的样子，和死神抢人。危难之际，总有一些普通人，愿意为我们以生换死。而我们并不知道，他们是谁的儿子或女儿，又是谁的父亲或母亲，愿我们共同抗疫，早日等到春暖花开的时刻！	2022年11月11日 13:59	普通用户	女	0	0	0	其他	20221111
小瑜儿Tiger	#疫情防控##合肥身边事##阜阳身边事# 11月11日，阜阳颖州区紧急寻人：省外返阜人员中发现1例核酸阳性！ ?	2022年11月11日 13:59	名人	女	0	3	5	安徽	20221111
峰sir嘿哈	党中央对进一步优化防控工作的二十条措施作出重要部署、提出明确要求，各地各部门要不折不扣把各项优化措施落实到位。（一）对密切接触者，将“7天集中隔离+3天居家健康监测”管理措施调整为“5天集中隔离+3天居家隔离”，期间赋码管理、不得外出。集中隔离医学观察的第1、2、3、5天各开展1次核酸检测，居家隔离医学观察第1、3天各开展1次核酸检测。（三）将高风险区外溢人员“7天集中隔离”调整为“7天居家隔离”，期间赋码管理、不得外出。在居家隔离第1、3、5、7天各开展1次核酸检测。（十六）加大“一刀切”、层层加码问题整治力度。地方党委和政府要落实属地责任，严格执行国家统一的防控政策，严禁随意封校停课、停工停产、未经批准阻断交通、随意采取“静默”管理、随意封控、长时间不解封、随意停诊等各类层层加码行为，加大通报、公开曝光力度，对造成严重后果的依法依规严肃追责。发挥各级整治层层加码问题工作专班作用，高效…	2022年11月11日 13:59	名人	男	1	0	0	北京	20221111
用户5658687088	成功不是将来才有的，而是从决定去做的那一刻起，持续累积而成。加油。做好防护，相信党和国家，做好疫情防控措施，加油加油? 2阿克苏市 ?	2022年11月11日 13:59	普通用户	男	0	0	0	新疆	20221111
纵然重情	#石家庄疫情防控#希望石家庄赶快好起来，祝愿都平安！ ?	2022年11月11日 13:59	普通用户	女	0	0	0	河北	20221111
九月文瑾	#唐山疫情##遵化疫情#So我可以出小区门了吗……还能否离开遵化呢？已发声明常态化防控，却依旧被封在家里，难道今天发的通知明天才予以实施吗？如果不实施，这是为什么呢……???（你想，你好好想想） ?	2022年11月11日 13:59	普通用户	女	0	22	23	河北	20221111
家在黄河太华间	国家卫健委发布,信息量很大,速看『国家卫健委发布关于进一步优化新冠肺炎疫情防控措施 科学精准做好防控工作的通知』O国务院应对新型冠状病毒肺炎疫情联防联控机制发布关于进一步优化新冠肺炎疫情防控措施 ?	2022年11月11日 13:59	普通用户	女	0	0	0	陕西	20221111
新浪黑龙江	【#风险区高中低调整为高低#】#优化防控工作的二十条措施#11日，国务院应对新型冠状病毒肺炎疫情联防联控机制综合组发布《关于进一步优化新冠肺炎疫情防控措施 科学精准做好防控工作的通知》。其中提到，将风险区由“高、中、低”三类调整为“高、低”两类，最大限度减少管控人员。原则上将感染者居住地以及活动频繁且疫情传播风险较高的工作地和活动地等区域划定为高风险区，高风险区一般以单元、楼栋为单位划定，不得随意扩大；高风险区所在县（市、区、旗）的其他地区划定为低风险区。高风险区连续5天未发现新增感染者，降为低风险区。符合解封条件的高风险区要及时解封。 （via 中国新闻社）	2022年11月11日 13:59	团体（机构）	女	0	0	3	黑龙江	20221111
上善若水天意释然	关于进一步优化新冠肺炎疫情防控措施 科学精准做好防控工作的通知 O网页链接 ?	2022年11月11日 13:59	普通用户	男	0	0	0	河北	20221111
广西l小wu	国家卫健委：没有发生疫情的地区严格按照第九版防控方案确定的范围对风险岗位、重点人员开展核酸检测，不得扩大核酸检测范围。一般不按行政区域开展全员核酸检测，只在感染来源和传播链条不清、社区传播时间较长等疫情底数不清时开展。制定规范核酸检测的具体实施办法，重申和细化有关要求，纠正“一天两检”、“一天三检”等不科学做法。	2022年11月11日 13:59	普通用户	女	0	0	1	广西	20221111
Psychofy	#优化新冠肺炎疫情防控措施#时空密接呢？年初在郑州东站同站换乘二十分不到，因为时空问题，集中隔离关了我十四天，还是自费 ?	2022年11月11日 13:59	普通用户	女	0	8	20	四川	20221111
支羽酉告	界面快讯2022-11-11 13:41 · 来自上海 · 界面新闻官方账号“健康中国”微信公众号11月11日消息，国务院应对新型冠状病毒肺炎疫情联防联控机制综合组发布《关于进一步优化新冠肺炎疫情防控措施科学精准做好防控工作的通知》，其中明确，将风险区由“高、中、低”三类调整为“高、低”两类，最大限度减少管控人员。原则上将感染者居住地以及活动频繁且疫情传播风险较高的工作地和活动地等区域划定为高风险区，高风险区一般以单元、楼栋为单位划定，不得随意扩大；高风险区所在县（市、区、旗）的其他地区划定为低风险区。高风险区连续5天未发现新增感染者，降为低风险区。符合解封条件的高风险区要及时解封。	2022年11月11日 13:59	普通用户	男	0	0	0	北京	20221111
小金爱吃饭_	疫情防控的关键时期，积极配合、安心居家作为一名居家人员，我们更应该响应组织举措，积极配合，不串门，安心居家，不成为潜在的传染源，这便是对国家的贡献。相信待春暖花开之时，大家都能摘下口罩，露出最美好的.笑脸。实现中国民族伟大复兴的道路上不会一帆风顺，中国人民必须战胜各种艰难险阻，才能最终实现中华民族伟大复兴！	2022年11月11日 13:59	普通用户	女	0	0	0	其他	20221111
热爱生活的大猫	#关于进一步优化新冠肺炎疫情防控措施# 寒冬快结束了 ?	2022年11月11日 13:59	普通用户	女	0	0	0	天津	20221111
刘亭	#优化防控二十条极简版#：（1）密接者管理措施“7+3”调整为“5+3”。（2）不再判定密接的密接。（3）高风险外溢人员“7天集中隔离”调整为“7天居家隔离”。（4）风险区“高、中、低”三类调整为“高、低”两类。（5）对结束闭环的高风险岗人员由“7天集中隔离或7天居家隔离”调整为“5天居家健康监测”。（6）一般不按行政区域开展全员核酸检测。（7）取消入境航班熔断机制。（8）入境重要商务人员、体育团组等，“点对点”转运至免隔离闭环管理区。（9）入境人员阳性判定标准为核酸检测Ct值<35。（10）入境人员“7+3”改为“5+3”。（11）加强医疗资源建设。（12）有序推进新冠病毒疫苗接种。（13）加快新冠肺炎治疗相关药物储备。（14）强化重点机构、重点人群保护。摸清老年人、有基础性疾病患者、孕产妇、血液透析患者等群体底数，制定健康安全保障方案。（15）落实“四早”要求，减少疫情规模和处置时间…	2022年11月11日 14:59	名人	男	0	2	6	江苏	20221111
小兽在草原	#河北师范大学疫情#有时间压热搜，不如干点实事，孩子们努力那么多考上师大，遇到疫情了就这么防控啊，太不尊重孩子们的生命了吧。 ?	2022年11月11日 14:59	普通用户	女	0	4	19	西藏	20221111
陶先森今年二十三岁	#优化疫情防控的20条措施#感受到了一阵自由的风 但是隐隐感觉松了也会出现各种现象，提前做好心理预期。 ?	2022年11月11日 14:59	名人	男	0	0	1	四川	20221111
萨德尔沙拉木	关于进一步优化新冠肺炎疫情防控措施 科学精准做好防控工作的通知『关于进一步优化新冠肺炎疫情防控措施 科学精准做好防控工作的通知』O关于进一步优化新冠肺炎疫情防控措施 科学精准做好防控工作的通知 ?	2022年11月11日 14:59	普通用户	男	0	0	0	新疆	20221111
鹰眼看视界	#鹰评时事# #一图了解优化疫情防控20条##优化防控工作的二十条措施#【国务院联防联控机制：高风险区外溢人员“7天集中隔离”调整为“7天居家隔离”】今天（11月11日），国务院应对新型冠状病毒肺炎疫情联防联控机制综合组发布通知：将高风险区外溢人员“7天集中隔离”调整为“7天居家隔离”，期间赋码管理、不得外出。在居家隔离第1、3、5、7天各开展1次核酸检测。对结束闭环作业的高风险岗位从业人员由“7天集中隔离或7天居家隔离”调整为“5天居家健康监测”，期间赋码管理，第1、3、5天各开展1次核酸检测，非必要不外出，确需外出的不前往人员密集公共场所、不乘坐公共交通工具。视频：南都官微运营部 郭慧琳 L南方都市报的微博视频	2022年11月11日 14:59	名人	男	0	0	0	香港	20221111
嘉子林	#随手拍# 纪念一下#记录#首个沉迷于买菜的双十一?#日常# ?今天的安全感來自美团??#十一月##疫情防控##双11第一波先囤啥##美团买菜新鲜送得快##好好吃饭##感恩# ?	2022年11月11日 14:59	普通用户	女	0	1	0	广东	20221111
杨畅经济政策研究	#优化防控工作的二十条措施#杨畅：优化防控措施为宏观经济修复和实体消费场景修复创造条件事件：11月11日，国务院联防联控机制综合组发布《关于进一步优化新冠肺炎疫情防控措施 科学精准做好防控工作的通知》，公布进一步优化防控工作的二十条措施。点评如下：1、我们认为，优化防控工作的二十条措施，是对10日中央政治局常委会精神的贯彻落实，在坚定不移贯彻“动态清零”总方针的前提下，在对疫情风险进行准确分析后，更加科学精准开展防控工作。二十条措施的调整优化，有利于高效统筹疫情防控和经济社会发展，真正达到最大程度保护人民生命安全和身体健康，最大限度减少疫情对经济社会发展的影响。2、优化防控措施的针对性极强。在“二十条措施”中，有若干重点内容针对性极强，例如提出，第一，对密切接触者，将“7天集中隔离+3天居家健康监测”管理措施调整为“5天集中隔离+3天居家隔离”；第二，及时准确判定密切接触者，不再判定密接…	2022年11月11日 14:59	名人	男	0	0	0	上海	20221111
单身的小段	#严禁随意封校停课#@大连理工大学 贵校校长郭东明院士请了解一下疫情防控新规 2大连·大连理工大学 ?	2022年11月11日 14:59	普通用户	男	0	4	4	辽宁	20221111
姚凌宇	#入境航班熔断机制取消##不再判定密接的密接##风险区高中低调整为高低#可以明显看到我们的防疫朝着更科学的方向发展，将影响人员减少到最小的同时，还兼顾着疫情防控。但同时我们也不能掉以轻心，并不代表着完全放开。新冠还在世界各地发生着变异，谁也无法知道病毒最终会演变成何种模样。所以，还未接种疫苗的人建议尽快接种，已接种的平时也要加强防护，自觉保持良好的卫生习惯，出入公共场所戴口罩，对自己和他人的生命健康负责。	2022年11月11日 14:59	名人	男	8	17	243	上海	20221111
陇南日报	#陇南三城五地建设##甘肃陇南油橄榄节#联播+ | 如何进一步优化疫情防控？总书记主持会议研究部署O联播+ | 如何进一步优化疫情防控？总书记主持会议研究部署 ?	2022年11月11日 14:59	普通用户	男	1	0	1	甘肃	20221111
LYQ-Katharine	#优化新冠肺炎疫情防控措施##北京健康宝# 所以有人管管北京健康宝乱弹窗的事情不 ?	2022年11月11日 14:59	中高级达人	女	0	3	3	海外	20221111
叶酱努力ing	疫情防控降低了！感觉元旦CP有希望呜呜呜！ ?	2022年11月11日 14:59	普通用户	女	0	1	0	其他	20221111
长安卧龙V	#优化防控工作的二十条措施# 一共20条新的疫情防控措施，这是做好当前科学精准疫情防控的新举措。 ???	2022年11月11日 14:59	名人	男	0	0	1	陕西	20221111
点法网	好消息，大力优化疫情防控措施：① 密接改5+3② 没有次密接了③ 没有中风险了，只有高和低④ 部分集中隔离改成居家隔离了⑤ 航班熔断机制取消了，入境前48小时1次核酸就行了⑥ 允许入境搞“闭环泡泡”⑦ 确诊Ct值有补充要求⑧ 入境改5+3 ?	2022年11月11日 14:59	企业	女	0	0	0	北京	20221111
经济网山西	晨报晋城新闻公众号11月11日消息，晋城发布静默管理期间，确需出行人员求助热线等通告公告！市委书记王震主持召开市委疫情防控专题会议，对全市应急处置和常态化疫情防控工作进行再安排、再部署，晋城公安曝光多人不参加核酸检测、聚众打麻将被查处，晋城市委网信办发布静默期间文明互动等倡议。晨报晋城新闻公众号还聚焦了疫情期间泽州县巴公镇政府积极协调统筹，全力保障全镇群众生活需求，确保全镇生活物资供应充足，终端价格总体平稳的有力举措。以及晋城法院法官身在晋城，心在沁水，履职尽责，积极主动的担当作为。 L经济网山西的微博视频	2022年11月11日 14:59	普通用户	男	0	0	0	北京	20221111
淮安这座城	【#金湖紧急协查通告#】广大居民：2022年11月10日我县接到协查信息，经排查密切接触者杨某某曾于2022年11月10日中午，从淮安汽车南站乘坐11:20班次公共汽车，12:30左右到达金湖汽车站。提醒广大居民，请在11月10日中午从淮安汽车南站乘坐11:20班次公共汽车至金湖的乘客做好个人防护，第一时间向属地镇或村（社区）、单位报告，并及时拨打县疫情防控指挥部电话（18936510106）或金湖县疾控中心咨询电话（0517-86882706）进行报备。请广大居民不必恐慌，不信谣、不传谣、不造谣，并继续加强个人防护，勤洗手、勤通风，规范佩戴口罩，保持合理的社交距离，尽早按程序接种新冠疫苗，配合做好疫情防控各项工作。如隐瞒情况，造成疫情传播扩散的，将追究相关责任。金湖县新冠肺炎疫情联防联控工作指挥部办公室2022年11月11日来源：金湖发布 2淮安	2022年11月11日 14:59	名人	男	0	0	0	江苏	20221111
新浪看点	【#一图了解优化疫情防控二十条#】11日， 国务院应对新型冠状病毒肺炎疫情联防联控机制综合组发布《关于进一步优化新冠肺炎疫情防控措施 科学精准做好防控工作的通知》。#优化疫情防控的20条措施#↓↓↓ ????（人民日报） ?	2022年11月11日 14:59	团体（机构）	女	7	2	27	北京	20221111
新浪新闻客户端	【#一图了解优化疫情防控二十条#】11日， 国务院应对新型冠状病毒肺炎疫情联防联控机制综合组发布《关于进一步优化新冠肺炎疫情防控措施 科学精准做好防控工作的通知》。#优化疫情防控的20条措施#↓↓↓ ????（人民日报） ?	2022年11月11日 14:59	团体（机构）	女	2	7	8	北京	20221111
络胡子6548298935	今天，联防联控机制综发（2022）101号“关于进一步优化新冠肺炎疫情防控措施 科学精准做好防控工作的通知”，做到精准控制，但个人更要注意戴口罩、勤消毒、别乱跑。 ?	2022年11月11日 14:59	普通用户	男	0	0	0	四川	20221111
青城观察	【抗疫普法，一些行为要不得，听听律师怎么说（三）】#内蒙古旗县融媒103# #呼和浩特防控疫情第一线# (来源：@新浪呼和浩特 ） L新浪呼和浩特的微博视频 ?	2022年11月11日 14:59	普通用户	男	0	0	1	内蒙古	20221111
张凯华微博	#不得拒绝接受滞留人员返回#【刚刚！国务院联防联控：不得加码管控 不得拒绝接受滞留人员返回】今日（11月11日），国务院应对新型冠状病毒肺炎疫情联防联控机制综合组发布《关于进一步优化新冠肺炎疫情防控措施 科学精准做好防控工作的通知》。通知指出，分类有序做好滞留人员疏解。目的地要增强大局意识，不得拒绝接受滞留人员返回，并按照要求落实好返回人员防控措施，既要避免疫情外溢，也不得加码管控。 L燃新闻的微博视频	2022年11月11日 15:58	名人	男	0	0	2	河北	20221111
北京人应该知道的北京事	【京直播｜#北京召开第410场疫情防控新闻发布会#】11月11日下午4:00，北京召开新冠疫情防控第410场新闻发布会，通报疫情最新情况，#北京疫情# L北京日报都视频的微博视频 京直播｜北京召开第410场疫情防控新闻发布 ?	2022年11月11日 15:58	名人	男	6	69	217	北京	20221111
宣城市广播电视台	【#一图了解优化疫情防控二十条#】11日， 国务院应对新型冠状病毒肺炎疫情联防联控机制综合组发布《关于进一步优化新冠肺炎疫情防控措施 科学精准做好防控工作的通知》。#优化疫情防控的20条措施#↓↓↓ ?	2022年11月11日 15:58	普通用户	女	0	0	0	安徽	20221111
陈建军7890	在疫情防控的关键时刻，福海县税务局迅速落实各级防控部署，层层压实疫情防控责任，将初心写在行动上，把使命落在岗位中，用“税务蓝”筑牢疫情防控防线。 ?	2022年11月11日 15:58	普通用户	男	0	0	0	新疆	20221111
49648scbjdc	#抗击疫情#寒冬来临，曙光在即!我们定能打赢这场疫情防控阻击战，向奋斗在抗击疫情一线的医护工作者致敬!向正在与病魔斗争的患者说声加油! ?	2022年11月11日 15:58	普通用户	男	0	0	0	新疆	20221111
童山野鹤	关于进一步优化新冠肺炎疫情防控措施 科学精准做好防控工作的通知 - 新华社客户端 最新20条 降级 解封 O网页链接 ?	2022年11月11日 15:58	普通用户	男	0	0	0	北京	20221111
49648scbjdc	#抗击疫情#巨大力量这是一个没有硝烟的战场，再大的苦痛也挡不住口罩后的笑容，这也是一场只会赢不会输的战斗，因为我们的团结一致、众志成城是战胜疫情的巨大力量。这种力量将在疫情防控战役中再次激情迸发，有信心、有决心取得抗击疫情的最后胜利。 ?	2022年11月11日 15:58	普通用户	男	0	0	0	新疆	20221111
玫瑰陷落旅	#优化新冠肺炎疫情防控措施#高风险区外溢人员居家隔离？虽然黄码去不了公共场所，但是开放式公园之类的可以进，指望外溢自觉居家隔离吗？人人都自觉的话，就不会有监控了，高空抛物就不会那么多抓不到的了。不看好这个。 ?	2022年11月11日 15:58	普通用户	女	0	0	0	浙江	20221111
要向上啦啦啦啦啦啦啦啦	#疫情正能量文案#一个支部就是一个堡垒，一名党员就是一面旗帜！“国有战，召必回，战必胜！”面对突如其来的疫情，组织有号召，党员有响应，广大医护工作者特别是其中的党员同志们冲锋在前，留下了“最美逆行者”的身影。在疫情防控中，党员干部要时时提醒自己，一笔一划，当思坚守之道；一步一印，当踏坚实之地；一字一句，当显英雄本色。我要为社区干部和医护人员们点个赞!他们是最美的守护者，他们就是我的榜样，打赢这场疫情战役，要靠我们每个人的努力。请所有人和我一起，不信谣、传谣，听从医生建议，服从社区干部的安排，做好个人防护，守护自己健康，生命最宝贵。感谢奋战在前线的每一个医生，感谢现在还坚守在自己岗位的每一个人，希望大家都能好好保护自己，一切都会好起来的！让我们心相连、情相拥、爱相通，不胆怯、不退缩，肩并肩、手挽手，筑起抗疫的钢铁长城，一起来打赢这场疫情防控阻击战，相信中国，必将迎来美好的春天！	2022年11月11日 15:58	普通用户	女	0	0	0	甘肃	20221111
安野泠子	《做身心的主人》能轻松优雅地掌握情绪是优雅的事疫情慢慢变得缓和了一些，但是仍旧处于防控关键期，不能掉以轻心。因为出行受限，手头的工作很难开展。和父母商议，暂回家中歇息一段时间，而后...(来自@Zine中国 )阅读全文 | O网页链接 ?	2022年11月11日 15:58	普通用户	女	0	0	0	湖北	20221111
新乡回收电机小武	从大块到朗公庙荆楼，也是从婆家到娘家，距离有30公里，开车一个小时就到了，我有将近一个多月没有回家了 ，疫情下的回家，没有想到在一个城市，竟然也变得困难了 起来。大块解封有 一两个星期 了 ，荆楼前段时间也全部被封控，前两天也 解封了，今天不再犹豫太多 ，拿起车钥匙，加满油，买了只鸡和肉给妈妈带了回去，准备晚上让她给自己家的人，炖个小鸡再做个腐乳肉，想想都美极了。回家的路上看到前段时间 路上疫情防控的牌子好多都没有撤掉，而且路边许多的店铺都没有开门，沿着新飞大道一直往南走，车越走越少，过了南环之后，几乎都没有一辆车在路上跑，偶尔路边有骑电车的人，也是很少，越往南开越害怕，车越少，说明疫情防控形势越严重，想着既然开到这了，再掉头也不合适，开到了快到朗公庙那一段，车慢慢的多了起来 ，心里的恐惧也没有那么大了。到了村口，发现只有一个路口能过，另外 一个路口 被一根横放着的电线杆给挡的严严实实，…	2022年11月11日 15:59	普通用户	女	0	0	0	河南	20221111
中国营口论坛	【鲅鱼圈：致全区中小学生的一封信】#营口生活# 微光成炬 同心抗疫——致全区中小学生的一封信亲爱的同学们：时至望安，见字如晤。昨夜清霜冷絮裯，纷纷红叶满阶头。“立冬”时节，这场突如其来的疫情再次打破了平静的校园生活，让这个冬日更添了几分冰冷。但我们也欣喜地看到，在区委、区政府的坚强领导下，在全区每一个人的共同努力下，短暂的静默之后，我区已经分期、分批、有序地解除了静态核酸管理。为了更好、更科学的开展防疫工作，争取让校园早日回归常态，现向全体同学发出如下倡议：争做抗疫的“宣传员”。积极学习防疫知识和最新的防疫要求，并在自己的家里给“同住人”普及相关知识，让自己及家人更安全、更健康，也可以通过“线上”的形式在自己的“小圈子”里宣传防疫政策和防疫要求。养成良好的卫生习惯，让国家倡导的“全程戴口罩”、“七步洗手法”、“消毒+通风”等疫情防控的好习惯惠及更多的身边人。还可以用自己的方式带动身边人积…	2022年11月11日 15:59	团体（机构）	男	1	1	1	辽宁	20221111
清香一叶1218	#济宁疫情防控#重大调整 ?	2022年11月11日 15:59	普通用户	女	0	9	15	其他	20221111
啊均努力工作	#广州海珠区疫情防控#海珠这波疫情让人明白了一件事：真正的瘟疫，是人的无知愚昧。封了片区，他们转移；封了地铁公交，他们徒步；封了大桥，他们游河；锁定大数据行程码，他们干脆换手机卡；市政免费分配肉菜，他们哄抢；市政来车转移，他们躲藏；对抗公务人员，对抗志愿者，对抗安保。他们离开自己的家乡，把城市当成了敌区，没有归属感，没有责任感，没有爱护广州的意识。这样的务工人员，真的是令人愤怒。	2022年11月11日 15:59	普通用户	女	6	0	38	其他	20221111
淡雅幽兰阁	【#优化防控二十条极简版#】11日，?国务院应对新型冠状病毒肺炎疫情联防联控机制综合组发布《关于进一步优化新冠肺炎疫情防控措施 科学精准做好防控工作的通知》。其中提出：（1）密接者管理措施“7+3”调整为“5+3”。（2）不再判定密接的密接。（3）高风险外溢人员“7天集中隔离”调整为“7天居家隔离”。（4）风险区“高、中、低”三类调整为“高、低”两类。（5）对结束闭环的高风险岗人员由“7天集中隔离或7天居家隔离”调整为“5天居家健康监测”。（6）一般不按行政区域开展全员核酸检测。（7）取消入境航班熔断机制。（8）入境重要商务人员、体育团组等，“点对点”转运至免隔离闭环管理区。（9）入境人员阳性判定标准为核酸检测Ct值<35。（10）入境人员“7+3”改为“5+3”。（11）加强医疗资源建设。（12）有序推进新冠病毒疫苗接种。（13）加快新冠肺炎治疗相关药物储备。（14）强化重点机构、重点…	2022年11月11日 15:59	普通用户	女	0	0	0	北京	20221111
柳叶青青7182426352	疫情精准防控重点内容：①对密切接触者，将“7天集中隔离+3天居家健康监测”管理措施调整为“5天集中隔离+3天居家隔离”；②及时准确判定密切接触者，不再判定密接的密接；③将风险区由“高、中、低”三类调整为“高、低”两类；④没有发生疫情的地区严格按照第九版防控方案确定的范围对风险岗位、重点人员开展核酸检测，不得扩大核酸检测范围。	2022年11月11日 15:59	普通用户	女	0	3	1	河北	20221111
一起乐游天下	最新！国务院联防联控机制：不再判定密接的密接今天，国务院应对新冠肺炎疫情联防联控机制发布通知：①对密切接触者，将“7天集中隔离+3天居家健康监测”管理措施调整为“5天集中隔离+3天居家隔离”；②及时准确判定密切接触者，不再判定密接的密接；③将风险区由“高、中、低”三类调整为“高、低”两类；④没有发生疫情的地区严格按照第九版防控方案确定的范围对风险岗位、重点人员开展核酸检测，不得扩大核酸检测范围。	2022年11月11日 15:59	普通用户	男	0	0	0	陕西	20221111
新浪旅游	【#一图了解优化疫情防控二十条#】11日， 国务院应对新型冠状病毒肺炎疫情联防联控机制综合组发布《关于进一步优化新冠肺炎疫情防控措施 科学精准做好防控工作的通知》。#优化疫情防控的20条措施#↓↓↓ ????（人民日报） ?	2022年11月11日 15:59	团体（机构）	男	1	1	2	北京	20221111
T_瑋瑩	饿了么《蓝骑士》上班前的日常消毒?疫情防控从我做起…[嘿哈]?? “饿了么”广南站 2文山·广南莲城 LT_瑋瑩的微博视频 ?	2022年11月11日 15:59	普通用户	女	0	0	1	台湾	20221111
新浪河北	【#一图了解优化疫情防控二十条#】11日， 国务院应对新型冠状病毒肺炎疫情联防联控机制综合组发布《关于进一步优化新冠肺炎疫情防控措施 科学精准做好防控工作的通知》。#优化疫情防控的20条措施#↓↓↓ ????@人民日报 ????	2022年11月11日 15:59	团体（机构）	男	0	0	0	河北	20221111
喵寨小花猫	#国家卫健委调整防疫措施# 这一版的防疫措施，想法很好，但感觉有点高估各地的执行水平，能不能落实到位，得打个问号。【最新！国务院联防联控机制：#不再判定密接的密接#】#优化防控工作的二十条措施# 今天，国务院应对新冠肺炎疫情联防联控机制发布通知：①对密切接触者，将“7天集中隔离+3天居家健康监测”管理措施调整为“5天集中隔离+3天居家隔离”；②及时准确判定密切接触者，不再判定密接的密接；③将风险区由“高、中、低”三类调整为“高、低”两类；④没有发生疫情的地区严格按照第九版防控方案确定的范围对风险岗位、重点人员开展核酸检测，不得扩大核酸检测范围……（央视新闻）	2022年11月11日 16:00	名人	女	5	13	37	浙江	20221111
哈密日报	一场“蔬菜包”接力赛核对订单、打包称重、送货上门……连日来，伊州区石油新城街道农场社区干部在做好疫情防控工作的同时，变身“分拣员”“配送员”，拉开了一场蔬菜包配送“接力赛”。O一场“蔬菜包”接力赛 ?	2022年11月11日 18:56	普通用户	男	0	0	0	新疆	20221111
mildsunshine_zz	中国优化疫情防控二十条，不再判定次密接，经济市场欢欣鼓舞O中国优化疫情防控二十条，不再判定次密接，经济市场欢欣鼓舞 ?	2022年11月11日 18:56	普通用户	女	0	0	0	陕西	20221111
板栗炒饭	突然发现今年怎么jd和tm都没有双十一晚会？看来经济真的不行，疫情防控也松动了，严也恼火松也恼火，这b病毒如果真的是美国搞的我真的诅咒亡国吧美利坚！！！！已经准备买一些药物囤着，让儿子也不要到处浪了，过个半个月看看疫情情况吧 ?	2022年11月11日 18:57	普通用户	女	0	0	1	四川	20221111
紫扬剑的微博	【国务院联防联控机制：风险区调整为“高、低”两类 取消入境航班熔断机制 】各地各部门要坚决把思想和行动统一到党中央决策部署上来，完整、准确、全面贯彻落实党中央决策部署，坚定不移坚持人民至上、生命至上，坚定不移落实“外防输入、内防反弹”总策略，坚定不移贯彻“动态清零”总方针，按照疫情要防住、经济要稳住、发展要安全的要求，高效统筹疫情防控和经济社会发展。要进一步提高政治站位，充分认识优化调整防控措施不是放松防控，更不是放开、“躺平”，而是适应疫情防控新形势和新冠病毒变异的新特点，坚持既定的防控策略和方针，进一步提升防控的科学性、精准性，最大程度保护人民生命安全和身体健康，最大限度减少疫情对经济社会发展的影响。O关于进一步优化新冠肺炎疫情防控措施 科学精准做好防控工作的通知	2022年11月11日 18:57	普通用户	男	0	0	0	江苏	20221111
半冰拿铁嗯	『速览！优化疫情防控措施要点版来了』O速览！优化疫情防控措施要点版来了 ?	2022年11月11日 18:57	普通用户	女	0	0	0	甘肃	20221111
鹿走山林	广州即日起落实“20条”，次密接者解除隔离北京日报客户端2022年11月11日17:15?11月11日，国务院联防联控机制发布了《关于进一步优化新冠肺炎疫情防控措施，科学精准做好防控工作的通知》（下称《通知》）。在广州市疫情防控新闻发布会上，广州市卫生健康委副主任、新闻发言人张屹表示，广州将坚决贯彻落实通知精神，即日起调整密切接触者和入境人员的隔离期限；不再甄别密接的密接，对目前在隔的次密接者解除隔离。下一步，我们将持续优化我市疫情防控措施，科学精准做好防控工作。《通知》指出，对密切接触者和入境人员，将“7天集中隔离+3天居家健康监测”管理措施调整为“5天集中隔离+3天居家隔离”，期间赋码管理、不得外出。集中隔离医学观察的第1、2、3、5天各开展1次核酸检测，居家隔离医学观察第1、3天各开展1次核酸检测。来源 南方+编辑 孟紫薇流程编辑 马晓双	2022年11月11日 18:57	普通用户	男	0	0	0	湖南	20221111
呼和浩特微校园	#呼和浩特新鲜事# 【刷屏报平安！内蒙古工业大学单返乡学子纷纷记录返乡日记】近几日，IMUTers陆续安全返乡在属地政府的妥善安排和悉心照顾下，或居家隔离、或集中隔离，而他们在朋友圈打卡报平安，记录着返乡的点滴。#呼和浩特疫情防控##呼和浩特疫情# ?	2022年11月11日 18:57	名人	男	2	10	6	内蒙古	20221111
阿伦学长Aaron	【今日港股点评1111】港股全天呈现暴涨行情，恒生科技指数涨10.05%，上涨超300点，恒指涨7.74%上扬超1200点。板块方面，大型科技股集体走俏，快手涨超17%，京东涨超16%，阿里巴巴、美团、腾讯均涨约12%。消息面上，国务院应对新型冠状病毒肺炎疫情联防联控机制发布关于进一步优化新冠肺炎疫情防控措施，科学精准做好防控工作的通知：对密切接触者，将“7天集中隔离+3天居家健康监测”管理措施调整为“5天集中隔离+3天居家隔离”，期间赋码管理、不得外出。同时取消入境航班熔断机制。将风险区由“高、中、低”三类调整为“高、低”两类 最大限度减少管控人员。#港股大风车##今日看盘##今日港股点评#	2022年11月11日 18:57	名人	男	0	0	0	广东	20221111
我是佩儿	【#广州即日起落实20条#，#广州在隔次密接解除隔离#，缩短密接者和入境人员隔离时间】#优化防控工作的二十条措施##入境人员7加3改为5加3# 11月11日，国务院联防联控机制发布了《关于进一步优化新冠肺炎疫情防控措施，科学精准做好防控工作的通知》。在广州市疫情防控新闻发布会上，广州市卫生健康委副主任、新闻发言人张屹表示，广州将坚决贯彻落实通知精神，即日起调整密切接触者和入境人员的隔离期限；不再甄别密接的密接，对目前在隔的次密接者解除隔离。下一步，我们将持续优化我市疫情防控措施，科学精准做好防控工作。《通知》指出，对密切接触者和入境人员，将“7天集中隔离+3天居家健康监测”管理措施调整为“5天集中隔离+3天居家隔离”，期间赋码管理、不得外出。集中隔离医学观察的第1、2、3、5天各开展1次核酸检测，居家隔离医学观察第1、3天各开展1次核酸检测。（南方+）	2022年11月11日 18:57	名人	女	0	0	3	北京	20221111
老吴公考吴红民	#不能造成放松疫情防控放开躺平的误读# 确实！20条不是躺平，也不是放松，而是对现有做法措施的优化。是对新形势、新变化、新问题的回应，属于与时俱进，不断改革。 ?	2022年11月11日 18:57	名人	男	1	0	1	北京	20221111
H0X0L	#做好住院床位和重症床位准备#借着疫情防控政策修订，很多网络大V又借机发表“高见”及推销产品……除了网民自己提高思考力，官方信息还是应该更透明。 ?	2022年11月11日 18:57	名人	男	0	1	3	其他	20221111
橡果教育_东莞校区	#橡果教育# 防疫新政5个调整1个不再1个取消7个不得8个加强1个严禁5个“调整”密切接触者“7天集中隔离+3天居家健康监测”管理措施调整为“5天集中隔离+3天居家隔离”高风险区外溢人员“7天集中隔离”调整为“7天居家隔离”入境人员“7天集中隔离+3天居家健康监测”调整为“5天集中隔离+3天居家隔离”注：以上人员隔离期间赋码管理、不得外出。风险区由“高、中、低”三类调整为“高、低”两类最大限度减少管控人员结束闭环作业的高风险岗位从业人员“7天集中隔离或7天居家隔离”调整为“5天居家健康监测”1个“不再”及时准确判定密切接触者，不再判定密接的密接1个“取消”取消入境航班熔断机制登机前48小时内2次核酸检测阴性证明调整为登机前48小时内1次核酸检测阴性证明7个“不得”高风险区一般以单元、楼栋为单位划定，不得随意扩大没有发生疫情的地区严格按照第九版防控方案确定的范围对风险岗位、重点人员开展核酸…	2022年11月11日 18:58	普通用户	男	0	0	0	广东	20221111
菲利普迪克的电子梦	作为一个中国人表个态：无论今后疫情防控是什么政策，都坚决支持国家做的一切决定。 但我是美国人 ?	2022年11月11日 18:58	普通用户	男	0	0	0	其他	20221111
想要一脑瓜子秀发	疫情防控我他妈一天骂八百次大件物品好不容易拿到菜鸟 排了半个小时队一句疫情防控就他妈寄不了现在还得走回寝室 爬五楼 把这东西放回去才能再下来吃饭来姨妈第一天 体育课都没去 因为这破事折腾真谢谢它 ?	2022年11月11日 18:58	普通用户	女	0	5	5	上海	20221111
淄记	临淄，今晚城区解封啦！“根据#临淄# 区疫情防控形势，经综合研判，决定自2022年11月11日20时起，有序恢复全区城区社区（6个社区除外）正常秩序。请广大居民朋友持续做好个人防护，主动测核酸、戴口罩、扫场所码，配合做好常态化疫情防控的各项要求。”区委统筹疫情防控和经济运行工作领导小组（指挥部）办公室2022年11月11日 #淄博疫情#	2022年11月11日 18:58	名人	男	1	3	3	山东	20221111
社区小jing	#白云湖社区# 工作日记：2022年11月11日，上午8时30分，王琳在社区整理工作台账。9时30分，处理一起报警求助 。10时在辖区入户走访，向居民宣传防范电信诈骗知识，提醒居民注意防火、防盗、防骗。下午2时30分，在辖区重点场所进行安全检查，查看店内有无存在安全隐患，是否配备消防器材，提醒商家注意疫情防控，进出人员扫码并佩戴好口罩，严格按照要求执行疫情防控措施。4时30分，和社区治保主任、工作人员到和谐楼处理一起因下水道堵塞而引发的矛盾纠纷。	2022年11月11日 18:58	普通用户	男	0	0	0	湖北	20221111
顺德城市网	【逢周六、周日，龙江增开4个便民核酸免费混检专场】为进一步强化新冠肺炎疫情防控管控措施，切实保障广大人民群众身体健康和生命安全，龙江镇指挥部决定从本周起（每周六、周日）增开龙江居成人大学、陈涌体育馆、麦朗活动中心、社卫中心里海站四个便民核酸免费混检专场，专场具体地址及开放时间见下表。O网页链接	2022年11月11日 18:58	团体（机构）	男	0	0	0	广东	20221111
撩人哼哼_867	在这防控疫情的关键时刻，自律行为，少出门，勤洗手，健康饮食，支持国家。全国一心，共同打胜抗击疫情的战斗。 ?	2022年11月11日 18:58	普通用户	男	0	0	0	新疆	20221111
可惜我是necrophilia	#广州海珠区疫情防控# 麻烦大家有冇认识志愿者／工作人员负责海珠区鹭江由义大街八巷一号，（鹭江第13网站）可以帮帮上门喂一下狗，狗几天沒有东西吃！联系电话15918090094谢谢 ???	2022年11月11日 18:58	普通用户	女	0	0	0	广东	20221111
爱上优雅1015	白衣战士是最美逆行者!白衣执甲，逆流而上，幸得有你，你们。大家携手起来同心战疫，共待花开。疫情面前没有旁观者，疫情防控没有局外人，让我们尽自己的一点绵薄之力，为我们防疫做一点属于我们的贡献! ?	2022年11月11日 18:58	普通用户	女	0	0	0	新疆	20221111
田波浪子	疫情防控“给狗一块肉，它肯定会叼走，给人一点权力，他肯定会变得野蛮”的现状终于可以结束了！优化防疫精准措施细节的通知终于来了，对于名众来说真是一场及时雨、来得太是时候了、今天终于算是有一个里程碑式的通知了！?真心希望各防疫部门认真解读、好好落实、加强监管、疫情不可怕，真正可怕的是防控的恐慌！“给狗一块肉，它肯定会叼走，给人一点权力，他肯定会变得野蛮”，很多层出不穷的防控乱象和随心所欲的干法就是因为没有明确管控范围和管控标准而形成的！?真心希望这个通知得以不打折扣、不变相加码的执行、平民百姓太难了！放开躺平不可取、但就事论事、不扩大管控范围、不加大波及面以及管控力度真的势在必行、如若没有改变、疫情将会从大难灾难、人民将会变成难民 2兰州	2022年11月11日 18:58	普通用户	男	0	0	2	甘肃	20221111
巧笑倩兮daisy	关于进一步优化新冠肺炎疫情防控措施 科学精准做好防控工作的通知 O关于进一步优化新冠肺炎疫情防控措施 科学精准做好防控工作的通知 ?	2022年11月11日 18:58	普通用户	女	0	0	0	山东	20221111
高山流水19752017	『速览！优化疫情防控措施要点版来了』O速览！优化疫情防控措施要点版来了 ?	2022年11月11日 18:59	普通用户	男	0	0	0	甘肃	20221111
一趟清	#石家庄疫情防控#愿一切平安 ?	2022年11月11日 18:59	普通用户	女	0	0	7	北京	20221111
#NAME?	#疫情防控中的12个新政策# ?	2022年11月11日 18:59	名人	女	0	1	0	陕西	20221111
我是佩儿	【11日0时至15时，#北京新增70例本土感染者#，详情公布】#北京新增感染者中含1例重型# 11月11日下午，北京市第410场新冠肺炎疫情防控工作新闻发布会召开。北京青年报记者从会上获悉，北京市疾病预防控制中心副主任刘晓峰通报本市最新疫情。11月11日0时至15时，新增本土新冠肺炎病毒感染者70例，其中，隔离观察人员64例、社会面筛查人员6例；朝阳区33例，海淀区14例，东城区、西城区、昌平区各4例，丰台区、通州区、大兴区各3例，门头沟区、顺义区各1例；重型1例、普通型3例、轻型42例、无症状感染者24例。感染者1011、1015：通过社会面核酸筛查发现，现住朝阳区孙河乡康营家园25区3号楼。11月11日诊断为确诊病例，感染者1011临床分型为普通型，感染者1015临床分型为重型。感染者1018：通过社会面核酸筛查发现，现住朝阳区金盏乡长店大街124号。11月11日诊断为无症状感染者。…	2022年11月11日 18:59	名人	女	0	2	2	北京	20221111
邢说	#优化防控工作的二十条措施#最新！进一步优化疫情防控工作的20条措施公布。 L邢说的微博视频 ?	2022年11月11日 18:59	名人	女	0	0	2	北京	20221111
斯巴-达克斯	#石家庄疫情防控##谢谢你医生# 心中有爱，眼底有光。收集治愈瞬间，感知温暖真情。今晚19:30，相约肖砚@杨幂 @肖砚Shirley 白术@白宇WHITE @是白术不是白shu ，桐山医院急诊科准备好了！ #石家庄身边事# L电视剧谢谢你医生的微博视频 ???	2022年11月11日 18:59	中高级达人	男	0	0	0	上海	20221111
天秤座女孩王凤	#广元疫情防控##广元生活# 记录秋天的落叶?三次解封第一天上班收到一封邀请函 2广元·四川省广元中学 ?	2022年11月11日 18:59	普通用户	女	0	0	3	四川	20221111
可惜我是necrophilia	#广州海珠区疫情防控# #广州在隔次密接解除隔离# 家里猫猫缺粮缺水，求附近义工帮忙，广州市海珠区桂田园花?大街8号6楼606房（鹅香园楼上）。联系方式郭小姐，19876831819 ???	2022年11月11日 18:59	普通用户	女	1	5	5	广东	20221111
利刃空天	#做好住院床位和重症床位准备#《关于进一步优化新冠肺炎疫情防控措施 科学精准做好防控工作的通知》。通知指出，加强医疗资源建设。制定分级分类诊疗方案、不同临床严重程度感染者入院标准、各类医疗机构发生疫情和医务人员感染处置方案，做好医务人员全员培训。做好住院床位和重症床位准备，增加救治资源。（北京青年报）	2022年11月11日 18:59	名人	女	0	0	1	其他	20221111
真实中的谎言-妥爸	随着，新冠疫情防控的逐步调整，放松，不可避免地，其他传染病感染风险会增加，比如流感，秋季腹泻，RSV。很容易想到，今冬很可能，很多地方会出现新冠和流感的双高峰。其他病毒都恨死新冠了好嘛。 2成都·玉林 ?	2022年11月11日 19:56	名人	男	6	7	12	四川	20221111
咻地一声窜上去	#广州海珠区疫情防控#琶洲七鲜明天补货吗？超市还有多少东西，有图吗？ ?	2022年11月11日 19:56	普通用户	男	0	2	2	广东	20221111
广安微博名人汇	【国务院联防联控机制：进一步优化新冠肺炎疫情防控措施，科学精准做好防控工作】11日，国务院联防联控机制公布#优化防控工作的二十条措施#，包括：①密接管理措施调整为5+3； ②风险区由三类调整为高低两类； ③取消入境航班熔断机制；④一般不按行政区域开展全员核酸检测。通知全文↓↓ ??? 2广安	2022年11月11日 19:56	普通用户	男	0	0	0	四川	20221111
宿州报道	优化防控工作的二十条措施来了，重点几个方面： 1，国家条件和病毒情况决定了当前不躺平，要继续抗疫。2，入境改为5+3天，另外取消航班熔断制度了。3，取消中风险，疫区只有高风险和低风险，高风险只按楼栋，不按小区；5天无疫情降低为低风险。4，高风险居家隔离7天，不集中隔离7天，不再判断次密接。不追求绝对清零，允许有少量溢出，但是放开管理力度，有问题再控制就行。 O优化防控工作的二十条措施	2022年11月11日 19:56	普通用户	男	0	0	0	安徽	20221111
这是小饼干哦	谁能帮帮我，我只想让我妈妈来杭州接受治疗我妈妈乳腺癌晚期，8月初她回新疆治疗，结果遇到了疫情……因为防控政策，治疗只能断断续续进行。等到这段时间，跟本没有办法得到正常治疗，病情也是越拖越严重，现在走路都喘的费劲。上个月初我给我妈妈找了一辆救护车，想的直接拉来杭州治病，结果救护车都到小区门口了，不让她走，说要居家隔离，我妈妈又继续呆在家里拖着。过了没两周，我婆婆和我女儿还有我妈三个一直在家的人全部都确诊了，离开新疆又变的遥遥无期。好消息是上周又进行了核酸检测，全部都转阴了，也都拿到了健康证，前两天我妈又一次提交了离疆申请，申请原因是要来杭州治疗乳腺癌，离疆途径为开车自驾，我舅舅舅妈作为驾驶员和陪护开车带着我妈妈来杭州。直到今天我舅舅舅妈的离疆申请都通过了，我妈的一直没有通过，工作人员告诉我舅舅，批准之后，这两天必须离开，要不申请作废。如果申请作废了之后，我妈的申请才通过，那么她怎么离开新疆…	2022年11月11日 19:56	中高级达人	女	1188	1273	10061	新疆	20221111
华政研究生法援	【#法援动态# | 群英汇聚，不忘初心——华政研究生法援第十八届中心委员会第三轮竞聘活动圆满落幕】2022年11月5日上午，华东政法大学大学生社会法律援助中心（研究生）第十八届中心委员会第三轮竞聘活动顺利展开。因疫情防控措施，本轮竞聘采取线上线下相结合的方式，线下于华政研究生法援玻璃房值班点开展，线上于腾讯会议进行。O【第549期】法援动态 | 群英汇聚，不忘初心——华政研究生法援第十八届中心委员会第三轮竞聘活动圆满落幕	2022年11月11日 19:56	普通用户	女	0	0	1	上海	20221111
郭秀峰律师	奥利奥问：“老主人，今天你为什么不去上班？”?“新冠瘟疫防控，封控三天，不让出小区。”?“前年春节不是一个多月没有出门吗？他妈的新冠瘟疫有太难缠了。你不上班，会不会不给我买猫条吃？”?“不会的，你的猫粮、猫条、猫砂一样都不会少。”?“那我小主人的生活费、零花钱会不会受影响？”?“不会的，你小主人不会因为我这几天不上班受任何影响。”“那你要上诉的案件会不会超期？”“不知道，我想法院会考虑疫情对上诉期间影响。”?“那你工作受不受影响？”?“都按下暂停键了，工作能不受影响吗？”?“喵……” 2南阳·南阳市公安局家属院	2022年11月11日 19:56	名人	男	0	0	0	河南	20221111
今年我触达锦鲤体质	#石家庄疫情防控#我就想知道确诊一例的石家庄疫情到底发展到什么地步了，晚上下楼去接水都不让，甚至把饮水机关了？我真的是？水管里的水能喝？ ?	2022年11月11日 19:56	普通用户	女	0	9	12	河北	20221111
保定校园	#如何看待非必要不出校#11日，官方就一系列防疫问题提出学校#严禁随意封校停课# 。近年来，多数高校主张“非必要不出校”，一方面，该措施在疫情防控方面起到了非常良好的效果，很好地保护了学生；另一方面，部分同学反映：学校所处地区/省份并未有疫情发生，但还是以该措施为理由限制出校、回家，不让点外卖等等。对此，你怎么看？	2022年11月11日 19:56	校园	女	1	0	2	河北	20221111
浆糊猪是真的预言家	优化疫情防控措施11 - 14条基本是路线图了，尤其11条的“全员”，还带着一丝悲壮 2成都·四川锦欣妇女儿童医院 ?	2022年11月11日 19:56	普通用户	男	0	0	0	四川	20221111
湛泸剑	#北京疫情#【#11月11日北京昌平区新增4名无症状感染者#，风险点位公布】据北京昌平消息，11月11日0时—15时，昌平区新增4名无症状感染者。目前已转至定点医院隔离治疗。现将有关情况通报如下：新增风险点位：11月7日9：09左右 京客隆珠江摩尔便利店12：10—13：10 云三剁鲜肉小锅米线（府学路）15：00左右 珠江摩尔小区内捌玖零烟酒超市20：00左右 老曹家大煎饼（燕平路店）21：20左右 正新鸡排（昌平瑞祥店）21：35左右 华欣超市（昌平亢山路店）入口旁大同炸串店11月8日7：00左右 巩华家园西二村门口南侧烧饼店档口9：30左右 汇峰渔具水族店门口（昌平区顺沙路19号院二区底商）15：54左右 爱鲜蜂沙河佳美生活闪送超市（展思门路店）18：44左右 正新鸡排（昌平瑞祥店）与上述风险点位有同时空交集人员、接到健康宝弹窗提示人员，请立即主动向所在社区（村）、工作单位、居住酒…	2022年11月11日 19:57	名人	女	0	0	2	天津	20221111
蝶恋花0401	『一图了解优化疫情防控二十条』O一图了解优化疫情防控二十条 ?	2022年11月11日 19:57	名人	女	0	0	0	江西	20221111
有灵魂的煤气罐罐	#疫情##石家庄疫情防控# 感觉 整个石家庄 只有我所在的小区按下了暂停键，没有志愿者，没有消杀，封控单元楼，整个物业只是在催促交物业费，那单元防控了，物业倒是出来说说怎么消杀呀！这个时候就看不到物业了？空中花园这个物业真是神一般的存在啊！！！ ?	2022年11月11日 19:57	普通用户	女	0	18	9	其他	20221111
漠采的念白	关于进一步优化新冠肺炎疫情防控措施 科学精准做好防控工作的通知 O关于进一步优化新冠肺炎疫情防控措施 科学精准做好防控工作的通知 ?	2022年11月11日 19:57	普通用户	男	0	0	0	四川	20221111
葫芦岛身边事	#为爱冲锋的勇士# 【男子为爱翻墙进校被保安狂追，#学校回应翻墙男子骑车三天三夜#是假消息，他现在在派出所】11月10日，网传一段男子为爱翻墙进入#山东服装职业学院#被保安追赶的视频，引发关注。网友称男子在外工作，与该学校女生领证，但是女生又在学校和别人谈恋爱，该男子发现后，他骑了三天三夜的共享单车，光脚翻墙进入学校讨要说法。11日，据九派新闻视频报道，学校宣传部的工作人员表示，可能是因为感情纠纷，目前派出所正在调查，已经通知学生家长，让家长帮忙去解决。“这个男生现在在派出所，因为他违反了疫情防控的规定。”工作人员说。 L天目新闻的微博视频	2022年11月11日 19:57	名人	男	1	19	47	辽宁	20221111
匿名用户张姐	整治“层层加码”不断提升疫情防控科学精准水平 L猫眼观影的微博视频 ?	2022年11月11日 19:58	名人	女	0	0	1	其他	20221111
Hooger-	#广州疫情防控#大家都醒下，幾時可以終止呢場鬧劇嘅決定權係我地度，有啲嘢係等唔到?，需要靠我地去爭取，你地明白嗎 ?	2022年11月11日 19:58	普通用户	男	0	3	16	广东	20221111
莹Ying郁见花开	优化新冠疫情防控二十条措施今天公布。个人认为始终是要放开的，只是早晚的问题。疫情之下如何更好地照顾自己和家人需要重视起来，尤其是医疗和药物方面。1，家里常备感冒退烧药，医生推荐的有：芬必得、美林 （儿童用药）：主要成分为布洛芬；必理通、泰诺林（儿童用药）：主要成分为对乙酰氨基酚；艾舒：右美沙芬、 愈创甘油醚（以上多种目前仍可以在线买到）；2，对于大多数接种过加强针的朋友而言，即便感染，基本也是无症状和轻症为主，一般病程在一周以内，用药的主要目的是缓解症状，另外多休息、补充足够的水喝电解质也是很重要的；3，身体上有啥毛病的都看起来，别拖。牙齿啊什么的，疼起来无法就医可是要命。之后可能有半年时间缓冲，如果后期生病的人多，就医会变得很不方便；4，如有慢性病的家人朋友还是提前准备一些常用药，足够吃一段时间而且要记得补充。准备好处方的照片，以防需要线上买药。因为某些药物比如精神科药物网上是无法开具…	2022年11月11日 19:58	普通用户	女	3	0	10	上海	20221111
庐陵文人	#奶茶店因服务员先说欢迎光临被封#【官方称视频中人员为假冒】11月11日，肇州县市场监管局其他工作人员来到奶茶店，称该事件是误会、视频中“执法人员”是假冒的，目前正在对该事件进行调查。#官方回应网传一奶茶店未先说扫码被封# 此前，涉事店铺负责人接受媒体采访时称，事发时率先进店的男子身着便装，整个过程中并未出示证件，随后自称是市场监管局工作人员，勒令奶茶店关门一天，未进行罚款，也并未出具相关书面材料，11日该店已正常营业。#疫情防控# L庐陵启程的微博视频	2022年11月11日 19:58	普通用户	男	0	0	0	江西	20221111
天山之子2021	自全县防疫工作开展以来，志愿者们积极参与防疫志愿服务工作，他们毫不畏惧、从不缺位，逆向而行，他们是由社区工作者、各机关党委和公安机关抽调组成，主要负责核酸采样的秩序维护、扫码信息录入、发放手机贴纸等工作。在各个核酸采样点上，志愿者们的身影无处不在，在全县抗击疫情工作中，志愿者们留下了别样的“印记”，志愿服务精神也在疫情防控一线熠熠生辉。	2022年11月11日 19:58	普通用户	男	0	0	0	其他	20221111
等待夏天65794	#广东疫情#2022年11月10日0-24时，广东省新增本土确诊病例289例（广州225例，深圳3例，汕头13例，惠州2例，东莞2例，中山2例，阳江1例，茂名23例，清远18例）；新增本土无症状感染者2461例（广州2358例，深圳1例，汕头5例，佛山11例，梅州23例，惠州2例，汕尾2例，东莞29例，茂名21例，清远4例，揭阳5例）；另有257例本土无症状转确诊病例（广州241例，汕头11例，韶关1例，茂名3例，潮州1例）。#广东疫情##广东疫情记录##关注广东新冠疫情##广州疫情##广州疫情防控##汕头疫情##汕头疫情防控动态##佛山疫情##东莞疫情##深圳疫情##深圳疫情防控# L等待夏天65794的微博视频	2022年11月11日 19:58	名人	男	0	0	1	重庆	20221111
心静自然凉hp	联播+ | 如何进一步优化疫情防控？总书记主持会议研究部署@QQ浏览器 O网页链接 ?	2022年11月11日 19:59	普通用户	男	0	0	1	广西	20221111
诗旻穀	#石家庄疫情防控#有没有人知道都有什么快递停了啊？ ?	2022年11月11日 19:59	普通用户	女	0	0	1	其他	20221111
羊又走丢了	在当前反复的疫情环境下，二十条为精准防控，科学防疫指明了方向。经济发展和疫情防控并不冲突，只是需要灵活的防疫政策。也希望有关部门抓紧落实到位，减少不必要的资源消耗。新政策的落实，在近期疫情重点地区显得尤为迫切，尽快让老百姓们可以正常工作和生活！对于外商来华投资，亦是同理！#防控二十条将会改善来华投资兴业##全员核酸只在疫情底数不清时开展#	2022年11月11日 19:59	名人	男	19	8	145	广西	20221111
乔老爷玩转地球	11月11日，国务院应对新型冠状病毒肺炎疫情联防联控机制综合组发布《关于进一步优化新冠肺炎疫情防控措施 科学精准做好防控工作的通知》。通知指出，#明确入境人员阳性判定标准#为核酸检测Ct值<35，对解除集中隔离时核酸检测Ct值35—40的人员进行风险评估，如为既往感染，居家隔离期间“三天两检”、赋码管理、不得外出。	2022年11月11日 19:59	名人	男	0	0	5	湖北	20221111
银装素郭	我不明白，疫情已经让平民百姓生活得很拮据了，衣服不敢买，吃的不敢买，用度节俭再节俭，爸爸妈妈也找不上工作。可为什么还有人借着疫情发财？说得很好听，从郑州回来闭环运输，有卫生车接回家隔离，可是没人说过这要收费，而且是平时车票的将近7倍价钱（平时安阳到林州来回就才30，这次直接要200）我就想知道为什么不是公开透明的明码标价，提前告知，我们是不是也可以重新安排下车程？回个家的路费能去郑州跑四个来回我只想知道这价钱是怎么收的，我没钱，也不能让钱花的不明不白。话说回来，要是提前通知一下，或许勉强接受但这价钱属实不合理#安阳疫情防控##林州# 2林州市	2022年11月11日 19:59	普通用户	女	0	0	1	河南	20221111
卤蛋闯世界	#决不能造成放松疫情防控的误读# 谁在误读？谁会误读？谨防有人利用误读来给地方上把枷锁，那么执行就会大打折扣。 ?	2022年11月11日 21:56	名人	男	0	1	0	其他	20221111
奔六	优化疫情防控二十条，极简版。 ?	2022年11月11日 21:57	名人	男	5	4	5	北京	20221111
苍龙飞天79	【男子为爱翻墙被保安狂追？学校回应：骑车三天三夜是假消息 他现在在派出所】11月10日，网传一段男子为爱翻墙进入山东服装职业学校被保安追赶的视频，引发关注。网友称男子在外工作，与该学校女生领证，但是女生又在学校和别人谈恋爱，该男子发现后，他骑了三天三夜的共享单车，光脚翻墙进入学校讨要说法。11日，学校宣传部的工作人员表示，可能是因为感情纠纷，目前派出所正在调查，已经通知学生家长，让家长帮忙去解决，网传骑车三天三夜赶来是假消息。“这个男生现在在派出所，因为他违反了疫情防控的规定。”工作人员说。O网页链接 （视频来源：九派新闻） L搜狐新闻的微博视频	2022年11月11日 21:57	名人	男	1	0	0	江苏	20221111
咚巴拉VV	保定开始不用每天核酸了，也逐步放开精准防控疫情了，三中的孩子们是不是可以放出来了？ ?	2022年11月11日 21:57	名人	男	0	6	5	北京	20221111
ONTHEWAY官方微博	@李振宁_LZN 2022「二·7」生日音乐分享会 现已正式开票。购票链接：O网页链接演出时间：2022 - 11 - 18 丨19：00 ?演出地点：杭州 · 萧山大剧院2022 - 11 - 18 与 @李振宁_LZN 一起度过「二·7」粉丝福利：分享会将随机抽取100个福利名额，参与演出结束后的拍手福利环节。（幸运门票座位号将于演出前在@李振宁工作室OFFICIAL @ONTHEWAY官方微博 公布）请观看演出的歌迷一切以官方最新疫情防控要求入场观看演出，谢谢配合。	2022年11月11日 21:57	普通用户	男	42	55	148	安徽	20221111
广元女皇故里	广大市民朋友：因疫情防控工作需要，为切实保障人民群众身体健康，根据省、市应对新型冠状病毒肺炎疫情应急指挥部统一部署，决定2022年11月12日开展全域全员核酸检测。现将有关事项公告如下。一、采样时间11月12日6:00—10:00。二、检测范围利州区域内（含广元经开区）所有人员。三、相关要求（一）采样期间请广大市民积极配合，按村（社区）通知的时间、地点参加核酸检测，听从现场工作人员的指挥和安排，做好个人防护，全程规范佩戴口罩，保持“一米线”间距，不随意走动，不干扰工作人员，不扰乱现场秩序。（二）在校师生在校园内采样，工业园区员工在园区内采样，养老机构、儿童福利机构、监所人员在机构内采样。集中隔离、居家隔离、居家健康监测等风险人员和重点管控区域（小区）实行上门采样。非重点管控区域（小区）内被赋应急黄码人员到就近采样点，由现场工作人员引导经专用通道至指定采样台采样。采样人员应检查健康码显示是…	2022年11月11日 21:57	名人	男	0	0	0	四川	20221111
啵啵圆子艿茶	图解疫情优化防控20条 ?	2022年11月11日 21:58	名人	女	0	3	1	青海	20221111
飞砂走石砂砂砂少	关于进一步优化新冠肺炎疫情防控措施 科学精准做好防控工作的通知 O关于进一步优化新冠肺炎疫情防控措施 科学精准做好防控工作的通知 ?	2022年11月11日 21:58	普通用户	男	0	0	0	贵州	20221111
填鸭式教育受害者	#山东服装职业学院# 11月10日，网传一段男子为爱翻墙进入#山东服装职业学院#被保安追赶的视频，引发关注。网友称男子在外工作，与该学校女生领证，但是女生又在学校和别人谈恋爱，该男子发现后，他骑了三天三夜的共享单车，光脚翻墙进入学校讨要说法。11日，据九派新闻视频报道，学校宣传部的工作人员表示，可能是因为感情纠纷，目前派出所正在调查，已经通知学生家长，让家长帮忙去解决。“这个男生现在在派出所，因为他违反了疫情防控的规定。”工作人员说。 L天目新闻的微博视频	2022年11月11日 21:58	名人	男	15	112	656	广东	20221111
谦娅清舟Karen	#宁波疫情防控# 都收拾好了，最终熬不过还是开空调睡觉了，总结一下下午的隔离生活吧。下午还是就地办公，一直忙到六点多，晚饭比较准时，17:58送到的，挺好的，有我爱吃的红烧肉！晚上开门数了一下对面目之所及，大概有八间空房，所以方舱满了后才安排去酒店隔离这个说法不成立。条件没那么艰苦，的确比酒店差，但能看到已经力所能及来满足生活需求，竭力做到舒适了。因为是板房，稍微动作大一点整个房子都在震，无奈放弃了运动，改成舒缓瑜伽。今天新政策出来，开心了一把，尤其是广东今天次密的都放出去了，想想自己，应该也很快可以出去了。安心睡觉，也许明天就能回家了呢？	2022年11月11日 21:58	普通用户	女	0	0	0	浙江	20221111
乐游枣庄	【#一图了解优化疫情防控二十条#】11日， 国务院应对新型冠状病毒肺炎疫情联防联控机制综合组发布《关于进一步优化新冠肺炎疫情防控措施 科学精准做好防控工作的通知》。#优化疫情防控的20条措施#↓↓↓ ??? 2枣庄 ?	2022年11月11日 21:58	名人	男	0	0	0	山东	20221111
江晚正思雨	#宁晋疫情防控#@国家疫情防控指挥部 政府只知道封控 在家躺平十几天了 没有收入 物价飞涨 再不解封日子怎么过？阳性患者为什么不治疗？简单的病情却因为没有治疗而生命消逝？解除封控 积极免费的治疗 才是根本。再不解封 不去治疗 相关负责人员等着问责吧。 2邢台·宁晋县 L江晚正思雨的微博视频	2022年11月11日 21:58	普通用户	男	17	18	90	河北	20221111
今日灼见	#今日灼见##全员核酸只在疫情底数不清时开展#在疫情形势可控范围内，开展精准防控，有助于大家开展正常工作和生活。大家一定要听招呼，别给当地疫情防控大局添乱。 ?	2022年11月11日 21:58	名人	男	1	0	6	天津	20221111
安逸-李	#石家庄疫情防控#怎么说呢，双十一买的东西商家都在劝我退了。。。过了个寂寞吗。。。 ?	2022年11月11日 21:59	普通用户	女	0	0	0	河北	20221111
雨思ss	专家解读优化疫情防控“二十条”O专家解读优化疫情防控“二十条” ?	2022年11月11日 21:59	普通用户	女	1	1	0	上海	20221111
中国兰州网微博	【甘快看】长图 一图读懂优化疫情防控20条措施O网页链接 ?	2022年11月11日 21:59	普通用户	男	0	0	0	甘肃	20221111
中方信富朱新宝	# 腾讯新闻 # 专家解读优化疫情防控“二十条”：不是“躺平”，是寻求更大整体利益O专家解读优化疫情防控“二十条”：不是“躺平”，是寻求更大整体利益 来自@腾讯新闻 ?	2022年11月11日 21:59	名人	男	0	0	3	北京	20221111
踩着风儿的小甜甜	#优化疫情防控的20条措施#立马落实居家隔离的次密接真 连夜解封了 ?	2022年11月11日 21:59	普通用户	女	0	2	3	河北	20221111
苍龙飞天79	【#一图读懂疫情优化防控20条新变化#】11月11日，国务院联防联控机制发布《关于进一步优化新冠肺炎疫情防控措施 科学精准做好防控工作的通知》，公布进一步优化疫情防控的二十条措施。具体都有哪些新变化？戳图了解↓↓#全员核酸只在疫情底数不清时开展# (财新) ?	2022年11月11日 21:59	名人	男	1	0	1	江苏	20221111
腐女执笔流年	#plog# 难过的日子，猝不及防的封校生活，连续三周没有休息的打工人，已经一个多月没有回过的家，每一次都让人奔溃到极点！感谢姐妹的雪中送炭，泡面度日的我们，这样的日子什么时候才是头疫情防控，好像只控住了我们。 ?	2022年11月11日 21:59	普通用户	女	0	0	0	其他	20221111
单单小狗説-	#石家庄疫情防控#啊啊啊啊啊啊 ?	2022年11月11日 23:56	名人	女	0	0	0	河北	20221111
新疆旅行玩家	#进一步优化防控工作的二十条措施公布#什么时候疫情能结束 ?	2022年11月11日 23:56	名人	男	0	0	0	新疆	20221111
石家庄本地人儿	【石家庄关于调整新冠肺炎风险区域的通告】#石家庄疫情##石家庄疫情防控# 2石家庄 ?	2022年11月11日 23:56	名人	女	0	0	0	河北	20221111
柴·可夫斯基_	他来，是对人性的尊重没带刀来，是对法律的尊重他带口罩是对疫情防控的尊重 ———致敬为爱冲锋的勇士 ?	2022年11月11日 23:56	普通用户	男	0	0	1	山西	20221111
重庆邮电大学	#小邮分享# 同心战“疫” 有力量用高质量的后勤保障做好高质量的疫情防控 ?	2022年11月11日 23:56	校园	男	1	17	174	重庆	20221111
日照气象爱好者	#日照疫情# 东港区11月12日核酸检测通告为进一步守牢疫情防控底线，经研究，决定于11月12日在日照、石臼、秦楼三个街道开展核酸检测。一、检测时间、地点（一）时间：原则上集中采样时间为6:00-12:00（具体时间以社区、村居安排为准）；（二）地点：按照属地管理原则，在居住地镇街道、社区（村居）核酸检测采样点进行。请广大居民积极配合，服从各社区（村居）安排，有序参加采样。 二、检测范围1.东港区日照、石臼、秦楼三个街道的全部人员，包括常住居民、流动人口、临时来东港人员，无论近日是否参加核酸检测，均应参加核酸检测。2.密接、入境人员，集中隔离或居家隔离人员，发热等可疑症状人员，风险职业人群，重点行业及与高风险岗位关联单位的工作人员，按原途径采样检测，不参加社会面检测。3.医疗机构、监所、民政服务等“应检尽检”人员，按原途径采样检测。党政机关、企事业单位、学校等其他“应检尽检”人员纳入社区…	2022年11月11日 23:56	普通用户	男	0	0	1	山东	20221111
尼玛加西多杰	孙春兰强调把各项优化措施操作好 进一步提高疫情防控科学精准水平 @新浪新闻 O孙春兰强调把各项优化措施操作好 进一步提高疫情防控科学精准水平 ?	2022年11月11日 23:56	普通用户	男	0	0	0	其他	20221111
敬-美-耗-玉	#好影天天看##观点#在目前情况下，做好个人防护将变得更为重要！戴好口罩，远离人群，保持社交距离！抗疫必胜！新闻姐：信息量很大！#卫健委公布优化防疫20条措施# 有哪些重大调整？又释放了哪些信号？#防疫措施优化释放了什么信号##疫情##疫情防控##动态清零#找粉进群??O网页链接??见粉必回#高能##正能量# L敬-美-耗-玉的微博视频	2022年11月11日 23:57	普通用户	男	1	0	4	上海	20221111
拒绝躺平的小胖	好想哭，好emo，各种事不顺心，这学期一直在摆烂，在寝室呆了二十多天不能出门到不想再出门，感觉自己要退化了一样，怎么变成这个样子了，怎么才能调整，已经快疯掉了！ 尼玛疫情滚，不对是尼玛的防控政策。 ?	2022年11月11日 23:57	普通用户	男	0	0	0	其他	20221111
苦海泛舟贺公子	算了，删微博几天，怕自己太激动了#晋城疫情防控# ?	2022年11月11日 23:57	普通用户	女	0	0	1	山西	20221111
w新愿w	#一图了解优化疫情防控二十条#深刻体会到什么叫众口难调，抓得紧受到损害的人多网上一片骂声都是想出国，稍微松害怕以后受到损害的人也开始骂?公说公有理婆说婆有理，不过大多数是哪边风大哪边倒只要跟着网络的潮流复制粘贴就是“觉醒”新人类 ?	2022年11月11日 23:57	名人	女	0	0	0	其他	20221111
建业-守望	#郑州疫情# 国家最新防控措施二十条！ ?	2022年11月11日 23:57	普通用户	男	0	0	1	河南	20221111
Rruan_smuchptential	疫情防控居家第十八天——时隔半个多月，男人终于回家了，今晚一定好眠 ??? ?	2022年11月11日 23:58	普通用户	男	0	0	0	北京	20221111
司马南	【@司马南 ：你说你的，他说他的，防疫最后要听101的】（1）优化调整防控措施不是放松防控，更不是放开、“躺平”，而是适应疫情防控新形势和新冠病毒变异的新特点。（2）既定方针不变，提升防控科学性、精准性。（3）反对不负责任的态度，反对和克服形式主义、官僚主义，纠正“层层加码”“一刀切”。（4）此刻，物质角力，也是精神对垒，亦是意志比拼，101要求打赢常态化疫情防控攻坚战。#全员核酸只在疫情底数不清时开展##逐一排查校园随意封控等问题##国家卫健委调整防疫措施##司马南频道# L司马南的微博视频	2022年11月11日 23:58	名人	男	248	359	1693	北京	20221111
这里是仔仔的第二个微博	广州即日起落实“20条” 在隔次密接解除隔离 缩短密接者和入境人员隔离时间【来源：财联社、中国青年报、界面新闻、红星新闻】（后两文报的是安徽疫情，需点击链接）【广州即日起落实“20条” 在隔次密接解除隔离 缩短密接者和入境人员隔离时间】财联社11月11日电，广州市卫生健康委副主任、新闻发言人张屹表示，广州将坚决贯彻落实通知精神，即日起调整密切接触者和入境人员的隔离期限；不再甄别密接的密接，对目前在隔的次密接者解除隔离。下一步，我们将持续优化我市疫情防控措施，科学精准做好防控工作。O网页链接 ???O网页链接 ???O网页链接 ???	2022年11月11日 23:58	普通用户	女	0	0	0	其他	20221111
女神酱cc	#优化防控工作的二十条措施#重磅！优化疫情防控二十条发布！释放哪些信号？ L女神酱cc的微博视频 ?	2022年11月11日 23:58	名人	女	1	2	4	其他	20221111
平凡路上之_GZ	#咕咚##优化疫情防控的20条措施##双十一# 11月11日，夜跑6.66km，广州的夜晚居然还有25度，湿度81%，一跑就湿身了。今天国务院出了新通告，放宽了疫情防控，今年以来，老百姓饱受奥密克戎肆虐，人力物力财政民生都受到很大的挑战，大家都付出了很多代价，有些人甚至丢了性命。现今逐渐放宽了管控，也许会慢慢放开，我们应该学会与新冠共存了。如果没有这个新通告，估计我也要被隔离一周时间了，昨天的我是密接的密接	2022年11月11日 23:58	中高级达人	男	0	0	1	广东	20221111
新浪重庆	【#市卫生健康委致广大孕产妇的一封信# 】目前，我市新冠肺炎疫情形势严峻复杂，疫情防控正处在关键时期，为了协助您在这段特殊时期做好孕产期保健，安全、顺利迎接宝宝的到来，我们为您提供以下健康提示，详戳下图了解。疫情当前，让我们共同携手，安全顺利度过孕产期！（重庆市卫健委）	2022年11月11日 23:58	团体（机构）	男	8	11	49	重庆	20221111
小慧再也不吃了	第一次站在防控人员角度看待疫情，更恨了可能被封控在家哪也去不了很烦，但是防控比被封烦一万倍 ?	2022年11月11日 23:58	名人	女	0	0	0	北京	20221111
LOVEAlice_0709	小义学长《隐者无忧》 K隐者无忧 @QQ音乐?#11月10日上海增4例本土无症状#【#11月10日上海增本土无症状4例#】2022年11月10日0—24时，无新增本土新冠肺炎确诊病例，新增本土无症状感染者4例，均在隔离管控中发现。新增境外输入性新冠肺炎确诊病例2例和无症状感染者26例。#优化防控工作的二十条措施# @中国新闻网：时间：11月11日事件：《关于进一步优化新冠肺炎疫情防控措施 科学精准做好防控工作的通知》发布部门：国务院应对新型冠状病毒肺炎疫情联防联控机制综合组 -摘要-疫情态势当前，新冠病毒仍在持续变异，全球疫情仍处于流行态势，国内新发疫情不断出现。中国国情我国是人口大国，脆弱人群数量多，地区发展不平衡，医疗资源总量不足，一些地区的疫情还有一定规模。战略定力受病毒变异和冬春季气候因素影响，疫情传播范围和规模有可能进一步扩大，防控形势仍然严峻复杂，必须保持战略定力，科学精准做…	2022年11月11日 23:58	初级达人	男	0	0	0	上海	20221111
钟雪灵	#关于进一步优化新冠肺炎疫情防控措施 科学精准做好防控工作的通知#今天最大的新闻 ＊对密切接触者，将“7天集中隔离+3天居家健康监测”管理措施调整为“5天集中隔离+3天居家隔离”，期间赋码管理、不得外出。集中隔离医学观察的第1、2、3、5天各开展1次核酸检测，居家隔离医学观察第1、3天各开展1次核酸检测。 ＊及时准确判定密切接触者，不再判定密接的密接。 ＊将高风险区外溢人员“7天集中隔离”调整为“7天居家隔离”，期间赋码管理、不得外出。在居家隔离第1、3、5、7天各开展1次核酸检测。 ＊将风险区由“高、中、低”三类调整为“高、低”两类，最大限度减少管控人员。＊对结束闭环作业的高风险岗位从业人员由“7天集中隔离或7天居家隔离”调整为“5天居家健康监测”，期间赋码管理，第1、3、5天各开展1次核酸检测，非必要不外出，确需外出的不前往人员密集公共场所、不乘坐公共交通工具。＊没有发生疫情的地区严…	2022年11月11日 23:59	名人	女	2	0	4	北京	20221111
假性失忆靓先生	你们的辅导员最近疫情防控忙的油头满面但也不妨碍摆拍几张 ?	2022年11月11日 23:59	普通用户	女	0	1	2	重庆	20221111
Libra_Iridescent	#优化疫情防控的20条措施#大学真的会听第16和第18条吗 ?	2022年11月11日 23:59	普通用户	男	0	0	0	其他	20221111
oulna5090	#宁晋疫情防控# ???解决不了问题，那就___ ?	2022年11月11日 23:59	普通用户	男	0	8	35	其他	20221111
安阳市第三十二中学	【#你好，明天#】从不再判定密接的密接，到入境航班取消熔断机制，再到整治“一刀切”，“优化防控20条”一发布，就大受欢迎。因应变化，及时调整，体现了科学精准。优化不是放开，防疫不可“躺平”。当前，防控形势仍然严峻，抓扎实、见实效，将“人民至上”写在不折不扣的措施落实里。 L人民日报的微博视频	2022年11月11日 23:59	校园	女	0	0	0	河南	20221111
知艺文化_ARTZHIYI	尊敬的艺术家、合作伙伴和观众朋友们：为全力配合和落实国家及广州市政府的疫情防控要求，保障广大市民的身体健康和公共卫生安全，从2022年11月12日（周六）起，由策展人杨青策划、知艺文化统筹执行的《2222时空考古公园》展览提前2天结束。展览期间相关独立艺术项目《悠长的瞬间》将延期举办，具体日期另行通知，请关注知艺文化微博、微信公众号的后续发布。给您带来的不便，我们深表歉意，敬请谅解! 知艺文化2022年11月11日O《2222时空考古公园》提前闭幕通知	2022年11月11日 23:59	企业	女	1	0	1	广东	20221111
GAOHETAO	现场直击｜番禺：强化社会面疫情防控 核酸检测有序进行 O网页链接 ?	2022年11月12日 00:00	普通用户	男	0	0	1	广东	20221112
东土大唐圣僧	#多地优化调整疫情防控措施#防疫二十条，纠正了一些地方政府防疫不当的行为，为保障群众生产生活有很强的指导作用。当前落实阶段，多地已经调整了防控措施，我们静待落地效果，希望大家都平安。 ?	2022年11月12日 00:49	名人	男	1	2	2	其他	20221112
乐来堂	《运动日记》D041?信息高速依赖于网络平台。村镇里，小区内，乃至小城市或大城市中，刮什么风，起什么浪，分分秒秒四海纷呈。信息交流畅通无阻。大问题关系不直接，暂切不议，单说与生活无缝对接的疫情防控：早晨起床就从微信群里看到了本小区有两栋楼被作封闭静态管理。立即调整自己的行动计划。?——疫情反弹来势汹汹，发现疑点，追踪到个体具体落脚点后，立即封闭那栋楼，封闭静态管理那个单元。其他栋、单元的居民该干嘛干嘛，不再搞运动型、“株连”式的“一刀切”。层层加码，运动式，一阵风，真的太烦人！大家都经受过，或者正在经历中，无须赘述……——我们小区?今天就只封闭了两个单元。我才得以自由，轻轻松松锻炼行走了2万步。——孩子们从成都专程回乐至办理一个急需使用的证件，心有余悸，唯恐被隔离在乐至，过家门而不入，匆匆回返……配合他们办事，增长了“万步行”数量。?（2022年11月11日乐寓）	2022年11月12日 00:50	普通用户	男	0	0	1	其他	20221112
一溪云河	#疫情防控 甘肃在行动# 据“健康中国”微信公众号消息，国务院联防联控机制将于11月12日下午3时举行新闻发布会。 ?	2022年11月12日 00:50	普通用户	男	0	0	0	甘肃	20221112
洪利律师	根据当前疫情防控工作需要，按照《新型冠状病毒肺炎防控方案（第九版）》规定，根据专家组综合研判评估，决定自2022年11月12日0时起，新增（调整）高风险区47个，动态调整风险区357个O关于乌鲁木齐市调整疫情防控风险等级区域的通报（11月12日0时） ?	2022年11月12日 00:51	名人	男	0	2	2	新疆	20221112
艺术人生2022	『优化防控二十条｜决不能造成放松疫情防控，甚至放开、“躺平”的误读』O优化防控二十条｜决不能造成放松疫情防控，甚至放开、“躺平”的误读 ?	2022年11月12日 00:51	普通用户	女	0	0	0	四川	20221112
修炼一颗强大的	疫情下的海珠区#广州海珠区疫情防控# ?	2022年11月12日 00:51	普通用户	女	1	4	4	广东	20221112
湛泸剑	#宁波疫情防控#【#11月11日浙江宁波新增8例确诊和18例无症状#】据宁波发布消息，2022年11月11日10-24时，宁波市新增4例新冠肺炎确诊病例、5例新冠肺炎无症状感染者，其中病例19-24为集中隔离点检出，系宁波本轮已通报病例的返甬同乘（Z31次列车）人员或密切接触者；病例25、26为省外来甬人员，11月11日在卡口拦截发现；病例27为11月9日乘G2807次列车的省外来甬人员，在集中隔离点发现。上述病例目前已闭环转运至定点医院，已排查到的密接人员均已落实相应管控措施。涉及我市范围内的公共场所轨迹如下：病例19（确诊病例）：11月9日：宁波火车站、丹凤新村；11月10日：丹凤一村、丹凤一村边上菜鸟驿站、希云小吃店、丹凤新村。病例20（确诊病例）：11月9日：宁波火车站、月湖街道菱池小区、宁波市第二医院；11月10日：月湖街道菱池小区、余姚市鹿亭乡白鹿村观景台、余姚市中村景点及周…	2022年11月12日 00:51	名人	女	0	9	8	天津	20221112
下午茶2599	#国家卫健委调整防疫措施#11月11日，国家卫健委发布《关于进一步优化新冠肺炎疫情防控措施 科学精准做好防控工作的通知》，明确没有发生疫情的地区严格按照第九版防控方案确定的范围对风险岗位、重点人员开展核酸检测，不得扩大核酸检测范围。#运城疫情防控# 一般不按行政区域开展全员核酸检测，#全员核酸只在疫情底数不清时开展#只在感染来源和传播链条不清、社区传播时间较长等疫情底数不清时开展。制定规范核酸检测的具体实施办法，重申和细化有关要求，纠正“一天两检”、“一天三检”等不科学做法。#纠正一天两检一天三检等不科学做法# LNBD视频的微博视频	2022年11月12日 00:52	名人	男	1	1	0	山西	20221112
難徳清醒	魔鬼赛程终于要结束了，有点松弛，又有点紧张。人总是很矛盾，只能说痛并快乐着吧。晚上本来不吃饭，大家都下去了，我只能一起，结果又一次吃多了，想了想，还是决定跑步去，围着驻地的停车场，一圈一圈的绕，听听音乐，除了空气还是不太清新，心率也有点高之外，总体上还是不错。打卡157次，忙到这个点，终于完成了初稿，躺下了打个卡，干活的时候喝了罐红牛，希望不要失眠吧。疫情防控的二十条措施下来了，身体是自己的，还是要戴好口罩。	2022年11月12日 00:52	普通用户	男	0	0	0	北京	20221112
#NAME?	#一图了解优化疫情防控二十条#大家真的可以备点黄氏响声丸真的很管用，那啥了对于嗓子和扁桃体的难受有奇效，多喝水锻炼好好吃饭提高免疫力，越来越好吧希望再说一次黄氏响声丸真的有奇效！别问我怎么知道的 ?	2022年11月12日 00:52	名人	女	0	5	1	甘肃	20221112
湖山未眠	#重庆新增本土感染者783例#目前的疫情爆发就是在坚持清零和高压防控下的结果，说明了病毒的传染力是严格风控无法再抑制的，病毒在进化，这怎么能证明所谓“躺平”是错的？到处封控难道是躺平？感染病例增加，但要关注感染导致的重症和死亡比例，不能纯粹就被新增病例数本身吓到了 ?	2022年11月12日 00:53	普通用户	男	0	0	0	四川	20221112
来日方长3354	防控疫情，扫码是正常的 L来日方长3354的微博视频 ?	2022年11月12日 00:53	普通用户	男	0	0	0	其他	20221112
马道富	新版疫情防控20条，在重庆和四川等地引起热烈反响，称期盼已久！ @新浪新闻 L新版疫情防控20条，在重庆和四川等地引起热烈反响，称期盼已久！ ?	2022年11月12日 00:53	普通用户	男	0	0	0	重庆	20221112
mango叮当猫	关于进一步优化新冠肺炎疫情防控措施 科学精准做好防控工作的通知 O网页链接 ?	2022年11月12日 00:54	中高级达人	女	0	0	1	北京	20221112
佳哈哈哈哈哈哈k	#石家庄疫情防控#真没人管管石家庄疫情？ ?	2022年11月12日 00:54	普通用户	女	0	0	1	安徽	20221112
马泘沱社区工作者	一图了解优化疫情防控的20条措施↓↓↓ ?	2022年11月12日 00:54	普通用户	男	0	0	1	陕西	20221112
uydoogevoLanuL	#优化疫情防控的20条措施#宝姐姐我的嘴替一进角门，宝钗便命婆子将门锁上，把钥匙要了，自己拿着。宝玉忙说：“这一道门何必关？又没多的人走。况且姨妈、姐姐、妹妹都在里头，倘或要家去取什么，岂不费事？”宝钗笑道：“小心没过逾的。你瞧你们那边，这几日七事八事，竟没有我们那边的人，可知是这门关的有功效了。若是开着，保不住那起人图顺脚走近路，从这里走，拦谁的是？不如锁了，连妈妈和我也禁着些，大家别走。纵有了事，就赖不着这边的人了。”	2022年11月12日 00:54	名人	女	0	0	0	四川	20221112
MBA张琪	番禺：红码人员有十大症状或危重病人可安排专用救护车转运#广州疫情# 广州市番禺区委常委、常务副区长麦洁萍介绍，在医疗保障服务方面，目前番禺构建起了从社区三人小组、管控区的驻点医疗点、定点收治医院三级医疗保障，为管控区内的孕产妇、血液透析患者、慢性病患者、独居老人、肿瘤病患者等需要重点关爱的人员实行一人一策的服务保障。经过专家研判之后，红码人员十大症状或者是危重病人，番禺区可安排了专门的救护车进行转运。对于孕产妇血液透析患者，尿毒症去血透者以及轻症，还有化疗患者等等，安排爱心车进行转运。比如说像近期大家比较关心的血透患者的治疗问题，番禺区开通了绿色通道，整合了多家二级甲等医院的血透中心资源，形成了快速转运和服务网络。在严把治疗安全和院感防控的前提下，为管控区的血透患者持续提供后勤服务。不信谣，不传谣及时测核酸做好个人防护转自 |南方+客户端	2022年11月12日 00:55	名人	男	0	0	1	广东	20221112
NickVictor	#河北师范大学疫情##一图了解优化疫情防控二十条#愿世界和平 ?	2022年11月12日 00:55	普通用户	男	0	0	1	上海	20221112
轻云云云云	作为一个在广州长大的非纯种广州市民，我始终觉得广州政府已经尽了很大的努力，在疫情防控与经济发展之间寻找平衡点。所以两年多以来，我有幸没有受到太大的影响。但我也理解所有不同的声音，理解他们所受的苦难，理解他们的质疑与怨愤。我希望更多地方都能像广州，可事实是没办法像广州。何况即便是广州，如今海珠区疫情也会严重至此。其实我知道那里的问题无关防疫政策，只关乎人性。也许像我和我身边朋友这样的同龄人，早已习惯了一个安全稳定的、不断向前发展的世界。我们总觉得一切都会变好，一切都一定会有解决办法。但或许不是的。有些事，即便尽了最大的努力，都没有办法做到完美。尤其是像这种要在两个极端方向上找寻平衡的事。我从不担心一个明确的困境，我知道上下一心共同朝着一个方向努力的中国人能战胜任何困难。我担心一个两难的窘境。迥异的条件、不同的立场将一个群体撕裂成两半，两方来来回回拉扯。谁的想法都有道理，可是路走不下去了。最…	2022年11月12日 00:55	普通用户	女	0	7	22	广东	20221112
A河北佑斯特新能源科赵林	#宁晋疫情防控#安宁晋福 我们村两委积极配合防疫工作尽一切办法接回，滞留学校或者外县学校学生，24小时随时等着孩子们回来。疫情无情人有情 希望一切尽快过去。希望大家不信谣不传谣。 ?	2022年11月12日 00:55	普通用户	男	0	4	13	其他	20221112
enajsiso	“在坏天气来临之前”p123愿望清单之一 安三胖 牛肋条真是每一口都是不同的味道 炒年糕实在是太甜p4下雨被迫点的穷鬼套餐+dy啵啵间抢的平常吃不起的burgerp5本菜鸡打了三四个小时输了44张板儿 幸亏大佬们照顾我只0.5一张p6只要住gsq就必买的蛋糕 下次还是点老样子吧 我就不适合任何新尝试p7围炉煮茶 还挺有情调的p8吉祥春饼 上次去环宇城信誓旦旦说有这家店 结果是金春禧 这次吃对了p9凌晨两点的宵夜 吃的是经典鱼香茄子盖饭 yj小学就喜欢的饭中典范 兴奋到四点还没睡p10被种草了很久的刘忙把子肉 但我觉得是挺耍流氓的 一点不好吃 喜欢甜口的还是当属wymp11再喝10000遍气泡冰美式也是一股谁吐了的味道p12买了10个可爱小口罩 疫情防控很重要p13还是买了上次二选一没买的项链 实在是不买不行了 每晚上做梦它都冲我招手?	2022年11月12日 00:55	普通用户	男	0	2	1	山东	20221112
白玉蜜柑皮侬	疫情防控人人有责，更要人人尽责广大干部群众应充分认识到，抗击疫情不只是政府相关部门的责任，而是一场全民行动，需要凝聚全社会的合力。应牢固树立主人翁意识，主动担当起疫情防控第一责任人的重任，自觉投入到战“疫”中，主动配合疫情防控大局，坚决守好每个点位，共同筑牢疫情防控安全屏障。 ?	2022年11月12日 00:55	普通用户	女	0	0	0	新疆	20221112
yang_yangyang1222	#广州海珠区疫情防控#一开始封三天的时候我都知道肯定起码都要封到11月尾。老早囤了20天的东西。现在这么看来封到12月初都有可能。 ?	2022年11月12日 00:56	普通用户	女	0	4	16	广东	20221112
x芝麻开花节节高	#优化疫情防控的20条措施#希望下面能够落实，咱也不说举报电话，如果遇到了也投诉无门 认倒霉 ?	2022年11月12日 00:56	普通用户	女	0	1	3	山西	20221112
月海妖后1号机	#广州海珠区疫情防控# 其实，截止到前天还好，随便都能买到，昨天不知道突然发生什么事了，几大平台都买不到了。拼多多和淘菜菜是早早就断气不送了。楼下的便民超市也关了。困惑 ?	2022年11月12日 00:57	普通用户	男	2	4	6	浙江	20221112
gxkxy120	[cp]关于新版的执行问题：小区配备专车…笑死了，就是城区一个基层单位能保障一到两辆执法车就是富裕的了，司机基本都是执法人员兼职的。何况比基层执法单位都基层的小区…这车zy或者省市上包配吗…以及新版境外防控5加3，改为居家隔离，这就意味着解释和隔离的任务又压到了社区，甚至由于奥密克戎大有7天之后发现羊了的事例，连羊性风险和对此的解释说服疏导工作也直接落到了社区居民…基层平均一个月2000工资的人员又多了一项工作，鉴于一般来说省市甚至区单位的工作人员都少有基层社区值班的工作（特殊时期除外），那么这份工作又落到了街办以及街办下属本来就是基层有大量一线执法任务人员严重不足的监管部门头上，制定文件的时候有考虑负重吗，现在天天加班已经是常态了，但是一天再怎么加班也只有24小时…另外糟心的是现在封控以单元楼为标准，根本无法阻止跨区域流动，即使要求重点行业区域全部履行消毒扫码测温可调监控，执法人员也不…	2022年11月12日 00:57	普通用户	女	2	0	3	其他	20221112
白玉蜜柑皮侬	严格遵守疫情防控要求，在抗击疫情中的贡献自己的一份力量。居家期间，大扫除、尝试新菜、阅读、运动等等，用一双发现美的眼睛去感受生活，才知原来生活犹如融入口中的巧克力，要细细品味，才能品出它淡淡的香、丝丝的甜，使人陶醉，令人回味。当然，在期盼美好明天的同时，也要关注自身健康。 ?	2022年11月12日 00:57	普通用户	女	0	0	0	新疆	20221112
冰美式NCLS	充实的双112022年11.11结束了。多么特别的一个时间，只有201三个数字。更特别的是，刚好这天开始，海珠正式封区了，很无奈地，我是被封在区里面的其中一个。从事服装电商10年以来，第一次用这样远的视角去参与这场游戏。即使放在10年前菜鸡的自己也会扛着一个黑色塑料袋在沙河被拥挤的人群夹着穿梭于各批发档口之间。今天突然发现，双11的气氛没有了，封控区的超市凌晨开始就在排队，人们不再计算双11的优惠，而是在超市里不计成本地抢菜，当时我想这里可能是百万人口以上恩格尔系数最高的地方了，毕竟大家把收入的绝大部分都投入到生存食品消费里。今年双11最大的赢家应该是实体超市，想不到吧，电商在代表节日里被实体经济打败了。朴朴应该趁现在上市，那恐怖如斯的周转率和财报应该足够完成一场盛大的IPO。晚上去小区门口取件，看到一家店门前有一辆三轮车，门口铺着单薄的被垫，坐着一位大爷。一开始我有点疑惑，但几乎瞬间就…	2022年11月12日 00:57	中高级达人	男	1	2	6	广东	20221112
烤冷面专家_	#优化疫情防控的20条措施#所以政府对于无法打疫苗的重疾患者的保护方案还没制定出来就放松了？虽然我也支持放开，这个疫情逼疯太多人，但至少得各条都非常完善了再放开吧。好了，这下轮到我开始害怕了。 ?	2022年11月12日 00:57	普通用户	女	1	2	6	天津	20221112
奋青Jerome	『优化防控二十条｜决不能造成放松疫情防控，甚至放开、“躺平”的误读』O优化防控二十条｜决不能造成放松疫情防控，甚至放开、“躺平”的误读 ?	2022年11月12日 00:58	普通用户	男	0	0	0	广东	20221112
是人是墙似寒冬	#疫情防控# ?	2022年11月12日 00:58	普通用户	男	0	0	0	河北	20221112
巴特符莱	#石家庄疫情防控# ?	2022年11月12日 00:58	普通用户	女	0	0	0	其他	20221112
起个网名烦死了	#石家庄疫情##石家庄疫情防控##河北师范大学疫情# 又要开始下雨了 ?	2022年11月12日 00:58	普通用户	男	0	0	12	其他	20221112
皇后是忠犬也是女王	今天从上海低风险地区跑来浙江之前熟读牢记入浙要求，询问过酒店街道，都表示持有48小时内核酸即可，核酸报告出具地点不限。于是每天坚持及时做核酸，结果下了高速还是被一秒贴条，强行直接拉去做核酸，问文件没有，异地核酸不认，不做就不放行，给到的答案就是：有本事你耗在这呀到了酒店还签了一个三天三检，每次检测间隔不得＜24小时的承诺书#多地优化调整疫情防控措施#明明九月还没有这么多变种的加码，十月以后真的是全国各地自发内卷了起来，各地政府的努力我们真的看到了一派欣欣向荣的核酸经济，稳中向好的走向繁荣富强	2022年11月12日 00:59	普通用户	女	1	2	11	海外	20221112
nshdbdjxmsu	#广州海珠区疫情防控#谁偷了我的青菜？？？ ?	2022年11月12日 00:59	普通用户	女	0	0	9	其他	20221112
眉山网	#眉山新闻# #眉山时政# 【落细落实中央“二十条措施” 高效统筹疫情防控和经济社会发展 | 眉山市新冠肺炎疫情防控工作电视电话会召开 胡元坤讲话 黄河主持】、市委应对新冠肺炎疫情工作领导小组组长胡元坤出席会议并讲话。他强调，要深入学习习近平总书记在中共中央政治局常委会会议上关于疫情防控工作的重要指示精神，完整准确全面贯彻党中央决策部署，落细落实中央“二十条措施”，坚决贯彻全国、全省新冠肺炎疫情防控工作电视电话会议要求，及时调整优化防控措施，科学精准做好防控工作，高效统筹疫情防控和经济社会发展，以实际行动体现学习贯彻党的二十大精神的良好成效。O落细落实中央“二十条措施”?高效统筹疫情防控和经济社会发展?|?眉山市新冠肺炎疫情防控工作电视电话会召开?胡元坤讲话?黄河主持	2022年11月12日 01:40	普通用户	男	0	0	0	四川	20221112
这里是仔仔的第二个微博	【到三亚避寒过冬我住的公寓，风景美设施全两个泳池，看看怎么样】（视频来源：自媒体 图片来源：央广网 文字来源：网上消息、央广网、财联社）据网上消息，著名旅游胜地三亚市，位于海南岛南端，陆地总面积1919平方公里，是一个黎、苗、回、汉多民族聚集的地区。三亚市的地貌有山有海有河，北面环山，南面临海。三亚地名来源于三亚港，因地处3条河流汇合入海而得名。据央广网，11月11日，三亚市新增1例无症状感染者，在隔离人员筛查中发现。11月7日以来，三亚市累计报告确诊病例2例、无症状感染者3例。（新增病例活动轨迹详见下图）据财联社消息，11月11日，为贯彻落实国务院联防联控机制《关于进一步优化新冠肺炎疫情防控措施科学精准做好防控工作的通知》要求，三亚市从2022年11月11日18时起调整密切接触者隔离期限；不再甄别次密接，对目前正在隔离的次密接人员解除隔离。下一步，将持续优化市疫情防控措施，科学精准做好…	2022年11月12日 01:40	普通用户	女	0	0	0	其他	20221112
mhyzzp平平	快看上层的疫情优化防控20条整改措施被这位网友总结设计得真好，一目了然，国家为了人民的安危也是操碎了心。 时隔三年，仿佛就在昨天，有些回忆历历在目。 疫情第一年，有好多令人感动的画面和视频，有歌颂白衣天使不顾个人安危的，有勇敢志愿者贴心服务的，我们每天都生活在感恩当中，甚至拍了好多自娱自乐的宅家搞笑视频，不禁佩服百姓的乐观态度。 疫情第二年，我们也依然歌颂疫情防控到位和志愿者的辛苦，大家开始彼此同情了，但我们发现，这一年百姓多少有点抱怨了，负债还不上的，宅家没吃的，搞怪视频少了很多。 疫情第三年，百姓抱怨多于感动和夸疫情防控措施了，百分之八十的视频和文章都是这封控那隔离无奈和心酸，新疆风控已经九十天了，年底有的地区都有疫情反弹，老百姓无奈加麻木，视频你们也看到了，某个小区解封也不激动的一起往外跑了，因为他们清楚，说不定哪天又被封闭在家，做不完的核酸，店面关门倒闭的多，这一年老百姓的抱怨多…	2022年11月12日 01:41	普通用户	男	0	0	2	福建	20221112
阿孜古丽-	会议指出，要切实把思想、行动、工作、措施统一到党中央决策部署上来，按照国务院联防联控机制要求，全面完善提升我省防控机制、防控能力和防控质效，科学精准做好疫情防控各项工作。对标中央进一步优化防控工作的二十条措施，因时因势应变改进完善、优化调整防控措施，不断提升防控措施科学性、精准性。持续扎紧“四个口袋”、筑牢“三道防线”，严防疫情输入；落实“四早要求”，严防贻误时机；加强集中隔离点规范管理，严防管理不当；严格执行国家统一防控政策，严防一刀切、层层加码；强化底线思维，严防发生次生问题。	2022年11月12日 01:42	普通用户	女	0	0	0	新疆	20221112
我是阿肥弟呐	各位，12月想去长沙玩，有没有hxd说一下当地疫情防控怎么样呀 ?	2022年11月12日 01:42	普通用户	男	0	2	0	广东	20221112
英国鹏飞教育	入境隔离减至5+3，国际航班取消熔断，机票搜索量大涨！11月11日(周五)，官方应对新冠疫情联防联控机制发布关于进一步优化防控措施，科学精准做好防控工作的通知。其中，对于回国的小伙伴来说主要涉及以下几点：? 取消入境航班熔断机制，并将登机前48小时内2次核酸检测阴性证明调整为登机前48小时内1次核酸检测阴性证明。? 明确入境人员阳性判定标准为核酸检测Ct值<35(原先是40)，对解除集中隔离时核酸检测Ct值35—40的人员进行风险评估，如为既往感染，居家隔离期间“三天两检”、赋码管理、不得外出。? 对入境人员，将“7天集中隔离+3天居家健康监测”调整为“5天集中隔离+3天居家隔离”，期间赋码管理、不得外出。今日消息发布后，国内各旅游平台国际机票搜索量翻倍上涨...携程机票搜索量比前一日增长超一倍；去哪儿国际机票瞬时搜索量达到近一年峰值！#英国留学##回家过年#	2022年11月12日 01:43	普通用户	女	0	0	0	海外	20221112
用户3848363138	#广州海珠区疫情防控#广财大学生 真的很想死 ?	2022年11月12日 01:43	普通用户	男	0	1	3	其他	20221112
陪我看月亮吗ik-	@如寄o: 骑车三天三夜来是对人性的尊重，没带刀来是对法律的尊重，戴口罩是对疫情防控的尊重，丢拖鞋是对保安的尊重。 —致敬为爱冲锋无畏的勇士 ?	2022年11月12日 01:45	普通用户	女	0	0	0	山东	20221112
淮北同城会	【#警方通报#】周某，女，24岁。经初步调查， 2022年11月7日，濉溪县、相山区、杜集区、烈山区分别发布通告，在辖区连续开展三天全员核酸检测，周某明知其有风险地区旅居史，仍不按照要求进行连续三天核酸检测。11月10日，周某因出现发热症状到医院就诊，当日，周某新冠肺炎核酸检测结果为阳性，现已转运至濉溪县第三人民医院隔离治疗。根据相关法律法规以及疫情防控相关要求，已对周某开展立案调查。（淮北相山公安在线） 2淮北	2022年11月12日 01:46	普通用户	男	4	25	40	安徽	20221112
永波老师学业频道	国务院联防联控机制第101号文件，具有里程碑意义的文件。《关于进一步优化新冠肺炎疫情防控措施 科学精准做好防控工作的通知》中二十条措施。具体哪二十条？- [ ] 1，对于密接者，从原来的“7天集中隔离+3天居家隔离”，改为“5天集中隔离+3天居家隔离”。- [ ] 2，不再判定“次密接”。- [ ] 3，高风险区外溢人员，从原来的7天集中隔离，改为7天居家隔离。- [ ] 4，不再划分中风险地区，仅留高风险和低风险两类划分。- [ ] 5，结束闭环作业的高风险岗位实行5天居家健康监测。- [ ] 6，不按行政区域开展全员核酸检测。- [ ] 7，取消入境航班熔断机制。- [ ] 8，重要商务人员、体育组团等，点对点转运至免隔离闭环管理区。- [ ] 9，入境人员阳性判定标准为核酸检测Ct值。- [ ] 10，对入境人员不得重复隔离，实行“5天集中隔离+3天居家隔离”。- [ ] 11，医…	2022年11月12日 01:47	普通用户	男	0	0	0	其他	20221112
旅途随遇而安	#全员核酸只在疫情底数不清时开展# 湖北发布推送了gwy最新政策，武汉发布推送了gwy最新政策。湖北发布推送省疫情防控电话会议召开，武汉发布推送市疫情防控电话会议召开。你以为会有什么变化吗？没有，网格员通知接到区防疫指挥部统一安排，新一轮核酸扩面检测，今天做了明天还要做，务必应检尽检。（相同的通知日期加1已经推送了两个多月啦，日期加2的通知持续三个多月啦。）	2022年11月12日 01:48	普通用户	女	0	0	0	湖北	20221112
刨丁解羊	#重庆疫情##重庆9个中心城区实施原则不出小区#【#重庆昨日新增783例感染者#，已有9个中心城区实施“原则不出小区”】重庆市卫健委11月11日发布，11月10日0~24时，重庆市新增本土确诊病例114例、新增本土无症状感染者669例。截至11月10日24时，重庆市现有本土确诊病例700例，现有本土无症状感染者2090例。11月11日，重庆市南岸区新型冠状病毒肺炎疫情防控指挥部发布《关于进一步加强全区社会面管控的通告》，实施住宅小区、楼栋人员流动性管控。住宅小区原则上只保留1个车行口、1个人行口；散居居民楼栋经物理隔离后保留1个车行口、1个人行口。居民除就近核酸检测、购买生活必需品、就医、参与民生保供和防疫、救援等情况外，原则上不出小区。最近两日来，重庆疫情快速发展，部分区县相继发布了与南岸区管控政策类似的进一步加强社会面管控的公告。截至目前，重庆市已经有南岸、巴南、北碚、渝中、沙坪坝、…	2022年11月12日 01:48	普通用户	男	0	0	0	北京	20221112
脑得生丸	我来看看是哪对情侣因为疫情防控没去金鸡ohhh 是我们凯存 ?	2022年11月12日 01:48	普通用户	女	0	0	0	海外	20221112
时光忘却的十四恭长眠_PATl	今年真的好乱 疫情防控不到位 女领导开会想女儿（真搞笑）#山东服装职业学院# 又出了个这么个玩意 ?	2022年11月12日 01:51	普通用户	男	0	2	1	陕西	20221112
一以堂	11月11日星期五，阴沉降温午后雪花略舞即止。早九时过离床一切如昨是日无核酸，出疫情防控二十条其重心为5十3，无次密接无中风险云。早略食坐编新美篇午简食不卧，午后略见雪花地砖稍湿即干，美篇成大受各方点赞阅读已过千。午后桥临写如昨完成仅六纸。孙女春燕子生日已着眼镜，余无所记晚与桥食泡面。 ?	2022年11月12日 01:51	中高级达人	男	0	0	0	甘肃	20221112
津彩生活	#天津疫情# 津南区划定辛庄镇上东轩，八里台镇中海公园城鸣湖苑、锦阁园相关风险区事宜通告如下：一、自通告发布之时起，划定辛庄镇上东轩14号楼，八里台镇中海公园城鸣湖苑95号楼2门、锦阁园15号楼为高风险区。高风险区内，实行“足不出户、上门服务”等封控措施，居民定期进行核酸检测。二、自通告发布之时起，划定辛庄镇、八里台镇除高风险区以外区域为低风险区。三、自11月12日起，津南区辛庄镇上东轩小区（除14号楼外），八里台镇中海公园城鸣湖苑（除95号楼2门外）、锦阁园（除15号楼外）连续3天进行全员核酸检测。四、自11月5日以来所有出入八里台镇锦阁园15号楼、自11月8日以来所出入辛庄镇上东轩14号楼、自11月9日以来所有出入八里台镇中海公园城鸣湖苑95号楼2门的人员，请立即主动向居住地社区报备，并配合落实疫情防控措施。	2022年11月12日 01:52	名人	女	0	1	2	北京	20221112
A讓愛飛翔	“优化疫情防控二十条”有利科学精准防控，广州已不再甄别次密接O“优化疫情防控二十条”有利科学精准防控，广州已不再甄别次密接 ?	2022年11月12日 01:52	普通用户	男	0	0	0	河南	20221112
津彩生活	#天津疫情# 津南区疫情防控指挥部定于2022年11月12日（星期六）6时起对重点区域开展核酸检测。现将有关事宜通告如下：一、检测时间2022年11月12日（星期六）6:00开始，具体时间以属地镇和社区（村）通知为准。二、检测范围八里台镇行政区域内所有人员（以居住地为准，含外来人员、流动人员，集中隔离、居家隔离、居家健康监测等纳管人员按照有关规定进行检测）。津南区其他行政区域内纳管人员，重点行业、重点场所从业人员按照有关要求和镇街安排进行核酸检测。	2022年11月12日 01:53	名人	女	0	0	0	北京	20221112
观点传播者	<全力开战?2022-11-11 21:50?发表于广东>广州：对目前在隔的次密者解除隔离！11月11日，在广州市疫情防控新闻发布会上，广州市卫生健康委副主任、新闻发言人张屹表示，不再甄别密接的密接，对目前在隔的次密者解除隔离。下一步，将持续优化广州市疫情防控措施，科学精准做好防控工作。胡锡进：赞广州市带了个好头！11月11日，广州宣布对目前在隔的次密接者解除隔离。胡锡进对此发文点赞，并表示期待其他城市也都跟进。【胡锡进（1960年4月-），出生于北京，毕业于北京外国语大学，2021年12月卸任《环球时报》总编辑后担任特约评论员。胡锡进于1989年进入《人民日报》开始从事新闻工作，2005年至2021年期间任《环球时报》总编辑。曾深入前线报道波黑战争和伊拉克战争。其采写过大量独家新闻，并参与策划了一系列重大新闻采访活动，著有《波黑战地采访手记》】	2022年11月12日 01:53	普通用户	男	0	0	0	山东	20221112
津彩生活	#天津疫情# 即时起，解除大港街道地球村高、中风险区管控，恢复常态化防控。 ?	2022年11月12日 01:54	名人	女	0	0	3	北京	20221112
WT2003916	他来，是对人性的尊重没提刀来，是对法律的尊重带口罩来，是对疫情防控的尊重 ——顶礼膜拜，为爱冲锋的勇士#为爱冲锋的勇士# ?	2022年11月12日 01:54	普通用户	男	0	0	0	内蒙古	20221112
法苑钟声	我发表了头条文章:《疫情防控基本国策》 O疫情防控基本国策 ?	2022年11月12日 01:54	普通用户	男	0	0	0	北京	20221112
Xiaohaohao603	发布了头条文章：《关于进一步优化新冠肺炎疫情防控措施?科学精准做好防控工作的通知》 O关于进一步优化新冠肺炎疫情防控措施?科学精准做好防控工作的通知 ?	2022年11月12日 01:54	普通用户	男	0	2	1	新疆	20221112
快乐生活的小花	纪念广州难忘的双十一?海珠桥封了～全区静默三天见过凌晨五点满人的菜市场吗？！愿疫情早点结束～恢复正常生活?#广州疫情##广州海珠区疫情防控##海珠桥# ?	2022年11月12日 01:54	中高级达人	女	0	0	0	广东	20221112
梁文勇liang	2022年10月，新冠疫情袭击海珠区，经过十多天的抗战仍未缓解，11月10日24时升级防控手段，全海珠区不准离开。我们一起战胜疫情！#拍好广州##广州新冠疫情# L梁文勇liang的微博视频 ?	2022年11月12日 01:55	中高级达人	男	0	0	2	广东	20221112
惟渺惟小	什么叫做新冠疫情防控中的层层加码、一刀切？什么是一些地方政府借防控疫情为由，肆意加害、坑害老百姓？看看黑龙江省肇州县小小的市场监督管理局王某某等3名工作人员是如何胡作非为的，就略见一斑了！据先问报道，2022年11月10日9时54分，该县试唱监督管理局对城内营业场所某奶茶店疫情防控情况开展执法检查。奶茶店服务员对进店的王某等三名执法人员说了一声“欢迎光临，扫一下码”，没想到王某竟横加指责道：“说晚了，第一句就应该说扫码”。随后亮明身份，系市场监管局工作人员，认定该奶茶店在防控疫情时没有严格执行扫码、验码规定，勒令奶茶店关停一天。这些来检查疫情防控的家伙，竟然太像黑社会的流氓头目们来扫荡市场的形象了吧！奶茶店因“先说欢迎”被封 多人被处分 O奶茶店因“先说欢迎”被封 多人被处分	2022年11月12日 01:55	普通用户	男	0	0	0	北京	20221112
姜籽_	#广州疫情防控# 粤韵风华时间到[上课了] ?	2022年11月12日 01:55	普通用户	女	0	0	6	海外	20221112
有个番茄-0928	#优化疫情防控的20条措施#为啥白天大半夜醒了刷到这个话题？ ?	2022年11月12日 01:55	普通用户	女	0	0	1	河南	20221112
诺恩吉雅HL	#优化疫情防控的20条措施##呼和浩特疫情防控# 楠楠，一个如萨日朗般美好的的蒙古族女子，追寻爱情回到呼和浩特，没有逝于新冠，而逝于新冠带来的心力交瘁。回到长生天那里去吧，怀执爱与敬畏，你亦是长生天。??? L诺恩吉雅HL的微博视频 ?	2022年11月12日 01:56	名人	女	17	8	24	内蒙古	20221112
Adamtiga_TJ	封控DAY1??9???大晚上十一点酒店一个电话 让马上收拾行李离店没有任何的解释原本是说13号会提前电话通知离开时间结果被提早两天赶出来所以大晚上的流落街头 无家可归才是当下所有决策的宗旨吗#广州疫情##广州海珠区疫情防控# 2广州·亚洲国际大酒店 ?	2022年11月12日 01:57	普通用户	男	5	46	76	广东	20221112
拽姐日记q	石家庄这场雨下的真的很伤感希望所有的孩子都平安 家人都无恙#石家庄疫情防控##石家庄疫情# ?	2022年11月12日 01:57	普通用户	女	0	0	16	河北	20221112
一个树熊	11月11号 水马日记Day 13坐标：广州-荔湾-周门1- 今天围墙内明显感觉得到志愿者人手短缺，核酸现场同时间派发抗原，还好居民已经都自觉，秩序还行，我们其实都非常愿意把紧缺的大白志愿者和防疫资源调派到更需要的地方去；2- 下午国务院联防联控机制发出通知：进一步优化新冠肺炎疫情防控措施，科学精准做好防控工作的20条，好像看到了解封的一线曙光了；3- 晚上，所在社区原本外围大包围+内部分割而治的局面有变化，有工人开始拆卸内部的水马，但同时间外围水马完全没有动的情况下貌似还增加水马，一度引来居民的疑虑，居民与街道领导就此展开了一轮气氛融洽且友好的讨论，讨论结束后暂定明早给出结论；睡醒就满14天，336个小时了……希望在明天，[绿马]绿码天天见！#广州疫情##广州市-荔湾区##优化疫情防控的20条措施# PS：图源见水印 2广州·荔天大厦	2022年11月12日 01:58	普通用户	男	0	5	8	海外	20221112
福州城市建设迷	福建农林大学对疫情防控工作进行再部署再要求：一要千方百计守住校门。二要千方百计守住校区。三要千方百计守住师生。#福州疫情##全员核酸只在疫情底数不清时开展# ?	2022年11月12日 01:58	名人	男	6	65	475	福建	20221112
绵阳大小事	#绵阳头条# 【最新！！绵阳疾控新冠肺炎疫情防控提示（11月12日0时）】——对近7日内有甘肃省、青海省、内蒙古自治区、广东省广州市、河南省郑州市、重庆市中心城区（包括沙坪坝区、九龙坡区、江北区、渝北区、渝中区、巴南区、南岸区、两江新区、北碚区、大渡口区）除高风险区以外的其他区域旅居史的来返（绵）人员，实施5天居家健康监测，期间非必要不外出、不聚集。 2绵阳	2022年11月12日 01:59	名人	男	0	0	5	四川	20221112
绵阳大小事	#绵阳头条# 【最新！！绵阳疾控新冠肺炎疫情防控提示（11月12日0时）】——对近7日内有西藏自治区、新疆维吾尔自治区除高风险以外的其他区域旅居史来（返）绵人员，自抵绵之日起，实施3天居家健康监测、3次上门核酸采样（每次间隔24小时及以上），第3次核酸检测阴性证明出具后，方可出行。居家期间，需单独居住，如与家人同住，应单人单间，使用单独卫生间；共同居住者及其本人不得外出，拒绝一切探访；每日配合工作人员上门核酸采样，做好自我健康监测，如有可疑症状，及时报告社区（村）管理人员。居家健康监测人员要严格遵守疫情防控相关规定。居住酒店或其他住所人员，参照此要求执行；对途径绵阳返回居住地的人员，由属地查验健康码、核酸阴性证明、出发地指挥部出具证明，督促落实向目的地报备后闭环送离绵阳。 2绵阳	2022年11月12日 01:59	名人	男	0	0	3	四川	20221112
嘉兴咖啡爸爸	#全员核酸只在疫情底数不清时开展#【#国家卫健委调整防疫措施#：一般不按行政区域开展全员核酸检测，只在疫情底数不清时开展】11月11日，国家卫健委发布《关于进一步优化新冠肺炎疫情防控措施 科学精准做好防控工作的通知》，明确没有发生疫情的地区严格按照第九版防控方案确定的范围对风险岗位、重点人员开展核酸检测，不得扩大核酸检测范围。一般不按行政区域开展全员核酸检测，只在感染来源和传播链条不清、社区传播时间较长等疫情底数不清时开展。制定规范核酸检测的具体实施办法，重申和细化有关要求，纠正“一天两检”、“一天三检”等不科学做法。#纠正一天两检一天三检等不科学做法# LNBD视频的微博视频	2022年11月12日 02:00	名人	男	3	3	1	浙江	20221112
上善若水天意释然	#宁晋疫情防控# 2邢台 ?	2022年11月12日 05:29	普通用户	男	0	0	1	河北	20221112
桂哥猎手VIP777	优化疫情防控工作20条措施 #疫情防控 # L海客的快手视频 ?	2022年11月12日 05:30	名人	男	0	0	1	上海	20221112
嘉兴微博新鲜事	#全员核酸只在疫情底数不清时开展#【#国家卫健委调整防疫措施#：一般不按行政区域开展全员核酸检测，只在疫情底数不清时开展】11月11日，国家卫健委发布《关于进一步优化新冠肺炎疫情防控措施 科学精准做好防控工作的通知》，明确没有发生疫情的地区严格按照第九版防控方案确定的范围对风险岗位、重点人员开展核酸检测，不得扩大核酸检测范围。一般不按行政区域开展全员核酸检测，只在感染来源和传播链条不清、社区传播时间较长等疫情底数不清时开展。制定规范核酸检测的具体实施办法，重申和细化有关要求，纠正“一天两检”、“一天三检”等不科学做法。#纠正一天两检一天三检等不科学做法# LNBD视频的微博视频	2022年11月12日 05:30	名人	女	0	0	0	浙江	20221112
_撈先生	#广州疫情防控##医护后盾##广州身边事##致敬疫情前线医护人员# 最后的倔强了。（无法配送）（物资是什么）（下来做核酸） 2广州·广州长隆欢乐世界 ?	2022年11月12日 05:32	普通用户	男	0	0	4	广东	20221112
宙长先生	《新冠肺炎疫情之防控赋》街巷空空门户封，车舟泊位不得行；闲书通史寻尧舜，闹市隔窗闻雀莺；（全文见图一）答曰：静默三天继续中…… 客服留言：尊敬的用户，您购买的商品由于发货地区受疫情的影响无法配送，平台已介入为您办理全额退款，相关款项会原路退回至原支付账户，感谢您的理解和支持。#防疫##疫情防控##关注新冠肺炎##新冠肺炎##隔离##无休止封控##北京疫情##宙长随想记##宙语##宙长分享##疫情防控经济模式##疫情经济##防控疫情##防控经济#	2022年11月12日 05:32	普通用户	男	0	0	0	北京	20221112
用户6476124451	关于进一步优化新冠肺炎疫情防控措施 科学精准做好防控工作的通知 O关于进一步优化新冠肺炎疫情防控措施 科学精准做好防控工作的通知 ?	2022年11月12日 05:33	普通用户	男	0	0	0	其他	20221112
G黄智雄	科学精准的疫情防控，正在广州有条不紊地进行中【防控形势依然严峻复杂，即日起不再甄别密接的密接，对在隔的次密者解除隔离 - @广州市政府新闻办 广州卫健委?2022-11-11 19:14?发表于广东】11月11日下午，广州市新闻办举行疫情防控新闻发布会。市卫健委、市商务局、海珠区、荔湾区、番禺区的相关负责人通报我市新冠肺炎疫情防控相关情况。1、广州新冠肺炎疫情防控最新通报广州市卫生健康委副主任、新闻发言人张屹通报：11月10日0至24时，广州市新增2583例新冠病毒本土感染者。有26例在社区筛查或主动就诊中发现，其余均在隔离观察或高风险区发现。新增感染者中无症状2358例、轻型225例。以上感染者均已闭环转运至定点医院、亚定点医院或方舱医院隔离观察治疗，情况稳定。『海珠区新增病例仍高度集中在康鹭片区』海珠区单日新增2423例，仍然高度集中在凤阳街康鹭片区，另外华洲街龙潭片区、南洲街大塘管…	2022年11月12日 05:34	普通用户	男	1	0	1	广东	20221112
东土大唐圣僧	#专家预测管控人员至少减少一半#优化防控二十条发布，也是对疫情防护做出了新的指导，这种政策法规的出台，给局部地区政策调整有了法律依据，对恢复正常生产生活有极大促进作用。管控人员减少，减轻医疗压力，节省社会资源，这种适时政策调整有必要，也很重要。 ?	2022年11月12日 05:35	名人	男	0	0	1	其他	20221112
股市的大猩猩	11.11涨停龙头梳理，供参考，挖掘牛股。今天共60股涨停，连板14家，68股炸板1、房地产掀起涨停潮，万宝金等18股涨停。近期交易商协会称支持包括房地产企业在内的民营企业发债融券，并且落地速度很快，有效提振了市场对民营房企的信心和预期。2、房地产产业链上，家居、家装、建材等方向也有出色表现，有13股涨停。今天房地产的全面大涨，确实有大资金进场的痕迹，不过鉴于前面回调中仍有不小的套牢卖压，短线出现反复或回踩的概率不低，因此不太建议追涨3、新冠药午后出现跳水，主要是优化疫情防控措施落地，旅游、机场航运等有同样逻辑的板块也出现了极大的波动。不过由于医药股资金介入比较深，后续可能会有一定的反复，可以关注资金的强度。（每天的复盘观点仅供参考，不作为任何投资依据，喜欢的朋友记得点赞关注我）	2022年11月12日 05:35	名人	男	0	1	203	浙江	20221112
细颗粒物PM	关于进一步优化新冠肺炎疫情防控措施 科学精准做好防控工作的通知 O关于进一步优化新冠肺炎疫情防控措施 科学精准做好防控工作的通知 ?	2022年11月12日 05:36	普通用户	女	0	0	0	江苏	20221112
东方圣城王传钧	科学精准做好疫情防控工作 O科学精准做好疫情防控工作 ?	2022年11月12日 05:36	普通用户	男	0	0	0	山东	20221112
张俊	一图了解优化疫情防控二十条 → O一图了解优化疫情防控二十条 @新浪财经 ?	2022年11月12日 05:36	普通用户	男	0	0	0	四川	20221112
心若坦然yy	国务院联防联控机制：进一步#优化新冠肺炎疫情防控措施#（一）对密切接触者，将7天集中隔离+3天居家隔离调整为5天集中隔离+3天居家隔离。（二）不再判定密接的密接。（三）将高风险区外溢人员7天集中隔离调整为7天居家隔离。（四）将风险区由“高、中、低”三类调整为“高、低”两类。高风险区一般以单元、楼栋为单位划定。高风险区连续5天未发现新增感染者，降为低风险区。（五）对结束闭环作业的高风险岗位人员由7天集中隔离调整为5天居家隔离。 (六)一般不按行政区域开展全员核酸检测，纠正“一天两检”、“一天三检”等不科学做法。（七）取消入境航班熔断机制，并将登机前48小时内2次核酸检测阴性证明调整为登机前48小时内1次核酸检测阴性证明。（八）对入境人员，将7天集中隔离+3天居家隔离调整为5天集中隔离+3天居家隔离。	2022年11月12日 05:37	名人	女	0	1	6	上海	20221112
畅意haha	人口大国，结构复杂，>60老、<18少、慢病及重症的群体多，政策相对稳定，不搞急转弯，小步快走、优化措施、科学防控，各方面综合损失最小化，稳住经济社会基本盘……依据病毒变异及疫苗研发的疫情发展形势，步步为营……“5个调整、1个不再、1个取消、7个不得、8个加强、1个严禁”。大众常有的改进:密接者，7集+3居?5集+3居；及时准判密接，不追密之密；高风险区外溢人，7集?7居；高中低三区?高低，减少管控；高区?单元、楼栋，不得扩大；制止“一刀切”，严禁随意封校停课、停工停产、阻断交通、“静默”管理、长时间封控、停诊等；闭环作业高风险区返岗?5居；取消入境航班熔断?48→24；入境人员?5集+3居，不得重复；跨省流动人员?“落地检”；一般不按行政区全员核酸检测；发生疫情地方，对不在高风险区的外地人员?评估风险后允许其离开；目的地不得拒绝接受滞留人员返回。……人们日常生活仍做好自我防护，牢记“三…	2022年11月12日 05:41	普通用户	男	0	1	0	河南	20221112
山水相连处景最美	优化疫情防控！这些措施你应该知道O网页链接 ?	2022年11月12日 05:43	名人	男	0	0	0	河北	20221112
谦娅清舟Karen	#宁波疫情防控# 五点半拿着名单挨个敲门给次密接做核酸，我觉得，我又可以了！毕业后再没睡过那么小的床了，只想回家躺大床上来回翻滚几圈 ?	2022年11月12日 05:44	普通用户	女	0	0	0	浙江	20221112
一个带娃的煮夫	#石家庄疫情##石家庄疫情防控##石家庄身边事# 国际庄消息互通群有进的吗 2石家庄 ?	2022年11月12日 05:44	普通用户	男	0	0	0	其他	20221112
专业陪跑三百年	#广州疫情防控#想问问海珠非封控区的各位快递能正常收吗？昨天收了一件中通，一件天河发货的韵达下午退回发货地了，有两件顺丰昨天显示今天派送的，现在提示物流异常了 ?	2022年11月12日 05:46	普通用户	男	0	15	5	广东	20221112
平生约Dx	#石家庄疫情防控##河北师范大学疫情##石家庄疫情防控# “今日若我冷眼旁观，他日祸临己身，则无人为我摇旗呐喊。”如今终于明白何种意味。河北师饭大学，求真知怀天下 ，求的是什么真知？瞒报疫情情况；怀的哪里的天下？我们就是被放弃的学生吗贵校的天下不包括我们是吗转发自我校同学，河北师范大学疫情情况严重：河北省疫情已经非常严重。而鹿泉区方舱医院隔离人员的安排问题依旧存在巨大隐患。学校截止到11月10日下午已经将众多核酸检测异常（含非阳性）人员送往鹿泉区。该隔离区主要问题有： 1.环境恶劣，大部分房间没有暖气、热水电力及网络。许多人员因手机没电已与外界断联、也不利于患者休养 2.物资极度短缺，药品、水、口罩严重不足，希望尽快解决问题。 4.许多同学一直在发烧，但无法得到医疗救助，且无核酸、抗原检查 5.防疫办对隔离人员确定的标准不明确，经询问也不知所然，许多人因为不知道为什么会被隔离而感到恐慌 …	2022年11月12日 05:46	普通用户	女	10	40	192	河北	20221112
渣女鉴定菌	#石家庄疫情##石家庄疫情防控# 石家庄市长安区疫情防控总指挥部关于划定、调整新冠肺炎风险区域的通告 O石家庄市长安区疫情防控总指挥部关于划定、调整新冠肺炎风险区域的通告 ?	2022年11月12日 05:46	普通用户	男	0	0	1	河北	20221112
渣女鉴定菌	#石家庄疫情##石家庄疫情防控# 石家庄市裕华区关于划定新冠肺炎风险区域的通告 O关于划定新冠肺炎风险区域的通告 ?	2022年11月12日 05:47	普通用户	男	0	0	1	河北	20221112
李玉国lyg	中国的防疫政策作了调整，进一步精细化、分层次做好疫情防控和经济社会发展。坚持动态清零不动摇、坚持“外防输入，内防反弹”不动摇，坚持“疫情要防住，经济要稳住，发展要安全”不动摇，坚持人民至上、生命至上，这是从我国基本国庆出发我，我国是人口大国，医疗资源不充分、不均衡问题是存在的，躺平不可取，躺赢不可能，所以加强防控是必须的；党中央审时度势，根据形势变化调整防控策略，不是躺平，而是更好地应对！	2022年11月12日 05:49	普通用户	男	0	0	0	其他	20221112
渣女鉴定菌	#石家庄疫情##石家庄疫情防控# 石家庄市裕华区关于调整新冠肺炎风险区域的通告 O关于调整新冠肺炎风险区域的通告 ?	2022年11月12日 05:49	普通用户	男	0	0	1	河北	20221112
渣女鉴定菌	#石家庄疫情##石家庄疫情防控# 石家庄市桥西区关于调整新冠肺炎风险区域的通告 O关于调整新冠肺炎风险区域的通告 ?	2022年11月12日 05:50	普通用户	男	0	0	1	河北	20221112
拉哆咪	朱正廷粉丝团呼吁粉丝切勿接送机：杜绝违反疫情防控各项规定 L拉哆咪的微博视频 ?	2022年11月12日 05:51	普通用户	女	0	0	0	重庆	20221112
用户6989221868	关于进一步优化新冠肺炎疫情防控措施 科学精准做好防控工作的通知 O关于进一步优化新冠肺炎疫情防控措施 科学精准做好防控工作的通知 ?	2022年11月12日 05:52	普通用户	男	0	0	0	其他	20221112
嚮遠行	关门、停业、贴封条！服务员说了一句“欢迎光临”就被面临被停业贴封条，国家赋予你权利，不是让你为难老百姓的，疫情防控的措施要合理、合法、合规！事情是这样的，在黑龙江的一家奶茶店正常开门营业，突然来了一位消费者，而就在消费者进门时服务员说了一句欢迎光临，结果这位消费者是市场监督局的工作人员，微服私访的领导。工作人员直接就对服务员说进门扫码你说晚了，直接安排奶茶店关门停业，贴封条，工作人员的理由就是执行疫情防控不彻底。疫情已经持续了三年了，难道还不知道该如何拿捏疫情防控的尺寸吗，一味地按要求执行，不讲一点变通的执法，算不算懒政呢？疫情防控不是一味的铁面无私，他没有犯法，只是在晚了几秒说“扫码”而已，直接封店的做法是不是欠妥当，因为疫情好多实体经济都无法生存，当可以生存的时候，却又被封，多一些人情味，世界才能更美好！	2022年11月12日 05:54	普通用户	男	0	0	0	内蒙古	20221112
奶桃小甜心	当点长已经第四天了 每天早上5:15分起来采核酸 昨晚2点左右才睡 真实体会到了疫情防控战线上的人们的辛苦 愿疫情早日结束 ?	2022年11月12日 05:56	普通用户	女	0	2	5	海外	20221112
用户3700971892	6B.最新！进一步优化疫情防控工:/ 作的20条措施公布。；ˇˇ1F2puU8ehx8ˇˇdakaiT0ü???搜索 ?	2022年11月12日 05:56	普通用户	男	0	0	0	其他	20221112
JCzyK_un	妈的刷抖音刷的越看越气人，现在的疫情防控真的是神经质啊，逼死了多少人了啊，真的是把人往死里逼，就离谱 ?	2022年11月12日 05:56	普通用户	女	0	2	0	浙江	20221112
财经早餐	优化新冠肺炎疫情防控措施；上市公司“找锂”成风。发布了头条文章：《【财经早餐】2022.11.12星期六》 O【财经早餐】2022.11.12星期六 ?	2022年11月12日 05:57	名人	男	0	0	1	上海	20221112
满腔热情55	关于进一步优化新冠肺炎疫情防控措施 科学精准做好防控工作的通知O网页链接 ?	2022年11月12日 05:57	普通用户	男	0	0	0	广东	20221112
羽帆1538用户6093654597	『一图了解优化疫情防控二十条』O一图了解优化疫情防控二十条 ?	2022年11月12日 05:58	普通用户	男	0	0	0	其他	20221112
执着的何同学	未来疫情防控措施会不会进一步调整？对于未来防控措施会不会进一步调整的问题，陶黎纳认为，“这次调整防控措施之后，可以观察一下效果，以决定下一步的调整方向。每一次的调整，都需要根据相对应的疫情形势来决定。” 谭晓东表示：“我们采取分步、稳妥的探索性的形式，现在所需要的是大家有耐心、有信心，在保护我们自己生命安全的基础上，小步前进，才能达到所希望的目标。”上述匿名专家指出，中国所走的每一步，不管是调整政策，接种疫苗还是研发、储备药物，都是为了未来的更好地开放做准备。政策优化之后，疫情防控面临新的要求上述匿名专家认为，这次政策的优化也给疫情防控工作提出更高的工作要求，比如不再界定密接的密接，就有可能出现密接“找不全”的风险，这需要更精准、更科学地去落实防控措施，也需要疫情防控工作人员投入更大的精力和韧性去坚持防疫工作。封多佳也表示，各级政府机构的压力可能会变大。在疫情应对上需要“更快”“更准”，…	2022年11月12日 06:51	名人	男	0	0	0	北京	20221112
瑞明的微博	媒体报道：2022年11月11日，《关于进一步优化新冠肺炎疫情防控措施科学精准做好防控工作的通知》，对密切接触者隔离时间、风险区域划定、核酸检测范围等方面进行部署。 ?	2022年11月12日 06:51	普通用户	男	0	0	2	北京	20221112
安言微语	安言微语带你一百秒看世界2022年11月12日，星期六，农历十月十九，生活愉快，平安喜乐！1、中央气象台：未来三天，中国中东部现大范围雨雪天气，局地降温逾14℃，南方地区气温将陆续下降，平均气温下降4℃~8℃；2、防疫新二十条发布：不再判定密接的密接，密接管理措施改为5+3；高、中、低三类风险区调整为高、低两类；取消入境航班熔断机制，入境人员7+3调整为5+3；纠正一天两检、一天三检等不科学做法；3、广州：10日新增本土2583例，落实防控20条，次密接者解除隔离，海珠区已抽调超千名骑手支援物资配送，速度慢恳请市民理解，为阻断疫情外溢，对离开海珠区人员赋红码；4、重庆：现有本土无症状感染者2090例，南岸区实行居家办公线上办公；郑州：单日新增阳性感染者逼近3000例，八城区今起开展3天核酸筛查；5、深圳首次配售人才住房：均价约为同地段普通商品房六成；杭州多家银行执行房贷新政：二套房首付最…	2022年11月12日 06:51	普通用户	男	0	0	0	其他	20221112
长枪一箭	速览！优化疫情防控措施要点版来了O速览！优化疫情防控措施要点版来了 ?	2022年11月12日 06:52	普通用户	男	0	0	0	黑龙江	20221112
魅力药都	【重要通知】安国市调整风险区域#魅力安国##看安国# 安国市应对新冠肺炎疫情工作领导小组办公室 关于调整风险区域的通告广大居民朋友们： 在大家共同努力和社会各界支持配合下，我市疫情防控形势持续向好。根据当前新冠疫情防控需要，按照《新型冠状病毒肺炎防控方案（第九版）》及国务院联防联控机制要求，经综合分析研判，市应对新冠肺炎疫情工作领导小组研究决定，自2022年11月12日零时起，将以下12个中风险区调整为低风险区，具体如下： 药都街道办事处果老路4号、果老路23号、银河餐厅（保衡路）、八五大队附近菜市场、君悦快捷酒店（大文村店）、观音堂村樱花路30号、升级工程国贸酒店南楼、升级工程胜利中街18号院北楼、纪念馆北路福源街8号、京海花园5-5；祁州路街道办事处后传人拨面府（中石油南关加油站店）；北段村乡瓦子里村南环西街16号。 本次风险区调整后，我市全部区域成为常态化防控区域，将严格按照防控方…	2022年11月12日 06:53	名人	男	0	11	5	河北	20221112
大洋上的海-鸥	分享自北京日报APP: 优化疫情防控！这些措施你应该知道O优化疫情防控！这些措施你应该知道 ?	2022年11月12日 06:53	普通用户	男	0	0	0	北京	20221112
Amber陶然	论从常态化防控区到常态化防控区的困难程度！喀什出发，乌鲁木齐中转，经停贵阳，抵达三亚，算一算一共需要隔离几天……我可能理解不了常态化防控的概念……新防控政策一丁点没看出来，至少在我这个行程里没看出来！！！！#限期清理与最新防控方案不一致的措施##疫情防控##国家卫健委##我给新疆加个油#	2022年11月12日 06:53	中高级达人	女	1	8	3	上海	20221112
霞霞0496	【毛伟明：立足于早 致力于快 坚决打赢常态化疫情防控攻坚战】分享自#新湖南#，详情点击：O毛伟明：立足于早 致力于快 坚决打赢常态化疫情防控攻坚战 @湖南日报 ?	2022年11月12日 06:53	普通用户	女	0	0	0	其他	20221112
我嗦两句	#天津身边事# 津南区关于划定辛庄镇、八里台镇相关风险区的通告根据疫情防控形势，为切实保障人民群众生命安全和身体健康，快速有效阻断疫情传播扩散风险，依据相关法律法规和疫情防控有关规定，经专家组综合研判，现将划定辛庄镇上东轩，八里台镇中海公园城鸣湖苑、锦阁园相关风险区事宜通告如下：一、自通告发布之时起，划定辛庄镇上东轩14号楼，八里台镇中海公园城鸣湖苑95号楼2门、锦阁园15号楼为高风险区。高风险区内，实行“足不出户、上门服务”等封控措施，居民定期进行核酸检测。二、自通告发布之时起，划定辛庄镇、八里台镇除高风险区以外区域为低风险区。三、自11月12日起，津南区辛庄镇上东轩小区（除14号楼外），八里台镇中海公园城鸣湖苑（除95号楼2门外）、锦阁园（除15号楼外）连续3天进行全员核酸检测。四、自11月5日以来所有出入八里台镇锦阁园15号楼、自11月8日以来所出入辛庄镇上东轩14号楼、自11月9…	2022年11月12日 06:53	普通用户	男	0	0	1	天津	20221112
叶子雨后小故事	最新！进一步优化疫情防控工作的20条措施公布。 ##快手# @快手 L人民日报的快手视频 ?	2022年11月12日 06:53	普通用户	女	0	1	1	广西	20221112
大洋上的海-鸥	分享自北京日报APP: 画重点！一图梳理优化疫情防控20条措施O网页链接 ?	2022年11月12日 06:53	普通用户	男	0	0	0	北京	20221112
书香如慕_v72	曾几何时，大上海就是在精准防控，动态清零的鼓噪与颂扬声中沦陷的。为什么？精准放控，动态清零的理想状态以惨败呈现？事实证明，这种变异快，传染快，甚至有可能是敌对势力人为制造和投放，这种以快打快，精准防控，岂不是异想天开？！大上海的曾经的沦陷就是明证！?殷鉴不远，仿佛就在昨天！?在天天核酸，过度防疫的前提下，疫情不仅没有再次清零，而且是诡异的疯狂反扑，卷土重来，甚至席卷全国。?如此严峻的形势之下，动态，精准，放松，不堪重负的论调又一次甚嚣尘上！过度防疫闹剧的根源是官僚主义和利益集团，那就应该对官僚主义和利益集团的干扰与破坏用重典，下重手！?河南通许县人民医院，中药治疫，零感染，简单，高效，成本低廉。为什么得不到调研认可和推广？武汉疫情初爆时，李越华的苯酚治疗便展现奇效，至今得不到调研，回应和推广？为什么中医治疫屡建奇功。却始终被边缘，漠视？！?如果，不能实事求是，优选抗疫手段，并排除利益集团…	2022年11月12日 06:53	普通用户	男	0	0	1	河北	20221112
廊坊清风	图解疫情优化防控二十条 ?	2022年11月12日 06:53	名人	男	0	0	2	河北	20221112
金陵古棠先生	《无锡市疫情防控第172号通告》11月11日凌晨，我市惠山区在重点人员“应检尽检”中发现1人核酸初筛阳性，11日12时复核为阳性，随即转运至市定点医院诊疗。O网页链接 ?	2022年11月12日 06:54	普通用户	男	0	0	0	江苏	20221112
执着的何同学	落实企业和工业园区防控措施。各地联防联控机制要成立专班，摸清辖区包括民营企业在内的企业和工业园区底数，“一企一策”“一园一策”制定疫情防控处置预案。落实企业和工业园区疫情防控主体责任，建立从企业、园区管理层到车间班组、一线职工的疫情防控全员责任体系，细化全环节、全流程疫情防控台账。严格返岗人员涉疫风险核查，确认健康后方可返岗。加强对关键岗位、关键工序员工的生活、防疫和轮岗备岗保障，完善第三方外包人员管理办法，严格社会面人员出入管理。发生疫情期间，要全力保障物流通畅，不得擅自要求事关产业链全局和涉及民生保供的重点企业停工停产，落实好“白名单”制度。#不得擅自要求这类企业停工停产#	2022年11月12日 06:54	名人	男	0	0	0	北京	20221112
人云亦耘张春耘	转【11月11日10-24时，宁波市新增4例确诊病例、5例无症状感染者，其中7例为集中隔离点检出，2例为卡口拦截发现】#权威发布##宁波抗疫日记# 2022年11月11日10-24时，宁波市新增4例新冠肺炎确诊病例、5例新冠肺炎无症状感染者，其中病例19-24为集中隔离点检出，系宁波本轮已通报病例的返甬同乘（Z31次列车）人员或密切接触者；病例25、26为省外来甬人员，11月11日在卡口拦截发现；病例27为11月9日乘G2807次列车的省外来甬人员，在集中隔离点发现。上述病例目前已闭环转运至定点医院，已排查到的密接人员均已落实相应管控措施。 （来源：市疫情防控办）	2022年11月12日 06:54	中高级达人	男	0	1	0	浙江	20221112
霞霞0496	【优化疫情防控！这些措施你应该知道】分享自#新湖南#，详情点击：O优化疫情防控！这些措施你应该知道 @湖南日报 ?	2022年11月12日 06:55	普通用户	女	0	0	0	其他	20221112
常春中国	【#广州即日起落实20条#，#广州在隔次密接解除隔离#，缩短密接者和入境人员隔离时间】11月11日，国务院联防联控机制发布了《关于进一步优化新冠肺炎疫情防控措施，科学精准做好防控工作的通知》。在广州市疫情防控新闻发布会上，广州市卫生健康委副主任、新闻发言人张屹表示，广州将坚决贯彻落实通知精神，即日起调整密切接触者和入境人员的隔离期限；不再甄别密接的密接，对目前在隔的次密接者解除隔离。下一步，我们将持续优化我市疫情防控措施，科学精准做好防控工作。《通知》指出，对密切接触者和入境人员，将“7天集中隔离+3天居家健康监测”管理措施调整为“5天集中隔离+3天居家隔离”，期间赋码管理、不得外出。集中隔离医学观察的第1、2、3、5天各开展1次核酸检测，居家隔离医学观察第1、3天各开展1次核酸检测。（南方+）	2022年11月12日 06:55	名人	男	0	0	1	河南	20221112
执着的何同学	当前，新冠病毒仍在持续变异，全球疫情仍处于流行态势，国内新发疫情不断出现。我国是人口大国，脆弱人群数量多，地区发展不平衡，医疗资源总量不足，一些地区的疫情还有一定规模。受病毒变异和冬春季气候因素影响，疫情传播范围和规模有可能进一步扩大，防控形势仍然严峻复杂，必须保持战略定力，科学精准做好疫情防控各项工作。要适应病毒快速传播特点，以快制快，采取更为坚决、果断的措施，尽快遏制疫情扩散蔓延，集中力量打好重点地区疫情歼灭战。各地各部门要坚决把思想和行动统一到党中央决策部署上来，完整、准确、全面贯彻落实党中央决策部署，坚定不移坚持人民至上、生命至上，坚定不移落实“外防输入、内防反弹”总策略，坚定不移贯彻“动态清零”总方针，按照疫情要防住、经济要稳住、发展要安全的要求，高效统筹疫情防控和经济社会发展。要进一步提高政治站位，充分认识优化调整防控措施不是放松防控，更不是放开、“躺平”，而是适应疫情防控新…	2022年11月12日 06:55	名人	男	0	0	3	北京	20221112
执着的何同学	分类有序做好滞留人员疏解。发生疫情的地方要及时精准划定风险区域，对不在高风险区的外地人员，评估风险后允许其离开，避免发生滞留，返程途中做好防护。发生较多人员滞留的地方，要专门制定疏解方案，出发地与目的地加强信息沟通和协作配合，在有效防止疫情外溢的前提下稳妥安排，交通运输、民航、国铁等单位要积极给予交通运力保障。目的地要增强大局意识，不得拒绝接受滞留人员返回，并按照要求落实好返回人员防控措施，既要避免疫情外溢，也不得加码管控。#跨省流动人员开展落地检#	2022年11月12日 06:55	名人	男	0	0	0	北京	20221112
与谁同坐2022	『优化防控二十条｜决不能造成放松疫情防控，甚至放开、“躺平”的误读』O优化防控二十条｜决不能造成放松疫情防控，甚至放开、“躺平”的误读 ?	2022年11月12日 06:55	普通用户	男	0	0	0	河南	20221112
安阳身边儿事	【#你好，明天#】从不再判定密接的密接，到入境航班取消熔断机制，再到整治“一刀切”，“优化防控20条”一发布，就大受欢迎。因应变化，及时调整，体现了科学精准。优化不是放开，防疫不可“躺平”。当前，防控形势仍然严峻，抓扎实、见实效，将“人民至上”写在不折不扣的措施落实里。 L人民日报的微博视频	2022年11月12日 06:55	名人	男	0	0	0	河南	20221112
白剑BJ凌德祥AF6271431038	二十条新举措列重点5个“调整”密切接触者“7天集中隔离+3天居家健康监测”管理措施调整为“5天集中隔离+3天居家隔离”高风险区外溢人员“7天集中隔离”调整为“7天居家隔离”入境人员“7天集中隔离+3天居家健康监测”调整为“5天集中隔离+3天居家隔离”注：以上人员隔离期间赋码管理、不得外出。风险区由“高、中、低”三类调整为“高、低”两类最大限度减少管控人员结束闭环作业的高风险岗位从业人员“7天集中隔离或7天居家隔离”调整为“5天居家健康监测”1个“不再”及时准确判定密切接触者，不再判定密接的密接1个“取消”取消入境航班熔断机制登机前48小时内2次核酸检测阴性证明调整为登机前48小时内1次核酸检测阴性证明7个“不得”高风险区一般以单元、楼栋为单位划定，不得随意扩大没有发生疫情的地区严格按照第九版防控方案确定的范围对风险岗位、重点人员开展核酸检测，不得扩大核酸检测范围。一般不按行政区域开展全员…	2022年11月12日 06:56	普通用户	男	0	0	0	上海	20221112
一起吃个酸菜鱼	致敬为疫情防控辛勤付出的医务工作者和志愿者们?? L一起吃个酸菜鱼的微博视频 ?	2022年11月12日 06:56	普通用户	男	0	0	2	河北	20221112
鞍钢郭明义	把各项优化措施操作好 进一步提高疫情防控科学精准水平O网页链接 ?	2022年11月12日 06:56	名人	男	1	0	5	辽宁	20221112
蝶儿的背囊	就中方《优化疫情防控二十条措施》，外交部回应记者提问：绝不是躺平。 L蝶儿的背囊的微博视频 ?	2022年11月12日 06:56	名人	女	0	0	0	辽宁	20221112
丶金川一	疫情防控修改 ?	2022年11月12日 06:56	普通用户	女	0	0	0	河南	20221112
Gump白开心	#喜儿的日子# 2022.11.12周六。双十一最大的政策时疫情防控二十条，也是坐实了二十大以后调政策。从2019年现踪，到2020年武汉七十八天结束，直到2022年初，在中国，瘟疫零星。这是中国政府的创举，是中国人民的伟大，非中华儿女不能为此之伟业！我们坚持到了疫苗的诞生并且很多人都完成了三针，我们坚持到病毒的致命性已经较刚发现的初代很弱。现在是下一波挑战，检验我们上一次战役的成果，检验我们自己在之前战役中的经验。“我们要赢的，不是一次战役，而是整个战争”。接下来，挑战有可能会非常残酷，我们和病毒要短兵相接，不可避免的，要有后果，要有伤亡，要坦然接受，这是与病毒交锋必须付出的。武汉七十八天后的两年不会再有，这两年已经是奇迹，不能再来一次的。我们照顾好自己吧，照顾好家人。人民万岁。	2022年11月12日 06:56	中高级达人	男	0	1	3	辽宁	20221112
王江山009	北京：按照优化防控“二十条”，做好首都疫情防控工作 O北京：按照优化防控“二十条”，做好首都疫情防控工作 ?	2022年11月12日 06:56	普通用户	男	0	0	0	其他	20221112
运城君	【#多地优化调整疫情防控措施#】#二十条优化措施各地落实情况#11月10日，中共中央政治局常务委员会召开会议，研究部署进一步优化防控工作的二十条措施。11日，国务院应对新型冠状病毒肺炎疫情联防联控机制综合组发布《关于进一步优化新冠肺炎疫情防控措施 科学精准做好防控工作的通知》，受到广泛关注。“二十条措施”发布当日，多地紧急召开会议，落实优化疫情防控的二十条措施，自即日起作出相应调整。同时，多地强调，纠正 “层层加码” “一刀切”等做法，保障好人民群众生产生活。 O疫情防控二十条出台，这些地方紧急开会！	2022年11月12日 06:57	名人	男	0	0	0	山西	20221112
执着的何同学	11月11日，外交部发言人赵立坚主持例行记者会。有外媒记者就中国最新疫情防控举措提问。赵立坚表示，新冠病毒仍在持续变异，全球疫情仍处于流行态势，中国国内新发疫情也不断出现，防控形势仍然严峻，必须保持战略定力，科学精准做好疫情防控各项工作。中方将坚定不移坚持人民至上、生命至上，坚定不移落实“外防输入、内防反弹”总策略，坚定不移贯彻“动态清零”总方针，按照“疫情要防住、经济要稳住、发展要安全”的要求，高效统筹疫情防控和经济社会发展，最大程度地保护人民生命安全和身体健康，最大限度减少疫情对经济社会发展的影响。赵立坚表示，今天，中国国家卫健委发布了进一步优化疫情防控工作的二十条措施。中方出台这些措施是为了防控更加科学精准，绝不是放松疫情防控，甚至放开、“躺平”。这些防控政策措施的优化调整是基于病毒变异的特点，既是科学的，更是必要的。希望大家继续对此予以理解和支持。赵立坚说，关于记者提到的航班、跨…	2022年11月12日 06:58	名人	男	0	0	2	北京	20221112
梦城大疆1427490070	《严禁随意“静默”管理！释放了什么信号？》疫情防控政策，迎来重要变化。这份被称为“二十条”的重磅政策，不仅提出了诸多新政策，而且对地方过度防疫的举措进行直接纠偏。这些政策，释放了什么信号？O网页链接 ?	2022年11月12日 06:58	普通用户	男	0	0	0	湖北	20221112
手机用户620813	疫情防控，人人有责，从我做起，第一步要仔细洗手从“七步洗手法”做起…??????????????????????#随手拍# 2塔城地区 ?	2022年11月12日 06:59	普通用户	女	0	1	1	新疆	20221112
株洲在线	芦淞区在管控人员中发现3例新冠肺炎轻症病例及12例新冠病毒无症状感染者2022-11-12 01:202022年11月11日芦淞区新增3例新冠肺炎确诊病例（轻型）及12例无症状感染者。均为管控人员中发现。确诊病例病例1周某俊，男，86岁，居住在芦淞区建宁街道新港街团结巷，11月11日诊断为新冠肺炎确诊病例（轻型）。病例2李某晨，男，10岁，居住在芦淞区龙泉街道芦淞路曼哈顿花园，11月11日诊断为新冠肺炎确诊病例（轻型）。病例3李某芯，女，1岁，居住在芦淞区龙泉街道芦淞路曼哈顿花园，11月11日诊断为新冠肺炎确诊病例（轻型）。无症状感染者感染者1袁某，女，52岁，居住在芦淞区建宁街道星通路华盛大厦，11月11日诊断为新冠病毒无症状感染者。感染者2贺某琳，女，30岁，居住在芦淞区龙泉街道芦淞路曼哈顿花园，11月11日诊断为新冠病毒无症状感染者。感染者3陈某佳，女，26岁，居住在芦淞区龙泉街道…	2022年11月12日 07:56	企业	男	0	0	0	湖南	20221112
环球连线	粉丝分享信息，黄金苑社区。#疫情防控# 关注北京疫情，实时刷新疫情动态 ?	2022年11月12日 07:56	名人	男	0	1	4	北京	20221112
微视青岛	#青岛疫情最新播报##微视青岛# 2022年11月11日0时至24时，全市报告新增本土确诊病例4例，其中重型2例、轻型2例；其中市北区2例、李沧区1例、城阳区1例（系省外返青人员）；其中集中隔离点检出2例、重点人员筛查检出2例。新增本土无症状感染者14例，其中市北区5例、城阳区3例（其中1例系省外返青人员）、市南区2例、李沧区2例、黄岛区1例（系省外返青人员）、即墨区1例；其中集中隔离点检出9例、重点人员筛查检出5例。无新增境外输入确诊病例；新增境外输入无症状感染者11例，其中韩国输入5例、阿联酋输入4例、越南输入2例，以上人员入境后均按规定落实疫情防控措施，发现核酸检测结果阳性后，由120负压救护车转运至定点医院，11月11日专家组诊断11人均为无症状感染者。2022年11月11日0时至24时，全市本土确诊病例出院3例（黄岛区2例，市北区1例），本土无症状感染者解除医学观察7例（黄岛区…	2022年11月12日 07:56	名人	男	0	0	0	山东	20221112
北京耿先生	北京中国官方星期五（11月11日）宣布大幅放宽防疫政策，包括取消入境航班熔断机制，将入境者“7天集中隔离+3天居家”管理措施，调整为“5天集中隔离+3天居家隔离”，将风险区由“高、中、低”三类调整为“高、低”两类等等。中国舆论对防疫政策放宽反响热烈，有人戏称这是官方在“双十一”发给全国人民的“最大红包”。中国股市三大指数星期五也集体上涨，截至收盘，沪指涨1.68%，深圳综指涨1.31%。据中国国家卫健委微信公众号消息，国务院11月11日发布《关于进一步优化新冠肺炎疫情防控措施、科学精准做好防控工作的通知》。《通知》要求，及时准确判定密切接触者，不再判定密接的密接（次密接）；对入境人员，将“7天集中隔离+3天居家健康监测”调整为“5天集中隔离+3天居家隔离”；取消入境航班熔断机制，将登机前须持有的48小时内两次核酸检测阴性证明调整为登机前48小时内一次核酸检测阴性证明；《通知》要求，将高风…	2022年11月12日 07:56	普通用户	男	0	0	0	北京	20221112
株洲在线	荷塘区在管控人员中发现14例新冠病毒无症状感染者2022-11-12 01:102022年11月11日，荷塘区在管控人员中发现14例新冠病毒无症状感染者，目前均已闭环转运至定点医院。无症状感染者感染者1：谢某再，男，55岁，居住在荷塘区桂花街道新华东路64号，11月11日诊断为新冠病毒无症状感染者。感染者2：肖某军，男，42岁，居住在荷塘区宋家桥街道月桂小区，11月11日诊断为新冠病毒无症状感染者。感染者3：邓某思，女，36岁，居住在荷塘区茨菇塘街道世贸广场一期，11月11日诊断为新冠病毒无症状感染者。感染者4：苏某余，男，40岁，居住在荷塘区茨菇塘街道世贸广场一期，11月11日诊断为新冠病毒无症状感染者。感染者5：苏某浩，男，14岁，居住在荷塘区茨菇塘街道世贸广场一期，11月11日诊断为新冠病毒无症状感染者。感染者6：赵某容，女，70岁，居住在荷塘区月塘街道野鸭冲社区金域半岛小区，11…	2022年11月12日 07:56	企业	男	0	0	0	湖南	20221112
任xll	江苏：科学精准抓实抓细疫情防控各项工作 抓好对外开放数字经济生态文明文化建设 O江苏：科学精准抓实抓细疫情防控各项工作 抓好对外开放数字经济生态文明文化建设 ?	2022年11月12日 07:56	普通用户	女	0	0	0	江苏	20221112
大连突发	【#多地优化调整疫情防控措施#】#二十条优化措施各地落实情况#11月10日，中共中央政治局常务委员会召开会议，研究部署进一步优化防控工作的二十条措施。11日，国务院应对新型冠状病毒肺炎疫情联防联控机制综合组发布《关于进一步优化新冠肺炎疫情防控措施 科学精准做好防控工作的通知》，受到广泛关注。“二十条措施”发布当日，多地紧急召开会议，落实优化疫情防控的二十条措施，自即日起作出相应调整。同时，多地强调，纠正 “层层加码” “一刀切”等做法，保障好人民群众生产生活。 O疫情防控二十条出台，这些地方紧急开会！ 2大连	2022年11月12日 07:56	名人	男	0	2	0	辽宁	20221112
目翰勉自2010	几个月了几乎天天做核酸，克疫情没完没了，让人匪夷所思{原创}近三个月几乎天天做核酸，还封了三次！每次封都得一周左右！近三个月几乎天天做核酸，还不时的出现本土病例，让我们匪夷所思，今天是第三次封的第八天，不知道啥时候解封？无奈，无语。防控措施够严。还不时没完没了出现疫情，不仅我们石家庄，就全国也是这样！真是纳闷，为什么？最让人纳闷的是封了的第七天，我们附近好几个小区成了高风险？？？天天做核酸为什么一周才成高风险？？真是匪夷所思！！	2022年11月12日 07:57	普通用户	男	0	0	0	河北	20221112
陆锡鑫	#防疫层层加码怎么破解# 【层层加码一刀切，机制如此难破解。结果导向很重要，出事难保乌纱帽。】下面的提议是对的: 在疫情大考的考评机制上，不能光是上级“考”基层，也可以允许基层和群众“评”上级。工作是否精准到位，群众最有发言权。应当畅通意见反映渠道，倒逼相关负责人做好防控和生产生活服务保障。某种程度上，要去除形式主义，得先去除官僚主义。 O【解局】防疫层层加码，怎么破解？	2022年11月12日 07:57	名人	男	5	3	6	北京	20221112
HogwartsYY	#秦皇岛疫情防控#我整个人，要精神不正常了，秦皇岛我快递，我学习资料是欠你的吧，我是上辈子对你做了孽吗，你要这么对我 ?	2022年11月12日 07:57	普通用户	女	0	0	0	其他	20221112
株洲在线	株洲市新冠肺炎疫情防控指挥部关于调整疫情防控风险区域等级的通告2022-11-12 01:50株疫防指告〔2022〕34号株洲市新冠肺炎疫情防控指挥部关于调整疫情防控风险区域等级的通告为快速有效阻断疫情扩散，切实保障人民群众生命安全和身体健康，根据当前疫情防控工作需要，按照国务院应对新型冠状病毒肺炎疫情联防联控机制综合组《新型冠状病毒肺炎防控方案（第九版）》和《进一步优化新冠肺炎疫情防控措施 科学精准做好防控措施的通知》（联防联控机制综发〔2022〕101号）文件，经综合研判，调整划定和解除高风险区，具体如下：一、新增划定高风险区（1个）荷塘区金山街道新市村南塘坳组二、高风险降为低风险区（13个）渌口区跃达幸福里；渌口区淦田白渔村；渌口区龙船镇梅山村；石峰区清水塘路联碱分厂小区；石峰区田心街道336处；天元区水岸春天、水陌华庭、豪逸酒店、政华小区、新澜府、依江苑、湘江公馆所属区域；天元区…	2022年11月12日 07:57	企业	男	0	1	0	湖南	20221112
张德美2012	精准防控源于上海，现推广至全国，大概像美国那样宣布疫情结束的日子为期不远了。 ?	2022年11月12日 07:57	普通用户	男	0	0	2	北京	20221112
黄冈视角	黄州区新冠肺炎疫情防控指挥部通告（第43号）黄州区新冠肺炎疫情防控指挥部通告（第43号）为有效阻断疫情传播，切实保障广大人民群众生命安全和身体健康，根据国务院联防联控机制《关于进一步优化新冠肺炎疫情防控措施科学精准做好防控工作的通知》和《新型冠状病毒肺炎防控方案（第九版）》的规定，经专家分析研判，黄州区新冠肺炎疫情防控指挥部决定，将黄州区部分区域划定为高风险区，并落实相应管控措施。现将有关事项通告如下：自2022年11月12日起，将感染者居住地以及活动频繁且疫情传播风险较高的工作地和活动地等区域划定为高风险区（具体点位见附件）。高风险区实行“足不出户、服务上门”封控措施。请广大群众提高风险防范意识，履行个人防疫责任，自觉遵守疫情防控相关法律法规，服从疫情防控管理，支持和配合全区疫情防控工作。以上区域范围和管控要求将根据疫情防控形势变化适时调整。附件：黄州区疫情防控高风险区点位黄州区新冠肺…	2022年11月12日 07:57	名人	男	0	0	0	湖北	20221112
策划人毛庆海	#京口区昨日全员核酸阴性# 11月11日，京口区开展全员核酸检测，累计采样320678人，检测结果已出，均为阴性。“全阴性”不等于“零风险”。当前，疫情防控形势仍然十分严峻，请广大市民继续遵守防疫规定，勤洗手、戴口罩、少聚集、常通风，保持安全社交距离，及时关注官方公告，不造谣、不信谣、不传谣！#疫情防控##关注新冠肺炎#	2022年11月12日 07:57	名人	男	0	0	0	江苏	20221112
蘑菇焗蜗牛	应了前面判断的信号，二十条《通知》果然来了。国务院给出了具体细化的要求，这下，地方没法层层加码，扩大解释了吧。《关于进一步优化新冠肺炎疫情防控措施科学精准做好防控工作的通知_百度百科》《关于进一步优化新冠肺炎疫情防控措施 科学精准做好防控工作的通知》是一份由国务院应对新型冠状病毒肺炎疫情联防联控机制综合组为贯彻落实中央政治局常委会会议精神，抓好疫情防控和优化调整措施的实施印发的工作通O网页链接	2022年11月12日 07:58	普通用户	女	0	0	0	其他	20221112
株洲在线	天元区关于公布第二批复工复产企业名单的通告（第二批）2022-11-12 00:36天元区关于公布第二批复工复产企业名单的通告（第二批）经研判评估，决定同意天元区第二批企业自2022年11月12日起组织复工复产，名单如下：中车株洲电力机车研究所有限公司风电事业部、株洲齿轮有限责任公司、湖南宏工智能科技有限公司、株洲硬质合金集团有限公司型材分公司、株洲精工硬质合金有限公司、株洲肯特硬质合金股份有限公司、湖南澳维科技股份有限公司、株洲湘火炬汽车灯具有限责任公司、湖南长城非凡信息科技有限公司、株洲日望精工有限公司、湖南瑞邦医疗科技发展有限公司、株洲瑞德尔智能装备有限公司、湖南康琪壹佰生物科技有限公司、株洲市中湘实业有限公司、株洲稷维环境科技有限公司、湖南科瑞变流电气股份有限公司、湖南润伟智能机器有限公司、株洲振邦科技实业有限公司、株洲立众精制科技有限公司、湖南湘依铁路机车电器股份有限公司、湖南…	2022年11月12日 07:58	企业	男	0	0	0	湖南	20221112
至彼123	江苏：科学精准抓实抓细疫情防控各项工作 抓好对外开放数字经济生态文明文化建设 O江苏：科学精准抓实抓细疫情防控各项工作 抓好对外开放数字经济生态文明文化建设 ?	2022年11月12日 07:58	普通用户	男	0	0	0	江苏	20221112
猛萌龙兔兔	#机智非看时事#针砭时弊，与时俱进的修改版！清零和共存本质上是与自然科学和社会科学都有关的政治问题，而且涉及生物战。清零策略是兼顾科学，政治，经济，人民生命安全，军事，国家安全等多方面的长期思维策略，用短期内的严格防控措施实现长期综合效益的最优策略。实际上短期封控后，生活是正常的！之前我强调过“封城的短期损失是为了全国长期经济平稳！ 疫情清零能够让人民生命安全得以保证的情况下稳定经济发展，封城的逻辑其实就是以短期很小损失来保证长期经济发展和利益。”放开躺平的国家现在经济有好的吗？没有！！！而且医疗系统崩溃，死伤无数！经济凋敝！！！从第九版出现到最近各地的封控，最主要最根本的原因是外防输入出现严重缺陷！太多境外输入病例！无论隔离天数是7+3或是5+3都是不利于防控的！会漏掉很多病例，让密接越来越多！！！现在已经是多点散发！再这样下去就快大规模广泛爆发了！医疗系统会崩溃！随着越来越多的人感染…	2022年11月12日 07:58	普通用户	女	1	0	0	其他	20221112
环球连线	粉丝分享信息，积水潭医院回龙观院区，发热门诊暂停接诊#疫情防控# 关注北京疫情，实时刷新疫情动态 ?	2022年11月12日 07:58	名人	男	0	0	5	北京	20221112
郑在发生	【郑州市中原区：调整32个社区（村）的部分区域为高风险区】郑州市中原区新冠肺炎疫情防控指挥部关于调整部分区域疫情防控措施的通告根据我区疫情形势变化，为有效阻断疫情传播，根据国务院应对新型冠状病毒肺炎疫情联防联控机制综合组《关于进一步优化新冠肺炎疫情防控措施 科学精准做好防控工作的通知》（联防联控机制综发〔2022〕101号）和《新型冠状病毒肺炎防控方案（第九版）》有关要求，经综合研判，决定自通告发布之日起，调整以下32个社区（村）的部分区域为高风险区，现通告如下：1、须水街道河东路社区：运河上城小区7号楼2单元、3单元。2、棉纺路街道天汇南社区：升龙天汇9号院9号楼。3、秦岭路街道南陈伍寨村：栖湖怡家小区2号楼，3号楼。4、秦岭路街道建西社区：国棉一厂西六街16号楼。5、秦岭路街道六厂前街社区：六厂前街北院5号楼。6、汝河路街道澜景社区：澜景小区3号楼1单元，8号楼2单元，15号楼1单元…	2022年11月12日 07:58	名人	男	0	1	5	河南	20221112
福哥看盘	防疫措施变化下的医药逻辑：不得不说，今年双十一活动力度最大的居然是卫健委，在重量级政策刺激下，下午的市场也给出了明显的反应，一波接一波表演。新冠三年了，防控措施不会无谓的调整，重大的变化更是体现着决策层的认知和思考，那么最直接相关的医药何去何从呢，稍作整理得到以下逻辑：其一，治疗药物市场地位将会下降。防控措施变化体现的认知是，在当前没有特效药的前提下，降低一些管控强度亦不会造成不可接受的后果。其实每天的数据早就有所体现，确诊和无症状比例大概在1：9，大多数患者都是无症状，而确诊病人中除了合并基础病的剩下的大都为轻症，7-10天可自行恢复。那么在药物方面，直接抑制和清除病毒的药物市场需求的期望大幅下降，相关个股今天也大都跳水，当然必须研发作为战略储备，挽救重症病人生命是底线。其二，预防需求逐渐上升。统筹疫情防控和经济社会发展绝不能是空话，坚持动态清零下的宽松，就是为了逐步匹配人们交流和发展…	2022年11月12日 07:58	名人	男	0	0	0	北京	20221112
郑在发生	【新郑市通告：调整部分区域风险等级】新郑市新冠肺炎疫情防控指挥部关于调整部分区域风险等级的通告为有效阻断疫情传播，根据相关规定，经综合研判，决定将龙湖镇以下13个区域调整为高风险区。现通告如下：1、阿里菜市场107国道店和文昌路店2、云顶小区2号楼3单元3、双湖花苑小区9号楼2单元4、鸿鹄花园小区19号楼2单元5、永丰乐城小区阳光里3号楼1单元、18号楼1单元、29号楼6、金秋乐园小区1号楼3单元、6号楼1单元、12号楼3单元、13号楼2单元、14号楼4单元、16号楼3单元7、永泽上公馆小区2号楼1单元、5号楼1单元、9号楼1单元、15号楼1单元8、国瑞城小区爵仕苑6号楼2单元9、正商红河谷小区25号楼1单元、38号楼1单元、56号楼106、150号楼1单元10、正商智慧城二期博园52号楼1单元、50号楼1单元；二期颖园1号楼2单元、5号楼1单元、8号楼1单元；三期睿园17号楼2单元；智…	2022年11月12日 07:58	名人	男	0	0	5	河南	20221112
株洲在线	株洲市关于11月12日开展区域核酸检测的通告2022-11-12 00:33株疫防指告〔2022〕33号 株洲市关于11月12日开展区域核酸检测的通告按照市新冠肺炎疫情防控指挥部统一部署，为抓实抓细区域核酸检测工作，有效防止疫情扩散，定于2022年11月12日开展新一轮区域核酸检测。现就相关事项通告如下：一、采样时间2022年11月12日上午8:00-14:00 二、检测范围及对象此次核酸检测范围为：株洲市城市五区范围内常住人员、流动人员、暂住人员等。三、采样地点各县市区采样点位设置由各街道（乡镇）根据实际情况调整优化。四、有关要求1.对隔离对象等重点人员实行单采单检、优先采样、优先转运、优先检测。高风险区域实行入户采样，一户一管。其他区域根据风险，进行采样频次调整，有序组织设点采样。2.采样时，请携带身份证或本人健康码等有效证件，主动扫“场所码”，采集过程中科学规范佩戴口罩，与他人保持…	2022年11月12日 07:58	企业	男	0	0	0	湖南	20221112
额嗯喔啊	#石家庄疫情##石家庄疫情防控# 长安区的朋友们有解封的了不 ?	2022年11月12日 07:58	普通用户	女	0	37	13	河北	20221112
生活在郑州	【新郑市通告：调整部分区域风险等级】新郑市新冠肺炎疫情防控指挥部关于调整部分区域风险等级的通告为有效阻断疫情传播，根据相关规定，经综合研判，决定将龙湖镇以下13个区域调整为高风险区。现通告如下：1、阿里菜市场107国道店和文昌路店2、云顶小区2号楼3单元3、双湖花苑小区9号楼2单元4、鸿鹄花园小区19号楼2单元5、永丰乐城小区阳光里3号楼1单元、18号楼1单元、29号楼6、金秋乐园小区1号楼3单元、6号楼1单元、12号楼3单元、13号楼2单元、14号楼4单元、16号楼3单元7、永泽上公馆小区2号楼1单元、5号楼1单元、9号楼1单元、15号楼1单元8、国瑞城小区爵仕苑6号楼2单元9、正商红河谷小区25号楼1单元、38号楼1单元、56号楼106、150号楼1单元10、正商智慧城二期博园52号楼1单元、50号楼1单元；二期颖园1号楼2单元、5号楼1单元、8号楼1单元；三期睿园17号楼2单元；智…	2022年11月12日 07:59	名人	男	0	0	0	河南	20221112
阳光love微笑666	疫情防控，爱不缺席用爱化解困难，用心凝聚力量感谢政府、感谢奋斗中的工作人员，感谢小区的志愿者们，团结一心，共同抗疫 ???	2022年11月12日 07:59	普通用户	女	0	0	0	新疆	20221112
金徽人	国务院联防联控机制发布进一步优化疫情防控工作的二十条措施的通知：①对密切接触者，将“7天集中隔离+3天居家健康监测”管理措施调整为“5天集中隔离+3天居家隔离”；②及时准确判定密切接触者，不再判定密接的密接；③将风险区由“高、中、低”三类调整为“高、低”两类；④没有发生疫情的地区严格按照第九版防控方案确定的范围对风险岗位、重点人员开展核酸检测，不得扩大核酸检测范围；⑤取消入境航班熔断机制，并将登机前48小时内2次核酸检测阴性证明调整为1次；⑥严禁随意封校停课、随意采取“静默”管理。孙春兰强调：把各项优化措施操作好，进一步提高疫情防控科学精准水平。 2陇南·金徽商业广场	2022年11月12日 07:59	普通用户	男	0	0	0	甘肃	20221112
泰安县令	#泰安疫情# 【关于划定疫情风险区域的通告】根据国务院联防联控机制有关规定，经综合研判，市委统筹疫情防控和经济运行工作领导小组（指挥部）决定，自即日起，划定新泰市新汶街道办事处玉景花园1号楼、新泰市新汶街道五四北区4号楼、新汶街道北河社区1号楼为高风险区。新泰市除高风险区以外的其他区域为低风险区。特此通告。泰安市委统筹疫情防控和经济运行工作领导小组（指挥部）办公室2022年11月11日	2022年11月12日 07:59	名人	男	4	0	4	山东	20221112
几又立勿二	静默记事 今天是零陵进入静默的第十一天。疫情有所缓解。据通报，十号没有阳性病例，只有16例无症状感染者。第一批感染的8例阳性病例已治愈出院，转隔离区集中隔离。中央出台了20条措施，零陵区昨天深夜对风险区做出了调整，将有关中风险区进一步精准缩小范围升为高风险区，零陵高风险区达17个，其他都降为低风险区了。低风险区可以一户一人外出购物了。我的妹妹也终于在昨天深夜接到通知，今天可以回家了，刚刚隔离了8天。社会普遍期待，静默应该快结束了。 昨天我的值守任务进一步收缩。只要求守好五号大门，不再担任遵守街道和兼顾其他门禁的职责。要求我们严禁人员出去，措施也比此前更严。街上开始有区直单位领导带领的大批人员严查经营户开门营业行为，严查有通行证的车辆采购物资，还当场查获一车一户，将人车都送往了派出所。虽然后来人车都放了，但震慑力很大。公众甚至怀疑是不是疫情更加严重了。 政府从九号开始着手解决民众购物问题。…	2022年11月12日 07:59	普通用户	男	0	0	0	湖南	20221112
幸福街口2692180355	【扎实落实二十条优化措施 科学精准做好疫情防控】11月10日，习近平总书记主持召开中共中央政治局常务委员会会议，听取新冠肺炎疫情防控工作汇报，研究部署进一步优化防控工作的二十条措施。国务院联防联控机制11日公布进一步优化疫情防控的二十条措施，要求科学精准做好防控工作。世纪疫情，延宕反复。充分认识抗疫斗争的复杂性、艰巨性、反复性，坚持科学精准防控，高效统筹疫情防控和经济社会发展，在每一个关键时刻，以习近平同志为核心的党中央审时度势、科学研判，给出有力回答，指出明确方向。二十条优化措施充分彰显了三个“坚定不移”。疫情发生以来，正是由于坚定不移坚持人民至上、生命至上，坚定不移落实“外防输入、内防反弹”总策略，坚定不移贯彻“动态清零”总方针，我国有效应对了全球多轮疫情冲击，最大程度保护了人民生命安全和身体健康，统筹疫情防控和经济社会发展取得重大积极成果。实践证明，党中央确定的疫情防控方针政策完全…	2022年11月12日 07:59	普通用户	男	0	0	0	山东	20221112
郑在发生	【荥阳市新增7个高风险区】荥阳市新冠肺炎疫情防控指挥部办公室关于调整部分区域风险等级的通告根据荥阳市当前疫情防控形势变化，经市疫情防控指挥部研判，决定对部分区域风险等级进行调整。以下区域划为高风险区（7个）1.京城路街道文博社区理想名家3号楼1单元2.京城路街道腾飞街社区贾峪信用社家属院北楼东单元3.京城路街道建业社区一建公司小区9号楼1单元4.京城路街道汜河社区豫捷时尚名苑7号楼3单元5.索河街道政法社区兴隆街小区3号楼1单元和7号楼6.广武镇三官庙村新庄十组围合区7.广武镇东苏楼村五组西南围合区高风险区由所属村（社区）负责，实行封控措施，期间“足不出户、上门服务”。以上区域风险等级和管控措施将根据疫情防控形势变化适时动态调整。荥阳市新冠肺炎疫情防控指挥部办公室2022年11月11日	2022年11月12日 07:59	名人	男	0	0	2	河南	20221112
达人达已	疫情防控优化二十条图解 ?	2022年11月12日 07:59	普通用户	男	0	0	0	北京	20221112
郑在发生	【郑州市二七区新增30个高风险区】郑州市二七区新冠肺炎疫情防控指挥部办公室关于调整部分区域风险等级的通告根据二七区当前疫情防控形势变化，经市疫情防控指挥部审核同意，决定自发布之时起，对部分区域风险等级和疫情防控措施作出相应调整。一、以下区域划为高风险区（30个）1.京广路街道冯春社区茗品仕家小区4号楼1单元；2.京广路街道天擎社区御景台小区南院3号楼1单元、联创佳苑小区4号楼1单元；3.京广路街道祥云社区正商城和园3号院2号楼1单元；4.京广路街道佛岗社区佛岗新苑小区1号楼1单元；5.淮河路街道陇海社区勤劳街2号院1号楼、勤劳街4号院1号楼4单元；6.淮河路街道淮北街社区淮北街18号院4单元；7.淮河路街道路砦社区路砦花苑南区5号楼2单元；8.淮河路街道盛世社区升龙城6号院2号楼2单元；9.长江路街道长江一号社区海豫花园1号楼；10.长江路街道台胞小区社区宝龙花园小区1号楼3单元、2号楼…	2022年11月12日 07:59	名人	男	0	1	1	河南	20221112
我在西安上学	【11日23时起，西安20个高、中风险区降为低风险区】根据《关于进一步优化新冠肺炎疫情防控措施 科学精准做好防控工作的通知》（联防联控机制综发〔2022〕101号）关于风险区调整标准，经市、区（县）专家研判，西安市新冠肺炎疫情防控指挥部研究决定，自2022年11月11日23时起，将以下20个高、中风险区降为低风险区：1.新城区韩森寨街道东盛社区东建小区4号楼；2.新城区长乐中路街道西光社区西光广场小区（除2号楼）；3.新城区长乐中路街道西光社区西光广场小区2号楼；4.碑林区南院门街道钟楼社区西木头市41号院；5.碑林区长安路街道朱北社区振兴嘉苑小区；6.碑林区长安路街道新西里社区中贸广场9号楼；7.碑林区长乐坊街道伞塔社区兴庆丽景小区；8.碑林区长乐坊街道八仙庵社区兴庆路136号院；9.莲湖区红庙坡街道白家口社区世纪锦绣小区东区3号楼2单元；10.莲湖区北广济街以西，庙后街以北，西仓南巷…	2022年11月12日 07:59	名人	男	0	0	1	陕西	20221112
江津之声	#重庆疫情#【关于解除江津区吴滩镇、油溪镇部分区域临时防控措施的通告】按照《新型冠状病毒肺炎防控方案（第九版）》相关规定，经区新冠肺炎疫情防控工作指挥部研究决定，自2022年11月12日0时起，解除江津区吴滩镇、油溪镇部分区域临时防控措施。具体如下O关于解除江津区吴滩镇、油溪镇部分区域临时防控措施的通告 ?	2022年11月12日 07:59	名人	男	0	0	1	重庆	20221112
Dun-墩墩919	吴川再见#疫情##疫情防控##吴川# 2吴川市 ?	2022年11月12日 08:58	普通用户	女	0	1	10	海外	20221112
奶舅_吴斌	看完多地优化调整防疫措施的新闻，就听到楼下在喊，“居民朋友们，请下楼做核酸”#多地优化调整疫情防控措施# ?	2022年11月12日 08:58	名人	男	1	7	26	北京	20221112
丶木子井	#重庆新增本土感染者783例##重庆疫情防控# 重庆也破千了，昨天一天就新增160例确诊和1081例无症状，很多小区昨晚都紧急封控。视频为喜业花园附近几个单元楼，连夜管控。 L丶木子井的微博视频 ?	2022年11月12日 08:58	名人	男	0	1	4	陕西	20221112
布鲁思萧	关于进一步优化调整我市新冠肺炎疫情防控措施的通告O网页链接好 ?	2022年11月12日 08:58	名人	男	0	0	0	湖南	20221112
Ttttttttqx	新华时评：扎实落实二十条优化措施 科学精准做好疫情防控 O新华时评：扎实落实二十条优化措施 科学精准做好疫情防控 ?	2022年11月12日 08:58	普通用户	男	0	0	0	其他	20221112
吕网融媒	【离石区新增2例初筛阳性人员 活动轨迹公布】11月11日，我区新增2例初筛阳性感染者，为集中隔离人员核酸检测中发现。现将其活动轨迹通告如下：病例9李某某，男，系病例5的密接人员。11月8日16:00左右到交口街道新辉修理厂，16:30左右驾车到凤山街道梧桐小区，19:00左右驾车到大武崔师烧烤噔噔面饭店吃饭；11月9日凌晨2:00左右回家，11:30左右到铁路桥底核酸采样点采样，16:00左右驾车到枣林乡结绳焉，19:30 经高速离石西口返回家中未外出；11月10日全天居家未外出；11月11日凌晨6:00左右到集中隔离点。病例10刘某某，女，系病例1的密接人员。11月8日一直在后王家坡村保英超市，未外出。11月9日中午13:00左右到结核病医院门口核酸采样点采样，后返回超市一直未外出，21:00左右到集中隔离点。请广大居民对照以上活动轨迹，如有轨迹交集或时空重合，请立即向所在社区（村）报…	2022年11月12日 08:58	普通用户	女	0	0	0	山西	20221112
呼啦啦哈呀呀	#多地优化调整疫情防控措施#然后今天开始静默5天? ?	2022年11月12日 08:58	普通用户	女	0	0	1	其他	20221112
忻州新视角	繁峙县新冠肺炎疫情防控工作领导小组关于有序解除静态管理的通告(2022年第35号)根据当前全县疫情形势变化，为实现科学精准防控，切实保障辖区内群众生命安全和身体健康，按照《新型冠状病毒肺炎防控方案（第九版）》规定，经专家组分析研判，自2022年11月11日24时起有序解除静态管理，现将有关事项通告如下：一、分区分级落实管控现有的高风险区：繁峙县砂河镇镇区、曹家寨村、山会村、义兴寨村、杨林村，东山乡李庄村、联兴村、东山底村、中庄寨村、后峪村。以上区域按规定要求继续落实当前相应管控措施，其他乡镇、村（社区）有序解除静态管理，逐步恢复常态化防控。二、有序恢复生产生活秩序（一）药店、诊所、粮油、蔬菜水果店以及农贸市场等生活必需经营场所可恢复营业，严格落实主体责任及测温、扫码和限时限流等疫情防控管理规定，从业人员须落实“一天一检”核酸检测要求。（二）饭店、商场、大型超市、棋牌室、健身房、影院、KT…	2022年11月12日 08:58	名人	男	0	0	0	山西	20221112
民航吐槽君	#多地优化调整疫情防控措施#杭州何时结束常态化核酸？现在杭州人民的保质期还不如面包长… ?	2022年11月12日 08:58	名人	女	1	13	21	其他	20221112
羭山神	#石家庄疫情防控# ??? ?	2022年11月12日 08:58	普通用户	男	0	0	1	河北	20221112
湛泸剑	#成都疫情防控#【#11月11日四川新增本土确诊49例和无症状103例#】11月11日0—24时，全省新冠肺炎疫情最新情况如下：新增境外输入感染者10例(均在成都)，其中确诊病例4例，无症状感染者6例。新增外省来(返)川感染者67例，其中确诊病例18例，无症状感染者49例。新增省内感染者75例，其中确诊病例21例(成都12例，巴中6例，内江1例，乐山1例，凉山1例)，无症状感染者54例(成都17例，遂宁9例，资阳8例，自贡5例，广元5例，绵阳3例，巴中3例，南充1例，宜宾1例，泸州1例，广安1例)。 另有既往无症状感染者转为确诊病例11例，其中境外输入1例(在成都)，外省来(返)川4例，省内6例(成都4例，宜宾1例，巴中1例)。新增治愈出院病例19例，无新增疑似病例，无新增死亡病例。（确诊病例及无症状感染者具体情况由相关市（州）卫生健康委进行通报）（四川省卫健委发布）	2022年11月12日 08:58	名人	女	0	0	1	天津	20221112
城北徐公d史丹利	#多地优化调整疫情防控措施#那你要这么说的话我可要开始做梦了明年6月毕业之前学校能解封吗 ?	2022年11月12日 08:58	普通用户	男	0	0	0	吉林	20221112
上海播报	【上海昨日新增社会面1例本土无症状感染者】#最新#市卫生健康委发布：11月11日，上海新增1例本土无症状感染者。市、区疫情防控应急处置机制立即响应，开展流行病学调查、相关人员排查、采样检测和防控管理，落实相关场所及环境终末消毒等防疫措施。感染者（系今日发布的疫情通报中本土无症状感染者1）：男，43岁，居住于松江区九里亭街道涞寅路106弄，常态化核酸检测中发现异常，经疾控部门复核为阳性，被诊断为无症状感染者，现已转运至定点医疗机构隔离医学观察。流行病学调查显示，该感染者活动轨迹除居住地外，主要涉及松江区涞寅路76号时光倒流护肤造型，静安区康定路358号8栋101室陕康里dest gallery展厅、延安中路1000号上海展览中心一、二楼，闵行区三鲁公路5588号宝华源墅291号，普陀区长寿路70号、云岭东路358号，徐汇区宜山路407号1023室、宜山路320号101室。截至11月12日7…	2022年11月12日 08:58	名人	男	0	0	0	上海	20221112
三实姐姐09516	#多地优化调整疫情防控措施# 有人囤了呼吸机，有人囤了吸氧机。我呢，还是中医+陨石。如果葱姜蒜好使，绝不会去买布洛芬 ?	2022年11月12日 08:59	普通用户	女	1	1	0	黑龙江	20221112
凤凰飞768	王忠林：坚定信心坚强意志 科学精准落细落实各项防控措施 服务发动群众强化人文关怀 聚力打赢疫情防控歼灭战 O王忠林：坚定信心坚强意志 科学精准落细落实各项防控措施 服务发动群众强化人文关怀 聚力打赢疫情防控歼灭战 ?	2022年11月12日 08:59	普通用户	男	0	0	0	其他	20221112
愿世间再无事儿币	#多地优化调整疫情防控措施#可是西安今天还在全域全员核酸…… ?	2022年11月12日 08:59	普通用户	男	0	0	0	其他	20221112
时来允转万事无忧	#多地优化调整疫情防控措施#广州次密接隔离的人并没有被放出来哦，而且上班回家依然要24小时核酸检测，昨天还在给我发短信说要给我赋黄码呢 ?	2022年11月12日 08:59	名人	女	0	1	6	浙江	20221112
大胡子的风风火火与冷冷清清	#重庆疫情防控#我家隔壁查出一个羊，已经封控了。小区只能进不能出，早日恢复吧！ ?	2022年11月12日 08:59	名人	男	0	2	10	重庆	20221112
息语树	疫情防控这么癫狂，防住了吗我请问？？？？？？？？？？ ?	2022年11月12日 08:59	普通用户	女	0	0	0	其他	20221112
这里是中山	#中山记录##今日中山事# 【小榄镇新冠肺炎疫情防控指挥部办公室通告】11月12日，我镇先后发现3例新冠核酸检测异常。根据疫情防控工作需要，为排除传播风险，现就有关疫情防控措施通告如下： 一、实施交通临时管制 对进出小榄镇的所有道路实施交通临时管制（暂定一天）。管制期间，人员原则上只进不出，如因重大疾病紧急就医、特定公务、保产保供等确需出入的，须持有24小时内核酸检测阴性证明，经镇新冠肺炎疫情防控指挥部同意后持通行证出入。 二、严控聚集性活动 小榄镇暂停会议、论坛、培训、演出、展销促销等聚集性活动。强化重点场所防控，KTV、酒吧、棋牌室、麻将馆、网吧、足浴、按摩水疗、美容美发、健身房、室内游泳馆等密闭经营性场所及电影院、游乐园（场）、露天游泳场馆、旅游景点等室内场馆暂停营业，学校、托育机构、线下培训机构等暂停线下教育，餐饮场所取消堂食。 三、严格做好个人防护 少聚集，不扎堆，坚持戴口罩、…	2022年11月12日 08:59	普通用户	男	1	0	0	广东	20221112
椰子-uu	#多地优化调整疫情防控措施#甘肃表示看不见 听不见 ?	2022年11月12日 08:59	普通用户	女	0	0	8	甘肃	20221112
瀛寰孤客	#多地优化调整疫情防控措施# 优化调整防控措施，有些干部就是会考虑到自己的乌纱帽，对某些干部来说，防控“一刀切”对他们的仕途是比较安全的措施。 ?	2022年11月12日 08:59	名人	男	0	0	0	福建	20221112
济宁名城	【#济宁# 学校运动场共享，鱼台县赋能体育幸福感】近年来，随着市民对体育锻炼需求的提升，体育场所不足的问题日益凸显。与此同时，中小学体育场所教学之余闲置，一定程度上造成了资源浪费。为让学校“静”资源“动”起来，2021年，鱼台县创新启动城区学校体育场馆面向社会免费开放工作。截至2022年9月，共计开放8所学校，其中鱼台县体育场5月底到10月份已有187323人到运动场进行锻炼健身，社会公共体育资源增量达到6倍以上。2021年，鱼台县群众体育文化生活满意度自2020年全省93位跃升至全省第33位，增幅居全省前列，群众获得感和幸福感明显提升。科学规划，体育场由学校“私有”变社会“公用”，鱼台县委、县政府将推进实施学校体育场馆设施面向社会免费开放作为教育重点工作任务和向社会公开承诺事项，并列入年度政府工作报告的重要内容。在充分调研的基础上，出台了《鱼台县学校体育场地设施向社会开放实施方案》。首…	2022年11月12日 08:59	普通用户	男	0	0	0	山东	20221112
山海皆星河	#多地优化调整疫情防控措施#我们突然解封了 ?	2022年11月12日 09:00	中高级达人	女	0	0	0	陕西	20221112
顺德城市网	【11月12日（星期六）16时至21时，乐从镇将免费开展全镇核酸检测】为切实保障全镇群众的身体健康，结合当前疫情防控需要，乐从镇将于2022年11月12日（星期六）免费开展全镇核酸检测工作。【所有便民核酸点将暂停开放】现将有关事项通告如下：O网页链接 ?	2022年11月12日 09:00	团体（机构）	男	0	0	0	广东	20221112
闪退hc	[庆祝][庆祝][庆祝]上海局虹桥站高铁/动车组列车乘务员招聘通知…一、招聘条件：1.拥护中国共产党领导，遵守国家法律法规，品行端正，勤奋敬业，有良好的职业道德和服务意识，服从岗位和工作地点的安排。2.性别及年龄要求：男女不限，18周岁 /28周岁。3.学历要求：已取得国家认可的大专及以上学历；所学专业为：铁道运输、轨道交通运营管理、高铁乘务、空中乘务、旅游管理、酒店管理、播音主持、外语、物流等相关服务类专业；近期具有交通运输客运服务、乘务、旅游酒店等服务类行业工作经历的优先。4.身体要求：身高；男1.72米以上，女1.65米以上，双眼矫正视力5.0以上，五官端正，气质佳，语言表达流利；无色盲、色弱，无慢性病、心脏病、精神疾病等器质性或传染性疾病；身体外露部位无明显疤痕和刺青。二、岗位职责：1.在列车长的领导下，认真执行铁路安全生产及旅客运输的规章制度，履行岗位职责，落实作业标准和服务规…	2022年11月12日 09:58	普通用户	男	0	0	0	江苏	20221112
用户5595602274	新华时评：扎实落实二十条优化措施 科学精准做好疫情防控 O新华时评：扎实落实二十条优化措施 科学精准做好疫情防控 ?	2022年11月12日 09:58	普通用户	男	0	0	0	其他	20221112
资深草根看经济	#多地优化调整疫情防控措施#有些人看来语文没学好，没有看懂、领会，这迈出的一步，显然是为明年更进一步设置的缓冲期，强调的是做好准备和适应 ?	2022年11月12日 09:58	普通用户	男	0	0	0	新疆	20221112
淺笑心柔Emma	2022年11月12日新聞財經簡訊1、外交部：習近平將出席G20及亞太組織會議並會見拜登2、內地對新冠疫情防控措施進行進一步優化 入境者改5天集中隔離+3天居家隔離3、盧寵茂：政府放寬防疫是「摸著石頭過河」4、MIRROR 演唱會事故 承辦商5人被捕 警稱找不到證據有措施確保安全5、黎智英獲法院批准聘用英國御用大律師為其辯護 多名政界及法律界人士形容其決定和理由都很荒誕 6、本港新增5599宗新冠病毒確診 當中包括398宗輸入病例7、梨泰院人踩人事件 龍山警局高層警官輕生 8、港股高收逾1200點 分析料大市下周或有整固9、烏克蘭修復曾被俄軍佔領的南部重鎮赫爾松 呼籲俄軍投降10、菲律賓總統小馬可斯明年一月訪問中國 他稱會討論南海議題	2022年11月12日 09:58	普通用户	女	0	0	1	香港	20221112
pazai312	共克时艰战胜疫情:做到不信谣、不传谣，不恐慌、不松懈，严格落实疫情防控各项要求，全力投入防疫工作，以坚定的责任担当筑起抗击疫情的“防护墙”，切实守护好百姓生命健康安全，为全力打赢疫情防控阻击战贡献自己的力量。我们相信，风雨总会过去，疫情终会被战胜。 ?	2022年11月12日 09:58	普通用户	女	0	0	0	新疆	20221112
江西师范大学科学技术学院	防疫辛苦，仍有阳光抗疫路上，为你而歌#核酸检测##疫情防控##江西师范大学科学技术学院# ?	2022年11月12日 09:58	校园	男	0	1	4	江西	20221112
未来已来yf	#石家庄疫情防控##石家庄疫情# 请问现在石家庄哪里还可以打新冠疫苗？ ?	2022年11月12日 09:58	普通用户	男	0	4	3	其他	20221112
咕噜噜sweety	#多地优化调整疫情防控措施# 甘肃:说的什么意思？我甘一刀想怎样就怎样，红包再大也不参加。哈哈兰州: 没有? 我就一直封着，不让你出去……快递: 因疫情及交通管控，您的包裹会延期…… 无限制延期……+10086嗯嗯，你牛逼 ?	2022年11月12日 09:58	普通用户	女	1	0	31	黑龙江	20221112
Candy丶Lady	#我给新疆加个油# 聚光成芒，集火成炬。许许多多的平凡英雄坚守抗疫一线，他们舍小家为大家，用心血与汗水浇筑“抗疫堡垒”，用执着和坚守照亮战“疫”之路，向他们致敬！“用众人之力，则无不胜也”。疫情之下，那些不同岗位、不同年龄、不同经历的普通人用善良和担当，筑牢了疫情防控的坚固“堡垒”，为打赢疫情防控阻击战注入了温暖人心的力量。	2022年11月12日 09:58	普通用户	女	0	0	0	新疆	20221112
布莱克vis	还处在封控状态的呼和浩特。#不能造成放松疫情防控放开躺平的误读##呼和浩特疫情# ?	2022年11月12日 09:58	普通用户	男	0	0	3	北京	20221112
留一点记忆	国务院联防联控机制发布进一步优化疫情防控工作措施 O国务院联防联控机制发布进一步优化疫情防控工作措施 ?	2022年11月12日 09:58	中高级达人	男	1	1	1	其他	20221112
成都自由行	刚睁开眼睛，就感受到了外面的冷空气，就看到11日，成都新增外省来蓉感染者 19例，新增本地感染者29例。今天还出门不？#成都疫情##成都疫情防控# 2成都 ?	2022年11月12日 09:58	名人	女	0	23	17	四川	20221112
雪落江南39824	面对疫情，要积极履行社会责任。网络不是法外之地，传播信息必须守法。在疫情面前，每一个人都应自重自律，不信谣，更不充当谣言传播的“二传手”，时刻扎紧防控谣言的“篱笆”，不给任何谣言可乘之机。疫情不可怕，可怕的是在疫情面前自乱阵脚。对于谣言，最有效的“粉碎剂”就是及时、有效、准确地发布权威信息。	2022年11月12日 09:58	普通用户	男	0	0	0	其他	20221112
凤凰网安徽	#官方通报奶茶店因服务员先说欢迎光临被封# 11月11日，一段“黑龙江一奶茶店遭钓鱼执法，服务员‘请扫码’说晚了被勒令关门”的视频引发关注。据肇州县政府网站消息，肇州县政府发布关于肇州县市场监督管理局干部执法不当问题的调查处理情况通报。内容如下：2022年11月11日，网上出现反映我县市场监督管理局工作人员执法不当的信息，县委、县政府高度重视，第一时间由县纪委监委成立调查组开展调查。经查，2022年11月10日9时54分，县市场监督管理局王某某等3名工作人员对县城内营业场所某奶茶店疫情防控情况开展执法检查。奶茶店服务员对进店三名执法人员说“欢迎光临，扫一下码”，执法人员称“说晚了，第一句就应该说扫码”。随后亮明身份，系市场监管局工作人员，认定该奶茶店没有严格执行扫码、验码规定，勒令奶茶店关停一天。事件发生后，王某某深刻认识到自身错误的严重性，已经当面向奶茶店经营者道歉，并取得了谅解。鉴于…	2022年11月12日 09:58	企业	男	0	0	0	安徽	20221112
安徽论坛	【#关于鸠江区1名省外来芜风险人员核酸检测阳性情况的通报#】关于鸠江区1名省外来芜风险人员核酸检测阳性情况的通报11月11日，我区在隔离管控的省外来芜风险人员核酸筛查中发现1例初筛阳性，经疾控中心复核阳性，该人员陈某某已转定点医院隔离医学管理。接报后，我区立即启动应急处置机制，全面开展流调排查、采样检测、隔离管控、场所消杀等防疫措施。经流调显示，该人员11月9日以来活动轨迹如下：11月9日12:11陈某某与其朋友李某某从兰州西站乘坐G1876次列车4车厢来芜。11月9日21:57到达芜湖火车站，后闭环转运至集中隔离点。陈某某11月10日在隔离点核酸检测结果为阴性。在此提醒广大市民，如在上述时间段、地点与该名人员活动轨迹有重合的居民，请立即向当地疫情防控指挥部报告，配合落实相应防疫措施。对隐瞒不报造成严重后果的，将依法追究责任。请广大市民关注官方信息，不恐慌、不信谣、不传谣、不造谣。鸠江区…	2022年11月12日 09:58	企业	男	0	0	0	安徽	20221112
LeslieCheung稳稳的幸福	#宁晋疫情防控# 这个世界还会好吗？ ?	2022年11月12日 09:58	普通用户	女	0	2	21	其他	20221112
呼和浩特身边事	呼和浩特：贺海东调研疫情防控工作 #呼和浩特防控疫情第一线# L新北疆客户端的微博视频 ???	2022年11月12日 09:59	名人	男	0	0	0	内蒙古	20221112
郑州益善互助中心	【郑州市金水区新冠肺炎疫情防控指挥部关于调整部分区域风险等级的通告】郑州市金水区新冠肺炎疫情防控指挥部关于调整部分区域风险等级的通告根据我区疫情形势变化，按照《新型冠状病毒肺炎防控方案（第九版）》、《关于进一步优化新冠肺炎疫情防控措施科学精准做好防控工作的通知（联防联控机制综发〔2022〕101号）》的相关规定，经综合研判，决定自通告发布之日起，调整部分区域风险等级：一、划定部分区域为高风险区丰庆路街道呈祥社区东岸尚景A区6号楼2单元、东岸尚景B区8号楼3单元丰庆路街道九锦台社区中鼎花园6号楼1单元丰庆路街道四月天社区朝阳小区9号楼4单元丰庆路街道丰庆佳苑社区清华紫光园小区2号楼、3号楼、4号楼1单元、5号楼、7号楼2单元、8号楼2单元北林路街道国泰花园社区国泰花园小区6号楼西单元北林路街道融元社区牧专一区6号楼4单元北林路街道文雅社区文馨花园小区26号楼3单元北林路街道汇城社区珊瑚小区…	2022年11月12日 09:59	团体（机构）	男	0	0	1	河南	20221112
HogwartsYY	#秦皇岛#我不管你什么下雨美，不管你怎么垃圾疫情防控，但是你至少要知道保证物流吧，学习工作的人谁没个急需物品，你知道急需什么意思吗？就是特别需要，而且现在立刻马上都不能耽误的需要，我不说你停快递这件事对疫情防控怎么样，就说你光停就停了一个月就实在是不得了，我天天盼着盼着我考试的东西到，每天守着快递100看哪个快递可达，这才开放几天啊，本来就被你层层管的慢的不得了，好不容易发出来了，虽然慢了点，但至少有希望，你现在又是一把子把路全堵死，我是欠你的吗？我是不是上辈子欠你的，我这辈子要大学来你这受罪？你什么时候能人性化一点？你什么时候能高效一点？这些都做不到你和我在这灌鸡汤压热搜，做点好事吧，作为人民的政府你看看你都干了什么，该做好的一个都做不好，作为包裹首都的省市，你没有学到点好东西，固执，腐朽，拖延，如果不是在微博说国粹和脏话会被你限流，我早给你写个6000字国粹论文了	2022年11月12日 09:59	普通用户	女	0	0	0	其他	20221112
AMT1124	#疫情防控##正能量##愿疫情早日结束# 要懂得珍惜，珍惜了才配拥有；要懂得感恩，感恩才会有援助；要懂得清醒，清醒才能看到生活的千姿百态。 ?	2022年11月12日 09:59	普通用户	男	0	0	0	陕西	20221112
凡口老留	#全国疫情防控最新态势##11月11日增1452例本土确诊##11月11日增10351例本土无症状# 11月11日0—24时，全国31个省（自治区、直辖市）和新疆生产建设兵团报告新增确诊病例1504例。其中境外输入病例52例（福建13例，广东9例，重庆7例，天津5例，四川5例，上海3例，北京2例，内蒙古2例，湖南2例，云南2例，陕西2例），含6例由无症状感染者转为确诊病例（湖南2例，天津1例，内蒙古1例，四川1例，云南1例）。 本土病例1452例（广东760例，重庆160例，河南107例，内蒙古88例，山西75例，北京68例，四川49例，新疆25例，浙江22例，陕西14例，安徽13例，黑龙江9例，云南9例，山东8例，青海8例，辽宁7例，江苏7例，湖南5例，天津4例，福建4例，贵州4例，甘肃3例，湖北1例，广西1例，西藏1例），含480例由无症状感染者转为确诊病例（广东437例，四川10例…	2022年11月12日 09:59	名人	男	0	1	2	广东	20221112
蓝色的爱1240	11月8日，记者从精河县农业农村局获悉，精河秋收工作已圆满结束。自秋收以来，精河县在做好常态化疫情防控工作的基础上，投入大型机械、组织人力物力，全力以赴抓好秋收生产各项工作，确保应收尽收、颗粒归仓，实现全面夺取丰产丰收的胜利。“今年种植的水稻长势良好，平均亩产达500公斤，与去年同期相比一亩地增产200公斤左右，又是一个丰收年。”精河县沃土农机专业合作社理事长方永正正将已经收割晾晒完毕的稻谷进行装运，金灿灿的水稻被一车车的运回家中。	2022年11月12日 09:59	普通用户	女	0	0	0	新疆	20221112
恬梦網颲	《“艺”起抗疫！他们这样为疫情防控加油鼓劲 -天山网 - 新疆新闻门户》 -天山网 - 新疆新闻门户O网页链接 ?	2022年11月12日 09:59	普通用户	男	0	0	0	其他	20221112
小浪济宁	【#济宁# 这里是济宁丨学校运动场共享，鱼台县赋能体育幸福感】近年来，随着市民对体育锻炼需求的提升，体育场所不足的问题日益凸显。与此同时，中小学体育场所教学之余闲置，一定程度上造成了资源浪费。为让学校“静”资源“动”起来，2021年，鱼台县创新启动城区学校体育场馆面向社会免费开放工作。截至2022年9月，共计开放8所学校，其中鱼台县体育场5月底到10月份已有187323人到运动场进行锻炼健身，社会公共体育资源增量达到6倍以上。2021年，鱼台县群众体育文化生活满意度自2020年全省93位跃升至全省第33位，增幅居全省前列，群众获得感和幸福感明显提升。科学规划，体育场由学校“私有”变社会“公用”，鱼台县委、县政府将推进实施学校体育场馆设施面向社会免费开放作为教育重点工作任务和向社会公开承诺事项，并列入年度政府工作报告的重要内容。在充分调研的基础上，出台了《鱼台县学校体育场地设施向社会开放实…	2022年11月12日 09:59	普通用户	女	0	0	0	山东	20221112
荆楚公子	#奶茶店因服务员先说欢迎光临被封#【这事实在是太离谱了！还他妈有王法吗？】最近网上曝光的视频显示，某地市场监管局对一家奶茶店暗访，店员接待时说了句“欢迎光临，先扫下码。”仅仅就是因为“扫码”没有在第一句话说出来，奶茶店就因此被勒令关闭。市场监管局的如此做法实在是简单粗暴！本来疫情防控期间生意就很难做，因为这么一句话店面说封就封，根本就是在滥用职权！还他妈有王法吗？更关键的是，尽管市场监管局是在暗访，但自身也并没有遵守进店必须扫码的原则，如果奶茶店因为“扫码”二字被关闭，那么这些暗访人员没有扫码又该当如何处理？！！不管怎么看，因为一句话就要被封店，实在是太离谱了！而在疫情中开店，为何这么难啊？！#当地通报奶茶店未先说扫码被关停#	2022年11月12日 10:00	名人	女	3	14	28	湖北	20221112
极客世杰	#多地优化调整疫情防控措施#山西临汾 ?	2022年11月12日 10:58	名人	男	0	1	0	北京	20221112
王_詩_超	现在是不是只要以一句疫情防控作为理由，就可以随便破坏了？ 2沈阳·领事馆绿地 ?	2022年11月12日 10:58	普通用户	男	0	2	2	辽宁	20221112
临湾一角	#广州新增本土感染者3180例#天天喊疫情防控常态化，这是防在农贸市场和各公共场所了，关键的道路入口铁路，飞机场、高速都没有真正的守住，现在有的都在跑国道省道了。必须要重视起来！ ?	2022年11月12日 10:58	名人	男	0	1	2	其他	20221112
加娜提1372	对于每一个人来说，我们要做的事情，就是坚定信心，积极响应防疫号召，主动掌握疫情防控工作的最新要求和提示，自觉遵守防疫规定，保持健康良好的心态，不信谣、不传谣，无论在线上线下，都积极传播抗疫正能量，鼓舞人们克服恐慌心理、消极心态，树立战胜疫情的信心 ?	2022年11月12日 10:58	普通用户	女	6	0	0	新疆	20221112
策划人毛庆海	#内蒙古昨日新增本土88+1190# 11月11日0—24时，内蒙古自治区报告新增本土确诊病例88例，其中呼和浩特市79例（含1例由无症状感染者转为确诊病例）、兴安盟1例（在科尔沁右翼前旗）、通辽市2例（科尔沁区1例、科尔沁左翼中旗1例）、赤峰市2例（红山区1例、松山区1例）、鄂尔多斯市4例（达拉特旗3例、准格尔旗1例）。当日新增境外输入确诊病例2例（含1例由无症状感染者转为确诊病例），无症状感染者1例，境外输入确诊病例治愈出院2例，均由首都机场国际航班分流至呼和浩特白塔国际机场。现有境外输入确诊病例12例，无症状感染者5例。当日新增本土无症状感染者1190例，其中呼和浩特市1056例、包头市8例（昆都仑区1例、青山区1例、东河区2例、九原区1例、石拐区1例、土默特右旗2例）、通辽市34例（科尔沁区27例、开发区1例、科尔沁左翼中旗2例、奈曼旗4例）、赤峰市10例（红山区1例、松山区8例…	2022年11月12日 10:58	名人	男	0	0	0	江苏	20221112
默默蚮末末	???他们的名字，他们的事迹牵动着我们，凝聚起社会正能量，做为中华儿女我们要坚定信心打赢这场疫情防控阻击战! ???新疆加油 ?	2022年11月12日 10:58	普通用户	男	0	0	0	江西	20221112
马婷婷麦吉丽	当前的疫情防控取得积极进展，但形势依然比较严峻，必须再接再厉、一鼓作气，巩固来之不易的向好局面。 ?	2022年11月12日 10:58	普通用户	女	0	0	0	其他	20221112
马婷婷麦吉丽	“用众人之力，则无不胜也”。疫情之下，那些不同岗位、不同年龄、不同经历的普通人用善良和担当，筑牢了疫情防控的坚固“堡垒”，为打赢疫情防控阻击战注入了温暖人心的力量。 ?	2022年11月12日 10:58	普通用户	女	0	0	0	其他	20221112
小丑鱼kkk	#石家庄疫情防控#别吞 ?	2022年11月12日 10:58	普通用户	女	0	0	3	北京	20221112
安庆新闻网微博	坚决打赢常态化疫情防控攻坚战O网页链接 ?	2022年11月12日 10:59	普通用户	男	0	0	0	安徽	20221112
在雨中202210	疫情防控人人有责要带头讲奉献，当好为民服务的勤务员。牢记人民利益高于一切，以把人民群众生命安全和身体健康放在第一位的坚决态度，全力以赴科学有效做好疫情防控各项工作。机关企事业单位党组织要坚决服从工作安排，在岗在位身先士卒，坚定地站在疫情防控第一线。农村社区党组织要及时帮忙关爱生活困难群众，最大限度减少疫情防控对群众带来的生活影响，让群众感受到党组织的温暖。学校非公经济和社会组织党组织要着力教育引导广大师生职工增强自我防护意识，配合支持疫情防控各项工作。	2022年11月12日 10:59	普通用户	女	0	0	0	其他	20221112
咸宁新闻网	【9图速览！#图解优化疫情防控20条措施#】国家卫健委要求：①没有发生疫情的地区不得扩大核酸检测范围；②#逐一排查校园随意封控等问题#；③目的地不得拒绝接受滞留人员返回。更多↓↓ ????	2022年11月12日 10:59	企业	男	0	0	0	湖北	20221112
福神syg	【11月11日陕西新增14例本土确诊病例（其中6例为无症状转确诊） 新增18例本土无症状感染者】11月11日0-24时，新增报告本土确诊病例14例，其中安康11例（5例为无症状转确诊）、汉中2例、西安1例（为无症状转确诊）；新增报告本土无症状感染者18例，其中渭南10例、安康5例、商洛2例、榆林1例。出院9例、解除隔离医学观察27例。截至11月11日24时，现有在院隔离治疗本土确诊病例141例、隔离医学观察无症状感染者301例。本土确诊病例1：女，35岁，西安市报告，系11月10日发布的本土无症状感染者10。隔离医学观察期间出现症状，被订正为新冠肺炎确诊病例（轻型）。本土确诊病例2：男，51岁，汉中市报告，为省外返陕人员。隔离期间核酸检测结果阳性，经市级专家组诊断为新冠肺炎确诊病例（轻型）。本土确诊病例3：男，55岁，汉中市报告，为省外返陕人员。隔离期间核酸检测结果阳性，经市级专家组诊断…	2022年11月12日 10:59	普通用户	男	0	0	0	广东	20221112
曹舟力	#解读二十条疫情防控优化新措施##优化后的防控措施有何新变化##微博新知博主# 新版的防疫措施更加优化有效，科学精准防控。密接7+3变成5+3，及时准确判定密切接触者，不再判定密接的密接。将高风险区外溢人员“7天集中隔离”调整为“7天居家隔离”，期间赋码管理、不得外出。结束闭环作业的高风险岗位从业人员由“7天集中隔离或7天居家隔离”调整为“5天居家健康监测”，期间赋码管理。国际和国内航班也会越来越便利。这次听朋友说他们隔离就人性化很多，还可以自由点外卖。	2022年11月12日 10:59	名人	女	1	0	0	浙江	20221112
媒体背包客	11日的数据显示，单日新增确诊病例和本土无症状感染病例总数破万，这让很多人感到紧张，认为当下的形势似乎比第一年时还要严峻。新增病例增速快是一个客观事实，而且是多地同时出现，增加了防控难度。这是当前毒株的特点决定的。而且，这一现象此前已经在很多国家出现过。但另一方面，对于当下的疫情形势也应保持理性心态。首先，由于毒株不同，当前的日增过万与2020年日增过万、2021年日增过万情况不同、影响不同。从日韩以及我国台岛公布的具体数据也能反映出来。其次，应当逐步淡化对单日新增数据的关注、紧张和恐惧，而是从确诊、康复等角度对疫情和病毒有一个全面、科学、理性的认识。再者，在过去两年毒株毒性较强的情况下能够做好防控，已经是“生命至上”的巨大胜利。下一步应当重点专注老年群体、基础病群体，出台具体应对措施，使防控更加精准。	2022年11月12日 10:59	名人	男	0	0	2	海外	20221112
安庆新闻网微博	国务院联防联控机制发布进一步优化疫情防控工作措施O国务院联防联控机制发布进一步优化疫情防控工作措施 ?	2022年11月12日 10:59	普通用户	男	0	0	0	安徽	20221112
金聊斋	北京昨日新增68例本土确诊48例无症状??据环球网报道：来源：北京日报11月11日0时至24时，北京新增68例本土确诊病例和48例无症状感染者（含2例无症状感染者转确诊病例，其中70例已通报），102例隔离观察人员、12例社会面筛查人员，无新增疑似病例；新增2例境外输入确诊病例和12例无症状感染者，无新增疑似病例。治愈出院31例，解除医学观察的无症状感染者6例。本土病例确诊病例1、2、3：现住东城区，为隔离观察人员，11月11日诊断为确诊病例。确诊病例4、5、28、38：现住西城区，为隔离观察人员，11月11日诊断为确诊病例。确诊病例6至25、39至59：现住朝阳区，为隔离观察人员，11月11日诊断为确诊病例。确诊病例26、27、31至35、61：现住海淀区，为隔离观察人员，11月11日诊断为确诊病例。确诊病例29：现住门头沟区，为隔离观察人员，11月11日诊断为确诊病例。确诊病例30：…	2022年11月12日 10:59	名人	男	0	0	0	四川	20221112
双色杜梋	【图解疫情优化防控二十条 都有哪些变化？】11月11日，国务院联防联控机制发布《关于进一步优化新冠肺炎疫情防控措施 科学精准做好防控工作的通知》，公布进一步优化疫情防控的二十条措施。 据这份通知，疫情防控优化主要体现在如下方面：密切接触者由“7天集中隔离+3天居家健康监测”调整为“5天集中隔离+3天居家隔离”，此外，不再判定密接的密接。 高风险区外溢人员“7天集中隔离”调整为“7天居家隔离”，风险区由“高、中、低”三类调整为“高、低”两类。高风险区一般以单元、楼栋为单位划定，不得随意扩大，连续5天未发现新增感染者降为低风险区。 另取消入境航班熔断机制，将登机前48小时内2次核酸检测阴性证明，调整为登机前48小时内1次核酸检测阴性证明。入境人员 “7天集中隔离+3天居家健康监测”，调整为“5天集中隔离+3天居家隔离”。财新网	2022年11月12日 10:59	普通用户	男	1	0	1	山东	20221112
怪怪美少年滴妈咪	创建成为“无疫小区”后，居民即可在小区内有序活动。我们共同努力、共同参与，把共同生活的社区创建为无疫小区，为我们这座城市打赢这场疫情防控的大仗、硬仗，贡献每个人的力量 ?	2022年11月12日 10:59	普通用户	女	0	0	0	新疆	20221112
朗戈888	#广东疫情# 广东省昨日新增首度破3千，达3319其中广州占3180，占95.6%。中央昨日首次公布的防控政策大调整，无疑对各地松绑今年以来一直明松暗紧的实际防控措施。去掉次密接的追踪管控，对地方政府来说应该是好事，至少可以集中精力精准防控。广州还要加油?，我从数据层面看到，广州市卫健委处理疫情发布还是越来越慢...，有大数据硬核，却缺少大数据思维，还处在码字阶段，怎么跟得上形式要求？	2022年11月12日 10:59	普通用户	男	1	1	3	广东	20221112
归归女孩	关于进一步优化调整我市新冠肺炎疫情防控措施的通告O网页链接为科学精准做好新形势下疫情防控工作，现将有关事项通告如下： ?	2022年11月12日 10:59	普通用户	女	0	0	0	湖南	20221112
深海一万米	#解读二十条疫情防控优化新措施#这些是对当前经济形势和国内外疫情的回应。开放是大势所趋。过去那种一封了之的做法再也行不通了。不仅经济无法承受，老百姓也快承受不了了。 ?	2022年11月12日 10:59	名人	男	0	17	11	北京	20221112
战0428	病毒无情，人间有爱疫情防控期间，身为普通居民，我在媒体报道中、在网络社交平台、在我们日常生活里，有很多暖心话语、动人故事击中我们内心最柔软处，让我印象深刻，无数小区工作者、工作人员在给各族群众注入抗疫信心和力量的同时，也在筑就着最大抗疫同心圆 ?	2022年11月12日 10:59	普通用户	男	0	0	0	其他	20221112
或许你也听过jay	#武汉江夏区疫情防控#哈哈哈我真的服了 还英雄城市 英雄城市就是让学生去送死吗 让学生签订免责书吗笑不死我了 一个个家长天天催开学 结果开学了 学校查出来确诊的了 你不稀罕你家孩子的命我还要命呢 ?	2022年11月12日 11:57	普通用户	女	0	2	0	其他	20221112
用户5824877583	熬过疫情，走过异地，你说：我们就在一起欢呼吧!在坚决打赢疫情防控攻坚战中践行初心使命、体现责任担当。防范疫情，人人做起，比如我就乖乖在家里打麻将。强化责任担当形成强大合力坚决打赢疫情防控攻坚战。调整心态，积极面对疫情，黑暗终将过去，我们不能输。 ?	2022年11月12日 11:57	普通用户	女	0	0	0	新疆	20221112
lingyuduoduo	#多地优化调整疫情防控措施#上海是什么政策啊？有密结一上午封楼了，又解封了，又封了，这操作绝了 ?	2022年11月12日 11:57	普通用户	男	0	0	1	上海	20221112
风闻社区	【#郑州在重点文物单位建方舱被叫停#】据人民日报健康客户端报道，“过去两天我们内部已经召开了紧急会议，局里高度重视，已经将最新的指令布置下去了，应该不会再次出现这类行为。”11月11日，记者以市民身份咨询国家文物局政策法规司新闻与宣传处，关于网传河南郑州在重点文物保护单位二砂厂建方舱一事，当地居民反映称方舱建设期间出现敲毁玻璃、破坏墙体等行为，国家文物局相关工作人员回应称已向下级单位作出指示，不会再出现此类行为。“11月10日晚，在郑州二砂厂内建设的工人们已经逐步撤离了。”11月11日下午，居住在郑州二砂厂附近的小区居民李先生（化名）告诉记者。另据正观新闻报道，记者从郑州市疫情防控指挥部获悉，经研究，郑州二砂文化创意园不再作为方舱医院（医学观察点）建设。 ???	2022年11月12日 11:57	团体（机构）	女	6	23	61	其他	20221112
陈忠勇同学	#海口疫情防控动态# 海口发布关于新增无症状感染者的通报！ O海口发布关于新增无症状感染者的通报 ?	2022年11月12日 11:58	名人	男	0	0	0	海南	20221112
凡口老留	#广东省东莞市大岭山镇新增6个高风险区# 根据当前大岭山镇疫情防控工作需要，按照国务院应对新型冠状病毒肺炎疫情联防联控机制综合组《关于进一步优化新冠肺炎疫情防控措施 科学精准做好防控工作的通知》《新型冠状病毒肺炎防控方案（第九版）》和《广东省新冠肺炎本地疫情应急处置方案（第五版）》相关规定，经专家组研判，自11月11日起，大岭山镇调整风险区域如下： 一、新增高风险区： 1、大岭山镇西正路92号； 2、大岭山镇农二南一巷9号； 3、大岭山镇振华路36号； 4、大岭山镇农二南二巷32号； 5、大岭山镇新兴一巷23号； 6、龙江榄塘巷20号。 高风险区实行封控措施，期间“足不出户、上门服务”。高风险区连续5天未发现新增感染者，降为低风险区。 二、新增临时管控区： 1、大岭山大道-莞长路-广场大街-凯东街-广发路-顺发路-南一路-建设路-横镇西路-建卫南街闭环。 2、龙江路-旱塘街-刘直塘街-莞…	2022年11月12日 11:58	名人	男	0	0	1	广东	20221112
Amberrunning	#银行以防疫为名让客户淋雨排队#反正啥都是疫情防控 ?	2022年11月12日 11:58	普通用户	女	0	0	0	四川	20221112
清风徐来FOREVER0	媒体看吴忠｜疫情防控中保障运输物资的9万余车辆通行——吴忠公安“管家式”服务企业物流运输 O媒体看吴忠｜疫情防控中保障运输物资的9万余车辆通行——吴忠公安“管家式”服务企业物流运输 ?	2022年11月12日 11:58	普通用户	女	0	0	0	宁夏	20221112
不知道先森么	#郑州在重点文物单位建方舱被叫停#疫情防控指挥部真牛逼，还能管着国家级文物的使用了 ?	2022年11月12日 11:58	普通用户	男	0	0	0	其他	20221112
solodouble	我的城市暂时生病了但它一定会好起来因为有一群抗疫英雄在默默守护疫情就是命令防控就是责任，家人都在坚守岗位加油肇东请相信如期而至的不止冬季和雪花还有疫情过后的平安与喜乐 ?	2022年11月12日 11:59	名人	女	0	2	2	黑龙江	20221112
融媒吴江	#疫情防控# 11月11日0-24时，江苏新增本土确诊病例7例（无锡市2例，1例为无症状感染者转为确诊病例；1例为外省来苏人员，集中隔离点发现。苏州市1例，为外省来苏人员，主动就诊发现。淮安市2例，均为外省来苏人员，1例为集中隔离点发现，1例为居家隔离医学观察发现。盐城市1例，为外省来苏人员，集中隔离点发现。泰州市1例，为外省来苏人员，闭环管理重点人员筛查发现）。以上人员均在定点医院隔离治疗。新增本土无症状感染者17例（无锡市2例，均为外省来苏人员，1例为社区筛查发现，1例为闭环管理重点人员筛查发现。徐州市2例，均为外省来苏人员，1例为社区筛查发现，1例为非闭环管理重点人员筛查发现。苏州市4例，3例为外省来苏人员，集中隔离点发现；1例为非闭环管理重点人员筛查发现。连云港市2例，均为外省来苏人员，1例为密切接触者筛查发现，1例为跨区域协查发现。淮安市2例，均为外省来苏人员，1例为居家隔离医…	2022年11月12日 11:59	企业	男	2	2	6	江苏	20221112
F-小拳头-	今后善待医护人员！因为危难时，是他们用自己的命守护着你的命！感谢一线的你们，你们辛苦了，我们一定积极配合疫情防控工作，不给大家添乱，戴好口罩，勤洗手，做好个人防护。 ?	2022年11月12日 11:59	普通用户	女	0	0	0	新疆	20221112
阿汤哥的碟中谍	#石家庄疫情防控#听口音是哪的，河北的，能查一下吗 O网页链接 ?	2022年11月12日 11:59	普通用户	男	1	1	1	其他	20221112
用户2644151918北斗星	南都讯11月11日，广州市疫情防控新闻发布会（2022年总第... O网页链接 ?	2022年11月12日 11:59	普通用户	男	0	0	0	四川	20221112
一坨没出息的梅菜扣肉	#多地优化调整疫情防控措施#镇江防疫部？为什么我常态化地区去了还要求七天集中隔离？ ?	2022年11月12日 11:59	普通用户	女	0	3	4	江苏	20221112
fusswoof大毛狼-法蚀我佛	#优化新冠肺炎疫情防控措施# 这就好比有人和你讲，我有一套特先进的理论，叫科学精准！ 你用上肯定行。 虽然目前用过的，没一个行的。 ?	2022年11月12日 11:59	普通用户	男	0	0	0	吉林	20221112
华德天一小学	【疫情防控】小店区教育系统就做好当前校园疫情防控工作致全区广大家长的一封信 ?	2022年11月12日 11:59	普通用户	女	0	0	0	山西	20221112
介个橘子	一条条由新冠肺炎疫情防控宣传报道专班推送的短视频和新闻报道，刷爆了朋友圈，广大网友争相点赞转发跟评，为全县上下万众一心、共抗疫情注入了信心与动力。坚守舆论阵地 集聚抗疫力量。 在这场全民参与、全社会动员的疫情防控阻击战、歼灭战中，宣传报道专班在县疫情防控应急指挥部指挥下，积极响应、闻令而动，认真谋划，多措并举做好宣传工作。强化人员力量，一线人员在核酸检测、环境消杀、物资保障等各个环节，各个岗位，无处不忙碌着，都有他们辛苦努力的身影。抗击疫情，没有旁观者，只有参与者。相信疫情终将被我们打败！	2022年11月12日 11:59	普通用户	女	0	0	0	新疆	20221112
玩转大兰州	#兰山村社区疫情防控优秀驻守干部#勇敢奋战在悬崖边 每天与病毒交锋的逆行者五泉街道兰山村社区疫情防控优秀驻守干部韦性凯先进事迹 在众多的抗击疫情队伍中，有一股力量不容忽视，那就是兰州的下沉干部们。韦性凯同志是兰州市城关区五泉街道兰山村社区下沉干部，他以身作则，逆行出征，用自己的实际行动诠释着初心使命，彰显着责任担当。 ——我是党员我上，带头采集高危人群今年疫情爆发，韦性凯同志仍不忘大学期间入党宣誓承诺，积极响应号召。7月13日，迅速下沉至兰山村社区，刻不容缓地投入到疫情防控的最前沿，单位和值守两头跑、两头兼。10月12日，全员核酸工作开始后，他变身“大白”积极参加到核酸采样扫码工作中，得知自己的手机不支持“采集甘肃”程序时，就立刻购买新手机安装采集程序，当天就投入到工作中。每天早上7点，他准时到社区物资站集合，准备消毒液、穿戴防护服、领取任务单，开始全天的核酸采集工作。并带头入户采集涉阳…	2022年11月12日 11:59	普通用户	男	0	0	0	其他	20221112
小贝壳51020	疫情就是命令，防控就是责任。给没有理由退缩，没有理由怠慢的防疫一线人员致敬[玫瑰]你们辛苦了[咖啡] ?	2022年11月12日 11:59	普通用户	女	0	0	1	新疆	20221112
窝窝头咸菜疙瘩	新华时评：扎实落实二十条优化措施 科学精准做好疫情防控 O新华时评：扎实落实二十条优化措施 科学精准做好疫情防控 ?	2022年11月12日 11:59	普通用户	男	0	0	0	黑龙江	20221112
用户x1n5ol4lyz	科学精准抓实抓细疫情防控各项工作 抓好对外开放数字经济生态文明文化建设|紫牛新闻@紫牛新闻 O$newsDetail.news_title ?	2022年11月12日 11:59	普通用户	男	0	0	0	其他	20221112
那年进的城	一份来自呼和浩特民族学院写给胜区全季酒店的感谢信！#呼和浩特疫情防控# ?	2022年11月12日 11:59	名人	男	0	0	3	内蒙古	20221112
佛头1	这样的官员不下岗，老百姓就是一个灾难！官方通报奶茶店“先说欢迎、后说扫码”被勒令关门事件后续，涉事人员因粗暴执法被调离执法岗位。#奶茶店 #疫情防控 #主持人有话说 ##快手# @快手 L新闻主播-胡杨的快手视频 ?	2022年11月12日 11:59	普通用户	男	0	0	1	浙江	20221112
聚青城	【小浪帮你问（十二）】疫情期间遇见这些问题怎么办？微信群里团菜有哪些陷阱？该如何避免？#呼和浩特防控疫情第一线##内蒙古疫情速报# （来源：@北疆频道 ）@呼和浩特身边事 @腾讯内蒙古 L北疆频道的微博视频 ?	2022年11月12日 12:00	企业	女	0	0	0	内蒙古	20221112
白桦树之秋	我们必须保持战略定力，增强对我国疫情防控政策的信心和耐心，克服麻痹思想、厌战情绪、侥幸心理、松劲心态，科学精准做好疫情防控各项工作 ?	2022年11月12日 12:56	普通用户	女	0	0	0	新疆	20221112
巴哈尔555	面对疫情要保持冷静理性，及时向家人、亲友传递权威、官方的疫情防控信息，自觉做到不造谣、不信谣、不传谣。切莫在网络上随意公开、传播他人隐私（个人信息、家庭住址等），做知法、懂法、守法的好公民。 ?	2022年11月12日 12:56	普通用户	男	0	0	0	其他	20221112
文旅丁海涛	关于紧急寻找核酸检测异常人员密切接触者和同时空伴随人员的公告兰山区卫生健康局兰山区卫生健康局9个小时前 · 临沂市兰山区卫生健康局官方账号关注临兰疾控[2022]第52号2022年11月11日，兰山区发现1名核酸检测异常人员，区委、区政府高度重视，根据疫情防控方案要求，第一时间开展流行病学调查和处置，现将活动轨迹公告如下:11月7日6:00-7:20左右到桃园路与东岳庙街交汇“华苑农贸市场”进货；8:20-15:20左右在银雀山路与羲之路交汇处向南100米路东“盛华粮油调料超市”；15:30-15:50左右在“北园小区南门”停留；17:30-18:10左右在“石油小区”门口停留；18:25-22:00左右在“盛华粮油调料超市”。11月8日7:30-8:10左右，到“华苑农贸市场”进货；8:30-22:00左右在“盛华粮油调料超市”。11月9日7:12-8:10左右，到“华苑农贸市场”进货…	2022年11月12日 12:56	名人	男	0	2	0	山东	20221112
长安的星星啊	#河北疫情#救命啊河北的事真的上不了热搜吗，今天本来封着的城突然解封了就因为有北京的领导来检查了，白天什么事都没有晚上病例一车一车的往医院送，密接都不送去医院只能居家隔离，只有确诊了才给送去医院，那不就更严重了吗。学校也都放假了为什么放假就是因为学校里全是阳性了。有的学校都没有物资了每天早上给一个馒头榨菜，菜就只有白菜帮子。救命啊俺还在山东上学因为疫情已经快半年没回家了，求求各位疫情防控人员负点责可以吗	2022年11月12日 12:56	名人	女	0	0	19	河北	20221112
双极膜-ljm	生态环境部答复《建议国家加大对固体废物处理技术和专项设备的研发投入 增加专业处理机构的数量》日前，生态环境部公布关于冯艳丽代表提出“建议国家加大对固体废物处理技术和专项设备的研发投入，增加专业处理机构的数量”建议的答复。 答复如下： 关于冯艳丽代表提出：建议国家加大对固体废物处理技术和专项设备的研发投入，增加专业处理机构的数量。 一直以来，我部高度重视固体废物处理工作，持续加强科技创新和专业处理机构建设。主要开展了以下工作。 一是积极协调科技部强化研发创新。在“十四五”国家生态环境领域科技创新规划和国家重点研发计划中推动部署固体废物处理技术和设备的研发内容，重点开展大宗采选冶固废跨产业增值利用、化工复杂难用固废大规模利用、多源金属固废跨产业协同利用、废旧物资智能解离装备与高质循环等工业固废综合利用与协同处置技术和设备的研发。 二是加快补齐固体废物利用处置设施短板。2019年以来，我部会同…	2022年11月12日 12:56	普通用户	女	0	0	0	浙江	20221112
mihri0424	在这防控疫情的关键时刻，自律行为，少出门，勤洗手，健康饮食，支持国家。全国一心，共同打胜抗击疫情的战斗。祝福中国! ?	2022年11月12日 12:56	普通用户	女	0	0	0	新疆	20221112
梦婼雨夕	#石家庄疫情防控#好吧，离解封和回家还好远，希望疫情早日结束#石家庄身边事##石家庄疫情# ?	2022年11月12日 12:56	普通用户	女	0	1	5	河北	20221112
49648scbjdc	#抗击疫情#抗击疫情，我们是责任共同体，更是命运共同体。当前，疫情警报仍未解除，防控形势依然严峻。与时间赛跑、与疫情抗争，全面夺取这场全域阻击战和全民保卫战的最终胜利。 ?	2022年11月12日 12:57	普通用户	男	0	0	0	新疆	20221112
记录者胡新成2022	储殷：在头条热榜看#多地优化调整疫情防控措施#强烈支持、充满期待。实事求是地面对疫情毒性、危害，破除社会不必要的恐慌情绪，让社会最大限度地恢...O网页链接 ?	2022年11月12日 12:57	普通用户	男	11	10	46	云南	20221112
欧米姑娘	有这么一群人，日常他们都有着不同的身份，但在疫情期间，他们同心抗疫、志愿同行，纷纷臂戴红袖章、身穿红马甲、套上防护服，坚守在各卡口、楼门前、核酸检测点。他们有一个共同的身份：新疆爱心志愿者。在疫情防控的紧要时刻，他们冲锋在前，以平凡致敬不平凡，与各自所在的社区工作者们共同组建成强大的防疫队伍，共同守护一方社区安全。	2022年11月12日 12:57	普通用户	女	0	0	0	上海	20221112
陌梦冉732016	新华时评：扎实落实二十条优化措施 科学精准做好疫情防控 O新华时评：扎实落实二十条优化措施 科学精准做好疫情防控 ?	2022年11月12日 12:57	普通用户	男	0	0	0	其他	20221112
5维新生活777	《中国是被神照顾的国家》疫情防控20条一出来，又引发新一轮讨论和担忧。分析的话网上已够多，我就只说下面几句:假如易经里关于中国美好未来的预言还不足以让你放心，那么这个与中国非亲非故的火星男孩讲的话，我们是不是可以思考思考？他给出的得到保护的方法很简单: 肯发挥自己的光和力量。 ?	2022年11月12日 12:57	普通用户	男	17	37	127	云南	20221112
49648scbjdc	#抗击疫情#防控新冠肺炎疫情，要点燃舍我其谁的三志。时值疫情决胜关键期，在抗击疫情这场战役中，我们要始终做到初心不改，使命不忘。疫情面前要怀揣着大无畏的精神正视疫情与病魔，直面苦痛与牺牲。“艰难困苦，玉汝于成”，既然风雨在所难免，那就将经风历雨视为一段磨砺心志的旅程，促成长、共进步的队梯，“为者常成，行者常至”。疫情阻击战中，很多一线战“疫”工作者舍小家、顾大家，为的就是打赢此次疫情防控阻击战，大家尽管放手干、放心干、放开干，有国家为我们保驾护航。	2022年11月12日 12:57	普通用户	男	0	0	0	新疆	20221112
白桦树之秋	常态化疫情防控是一项艰巨繁重又需要持久坚持的工作，必须充分认识抗疫斗争的复杂性、艰巨性、反复性，进一步磨砺责任担当之勇、科学防控之智、统筹兼顾之谋、组织实施之能 ?	2022年11月12日 12:57	普通用户	女	0	0	0	新疆	20221112
琶洲西小哥	我觉得广州卫健委@健康广州 在公布疫情数据时可以考虑改进一下，应该告诉公众全市每天本土确诊病例/本土无症状感染者有多少，“社会面”又分别有多少，具体在哪个区哪个街道各有多少，一目了然。不要让公众去猜想你说这种那种类型的算不算社会面。毕竟动态清零主要追求的是“社会面清零”。#广州疫情防控##广州海珠区疫情防控# 根据我的理解，2022-11-11的情况是这样的～广州疫情数据：259+2921/1+27海珠区：24+1693/0+0全市社会面（1+27），分区分布情况：番禺区：0+13越秀区：0+7天河区：1+2荔湾区：0+2花都区：0+2从化区：0+1海珠区：0+0黄埔区：0+0白云区：0+0南沙区：0+0增城区：0+0O疫情通报 | 2022年11月11日广州市新冠肺炎疫情情况！广州市疫情防控政策→ 2广州	2022年11月12日 12:57	普通用户	女	1	0	5	广东	20221112
流水溪渊	江苏：科学精准抓实抓细疫情防控各项工作 抓好对外开放数字经济生态文明文化建设 O江苏：科学精准抓实抓细疫情防控各项工作 抓好对外开放数字经济生态文明文化建设 ?	2022年11月12日 12:57	普通用户	男	0	0	0	江苏	20221112
白桦树之秋	高效统筹疫情防控和经济社会发展，“精准”是道必答题 ?	2022年11月12日 12:57	普通用户	女	0	0	0	新疆	20221112
火星人9573	疫情防控人人有责，疫情防控关系着每个人的生命健康，每个人的付出和关注都必将成为战胜疫情必不可少的重要力量。每个人都要担负起自己的责任，每个人都应该对自己充满信心、对国家坚定信心 ，大家一起加油！ ???	2022年11月12日 12:58	普通用户	男	0	0	0	新疆	20221112
晋中新闻网	【榆次区关于初筛阳性人员行程轨迹的通告第105号】2022年11月12日凌晨，我区在对省外返榆人员进行核酸检测时，发现一例初筛阳性人员。为快速有效阻断疫情传播，现将该初筛阳性人员活动轨迹通告如下：11月11日，自驾从河北衡水市阜城县出发，16:30左右到达榆次区龙湖高速口；16:41在龙湖高速口采集核酸；17:00左右开车到榆次区玉兰湾小区门口送同车人员下车，后返回中格云景里小区家中；18:00左右开车到广业街臭三再来一碗羊汤店就餐（付款时间20:09）；20:30左右开车返回家中，之后未外出。根据《中华人民共和国传染病防治法》有关规定，再次提醒广大居民群众：1、结合以上行程轨迹，与该初筛阳性人员在同一场合、同一时段有交集或接触的人员，请立即向居住地社区（村）或单位报告，暂停社会活动，积极配合区防控部门落实管控措施。2、密切关注自身健康情况，一旦出现发热、干咳、乏力、嗅觉味觉减退、鼻塞、…	2022年11月12日 12:58	团体（机构）	男	0	0	2	山西	20221112
识途de老马1981	#优化疫情防控的20条措施#这是优化了个寂寞吗？没有疫情的区县和社区，还在全员核酸和封控管理 ?	2022年11月12日 12:58	普通用户	男	0	0	1	江苏	20221112
谦儿来了	#石家庄疫情防控#学校得解封才行啊 ?	2022年11月12日 12:58	普通用户	女	0	0	4	河北	20221112
岳树存	#岳说苏州# 现在河南登封是常态化防控区域？近日，苏州各区在重点排查有河南登封武术学校旅居史人员，且昨天新增的5例感染者中有4例均系河南登封相关武术学校来苏州人员，登封本土怎么样呢？苏州发布：11月11日0时至24时，苏州新增新冠肺炎本土确诊病例1例，系外省来（返）苏州人员，在重点人员筛查中发现。新增本土无症状感染者4例，3例在隔离中发现，均系外省来（返）苏州人员；1例在重点人员筛查中发现。本土确诊病例1：系河南登封相关武术学校来苏州人员，住址为昆山市陆家镇常发豪郡，在重点人员筛查中发现。诊断为新冠肺炎确诊病例（轻型）。经流调，该人员从外省乘车（车牌号：苏E0XXX5）于11月10日18：00左右到达昆山市，11月11日核酸检测阳性。以上新增确诊病例已转运至市定点医疗机构隔离治疗，情况稳定。本土无症状感染者1：系河南登封相关武术学校来苏州人员，住址为昆山市千灯镇观源河畔花园，在隔离中发现…	2022年11月12日 12:58	名人	男	1	36	158	江苏	20221112
手机用户3796636140	媒体看吴忠｜疫情防控中保障运输物资的9万余车辆通行——吴忠公安“管家式”服务企业物流运输 O媒体看吴忠｜疫情防控中保障运输物资的9万余车辆通行——吴忠公安“管家式”服务企业物流运输 ?	2022年11月12日 12:58	普通用户	男	0	0	0	北京	20221112
Amnesiacccc-	疫情面前，他们始终冲在第一线，他们虽不是医务工作者，但他们是我们的守护神，是最美的逆行者。作为基层的工作者，他们怀揣着为民服务、勇担当的炽热初心，义无反顾逆行向前。大喇叭、小音响、无人机，乡村干部守一线。他们走街串巷，对疫情监测、排查、防控等工作做到严格细致；他们分成了无数小分队，徒步为偏远牧民采核酸，做到了应检尽检，不漏一人；他们守着各个巷道口、村口，构筑出一条群防群治抵御疫情的严密防线，保护百姓不受病毒的侵袭，他们化身“三头六臂”、精通“七十二变”，把群众安全放在最高位置，是他们的初心，更是使命。	2022年11月12日 12:58	普通用户	女	0	0	0	重庆	20221112
环球连线	爱心粉丝分享防控资讯，八里庄北里#疫情防控# 关注北京疫情防控，实时刷新防控动态 ?	2022年11月12日 12:58	名人	男	0	6	17	北京	20221112
49648scbjdc	#抗击疫情#共同扛起防疫抗疫的责任 在抗击疫情这场没有硝烟的战斗中，我们每个人都要按照疫情防控的要求，从自己做起、从身边做起，少出门、不聚集、戴口罩、勤洗手，做好自身防护，共同扛起防疫抗疫的责任。 ?	2022年11月12日 12:58	普通用户	男	0	0	0	新疆	20221112
一张什么	疫情防控二十条出台，这些地方紧急开会！孙春兰： 进一步提高疫情防控科学精准水平@新浪财经 O疫情防控二十条出台，这些地方紧急开会！孙春兰： 进一步提高疫情防控科学精准水平 ?	2022年11月12日 12:58	普通用户	女	0	0	0	北京	20221112
株洲魅	#株洲疫情# 从11月12日起，株洲芦淞区对全区静默管理方式进行有序调整，将建设街道、枫溪街道调出重点防控区域。 ?	2022年11月12日 12:59	名人	男	0	14	43	湖南	20221112
jzblss_349	一图速览“优化疫情防控二十条” O网页链接 ?	2022年11月12日 12:59	普通用户	男	0	0	0	江苏	20221112
R1SE相伴	#疫情##万人说新疆阿克苏# 疫情防控期间，有成千上万的一线人员默默付出，让我们居家抗疫有了坚强依靠、打败病毒有了坚实底气。大家要积极配合防疫措施，不传谣，不信谣，乐观面对生活。 ?	2022年11月12日 12:59	普通用户	女	0	0	0	新疆	20221112
星光与星河	平安，师大。平安，各位。#石家庄疫情防控##河北师大# ?	2022年11月12日 12:59	普通用户	女	0	1	9	其他	20221112
环球连线	爱心粉丝分享防控资讯，京粮广场关闭，x餐饮店有阳性病例到访，坐标田村。#疫情防控# 关注北京疫情防控，实时刷新防控动态 ?	2022年11月12日 12:59	名人	男	2	17	22	北京	20221112
聚青城	【打赢这场防疫战，我们都是“逆行者”】不论是疫情防控的最前沿，还是群众急难愁盼的关键时刻，都有“警察蓝”无处不在的身影，我们以时不我待的精神和分秒必争的行动，为打赢疫情防控阻击战贡献公安力量。（来源：平安集宁）#内蒙古疫情速报##乌兰察布防控疫情第一线# @乌兰察布网 @乌兰察布融媒 L北疆频道的微博视频	2022年11月12日 13:00	企业	女	0	0	0	内蒙古	20221112
光阴浮华浮生若梦	凝聚抗疫强大正能量，必须众志成城。疫情防控不是喊出来的，是干出来的。众人划桨开大船！在这轮疫情中，许多素未谋面、互不相识的人，以战疫必胜的信念团结起来、行动起来了，在各自的岗位上辛勤坚守、发光发热。 ?	2022年11月12日 13:56	普通用户	男	1	0	0	其他	20221112
法治公义和谐	江苏：科学精准抓实抓细疫情防控各项工作 抓好对外开放数字经济生态文明文化建设 O江苏：科学精准抓实抓细疫情防控各项工作 抓好对外开放数字经济生态文明文化建设 ?	2022年11月12日 13:56	普通用户	男	0	0	0	江苏	20221112
我是憨憨没错了呀	11月11日下午5时，广州市人民政府新闻办公室召开广州市疫情防控新闻发布会：对目前在隔的次密接触者解除隔离。 L我是憨憨没错了呀的微博视频 ?	2022年11月12日 13:57	普通用户	男	0	0	0	北京	20221112
祝祝祝佳	今年以来，全区上下坚持“两个统筹”，克服疫情冲击，着力稳增长、稳市场主体、稳就业，前三季度新疆地区生产总值同比增长3.9%，固定资产投资同比增长10.3%，外贸进出口总值同比增长55.6%，经济运行总体保持在合理区间。要深入学习宣传贯彻党的二十大精神，全面落实“疫情要防住、经济要稳住、发展要安全”重要要求，着力强信心、扬优势、抓进度、补损失，推动经济实现量的合理增长和质的稳步提升。全力打赢疫情防控攻坚战，加快乌鲁木齐市等重点地区社会面动态清零；抓好稳经济政策措施落实，强化纾困惠企，持续解决农业生产、原料能源、工程项目等领域困难；抓好秋冬农牧业生产，做好秋粮收获和冬播工作，确保完成全年粮食总产量预期目标和2023年度冬小麦生产约束性目标任务，抓实棉花采收销售、设施蔬菜生产、畜产品稳产保供等；抓好“八大产业集群”建设发展，保持原煤、原油、天然气等增产势头，力争全年新增煤炭产能7000万吨，实…	2022年11月12日 13:57	普通用户	女	0	0	0	湖南	20221112
陈佳accompany	#疫情防控##重庆降温了# 居家第七天，合川加油呀 2重庆·东海·滨江城 ?	2022年11月12日 13:57	普通用户	女	0	3	8	重庆	20221112
新浪呼和浩特	【风雨同行 相信风雨后便是晴天】#呼和浩特防控疫情第一线##青城有爱# L北疆频道的微博视频 ???	2022年11月12日 13:57	企业	女	0	0	0	内蒙古	20221112
美丽生活198209	进一步的措施是为了防控更加科学精准，绝不是放松疫情防控，甚至放开、躺平。这些防控政策措施的优化调整是基于病毒变异的特点，既是科学的，更是必要的。希望大家继续对此予以理解和支持。 ?	2022年11月12日 13:58	普通用户	女	0	0	0	新疆	20221112
阳山网	#阳山新闻# 【关于号召全县各级党组织和广大党员干部全力参与疫情防控的倡议书】疫情就是命令，防控就是责任。近日，我县新冠肺炎疫情防控形势严峻复杂，防疫工作刻不容缓。全县各级党组织和广大党员干部，要认真落实中央和省委、市委、县委疫情防控部署要求，挺身而出、冲锋在前，把每一个支部都筑成一个堡垒，让每一名党员都化身一面旗帜，全面落实疫情防控各项工作责任，坚决快速有效切断传播链条，助力打赢疫情防控歼灭战，切实守护好人民群众身体健康和生命安全。在此，我们发出倡议：O网页链接	2022年11月12日 13:58	企业	女	0	0	0	广东	20221112
跑街工作室	【即日起至2023年2月5日 #安康汉阴凤堰景区免费对外开放#】经凤堰古梯田景区管委会研究决定，自2022年11月11日至2023年2月5日，凤堰景区内各景点免费对外开放。现就具体情况通告如下： 1、2022年11月11日起（每周一正常闭馆），景区内各点（吴家花屋、冯家堡子、太平寨）免费对外开放，营业时间为9:00—17:00。 2、按照“限量、预约、错峰”的疫情防控要求，入园游客需关注“汉阴县凤堰古梯田景区”官方公众号进行实名预约。 3、广大游客、市民朋友必须全程自觉佩戴口罩，景区各点入口处对游客进行“行程卡”、核酸报告查验，体温检测，“行程码”显示为“绿码”、持有48小时内核酸检测阴性报告或24小时内核酸检测采样记录且体温正常的游客方可进入景区，游览时不得开展任何人员聚集性活动，游客须全程做好个人防护措施。 4、景区气候多变，昼夜温差大，请广大游客朋友们注意做好保暖防降温工作，如需帮…	2022年11月12日 13:58	普通用户	男	0	0	0	其他	20221112
当铺大老板	医疗挤兑不是说看病要排队，不是等5小时或10小时才轮到， 挤兑是需要治疗的人接受不了治疗，运气好点还能配点药等着，真挤兑了就大概率回家喝水扛着，别误会了，参考去年洛杉矶，还有去年住在街上的香港市民所以压平曲线是重中之重，大家还是要戴口罩，少去人多的地方，第一波尽量避开，保证营养，树立正确心态。香港的医疗能力不说优于至少同等我们一线城市，比较一下就知道了，配一下香港的图，大家回忆一下#疫情防控不放松##疫情#	2022年11月12日 13:58	普通用户	男	4	36	59	其他	20221112
宁海在线	【重要信息！关于梅林街道调整和新增核酸采样点的通知】广大市民： 为满足群众及时、就近进行核酸检测的需求，根据当前疫情形势发展变化及市、县、街道疫情防控办工作部署，梅林街道调整和新增核酸采样点。现将有关事项告知如下： 一、服务对象 重点人员、“愿检尽检”人员 二、采样时间、采样地点，详见下表。 三、 采样要求 请市民按照疫情防控工作要求，听从现场工作人员安排和引导，全程规范佩戴口罩，携带智能手机、本人有效身份证件（身份证或户口本等），出示行程码、健康码或场所码，提前准备好预约码，保持2米以上安全距离，不聚集，接种新冠疫苗48小时内的人员不进行新冠病毒核酸采样，以免影响检测结果。如有发热、咳嗽呼吸道症状的人员不宜到采样点采样，及时到医院发热门诊就诊。检测结果请自行在“浙里办”APP或“支付宝”APP内查询。（梅林街道咨询电话：59956230；59986970） 梅林街道疫情防控办 2022…	2022年11月12日 13:58	企业	男	0	0	0	浙江	20221112
獨我佔領	2022-11-11-00:00 广州市海珠区疫情防控封区静默。图一是新维修后的海珠桥，图二海珠桥上八十年代大型的香烟广告牌，这个还记得，那有那块牌：机场车过桥，凭月票通行，当年开摩托车的有几多冲卡，冲过的，被抓的，每天都有上演。图五图六的重新翻新维修后的人民桥。最后一张是人民路上的高架桥，右边是新亚大酒店，又是我一个曾经充满回忆的地方。?	2022年11月12日 13:58	初级达人	男	0	0	0	广东	20221112
火晶视频	【即日起至2023年2月5日 #安康汉阴凤堰景区免费对外开放#】经凤堰古梯田景区管委会研究决定，自2022年11月11日至2023年2月5日，凤堰景区内各景点免费对外开放。现就具体情况通告如下： 1、2022年11月11日起（每周一正常闭馆），景区内各点（吴家花屋、冯家堡子、太平寨）免费对外开放，营业时间为9:00—17:00。 2、按照“限量、预约、错峰”的疫情防控要求，入园游客需关注“汉阴县凤堰古梯田景区”官方公众号进行实名预约。 3、广大游客、市民朋友必须全程自觉佩戴口罩，景区各点入口处对游客进行“行程卡”、核酸报告查验，体温检测，“行程码”显示为“绿码”、持有48小时内核酸检测阴性报告或24小时内核酸检测采样记录且体温正常的游客方可进入景区，游览时不得开展任何人员聚集性活动，游客须全程做好个人防护措施。 4、景区气候多变，昼夜温差大，请广大游客朋友们注意做好保暖防降温工作，如需帮…	2022年11月12日 13:58	团体（机构）	男	0	0	0	其他	20221112
北京大峰峰	#不再甄别次密接对广州疫情防控有何影响#【广州不再甄别次密接，对目前在隔的次密者解除隔离，这对广州疫情防控有哪些影响？】11月11日0-24时，#广州新增本土感染者3180例#。11日晚广州市疾病预防控制中心党委书记、新闻发言人 张周斌表示：不再甄别密接的密接，也就是我们通常所说的次密。这个对于当前的疫情防控处置来说，是一个利好消息。因为甄别密接的密接，也需要消耗我们很多的流调资源进行一个甄别、识别，那么通过不再甄别次密的话，就可以集中我们有限的流调资源，更多地聚焦于感染者的流调，还有密接的甄别，可以让防控措施更加精准，更加有效。另一方面，不再甄别次密接的话，那么原来需要对次密进行健康管理的一些社区管理资源，可以更好地调整到其他的疫情防控工作当中，因此，我认为这一点对疫情防控是有利的。#多地优化调整疫情防控措施#（@新闻一加一，希隆）L新闻一加一的微博视频	2022年11月12日 13:58	名人	男	0	23	131	北京	20221112
辉尝可艺	新华时评：扎实落实二十条优化措施 科学精准做好疫情防控 O新华时评：扎实落实二十条优化措施 科学精准做好疫情防控 ?	2022年11月12日 13:59	普通用户	男	0	0	0	安徽	20221112
长云龙leo	#北京朝阳公园入园需24小时内核酸#【北京朝阳公园：入园出示24小时内核酸阴性证明，室内场所关闭】#朝阳公园室内场所全部关闭# 关于朝阳公园加强疫情防控措施的公告各位游客：为降低疫情传播风险，即日起，朝阳公园室内场所全部关闭。请您进入朝阳公园时出示24小时内核酸阴性证明，经测温、验码（健康宝）合格后入园。感谢您的理解与支持。北京朝阳公园二零二二年十一月十二日	2022年11月12日 13:59	名人	男	0	2	3	北京	20221112
鬼股清流	一、要闻汇总 1、中共处所政治局常务委员会召闭会议，听取新冠肺炎疫情防控工作汇报，研究安顿进一步优化防控工作的二十条办法。会议强调，要残缺、精确、片面贯彻落实党处所决策安顿，保持不懈保持公民至上、生命至上，保持不懈落实“外防输出、内防反弹”总策略，保持不懈贯彻“动静清零”总方针，按照疫情要防住、经济要稳住、倒退要安全的哀求，高效兼顾疫情防控和经济社会倒退，最大程度爱护公民生命安全和身材安康，最大限度放大疫情对经济社会倒退的影响。（中国证券报） 2、中国10月金融数据重磅出炉。据央行统计，中国10月M2同比增11.8%，持续两个月增速放缓，低于市场预期的12%，但仍比上年同期高3.1个百分点。新增公民币存款6152亿元，社会融资范畴增量为9079亿元，均较9月分明回落，符合季节性法令，但回落幅度超出市场广泛预期。分析人士指出，后期多项稳放大政策密集出台，对信用构成必定撑持。但在总体需求仍旧…	2022年11月12日 13:59	名人	男	1	1	0	广东	20221112
冰冰冰饼饼干	20名中大学生支援海珠区流调工作，教室变成临时流调中心，已完成350人左右的流行病学调查，为你们点赞！加油！#广东dou知道#广州疫情#众志成城共抗疫情#抗击疫情我们一起努力#直击广州疫情防控@DOU+小助手 L冰冰冰饼饼干的微博视频 ?	2022年11月12日 13:59	普通用户	女	0	0	0	北京	20221112
HERMES的小窝	#防疫层层加码怎么破解#【#防疫层层加码怎么破解#？】解决问题，既要有问责机制，更要想办法给基层配齐粮草兵马，为他们适度赋“权”、合理免“责”。一名基层干部说，在疫情大考的考评机制上，不能光是上级“考”基层，也可以允许基层和群众“评”上级。工作是否精准到位，群众最有发言权。应当畅通意见反映渠道，倒逼相关负责人做好防控和生产生活服务保障。某种程度上，要去除形式主义，得先去除官僚主义。 O【解局】防疫层层加码，怎么破解？	2022年11月12日 13:59	名人	男	0	0	0	天津	20221112
胖哒的盆盆奶	#重庆市民自发静默7天#最近的疫情防控，总是严肃中隐隐带着些许可笑。 ?	2022年11月12日 13:59	普通用户	女	0	0	7	重庆	20221112
拆台CT	#服装店因老板睡觉没戴口罩被黄牌警告#据二三里客户端报道，11月11日，黑龙江牡丹江一服装店因老板睡觉没戴口罩被上门检查的市监局工作人员处以亮黄牌警告。另据潇湘晨报报道，涉事店主张女士详述了事件经过。张女士称，自己的店铺在牡丹江市阳明区东平安街，11月11日下午2点多，她的妹妹在店内躺着睡觉，遇到有人来到店内检查疫情防控工作。张女士提供的视频显示，当日下午2点半左右，店内门铃突然响起，外面有人询问“有人吗”，张女士的妹妹原本在睡觉，听到声音后从店铺里间的床铺上站起来，来人质问“你咋没戴口罩呢？”张女士的妹妹则回应道，“我正睡觉呢 ，我戴口罩睡啊？你看我头发都没梳，鞋子也没穿，我光着脚呢。”听到张女士的妹妹在辩解，来人则质问道，“你这营没营业，是不是营业场所”。张女士妹妹继续说道，“我睡觉呢，我没打算下去接客，我听门铃响，一看是你们。”来人则继续问道，“那你怎么不关门呢”。张女士介绍道，在…	2022年11月12日 13:59	名人	男	51	88	768	北京	20221112
潞子昕	#优化疫情防控的20条措施##广州疫情# 3年了，记不清是第三次还是第四次被封了，无组织人士要感谢谁 ?	2022年11月12日 13:59	普通用户	女	0	2	2	广东	20221112
太吉星	广东省昨日新增3319，首度破3千，其中广州占3180，占95.6%。广州的国际航班比较多，占据了全国的7.7%左右，相当于是上海国际航班的1/6左右。大规模、大范围病毒来袭，局部精准防控十分有限。总之，广州加油！#广东疫情##广东# ?	2022年11月12日 13:59	普通用户	男	0	1	1	陕西	20221112
阳山网	#阳山新闻# 【转扩！黎埠镇疫情防控生活物资供应指引（第3版）】当前，疫情防控形势严峻复杂，黎埠镇圩镇全域及周边部分村落区域已划为高风险区。高风险区实行“足不出户，上门服务”临时管控措施。目前，黎埠镇生活必需品消费市场供应库存充裕，价格稳定，能充分满足群众的日常需求，有需求的群众可通过以下电话预约方式购买生活物资：O网页链接	2022年11月12日 13:59	企业	女	0	0	0	广东	20221112
聚青城	【风雨同行 相信风雨后便是晴天】#呼和浩特防控疫情第一线##青城有爱# （来源：@北疆频道 ）@北疆新闻网 @呼和浩特日报 L北疆频道的微博视频 ?	2022年11月12日 14:00	企业	女	0	0	0	内蒙古	20221112
中国电信海南客服	#翼起反诈#疫情防控不可松懈，大家在做好疫情防控的同时，这些涉及疫情的诈骗套路也一定要小心！转发提醒！#翼点提醒# @12321受理中心 @工信微报 @微博安全中心 ?	2022年11月12日 14:00	企业	男	0	0	0	海南	20221112
红歌会网	【疫情防控二十条出台，这些地方紧急开会#优化疫情防控工作的二十条措施发布# 】11月10日，中共中央政治局常务委员会召开会议，研究部署进一步优化防控工作的二十条措施。11日，国务院应对新型冠状病毒肺炎疫情联防联控机制综合组发布《关于进一步优化新冠肺炎疫情防控措施 科学精准做好防控工作的通知》，受到广泛关注。 “二十条措施”发布当日，多地紧急召开会议，落实优化疫情防控的二十条措施，自即日起作出相应调整。同时，多地强调，纠正 “层层加码” “一刀切”等做法，保障好人民群众生产生活。O网页链接	2022年11月12日 14:00	企业	男	0	1	3	广东	20221112
陕西健康	【西安市医保经办服务大厅下周起恢复线下业务办理】#小布提示# 11月11日，记者从西安市医疗保障局获悉，自11月14日（周一）起，西安市医疗保障经办服务大厅将恢复线下业务办理。经办服务大厅工作时间为：09：00-12：00，13：00-17：00（法定节假日除外）。为保障市民群众健康安全，西安市医疗保障局提醒：前往市民要佩戴好口罩，扫码、测温进入经办服务大厅办理业务。进入大厅后，根据工作人员引导，严格保持“一米线”安全距离、隔位就座，不扎堆、不聚集。常态化疫情防控期间，建议广大办事群众优先选择线上办理业务，可通过 “陕西医保公共服务平台”或“陕西医保”App及小程序、“西安市医疗保障局” 和“西安市医保经办服务”微信公众号等渠道进行业务办理。市民群众可以关注“西安市医保经办服务”微信公众号，点击菜单栏“政策讲解”-“通知公告”里的“操作指引”，了解线上业务办理的操作指南。（西安报业全媒体…	2022年11月12日 14:55	团体（机构）	男	0	0	0	陕西	20221112
淮湘子	#服装店因老板睡觉没戴口罩被黄牌警告#疫情防控人人有责，但这个责的边际在哪？上面三令五申禁止的事情下面一句县官不如现管就可以通通挡回去。而这其中，尤其以执法者违法最为要害！ ?	2022年11月12日 14:55	名人	男	0	0	2	安徽	20221112
韦观Pro	谣言不攻自破，昨天重庆市各大超市人流络绎不绝，生活物资被抢购一空，这不是“双11”打折活动，而是传言12日零点全城静默封控，百姓人心惶惶抢购储备生话物品。 相信昨晚很多人和笔者一样无眠，都在等待零点全城静默封控那一刻，还好，事实没让人失望谣言不攻自破。12日上午街上一切照常，公交车，出租车，各种车辆都在行驶，只是车流人流比平时少了一些，毕竟有些小区，楼栋，单元被管控。 感谢各级政府在这次疫情相当严重的时候，贯彻落实中央疫情防控20条措施，科学精准优化防控没有“一刀切”。现在我们要做的就是积极配合政府疫情防控，做好个人防护，但愿疫情早日结束，回归正常生活。	2022年11月12日 14:55	名人	男	0	0	1	海外	20221112
1sMyself丶江02388	很多在防疫一线战斗工作人员和志愿者，疫情以来，医护人员、社区干部、志愿者我们每一个普通人，都在用各自的方式参与这场疫情防控阻击战， ???	2022年11月12日 14:55	普通用户	男	0	0	0	其他	20221112
肖敬	“一个人为钱犯罪，这个人有罪；一个人为面包犯罪，这个社会有罪；一个人为尊严犯罪，世人都有罪。”如果一个人绝望，那么所有的人都不安全。所以，永远不要对他人的苦难无动于衷，因为谁也无法保证下一个不是你我。疫情三年，民生多艰，已经看到太多人间悲剧，包括那些逃离这片土地移民他国的，那些失业、倒闭、断供的，那些跳楼的、抑郁的和攻击性行为的，那些有家不能回、有病不能治的等等，其实中国的大部分老百姓真的很好很乖，也愿遵守防疫政策，只是如何科学防控，只是这些状态还要持续多久？！	2022年11月12日 14:55	名人	男	0	0	0	北京	20221112
请叫我老阿姨_	#北京健康码弹窗#想进京打最后一针九价，快在不打过年人流量多更打不了了。你们告诉解决弹窗就是申诉或者打电话，按照你们的来 永远都是一个结果就是不行，一直提醒7天内到访过疫情风险等级较高地区，可是我们这里一直都是常态化防控区域，并且每次两三天就上传核酸结果，不要一刀切了好吗，拜托了解决一下弹窗问题吧@12345 @北京12345 @北京12345 @01012345 @北京市民热线 #北京健康宝##如何解除北京健康宝弹窗3#	2022年11月12日 14:56	普通用户	女	0	10	2	北京	20221112
湛泸剑	【救护车未及时出小区致病人死亡？北京通报】据北京朝阳消息，针对网传“金盏乡有人犯心脏病，12点救护车就来了，3点还没出小区，说是没有防护服，结果人没了”，朝阳区委区政府高度重视，立即成立调查组开展调查，现将调查情况通报如下：11月10日12时50分，金盏嘉园D区指挥部接报7号楼居民家中老人疑似突发心脏病紧急求助，现场执勤民警紧急协助拨打120、999呼叫救护车。12时56分，市120分派北苑车组执行任务，朝阳区紧急救援中心指挥平台同步立即安排值班保障车组执行任务。同时，区疫情防控领导小组医疗救治组金盏小组协调中国中医科学院望京医院准备接诊。13时25分救护车组到达D区西门，13时27分到达7号楼下，13时29分开始对病人持续心肺复苏近30分钟后，患者生命体征无恢复，家属表示放弃抢救，后医生开具死亡证明，送至殡仪馆。我们对逝者表示沉痛哀悼，对逝者家属表示深切慰问！朝阳区将继续坚持人民至上、…	2022年11月12日 14:56	名人	女	1	2	2	天津	20221112
人人爱庆阳	【#庆阳# 关于划定庆城县高风险区的通告】#庆阳疫情# 庆城县新冠肺炎疫情联防联控领导小组办公室关于划定庆城县高风险区的通告（2022年第13号）根据当前疫情防控工作需要，按照《新型冠状病毒肺炎防控方案（第九版）》相关规定，经专家组研判，自2022年11月12日起，将庆城县朝阳路13号华都园小区3号楼2单元、庆城县南大街30号博鸿商务宾馆划定为高风险区，实行“足不出户、上门服务”管控措施。庆城县辖区其他区域为低风险区，实行“个人防护、避免聚集”措施。以上措施自2022年11月12日13时起执行，后续将根据疫情防控形势变化适时调整。庆城县新冠肺炎疫情联防联控领导小组（指挥部）办公室2022年11月12日（新庆城） 2庆阳	2022年11月12日 14:56	名人	男	0	3	1	甘肃	20221112
扒圈张姐	11月11日，国家卫健委发布《关于进一步优化新冠肺炎疫情防控措施科学精准做好防控工作的通知》，优化防控工作的二十条措施，一般不按行政区域开展全员核酸检测，只在疫情底数不清时开展。#防疫措施优化释放了什么信号#全员核酸只在疫情底数不清时开展#国 L鲨雕视频的微博视频 ?	2022年11月12日 14:57	普通用户	女	0	0	0	北京	20221112
慧哥在北京	#一图了解优化疫情防控二十条# 将来常态化的必然是封控常态化，封了又封常态化。压力都给到了地方，需要建立长期的防控机制。民众要做好遍地开花，封了又封的准备。#疫情##张家口# ?	2022年11月12日 14:57	普通用户	男	0	8	4	北京	20221112
街角的颓废	人间有情，人间有爱。手机上每天都是关于疫情的文案，从前觉得离自己很远，现在疫情也包围着我们，不过我相信不久将会一切如常。同事们也积极参与到疫情防控的工作中去,国家兴亡，匹夫有责;当今的人类命运共同体，比以往任何时候都需要青年肩负起重任。青年一代有理想、有担当，国家就有前途，民族就有希望，实现我们的发展目标就有源源不断的强大力量，我们新疆就会更强大。	2022年11月12日 14:57	普通用户	男	0	0	0	其他	20221112
你l最c珍l贵x	南阳疫情防控静默第五天，加油南阳 ?	2022年11月12日 14:57	普通用户	男	0	0	1	河南	20221112
多空十四	@黑龙江发布 #女子看店疑睡觉没戴口罩被贴黄牌#一姐妹小店主在申诉、喊冤，政府尚未有回应，暴露的是对市场樱桃小主体的忽视！工商大盖头顶的是国徽，在经济逆水行舟的时刻，就越需要关心下一线、基层、小店主，越需要头部执法！这不是执法放水，这是有人味，这不是拔鹅毛的时候，还黄牌警告，牡丹江的牡丹都被你们搞黄了！从肇庆不先说扫码说欢迎光临被直接强行封店，到被窝里不戴口罩贴黄牌，实在不像话，黑龙江领导当管管。这个黄牌决定虽然没有伤天害理，也没有非常恶劣，但实在是荒唐暴露执法动机行为不端，店主姐妹在申诉，当地政府当依法	2022年11月12日 14:57	名人	男	0	0	2	浙江	20221112
人文艺术爱	2022.11.12昨天在网上看到了关于“进一步优化防控工作的二十条措施”，就在今天早晨，我住的上海的这个小区就已经实施。在过去每周大概三次小区内核酸，做过了需要在群里汇报，在外面做的也要说一下的。从昨天疫情管控政策做了一些调整之后，今天早晨我们小区的核酸就是愿检尽检。我其实挺愿意在小区内做核酸的，不然也要跑到外边去做。每天做一次，我自己也很放心，进入公共场所也比较方便。今年上半年我不在上海，很多具体情况不太了解，但是十月份之后来了上海，我觉得处于一个舒适的管控的环境中。无论打车，去外面买菜，去医院，还是公园，我依然体会到了和几年前待在上海的那种浓浓的人文氛围。公园里拉萨克斯的人也会跟你聊聊天，钓鱼的人，路边的环卫工人，他们都是蛮和谐的愿意回答你的问题。	2022年11月12日 14:57	名人	女	0	0	0	上海	20221112
名臣教育	2022年7月16日公安联考面试题（江苏）1.最近警察荣誉电视剧在央视热播，里面的基层公安工作都是小事，繁重辛苦但是与公民们的幸福感、安全感、获得感相关，将来到基层你会怎么做来提升群众的获得感和幸福感。2.某小区居民拨打12315icon热线反映小区门牌号老旧残缺不全，严重影响居民走亲访友、快递投送，领导让你负责整改，你如何开展工作？3.为帮助辖区内企业更好复工复产，拟建立…微信群，指导企业开展安全防范、疫情防控等工作，并在群里帮助解答群众疑惑，说说你的工作思路？	2022年11月12日 14:58	企业	女	1	0	0	四川	20221112
中华民族博物院官网	游客朋友们： 大家好！ 鉴于目前疫情防控形势，经研判，北京中华民族博物院（北京中华民族园）自2022年11月12日（本周六）起暂停开放，恢复开放时间另行通知。请及时关注北京中华民族博物院公众号信息，给您带来不便，敬请谅解！ 原定2022年11月14日——2023年1月10日「聚力同行——时装艺术中韩交流文献展」延期开展，具体时间另行通知。	2022年11月12日 14:58	企业	女	0	0	0	北京	20221112
猛男张真源超级大可爱	#重庆交大一学生被公告退学#我学校很好这件事情学校按流程做事合理合规那位胡学长九月五号向学校申请了复学学校由于疫情为其提供线上网课9.22到至今没有上课学校联系其家人甚至到他的所辖管区找了警局报案学校已经做的很好了重庆交通大学铺了多少路，修了多少桥，建了多少隧道，沙漠变绿州你不看路你是瞎子只管走你多热情你高尚疫情防控这块我们江津校区这边没有出阳性每个教过我的老师都很负责认真下课了问问题也耐心解答我就是重庆交通大学的我骄傲	2022年11月12日 14:58	普通用户	女	1	6	42	其他	20221112
街角的颓废	。。。#新疆疫情正能量##疫情防控 正能量#《最美的逆行者》 这世界本就没有什么超级英雄，最好的文案就是无私奉献的志愿者们、医务人员们！哪有什么岁月静好，不过是有人替你负重前行，在抗疫过程中，他们就是无数“闪闪发亮”的平凡人。希望大家可以积极配合，早日战胜病毒。疫情退散，新疆加油。疆在这场抗击疫情的战斗中，无论是医护人员、社区干部、志愿者还是积极配合防疫的每一名群众，大家都是英雄！无路可退，那就与病毒战斗到底。武汉疫情过后，钟南山院士说过一句话，“在最困难的时候我们中国人民从来都没有丧失信心，中国人就是有这么一股气”。是啊！越是在最困难的时候，大家的心连得越紧。中华民族从苦难中走来怕过谁，加油新疆！	2022年11月12日 14:58	普通用户	男	0	0	0	其他	20221112
王智导演	今天15点直播。『直播 | 国务院联防联控机制召开新闻发布会 介绍优化调整疫情防控措施 全力抓好当前疫情防控处置工作有关情况』O网页链接 ?	2022年11月12日 14:58	普通用户	男	0	0	0	北京	20221112
丹东犄角旮旯那些事儿	#丹东疫情那些事儿##丹东疫情# 专治各种不服脑神经。（视频来自：互联网）#丹东纪实随手拍##丹东热门话题##丹东热搜##丹东同城爆料##疫情防控##社会热点##热门话题##新浪热搜##丹东犄角旮旯那些事儿# L丹东犄角旮旯那些事儿的微博视频 ?	2022年11月12日 14:58	普通用户	女	1	0	5	辽宁	20221112
街角的颓废	#疫情防控# 。。。。看到做核酸的医务人员及志愿者从凌晨忙到黑夜，很是感动。这世界本就没有什么超级英雄，只是无数人渺小，而又平凡的人在同时发光，疫情的暴发，使得再一次凝聚中华力量，众志成城，共同抗疫，此时，最好的文案就是无私奉献的志愿者们、医务人员们！哪有什么岁月静好，不过是有人替你负重前行，在抗疫过程中，他们就是无数“闪闪发亮”的平凡人。希望群众积极配合，战胜病魔?	2022年11月12日 14:58	普通用户	男	0	0	0	其他	20221112
#NAME?	疫情防控在家我是被馋死的……………（都是口水 ?	2022年11月12日 14:59	普通用户	女	0	0	0	山西	20221112
用户maq9ym761j	抗击疫情 不仅仅是医护人员的事情，作为普通人的我们，也要清楚很多的防疫知识。这样才能保证自己的身体健康。不会受到新型冠状病毒的胁迫。擦亮眼睛的同时也要保持初心，践行使命，认真做好疫情防控各环节闭环工作，让疫情防控之下，人与人之间有温度、有热度，只有满满正能量，才能打赢这场疫情歼灭战。	2022年11月12日 14:59	普通用户	女	0	0	0	新疆	20221112
司马嫣然尔	自疫情发生以来，新疆各族儿女万众一心，众志成城，共克时艰，凝聚起社会正能量，积极投身于疫情防控工作，同时我们也有信心和决心打赢这场疫情防控阻击战。没有一个冬天不可逾越，没有一个春天不会来临，新疆加油！ ?	2022年11月12日 14:59	普通用户	女	0	0	0	北京	20221112
知邯郸	#疫情防控# 邯郸市邯山区解除新冠肺炎疫情中风险区域。 ?	2022年11月12日 14:59	名人	男	0	0	2	河北	20221112
年度最佳摸鱼能手	#石家庄疫情防控#今天小区悄悄的能出去了，然后还是疯狂买菜，就很像是今天给你机会出去再囤一波物资，又怕被封。新增二百多例，就悄悄解封了。还打算明天上班，结果被告知，四个区的还是不让来上班，服了到底要怎样啊 2石家庄 ?	2022年11月12日 18:55	普通用户	女	1	25	35	其他	20221112
不用了吧7788	#河北要求决不能任意延长封控时限##张家口疫情防控##张家口疫情##宣化疫情# 宣化你可以的? ?	2022年11月12日 18:55	普通用户	女	0	0	0	其他	20221112
宝菂琦苑	#各地已经成立整治层层加码工作专班#疫情防控不松懈，大家一起努力。 ?	2022年11月12日 18:56	名人	男	0	0	1	河南	20221112
时间的炮友01	#不再甄别次密接对广州疫情防控有何影响#? ?	2022年11月12日 18:56	普通用户	男	0	0	0	其他	20221112
大问号-杨	#中疾控回应是否会逐步取消集中隔离#虽然，我非常赞同并支持国家在疫情的各个阶段实行的一些防控措施，但是，我不明白为什么非得集中隔离，更不明白的是，把整个小区从A区转移到B区另外一个小区隔离的意义何在。如果某个小区出现了阳性，最有效的难道不是先对整个小区进行封控，或者精准到单元楼进行封控吗？减少人员流动应该是最有效的防控措施，所以，那种动辄就把整个小区转移到另外一个集中隔离点的做法真的是瞎折腾。所以，对于阳性病例，可以进行集中隔离或者治疗，对于密接真的没必要进行集中隔离，居住地隔离或者就地隔离应该是最实际最有效的。#微博新知博主#	2022年11月12日 18:56	名人	男	0	9	33	广东	20221112
手机用户2385291947	《二十条疫情防控优化新措施 优化了什么？央视解读》二十条疫情防控优化新措施 优化了什么？央视解读O网页链接 ?	2022年11月12日 18:56	普通用户	男	0	0	0	陕西	20221112
余姚小后生1990	王浩：科学精准做好疫情防控各项工作 努力以最小代价实现最大防控效果 O王浩：科学精准做好疫情防控各项工作 努力以最小代价实现最大防控效果 ?	2022年11月12日 18:56	普通用户	男	0	0	0	浙江	20221112
医脉通	【#医脉快讯# 】【#中疾控回应是否会逐步取消集中隔离#】在12日举行的国务院联防联控机制发布会上，对于以后是否会逐步取消集中隔离这一做法的问题，中国疾控中心传防处研究员王丽萍介绍，这次二十条优化措施对于密接、高风险区溢出的人员，以及结束闭环作业的高风险岗位从业人员，缩短了集中隔离期限，或者由之前的集中隔离调整为居家隔离或者健康监测，这样的调整是基于我们对病毒新的特点，以及前期边防控、边研究、边总结、边优化的实践，在基于数据、证据的基础上做出的，并不是说集中隔离作用必要性在降低。未来随着病毒的不断变异，对这个疾病的认识不断深入，以及整个国内外疫情形势变化，我们也不排除再对我国隔离措施进行进一步的优化调整。（中国新闻网）	2022年11月12日 18:57	企业	男	0	0	0	北京	20221112
电视人曾小强	#广州在隔次密接解除隔离##广州疫情防控# 广州疫情感染数为何还在不降反升？“优化防控二十条”对广州疫情防控有什么影响？我们来继续梳理刚刚召开（11月12日17时）的发布会上有哪些关键信息。第一，为什么感染人数不降反升了？11月11日，广州市新增3180例本土感染者。比前一天飙升了500多例。其中，有21例为社区筛查或主动就诊中发现，其余均在隔离观察或高风险区发现。新增感染者中无症状2921例、轻型259例。其中，海珠区单日新增2960例，仍高度集中在凤阳街康鹭片区、华洲街龙潭片区、南洲街大塘片区、赤岗街客村片区的高风险管控区内。在这里有两个跟海珠有关的好消息。首先，近两天，海珠区社会面未发现新增感染者。其次，海珠区疫情防控的效果在进一步显现，最新的实时传播指数（Rt）已降到了1.6。但是由于体量大，仍处于高位平台期。所以，这也是感染人数并没有下降的直接原因。第二，其它区域疫情防控进展如…	2022年11月12日 18:57	名人	男	0	0	0	广东	20221112
狼烟_wang	那些叫嚣放松疫情防控的，相当大一部分人是没自己遇到过，要是自己密接了，都得吓死。昨天我们公司楼好像是有一个阳性，然后没等到公司通知，很多人都收拾东西要赶紧走了，然后办公室通知大家赶紧撤的时候，真的是着急忙慌所有人小跑出去，后来结果出来十混一阳性的不是我们楼的，第二天很多人还在那后怕，念叨后遗症 不要去那个核酸点了有病毒什么的。我寻思平时天天埋怨管控不让这不让那，结果这都不一个楼层呢都吓成那样，真放开了社会上大面积感染，这类人到时候不得闹翻天了。	2022年11月12日 18:57	普通用户	女	0	0	0	辽宁	20221112
半个厨师12824	【澎湃新闻：国家卫健委：统筹好疫情防控和日常医疗服务保障之间的关系】(分享自@澎湃新闻)#我读澎湃# O国家卫健委：统筹好疫情防控和日常医疗服务保障之间的关系 ?	2022年11月12日 18:57	普通用户	男	0	0	0	其他	20221112
兔兔兔33311	陪读第六天 今天整个网络都在说疫情防控要放开了，其实这个事情也是两面性，以后就没有次密接了，会不会再席卷一次大范围疫情？不管怎么样，这次疫情没有影响吃住只是居家还是不错了 下午练完琴跟宝宝去做了个核酸，这个必须天天打卡，保住绿码，然后回家做饭，饭熟了，发现菜做不了炉坏了，35分钟硬是水都没煮开，火急火燎下楼买个外卖，因为宝宝6:30有课，结果唯一知晓的一家卤鹅饭没开门，周边继续找，终于找到了一家只剩下一份烧排骨饭，旁边的7-11买了点菜……真是累的老娘一身汗，值得庆幸赶上6:30的课！完美的一天在练琴中结束……晚安?????	2022年11月12日 18:57	普通用户	男	0	0	1	广东	20221112
医脉通	【#医脉快讯# 】【#次密接的阳性感染率#约为3.1/10万】根据最新的疫情防控要求，及时准确判定密切接触者，不再判定密接的密接。在今天下午召开的国务院联防联控机制新闻发布会上，国家疾控局副局长常继乐对此解释说，评估发现，次密接的阳性感染几率较低，约为3.1/10万，以后通过及时判定并管控密接者，能够降低次密接 ???	2022年11月12日 18:57	企业	男	0	0	0	北京	20221112
长今学姐	#广州疫情##广州疫情防控##潮汕女孩在广州# 啥都没得吃，开始想办法整吃的。把鱿鱼都拿出来烤了！真香！ L长今学姐的微博视频 ?	2022年11月12日 18:57	普通用户	女	0	0	0	广东	20221112
股市晏曾	据中国网，在国务院联防联控机制新闻发布会上，对于以后是否会逐步取消集中隔离这一做法的问题，中国疾控中心研究员王丽萍表示，新冠肺炎疫情是一种新发传染病，世界卫生组织宣布新冠疫情是“全球关注的公共卫生事件”仍然还没有终止，对于这样一种新发传染病，从它的危害角度，我们对于新冠病毒感染者的密接人员实施集中隔离，这个措施是对于切断传染病传播途径非常重要的环节，在近三年的抗疫实践中发挥了非常重要的作用。当然，这次二十条优化措施对于密接、高风险区溢出的人员，以及结束闭环作业的高风险岗位从业人员，缩短了集中隔离期限，或者由之前的集中隔离调整为居家隔离或者健康监测，这样的调整是基于我们对病毒新的特点，以及前期边防控、边研究、边总结、边优化的实践，在基于数据、证据的基础上做出的，并不是说集中隔离作用必要性在降低。未来随着病毒的不断变异，对这个疾病的认识不断深入，以及整个国内外疫情形势变化，我们也不排除再对我…	2022年11月12日 18:57	普通用户	男	0	0	0	四川	20221112
獨寵意中人922	#防控疫情人人有责 #商场严格的管理 #盘锦同城 ##快手# @快手 L盘锦贵哥6666的快手视频 ?	2022年11月12日 18:57	普通用户	男	0	0	0	山东	20221112
清河小美柘	疫情防控下，吃是热爱生活的态度 ?	2022年11月12日 18:58	普通用户	女	0	0	0	湖北	20221112
吃荷花的_858	#河北要求决不能任意延长封控时限##张家口疫情防控##宣化疫情##张家口疫情# 你可以的，头就是铁！? 去吧，逆风破浪！ ?	2022年11月12日 18:58	普通用户	女	0	1	11	北京	20221112
半个厨师12824	【澎湃新闻：交通运输部印发《客运场站和交通运输工具新冠肺炎疫情防控工作指南（第九版）》】(分享自@澎湃新闻)#我读澎湃# O交通运输部印发《客运场站和交通运输工具新冠肺炎疫情防控工作指南（第九版）》 ?	2022年11月12日 18:58	普通用户	男	0	0	0	其他	20221112
Dr_任	#国务院联防联控机制发布会#“大家也不要认为现在奥密克戎疫情很轻微，实际上背后是各级防控工作人员付出了艰辛的努力，我们守在了预防的前线，对于后端的诊疗才能够减少相应的压力。另外，一旦一个县、一个区发生疫情，我们往往是以一个地市级城市作为基本应对单元，甚至在有些地方是动用全省的力量，大家相互支援、相互支持，有的时候国家还要派出工作组和重症专业的专家，集中全国的力量来帮助受疫情侵袭的地区度过诊疗方面的挑战和重症患者救治的难关。这样的例子很多，在过去的报道中，我们成功救治了很多有基础疾病的、高龄老人，同样我们背后也是付出了非常艰辛的努力，至少是一个地市乃至一个省资源集成的结果，甚至还包括国家级专家的共同努力。”	2022年11月12日 18:58	名人	男	2	4	15	山东	20221112
zoeyi-Lu	#石家庄疫情##石家庄疫情防控# 有没有主城区高中开学的消息？ ?	2022年11月12日 18:58	普通用户	女	0	8	9	河北	20221112
学会-喝茶	#次密接阳性检出率大概3.1/10万#【#次密接的阳性感染率#大概是3.1/10万，国家疾控局解读部分优化措施】11月12日，在#国务院联防联控机制发布会#上，国家疾控局副局长常继乐介绍，昨天在第九版防控方案基础上的优化二十条措施发布以后，引起了广泛关注。根据大家特别关注的几条，给大家介绍一下为什么要调整。比如说，密切接触者的管理措施，原来的“7+3”是7天集中隔离和3天居家健康监测，改成了“5+3”，即5天集中隔离和3天居家隔离。第九版防控方案是今年6月28号正式发布，第九版实际上是在今年3月份就已经开始有了雏形。元月8号的时候，奥密克戎开始在我国流行，元月份制定出来以后，我们开始制定，到3月份有一个雏形，4月5号到5月5号期间，一个月的时间，我们在全国7个城市对九版的雏形进行了试点。当时在我国流行主要毒株是奥密克戎BA.1和BA.2，当时试点结果是这样的情况，密切接触者的阳性感染者末…	2022年11月12日 18:58	普通用户	女	0	0	1	辽宁	20221112
海龙王leon	今年的双11，天 猫、京 东双大咖都没有公布日成交额，但是：国务院联防联控机制【综发】2022第101号文件（二十条）下发，其中感兴趣的政策调整：?一、不再判定次密接?二、取消“中风险”划定，只划定高低风险?三、高风险以单元、楼栋为单位划定，高风险所在区域的其他地区划定为低风险，不得随意扩大?四、高风险区连续5天未发现新增感染者，降为低风险区，符合解封条件的高风险区及时解封?五、严禁随意封校，停课，停工停产和未经批准阻断交通，随意采取静默管理?六、对典型案例加大曝光力度，形成震慑?七、没有疫情地区严格按照防控第九版规定执行，不再按行政区域开展全员核酸检测，只有在感染来源不明，传播链条不清等底数不明的情况下开展?八、加强政策培训，有力有序推进疫情防控政策调整。 2西宁	2022年11月12日 18:59	普通用户	男	0	0	1	浙江	20221112
陌上落花人Brenda	看到了河北师大的微博超话全校上万人乘坐大巴转运迁移鹿泉隔离的学生仍旧身处险境医科大的年轻人已经出校驰援我不知道这个时代、这场疫情给我们留下了什么……我惶恐又迷失，惊慌又无助…我看着身边的每一张青春洋溢的脸在口罩的包裹下逐渐褪色我们在每一个学期的结束走出校园望着完全陌生的城市又融进麻木的旅人我们没有在餐厅堂食的机会，没有在教室上课的记忆，没有感受季节变换的情绪我怀里抱着哭泣的朋友，我在夜里看着互相依偎的伴侣，我被动地打卡校园骑，我抢不到图书馆的座位，也无法正常地收发快递我们配合防控每日打卡，早起核酸按时上报但是当危险来临时，我们完全无力回击我知道法律了解政策明白制度，我也感激为战疫奔忙的每一个个体可我也知道我们只能年轻一次，我们本该有出游的渴盼和充沛的精力，有纯粹的欢乐和多元的兴趣，就在这个年纪…我更想让人们知道关注封校大学生的精神状态并不只是说说而已这不是我们在高中时代每天奋战十几小时想…	2022年11月12日 18:59	普通用户	女	2	3	52	其他	20221112
小库姐姐	新疆保险业拟对家庭用车商业车险合理延期石榴云/新疆日报讯（记者 王永飞报道）记者从新疆保险行业协会获悉：考虑到本轮疫情时间较长，对家庭自用车造成一定影响，本着共克时艰、商业可持续的原则，新疆保险业拟对静态管理期间符合条件的有效家庭自用车商业车险保单给予合理延期。 新疆保险行业协会相关负责人表示，对脱保3个月以内未使用、未出险的家庭自用车，在商业车险续保时保留无赔款优待；同时，继续按照保险合同约定，对私家车停驶期间面临的自然灾害、车辆被盗、第三方导致车辆受损等风险持续承担保险责任，切实保护广大车险消费者的合法权益。 “目前，在做好疫情防控的基础上，各车险经营机构正全力推进相关具体规则细化、数据对接和系统改造等各项具体工作，广大车主可以及时关注权威媒体报道或向承保机构了解详情。”新疆保险行业协会秘书长周凌说。 同时，对受疫情影响较大的出租、城市公交、长短途客运班线、旅游、租赁等具有营运性质的…	2022年11月12日 18:59	名人	女	1	2	2	新疆	20221112
无问西东cxw	p1 下雨天阴冷，就想喝一杯优乐美p2 6点多早起等车，天都是黑黢黢的p3 疫情防控下的小面馆，不让进去吃p4-5 追剧使我快乐～p6 万州新打造的洪崖洞，棒！ ?	2022年11月12日 18:59	普通用户	女	0	3	0	重庆	20221112
北京人应该知道的北京事	【#北京房山区公布新增涉疫风险点位# ，涉及公交站等，有交集速报告】为了用最短时间遏制疫情扩散、坚决打赢疫情防控阻击战，现将房山区11月12日新增风险点位梳理通报：11月8日4:00左右，青龙湖镇岗上村村南渣土车大院8:12左右，H+精品超市新镇店11月8日-10日7:40左右-17:30左右，H+精品超市新镇店隔壁装修区域11月8日、11日5:50左右，富燕新村东门公交站5:50左右，定制公交118路（京AN5730）（富燕新村东门公交站-六里桥北里公交站）11月8日-12日房山区燕山向阳街道富燕二区5号楼11月9日7:28左右，豫南早点店（阎村路右侧）12:37左右，H+精品超市新镇店11月10日1:00左右，城关街道七公烤翅1:00左右，房山区燕山向阳街道富燕二区小区门口9:30左右，周口店龙泉水站19:43左右，富燕小区西门“燕山医院治安便民综合服务站（华银康）”核酸检测点11月…	2022年11月12日 18:59	名人	男	2	3	41	北京	20221112
李干观世界	#凤凰新闻#【未来的核酸检测怎么做？中疾控答复】新京报讯11月12日，国务院联防联控机制就优化调整疫情防控措施，全力抓好当前疫情防控处置工作举行新闻发布会。东方卫视记者:本次措施优化强调，全员核酸只在疫情底数...O未来的核酸检测怎么做？中疾控答复来自@凤凰新闻客户端 ?	2022年11月12日 18:59	普通用户	男	0	0	0	河南	20221112
医脉通	【#医脉快讯# 】【国家卫健委：#优化后举措能明显缓解隔离资源紧张#和流调压力】#国家卫健委解释为何取消次密接# 12日，在国务院联防联控机制新闻发布会上，国家卫生健康委副主任雷海潮介绍，结合我们对第九版防控方案等政策实施情况的评估结果，经过专家的深入研究和论证，提出了二十条优化完善的政策举措，优化之后的举措能够明显缓解各地疫情处置当中遇到的一些瓶颈和障碍的问题，比如说隔离资源相对比较紧张，隔离房间不足。另外，流调方面压力非常大，流调的人员也相对不足。比如说这次我们取消了对于密接的密接的判定，这在一定程度上可以更好地集中流行病学调查人员的精力和时间，来把风险地区和密接人员的有关调查和风险管控的工作做的更好，能够用更小的代价在尽可能短的时间把疫情控制在最小的范围，平衡好我们疫情防控和经济社会发展之间的关系，所以这样的调整和优化，是基于科学的认识，也是基于循证研究的新的成果，这不是放松，更不…	2022年11月12日 18:59	企业	男	0	0	0	北京	20221112
一骑绝尘的幸福人	前两天新闻播报了说：重庆一医院在明知患者黄码且无核酸情况下，依然及时展开救治。这个热搜也在释放信号新冠以后会逐渐放松，不会要求如此严格。这大概是一个很好的开始。这几天也在密集的发布疫情防控新调整，比如，不再判定密接的密接，无症状不再报道行程等等，相信国家始终把人民的利益放在最前面！也希望逐渐大家可以更有担当，让社会生态更好！	2022年11月12日 19:56	普通用户	女	0	0	0	其他	20221112
陈大嘟她爸	#每天摸鱼打卡##花式摸鱼现场#疫情防控 ?	2022年11月12日 19:56	普通用户	男	0	0	0	安徽	20221112
海洋哥哥来了	王浩：科学精准做好疫情防控各项工作 努力以最小代价实现最大防控效果 O王浩：科学精准做好疫情防控各项工作 努力以最小代价实现最大防控效果 ?	2022年11月12日 19:56	普通用户	男	0	0	0	其他	20221112
大橙子味莓莓	#深圳大学回应#牛，深圳一线城市也开始如此了吗，这还没到过年呢，要是过年深圳可以管控好疫情防控吗，还是说要换领导了@深圳大学 ?	2022年11月12日 19:56	普通用户	女	0	0	0	其他	20221112
南衍mancan	#中疾控回应是否会逐步取消集中隔离#对疫情防控恐惧已经超过疫情本身 看看我们一命乌呼cp吧 ?	2022年11月12日 19:56	普通用户	女	0	0	8	其他	20221112
森林小清新00	优化疫情防控！这些措施你应该知道 ?	2022年11月12日 19:56	普通用户	女	0	0	0	安徽	20221112
清远广播电视台	清城区20家医疗机构、5家美容理发店被停业整顿 #疫情防控##清远疫情# ???	2022年11月12日 19:56	普通用户	男	0	0	0	广东	20221112
狐狸仔v	#深圳大学回应#每天都在出疫情防控新规章，每天都在出事，亡羊补牢的前提是面对的不是千疮百孔，补洞用的也不用的糯米纸。 ?	2022年11月12日 19:57	普通用户	女	0	0	2	其他	20221112
高涛是谁	疫情防控似乎成了一个万用挡箭牌，黑龙江两起“疫情防控”行为都被破了“防”。乳山市城区街道办事处，你的这个“按照要求”“开展疫情防控”，我想试试能不破了你的“防”。 ?	2022年11月12日 19:57	名人	男	0	0	0	山东	20221112
云中雨燕52427	《黑龙江肇州县：坚决杜绝“扫码事件”等不当执法再次发生》11月12日，黑龙江省大庆市肇州县应对新冠肺炎疫情领导小组暨县疫情防控指挥部调度会议召开。此次会议上，提到要深刻汲取县市场监督管理局干部执法不当事件教训。O网页链接 ?	2022年11月12日 19:57	普通用户	男	0	0	0	其他	20221112
Gounun经典	【#官方回应未来是否会全面放开#】11月12日，在国务院联防联控机制新闻发布会上，国家卫生健康委副主任雷海潮表示：总的来说，我们要建设符合总体国家安全观要求的，并且能够适应公共卫生安全形势的强大医疗卫生服务体系。今后我们还将继续坚持稳中求进的工作基调，按照“走小步、不停步”，根据病毒变异的特点和临床治疗的实践认识，以及我们国家防控能力的改善和提升，来因时因势优化完善和调整防控举措，切实维护好人民群众的生命安全和身体健康，统筹好疫情防控和经济社会发展。全文↓↓(中国网) O二十条措施是否意味着不久的将来会全面放开？官方回应	2022年11月12日 19:57	名人	男	0	0	0	陕西	20221112
天山之子2021	疫情非洪水猛兽，但危害程度决不亚于洪水猛兽，人人都应积极做好疫情防控工作，坚决将疫情危害控制到最小，直至完全消失。 ?	2022年11月12日 19:57	普通用户	男	0	0	0	其他	20221112
姆们说	#姆们说# 【#北京新增98例感染者详情#】11月12日，在北京市新型冠状病毒肺炎疫情防控工作第411场新闻发布会上，市疾控中心副主任刘晓峰介绍，12日0时至15时，新增本土新冠肺炎病毒感染者98例，其中，隔离观察人员92例、社会面筛查人员6例。详情——社会面筛查感染者1116：通过社会面核酸筛查发现，现住朝阳区康营家园11号楼。11月12日诊断为确诊病例，临床分型为轻型。感染者1144：通过社会面核酸筛查发现，现住朝阳区十八里店乡绿洲家园小区31号楼。11月12日诊断为确诊病例，临床分型为轻型。感染者1148：通过社会面核酸筛查发现，现住朝阳区望京街道精英家园。11月12日诊断为确诊病例，临床分型为普通型。感染者1161：通过社会面核酸筛查发现，现住昌平区南口镇龙虎台村。11月12日诊断为确诊病例，临床分型为轻型。感染者1162：通过社会面核酸筛查发现，现住昌平区龙泽园街道龙跃苑一区3…	2022年11月12日 19:57	名人	女	1	0	3	北京	20221112
于晓攀	#次密接的阳性感染率#这是最专业的问答，用数据说话！疫情防控既要科学，也要算算经济账，这是全面放开的前奏吗？绝对不是，这是进一步提升防控的科学性和精准性，而不是放松防控，更不是“躺平”的前兆。我们??应该是全球疫情防控做得最好的国家。在很多国家选择“共存”的解决方法下来看，我们克服种种困难，不断调整优化防控举措，不断提升防控的科学精准水平，是本着对老百姓生命安全负责的初衷。毕竟，我国人口规模巨大，尤其是老年人口在我国占比较大，而且我们的医疗卫生资源总量上也是相对不足的，并且在地区之间、城乡之间分布也不够均衡。现在全国各地经济压力不断增大，这是一次防控与发展的再平衡，做为个人而言，打好疫苗，不扎堆，常备酒精消杀，才是规避达尔文时刻的最佳方案。#今日灼见# L于晓攀的微博视频	2022年11月12日 19:58	名人	男	38	53	151	天津	20221112
追星小浪仔	#解读二十条疫情防控优化新措施##次密接的阳性感染率# 中国疾控中心：未来不排除再对隔离措施进行进一步优化调整... L追星小浪仔的微博视频 ?	2022年11月12日 19:58	名人	男	0	0	1	北京	20221112
阳子哥滴麻	关于进一步优化新冠肺炎疫情防控措施 科学精准做好防控工作的通知 O关于进一步优化新冠肺炎疫情防控措施 科学精准做好防控工作的通知 ?	2022年11月12日 19:58	中高级达人	女	0	0	0	湖北	20221112
芝麻开花	李少莉正常上班了？很多人发这个图片！不知道是真是假？看她这一个图片，确实也能感觉到她作为一个五十多岁的大妈，一点都不像，这次上班，看来了是耳钉和围巾都不戴了！有些时候，女人爱美也是天性，只要你来路正，谁说也无所谓，按理说她一个局级干部，戴个几万元的东西也买得起！本来是参加疫情防控发布会这样的场合，看来是想展示一下自己的漂亮，这都无可厚非！也可以理解，但是，过度炒作这个风气相当不好，肯定会给她的工作生活带来一些困扰，但是没有办法，网络舆情都有它的周期，下一个热点出来了，人们也就慢慢忘记了！	2022年11月12日 19:58	名人	女	0	1	5	其他	20221112
腾讯1200元真不算高	【#官方回应未来是否会全面放开#】11月12日，在国务院联防联控机制新闻发布会上，国家卫生健康委副主任雷海潮表示：总的来说，我们要建设符合总体国家安全观要求的，并且能够适应公共卫生安全形势的强大医疗卫生服务体系。今后我们还将继续坚持稳中求进的工作基调，按照“走小步、不停步”，根据病毒变异的特点和临床治疗的实践认识，以及我们国家防控能力的改善和提升，来因时因势优化完善和调整防控举措，切实维护好人民群众的生命安全和身体健康，统筹好疫情防控和经济社会发展。全文↓↓(中国网) O二十条措施是否意味着不久的将来会全面放开？官方回应	2022年11月12日 19:58	普通用户	男	0	0	0	北京	20221112
青城观察	【实时发布：呼和浩特对标“二十条措施” 将及时调整优化前期不当做法 回应群众关切】11月12日，呼和浩特召开第72场疫情防控新闻发布会，呼和浩特市人民政府副市长徐守冀就呼和浩特市如何落实国务院联防联控机制发布的《关于进一步优化新冠肺炎疫情防控措施 科学精准做好防控工作的通知》工作，做了介绍。徐守冀说，“二十条措施”与此前疫情防控措施相比变化不少。但抗疫的核心理念、抗疫手段并没有变，精准防控、动态清零的方针也没有变，必要的防疫举措没有放松。呼和浩特市将严格对标对表“二十条措施”，细化各项防控举措。对群众反映的各类问题和诉求，特别是对于前期一些不当做法，将及时调整优化，全力推动问题解决，回应群众关切。#呼和浩特防控疫情第一线##内蒙古疫情速报#	2022年11月12日 19:58	普通用户	男	0	0	1	内蒙古	20221112
YY源源源源源	#易烊千玺 没来#易烊千玺没来但是带着作品来啦～遵守疫情防控，人人有责 ?	2022年11月12日 19:59	普通用户	女	0	0	0	其他	20221112
永州零距离	#永州# 【疫情防控，零陵区开启41个“家门口”保供点】11月11日上午9点，永州市零陵区日升社区的工作人员将市民在线上下单的菜品配送到居民家中。 L永州发布的微博视频 ?	2022年11月12日 19:59	名人	男	0	2	3	湖南	20221112
韩东言	【国家卫健委：#二十条优化措施不是躺平#】#国家卫健委回应二十条优化措施# 12日，国务院联防联控机制发布会上，国家卫生健康委新闻发言人、宣传司副司长米锋表示，二十条优化措施是对第九版防控方案的完善，不是放松防控，更不是放开、“躺平”，而是为了进一步提升防控的科学性、精准性，是为了最大程度保护人民生命安全和身体健康，最大限度减少疫情对经济社会发展的影响。 L中国新闻社的微博视频	2022年11月12日 19:59	名人	男	4	7	15	辽宁	20221112
杭州微博城事	#浙疫战我们能赢# 【11月12日0-19时，杭州新增1例新冠病毒无症状感染者，集中隔离点检出。】无症状感染者1：11月9日报告的无症状感染者2的密接，集中隔离点检出。目前该人员已闭环转运至定点医院隔离，情况稳定。希望广大市民积极配合疫情防控工作，坚持勤洗手、戴口罩、常通风、公筷制、“一米线”、咳嗽礼仪、清洁消毒等良好卫生习惯和合理膳食、适量运动等健康生活方式，自觉提高健康素养和自我防护能力，配合做好风险排查、核酸检测等防控措施，保持自我健康管理意识。省外来杭返杭人员，要提前主动向所在社区报备，可通过下方小程序进行申报，建议在抵杭前24小时内完成报备，并配合落实相应的疫情防控措施。via：@杭州发布	2022年11月12日 19:59	名人	男	0	1	3	浙江	20221112
#NAME?	由于哈尔滨防疫违反国家“防疫九不准”和最新的“防疫20条”规定，对内蒙古返哈一人“一刀切”，我从无疫情的海拉尔回家实现“点对点、手拉手”小汽车回家“居家隔离7天”，等车来我的时候我还在想我穿个防护服坐着120，拎着四大兜草原羊肉是不是有点尴尬呢，没想到这个小车缓解了所有的尴尬。我很不理解为啥违反国家防疫的新规定，一起回来的同事社区还要求集中隔离7天，而我自己的车就在哈站停车场，我完全可以一个人无任何接触的回家隔离，非得不让走，在出站口任何隔离的情况下等了半个多小时车来接我，而我的同事已经报备完五个多小时还没有人来接他，据说要等到半夜隔离宾馆出去一波人再接他，而他明明也具备居家隔离的条件也不可以。这样的浪费公共资源过度的进行防疫真的对么，并不理解。#哈尔滨疫情##优化疫情防控的20条措施#	2022年11月12日 20:55	普通用户	男	4	52	114	黑龙江	20221112
给我减	去tm的疫情防控，再tm这样子下去，就要逼死每个人，这群领导全tm去死吧 ?	2022年11月12日 20:56	普通用户	女	0	1	0	辽宁	20221112
快兰斯24小时财经直播2	实时播报：【黑龙江肇州县：坚决杜绝“扫码事件”等不当执法再次发生】黑龙江省大庆市肇州县应对新冠肺炎疫情领导小组暨县疫情防控指挥部调度会议召开。此次会议上，提到要深刻汲取县市场监督管理局干部执法不当事件教训。据肇州县政府官网消息称，针对肇州县市场监督管理局干部执法不当事件提出，要深刻汲取教训，举一反三，文明执法、规范执法，学会换位思考，耐心细致周到做好疫情防控工作，坚决杜绝此类事件再次发生。此前，肇州县一家奶茶店疑因没先说“进店扫码”被勒令关闭，引发舆论关注。 （澎湃新闻）	2022年11月12日 20:56	普通用户	男	4	2	2	广东	20221112
执象以求	新华时评：扎实落实二十条优化措施 科学精准做好疫情防控 O新华时评：扎实落实二十条优化措施 科学精准做好疫情防控 ?	2022年11月12日 20:56	普通用户	男	0	0	0	海外	20221112
GisselleZxx	真的是看不得 因为yiqing过度防控导致的悲剧 简直是太多了 每次看到都觉得很难过也很无奈未经他人苦 莫劝他人善 我们也没资格去劝那些痛苦的人都坚强坚持 太多人没有办法在新冠这个大头衔下维持基本的生活 一个剥夺最基本生活希望的现状 怎么劝他们坚强的活下去呢更何况还有冰冷的基层防疫 如社区 那些因为不放通行四个字没法及时送医的老人去世 孕妇流产 又有谁能为他们负责 这不就是犯罪 不就是变相刽子手吗 这不比疫情的后果更伤害一个普通的家庭吗随着一次又一次封控 我本越来越麻木于听到再次封控居家的消息 尽量让自己保持平静 没有太大的情绪波动 但每每看到那些别人的故事 更确切的说是别人的真实生活 我还是非常难过 我想在不同问题同时涌现的当下 灵活化人性化应该是不容置疑的该放在第一位的吧	2022年11月12日 20:56	中高级达人	女	0	1	3	重庆	20221112
林荫公益	#林荫未来训练营# 睿远林荫未来训练营｜医学方向:大医精诚，大爱无疆 为响应当前疫情防控政策，持续探索线上线下结合的教育公益模式，睿远“林荫未来”青年成才公益训练营已于2022年7月25日-7月31日在云端圆满举办。本届训练营共开设15个学科方向，吸收近200名高中学子，招募30名优秀朋辈导师展开交流。在营期间，营员与导师通过核心课程、专题课程、圆桌论坛、学子讲座等多种形式实现知识沟通与心灵交互，以此帮助教育资源欠发达县域的高中学子拓展专业兴趣、寻找职业方向，促进教育资源的公平分配和均衡发展， 在医学方向的课程中，来自川北医学院的张翎纭和来自四川大学的高菁鸿联合搭档，以鼓励学员们坚持医学初心，帮助大家了解医学专业和医生职业生涯为目的，用耐心的交流和鼓励，带领大家探索医学的奥秘，在云端放飞医学梦想。#公益讲座# @微公益@中国大学生在线 @人人公益节 @腾讯公益 @澎湃新闻 @新京报 @人…	2022年11月12日 20:56	企业	女	0	0	1	四川	20221112
Imorangeeee	#广州 解封#坐标小谷围 连续几天没有疫情 为什么大学生就要被封在学校里 麻烦明天快点解封 不要再一刀切 大学生没有人权吗！#广州疫情防控##广州疫情##广州##广州大学生##封校# @健康广州 @健康广东 @广州番禺发布 ?	2022年11月12日 20:56	普通用户	女	0	1	0	其他	20221112
涂世创2022	#官方回应防疫不久的将来是否全面放开#国家卫生健康委副主任雷海潮在今天的新闻发布会上说，我们国家是一个拥有14亿人口的大国，并且老龄人口众多，需要关心关爱的脆弱人群的基数也比较大。我们国家又面临着发展既不充分也不均衡的问题，地区之间、城乡之间差异比较大，就医疗卫生服务的资源来看，我们总量上也是相对不足的，目前我们国家的医疗床位经过这些年的有序发展，每千人口的医疗床位达到6.7张，每10万人口的重症医疗床位才不到4张，这些指标与发达国家之间还是有不少差距的，这就是我们的国情，也是卫生方面的实际情况。所以在应对新冠肺炎疫情过程中，我们一直强调要加强能力建设，要加强各方面的资源储备，包括人力、床位、药物、疫苗，这是一个综合性的防控安排，目的就是统筹好疫情防控和日常医疗服务保障之间的关系。另外，我们在定点医院、亚定点医院和方舱医院的建设方面，都作出了一系列规划，也提出了一系列设置要求。比如说，我…	2022年11月12日 20:56	名人	男	0	3	1	其他	20221112
琶洲西小哥	黄埔涌今日垂钓客#广州疫情防控##广州海珠区疫情防控# 听一位博主说，某地因疫情封控，结果渔具卖到脱销。广州是不是也是这样？ 2广州·海珠区 ?	2022年11月12日 20:57	普通用户	女	1	2	2	广东	20221112
山西liutao248	疫情防控在家没办法啊 L山西liutao248的微博视频 ?	2022年11月12日 20:57	普通用户	男	0	0	0	山西	20221112
水之湄1011	联播+ | 如何进一步优化疫情防控？总书记主持会议研究部署@QQ浏览器 O网页链接 ?	2022年11月12日 20:57	普通用户	女	0	0	0	其他	20221112
神龙2685578010	我分享了『优化防控二十条｜决不能造成放松疫情防控，甚至放开、“躺平”的误读』O优化防控二十条｜决不能造成放松疫情防控，甚至放开、“躺平”的误读 ?	2022年11月12日 20:57	中高级达人	男	0	0	0	湖南	20221112
阿柏柏白	封校封校哈哈哈哈哈哈哈哈哈哈哈哈哈哈哈哈哈哈哈哈哈哈哈哈哈哈哈哈哈哈哈哈#广元疫情##广元##广元疫情防控# 想死 ?	2022年11月12日 20:57	普通用户	男	0	0	13	其他	20221112
兰考县正能量传播中心	兰考县市场监管局持续加强市场价格监督检查近期，我县周边疫情防控形势复杂严峻，为保供稳价维护全县良好市场价格秩序，兰考县市场监管局持续加强开展价格市场监督检查。党组书记、局长刘宪立，副书记、副局长付雷、局领导李明辉多次带领执法队、价监科、监管所等业务股室，深入商超、新发地农贸市场等场所多举措检查疫情防控和民生商品价格执行情况。一是加大宣传力度。根据相关法律法规，对我县广大经营者提出关于市场价格行为提醒告诫，倡导诚信经营，合理追求利润，积极保障市场供应。二是强化监督管理。每天紧紧围绕粮、油、肉、菜、蛋、奶等生活必需品和口罩、消毒液、药品等防疫物资开展价格监督检查，及时了解源头批发价格、查看供应情况，抽查销售记录，不断规范各经营店所售商品明码标价行为，对违反明码标价规定的责令其限期改正。 三是加强监管合力。充分发挥行业协会、“12315”平台、社会舆论监督等作用，倡议保供保稳、人人有责。同时，…	2022年11月12日 20:57	普通用户	男	0	0	0	河南	20221112
岁月流转星移无痕	海珠区疫情防控的效果在进一步显现，最新的实时传播指数（Rt）已降到了1.6，但由于体量大，仍处于高位平台期；荔湾区的实时传播指数（Rt）也在连续5天上涨后，由2.9回落至2.7；另外，番禺区的上涨势头这两天也开始得到遏制，实时传播指数（Rt）由3.0降至2.7。 ?	2022年11月12日 20:57	普通用户	男	0	0	2	其他	20221112
武功爆料	【#重庆市卫健委致孕产妇的一封信# 提供就诊建议】11月11日0—24时，#重庆新增本土确诊160例无症状1081例#。#重庆疫情防控# 据重庆发布，11月11日，重庆市卫生健康委发布致广大孕产妇的一封信，提供相关健康提示和就诊建议。信中称，孕产妇特别是妊娠风险评估为“橙色”“红色”“紫色”的，如果自感身体不适或者居家隔离遇到困难，及时致电您的产检机构或者当地妇幼保健机构，与相关医护人员取得联系，寻求帮助。如果孕产妇在封控或者管控区，请及时主动向社区报备妊娠状态，以便在遇到特殊情况时能够获得及时救助和就诊服务。普通孕产妇根据需求就近就诊，减少跨区域流动。妊娠风险评估为“绿色”“黄色”的，可以在医生的指导下，根据孕周合理安排产检，如无特殊情况可适当延后产检时间，自行在家监测胎儿宫内情况(如：自数胎动或者电子胎心监护仪等)。信中提示了几个就医的关键节点：（1）NT检查(11-14周)、中期唐…	2022年11月12日 20:58	普通用户	男	0	0	0	陕西	20221112
浮云还在飘飘	【实话实说37】1.考虑问题比较细致的人，往往在深思熟虑之后做出了错误的决定。2.现代社会，你真心帮过的人，大多不会用真情回报你。3.疫情防控二十条颁布之后，有些地方照样我行我素······4.再近的关系，一旦蒙上利益的身影，彼此就会慢慢疏远。5.即便是一奶同胞，长大各自成家以后，再也不会有小时候的亲密关系了。6.发小毕竟是小，长大以后，为了各自的利益，彼此之间的关系会越来越远。7.在今天这个社会，能一直记着你好的人越来越少了。8.社会腐败与倒退，甚至民风的扭曲，大多发生在县域及其以下。9.幸福=“土”、“￥”、“衣”和“一口田”，幸福就是：有安身立命的一块地，有点钱，有衣穿，有一份事业可耕耘。	2022年11月12日 20:58	普通用户	男	0	0	0	河南	20221112
用户7405405916	海南召开会议贯彻落实全国新冠肺炎疫情防控工作电视电话会议精神 沈晓明作批示 冯飞讲话 O海南召开会议贯彻落实全国新冠肺炎疫情防控工作电视电话会议精神 沈晓明作批示 冯飞讲话 ?	2022年11月12日 20:58	普通用户	男	0	0	0	其他	20221112
多学1min老公会不同	#秦皇岛疫情防控#每日一问快递通了吗？今天刚有一个商家说不能发货模拟卷全退了..... ?	2022年11月12日 20:58	普通用户	女	0	0	2	江苏	20221112
是个努力学习的美女	iPad 到了两三天了，买的保护壳和钢化膜被疫情防控了烦死了 ?	2022年11月12日 20:58	普通用户	女	0	0	0	山东	20221112
0勤奋的问号0	#哈尔滨疫情##哈尔滨# 哈市防控已经有了新变化，今天开始封控的都是单元和楼栋了，不知道大家发现没有。 ?	2022年11月12日 20:58	名人	女	0	2	3	黑龙江	20221112
Beautygeg	刷一晚上石家庄疫情视频好怀念石家庄啊即使有疫情还是很想回去虽然上学的时候疫情防控做法很一般 ?	2022年11月12日 20:59	普通用户	女	0	6	3	山东	20221112
无语伦比的时候	第四日，没有解除的消息，明天第五天了。昨晚连夜上门派送蔬菜包，志愿者物管们干到3点多订购的10元蔬菜包也到了，冰箱放不下啦，业主们开始在裙里分享各种自制美食祈愿周一可以顺利解封? YQ期间做减脂餐有点难#广州疫情防控# ?	2022年11月12日 20:59	普通用户	女	0	4	0	其他	20221112
Chen_YongJun	11月6日在陆良考完试，做完核酸才放行，回到家泸西，才知道是妈妈的生日，感觉妈也老了，自己也老了，陪爸爸妈妈一晚上。11月7日办完事情，下午18点出发，到罗后19点左右，收费站也检查了健康码行程码，也就放行。11月8日下午就听到泸西有疫情，只是感觉有点幸运，还好回罗了，慢哈就着在家了。（也抽时间克做了个核酸，说心里话，还是有点担忧的）。11月9日就看到老师在群里排查有无最近回过泸西的，自己也配合老师上报登记了，没多久社区的也就打电话来核实情况，告知做核酸，居家。11月10日看着疫情信息，泸西在开始封城了，家人孩子也全部克做了个核酸，正常，姑娘感觉有点咳。11月11日泸西疫情数据在增，我的心在咚咚咚的，怕自己害了一个城。11月12日泸西开始停业关门，疫情数据在增，感觉自己还是幸运的，核酸结果一直正常，下午说带姑娘克找熊医生看看脖子，到了医院，看了健康码行程码，不让我进，说疫情防控，赶紧回家…	2022年11月12日 20:59	普通用户	男	0	2	0	云南	20221112
bahedanguli	向抗疫一线人员致敬他们说“在疫情中坚守初心，在防控中担当使命。”哪有什么时间静好，只不过是有人替我们负重前行!向抗疫一线人员致敬! ?	2022年11月12日 21:56	普通用户	女	0	0	0	新疆	20221112
江都人	泰州要闻丨朱立凡在全市疫情防控工作电视电话会议上强调：更加科学精准做好疫情防控各项工作 O泰州要闻丨朱立凡在全市疫情防控工作电视电话会议上强调：更加科学精准做好疫情防控各项工作 ?	2022年11月12日 21:56	普通用户	男	0	0	0	江苏	20221112
叫我猫哥行不行	#疫情防控# 自上次沈阳回京已有10天。后天又要开启下一轮出差了，天津，西安，太原。。都是防控一刀切的大户。估计无法正常回来北京了，希望一切都能顺利。 2北京·新城望泉寺公租房 ?	2022年11月12日 21:56	普通用户	男	0	5	4	北京	20221112
想想看走走瞧	《坚决打赢常态化疫情防控攻坚战》会议深刻分析当前疫情防控形势，对科学精准做好疫情防控各项工作、坚决打赢常态化疫情防控攻坚战提出明确要求。O网页链接 高效统筹疫情防控和经济社会发展，“精准”是道必答题。要进一步提高政治站位，充分认识优化调整防控措施不是放松防控，更不是放开、“躺平”，而是适应疫情防控新形势和新冠病毒变异的新特点，坚持既定的防控策略和方针，进一步提升防控的科学性、精准性。	2022年11月12日 21:57	普通用户	女	0	0	0	北京	20221112
一一依775	疫情防控、人人有责，安全你我他。 ?	2022年11月12日 21:57	普通用户	女	0	0	0	其他	20221112
微暖200310	国务院联防联控机制发布进一步优化疫情防控工作措施_新闻频道_央视网(cctv.com) O国务院联防联控机制发布进一步优化疫情防控工作措施 ?	2022年11月12日 21:57	普通用户	女	0	0	0	新疆	20221112
加菲niuniu	时隔一个月 我终于出来啦 。今天去医院?看了祥?疫情防控没有进去，看到他还活蹦乱跳的就放心了。打了耳骨钉，和?实现诺言，还吃了可爱的儿童套餐，也吃到了心心念念的铁锅炖?，总之是开心的一天！！ ?	2022年11月12日 21:58	普通用户	女	0	2	2	宁夏	20221112
中访网财观	【北京：即日起调整密切接触者和入境人员的隔离期限】11月12日，在北京市新型冠状病毒肺炎疫情防控工作第411场新闻发布会上，市委宣传部副部长、市政府新闻办主任、市政府新闻发言人徐和建介绍，11月11日，国务院联防联控机制发布了《关于进一步优化新冠肺炎疫情防控措施 科学精准做好防控工作的通知》。北京市坚决贯彻落实通知精神，从今日起调整密切接触者和入境人员的隔离期限，不再甄别密接的密接，#中疾控回应是否会逐步取消集中隔离#O网页链接 L七环视频的微博视频	2022年11月12日 21:58	企业	男	0	0	0	四川	20221112
中访网财观	【广州:推动“20条”落地，16527名次密接解除隔离】11月12日下午，广州市卫生健康委副主任、新闻发言人张屹在市疫情防控新闻发布会上介绍，截至目前，全市已对集中隔离期满5天、核酸检测结果阴性的5094名本地密切接触者和7252名入境人员有序解除集中隔离，闭环转入社区管理，落实3天居家隔离，非就医等紧急情况不得外出；同时，对16527名次密接解除隔离。”#中疾控回应是否会逐步取消集中隔离#O网页链接 L七环视频的微博视频	2022年11月12日 21:58	企业	男	0	0	0	四川	20221112
司月天一999	打卡第1881天。小雨转阴天。?关注疫情防控①截至今天11月12日11：14分：郑州市新增本土新冠病毒确诊病例106+2051例/河南省新增107+2057例/上海市新增0+9例。②郑州二砂文化创意园不再作为方舱医院(医学观察点)建设。③★上海自2022年11月13日零时起，静安区的2个风险区将解除管控；★上海松江静安宝山区的3个区域新划为疫情高风险区。全天，在学校翻转校园每天健康报备和上报核酸检测采样截图；在办公楼西侧做核酸检测采样；学部再次转发《省教育厅关于组织申报2023年河南省教师教育课程改革研究项目的通知》（网上提交材料截止时间为11月21日）；学校下发关于规范专利申请相关问题的通知；学部校友心系母校，纷纷捐献抗疫物资！与GC学院yjb电话谈学校住房事项；与yl&gqx微信闲聊购房事项。晚上，散步；观看电视剧（黑冰）。 2郑州·黄河众创咖啡	2022年11月12日 21:58	普通用户	男	0	0	2	河南	20221112
战将妖哥	【#12306更新进京购票失败求助方法#】11月12日，在北京市新型冠状病毒肺炎疫情防控工作第411场新闻发布会上，本市宣布启动长期滞留京外人员专项救济，梳理京外风险县域旅居史人员情况，推送解除弹窗限制、购票限制，昨晚24时已生效。主动对接、梳理滞留京外一个月以上、且有返京意愿人员，及时推送给进返京人员服务系统，及时处理。北京日报记者拨打12306铁路购票热线，语音提示已经更新：根据首都严格进京管理联防联控机制要求，北京健康宝弹窗或异常旅客不得进京，违反进京管控规定将承担防疫法律责任。如您在购买车票时，遇系统提示出票失败，您暂不可购票进京时，请通过12306手机APP填写限制购票求助信息，系统会及时反馈有关部门，逐人开展数据核查核验，经有关部门核验确无异常的，将解除进京购票限制，即可正常购票，请您耐心等待审核结果。您也可登录12306网站、手机APP查看防疫出行相关信息，严格遵守疫情防控…	2022年11月12日 21:59	普通用户	男	0	0	5	浙江	20221112
草莓牛奶布丁T	11月2日 中午黑三（做之前抗原正常）11月3日 黑三异常 晚上被拉走隔离 （没有任何不舒服的症状） （要求复核不准 原因是单人单管）11月5日 凌晨出仓回家 （两次阴性 无症状）11月6日 晚上麻麻发烧11月9日-11月11日 我连续三晚发烧39度 目前症状是嗓子疼 鼻塞 今晚是否发烧还未知好几天没做核算了 自测抗原异常 不出意外中奖了 前前后后断断续续购药花了小一千 令我疑惑费解的是 现在有了症状是潜伏期长才爆发 还是在隔离点交叉感染上了#乌鲁木齐疫情防控#	2022年11月12日 21:59	普通用户	女	0	2	1	海外	20221112
老生阿泰	今，下午，驰赴【深铁璟城】，以“发现美好，传播价值”为宗旨的#DAO深圳道｜大咖一线走读# 活动，花开二度。众位大咖实地考察体验，围绕“优居重磅砝码，宝安中学落户松岗”的题旨，展开一场沙龙。大咖各取视角，各秉专业，各抒见解，热议风生，对TOD人居大城的丰盛生活，对名校落户的教育加持，对国企深铁的民生担当，对美好生活的自在向往，燃起满场粉丝的浓烈兴趣。《深圳传》著作人@老亨 现场题签赠书，将气氛推向高潮。沙龙对话，金句迭出。@邓志旺博士 指出，松岗作为深圳西部中心核心区，正在发生巨大变化。【深铁璟城】，深铁置业“轨道+物业”模式的标杆之作，助力松岗巨变，满足更多家庭对品质生活的追求。炮爷@立人立言 煽情言说，地产新时代，深铁传递爱。深铁璟城完美契合了投资置业须遵循的三“名”原则：名牌（大品牌）、名城（TOD大城）、名校（宝中落户松岗）。网红博主@戎青青 ，出语如诗：在深铁，我们看到了深圳的…	2022年11月12日 21:59	名人	男	18	8	5	广东	20221112
唔咪唔咪啦	#河北师大疫情# 最近从各个渠道了解到很多关于母校疫情的很多消息，真的非常担心朋友老师和学弟学妹们！在师大生活了四年，从大二疫情开始，学校的疫情防控工作一直很严格，现在还经常和同学说，我都是开学进去放假出来，一直如此，请假需要导员学院学校三连批，还有党员值班巡墙等，一直觉得学校里真的好安全。现在为什么会这样，我真的不理解? 去年也是这个时候吧，因为教资考试，学校里有几十个密接，记得那天晚上紧急通知我们要搬书离开图书馆，回寝室隔离，我们寝室有些人心惶惶，更多的是觉得回寝室学习没有效率，影响考研吧，没有觉得疫情离自己有多近。大家来帮我搬书嘛，站在图书馆台阶上远远看去，密密麻麻的学生在排队做核酸，还伴随着喇叭播报，请大家注意防控什么的，还和畅畅开玩笑说，有看《流浪地球》的那个感觉了，后来在宿舍隔离，物资供应也都很好，我还在阳台晒橘子皮，还可以下楼活动打羽毛球，去操场遛弯，拍一些视频记录生活，就…	2022年11月12日 21:59	普通用户	女	0	4	21	河北	20221112
何进击	O速览！优化疫情防控措施要点版来了速览！优化疫情防控措施要点版来了 @环球时报 @广西城市网 @中国之声 @环球时报 @广西城市网 @中国经济网 @孟庭苇 @广西城市网 @中国大学生在线 @南宁发布 @南宁晚报 ????@赵雅芝 @劉嘉玲 @梁朝偉 @陳法蓉 ????@杨幂 ????@王艳 @王心凌 @杨紫 ???? @王才亮律师 @迟夙生律师	2022年11月12日 21:59	名人	男	0	0	0	广西	20221112
旗帜飞扬爱生活	【#卫健委解释疫情防控政策调整原因#：让数据说话！信息越透明越好！】#优化防控工作的二十条措施# 1、次密接感染率为10万分之3.1，很低，因此管控密接即可，次密接不再集中管控；2、奥密克戎潜伏期最长8天，因此入境人员5+3足够了；3、原中风险区阳性检出率为10万分之3，同样不应封闭管控，因此取消中风险区等级；4、高风险区外溢人员，阳性率10万分之4.9，不算很高，且阳性基本7天内都会显现；但风险区发布有不及时情况，因此仍需隔离，只是由集中改居家；5、高风险闭环人员，如果严格执行闭环管理措施，阳性率只有10万分之1.6，因此解除闭环后可只需5天居家健康监测；6、对于入境人员，如果首次核酸Ct>35，很大概率是既往感染，因此这部分人不一概判为病例，而是个案处理。总之，所有#疫情防控# 政策调整都有数据依据，都是统筹风险与生产生活质量后的结果。#亿点曝光计划#	2022年11月12日 21:59	名人	男	1	1	2	上海	20221112
法人杂志	【“奶茶店先欢迎后扫码被关停”，当地通报！】11月11日，网上出现反映黑龙江省大庆市肇州县市场监督管理局工作人员执法不当的信息。11日晚，肇州县人民政府网站发布《关于肇州县市场监督管理局干部执法不当问题的调查处理情况通报》。通报指出，经查，2022年11月10日9时54分，肇州县市场监督管理局王某某等3名工作人员对县城内营业场所某奶茶店疫情防控情况开展执法检查。奶茶店服务员对进店三名执法人员说“欢迎光临，扫一下码”，执法人员称“说晚了，第一句就应该说扫码”。随后亮明身份，系市场监管局工作人员，认定该奶茶店没有严格执行扫码、验码规定，勒令奶茶店关停一天。事件发生后，王某某深刻认识到自身错误的严重性，已经当面向奶茶店经营者道歉，并取得了谅解。鉴于王某某等人在执法检查过程中，执法不规范，方法简单粗暴，态度生硬，以商家没有第一时间要求扫码为由故意刁难，以检查为名滥用职权，在社会上造成严重不良影响…	2022年11月12日 21:59	普通用户	男	0	0	0	北京	20221112
这里是仔仔的第二个微博	新疆喀什地区新增25例无症状感染者【来源：每日经济新闻 图片来源：红星新闻】新疆喀什地区疫情防控工作指挥部通报：11月12日，喀什地区新增25例无症状感染者，其中喀什市8例、莎车县8例、叶城县9例，均为重点人员核酸筛查中发现，已闭环转运至定点医疗机构接受隔离医学观察。目前，流调溯源、密切接触人员的排查等工作已全面展开，各项应急处置正在有序推进。（央视新闻）每日经济新闻	2022年11月12日 21:59	普通用户	女	0	0	0	其他	20221112
遵义好房子网	【石榴直播丨乌鲁木齐市疫情防控新闻发布】11月12日，乌鲁木齐市人民政府新闻办公室召开疫情防控工作新闻发布会介绍有关情况，石榴云客户端、天山网对发布会进行直播，敬请关注。L天山网的微博视频 ???	2022年11月12日 21:59	普通用户	男	0	0	0	贵州	20221112
战将妖哥	【#重庆市卫健委致孕产妇的一封信# 提供就诊建议】11月11日0—24时，#重庆新增本土确诊160例无症状1081例#。#重庆疫情防控# 据重庆发布，11月11日，重庆市卫生健康委发布致广大孕产妇的一封信，提供相关健康提示和就诊建议。信中称，孕产妇特别是妊娠风险评估为“橙色”“红色”“紫色”的，如果自感身体不适或者居家隔离遇到困难，及时致电您的产检机构或者当地妇幼保健机构，与相关医护人员取得联系，寻求帮助。如果孕产妇在封控或者管控区，请及时主动向社区报备妊娠状态，以便在遇到特殊情况时能够获得及时救助和就诊服务。普通孕产妇根据需求就近就诊，减少跨区域流动。妊娠风险评估为“绿色”“黄色”的，可以在医生的指导下，根据孕周合理安排产检，如无特殊情况可适当延后产检时间，自行在家监测胎儿宫内情况(如：自数胎动或者电子胎心监护仪等)。信中提示了几个就医的关键节点：（1）NT检查(11-14周)、中期唐…	2022年11月12日 21:59	普通用户	男	0	0	4	浙江	20221112
零对冲_	在疫情严重的时候宣布放松防控是不是感觉有点蹊跷？但这恰恰说明防控只是一个抗通胀的经历工具，在美国通胀拐点出现后几天之内就宣布放松防控已经说明一切。后面最大的风险在于这周几乎所有专家和机构高呼的通胀拐点是真的拐点吗？。。。。。。分享单曲 K总有一天我会欺骗你 (@网易云音乐) ?	2022年11月12日 21:59	名人	男	0	1	13	湖南	20221112
时遇sywjf	手牵手心连心，阻击疫情法在心！重科学，听官宣，谣言信息莫去传！不缓报、不漏报、不瞒报、不谎报。新冠病毒不可怕，依法防控战胜它！注意咳嗽礼仪，遵守一米线！科学消毒勤洗手，出门切记戴口罩。 ?	2022年11月12日 21:59	普通用户	女	0	0	0	山西	20221112
Ai_燕儿	#大同疫情#今天已经静默了33天了，还在不断的增长。这么长时间的静默到底是图了个啥？我现在只想回家。10月8号去医院生了个孩子之后就回不去家了。10月11号开始静默说是3天。结果我在医院待到14号申请回家。物业说我们小区成高风险了不让回了。好吧，我配合。但如今33天了，小区也降成低风险小区了。孩子啥东西都没有，衣服也薄了，小了每天肚子漏半个。我衣服也薄的冷的拉了好几天肚子了。给社区打电话不是不接，就是直接不让回而且没有为什么？我是低风险小区回低风险而且路只有不到500米。我只想知道我怎么才能回家？我坐月子还依然下去做核酸。@大同疫情防控办	2022年11月12日 21:59	普通用户	女	0	0	0	山西	20221112
何进击	O网页链接外交部：出台进一步优化疫情防控工作二十条绝不是躺平@环球时报 @广西城市网 @中国之声 @环球时报 @广西城市网 @中国经济网 @孟庭苇 @广西城市网 @中国大学生在线 @南宁发布 @南宁晚报 ????@赵雅芝 @劉嘉玲 @梁朝偉 @陳法蓉 ????@杨幂 ????@王艳 @王心凌 @杨紫 ???? @王才亮律师 @迟夙生律师	2022年11月12日 21:59	名人	男	0	0	0	广西	20221112
内心戏很足的不苟言笑	商务部：将指导相关协会进一步优化调整商贸服务业和展览业疫情防控技术指南商务部消费促进司副司长安宝军在国务院联防联控机制新闻发布会上介绍，商务部将指导地方商务主管部门严格按照第九版防控方案和最新的二十条措施，以及商贸行业系列防控技术指南要求，严格做好农产品批发市场、商场、超市、餐馆等重点场所疫情防控，科学精准落实落细各项措施，不得随意要求扩大核酸检测范围，尤其对承担应急保供任务的批发市场、农贸市场、商超等，不能“一关了之”。商务部还将指导相关协会，进一步优化调整商贸服务业和展览业疫情防控技术指南，强化措施宣传，推动企业落实。（证券时报）	2022年11月12日 22:56	名人	男	0	0	0	上海	20221112
重庆校园	#重庆加油##千名重医师生奔赴防控一线#疫情防控志愿者出征仪式上，重医校长这样说:“从血吸虫病，到非典，再到新冠肺炎疫情，重医人始终冲锋在抗疫斗争第一线！”希望志愿者们用接续奋斗传承抗疫基因，用担当作为守护人民健康，坚决保卫大重庆家园！同时也要加强自我防护，体现专业水平，早日平安凯旋！	2022年11月12日 22:56	校园	女	1	1	21	重庆	20221112
peachesandcream2022	真的拿他没有办法了真的不知道是因为他钢铁直男的性格所以…从在一起到现在没说过一句甜言蜜语什么我想你了我爱你啊晚安阿一句都没听过…和他沟通矛盾，也都是几个小时挤不出一句话只知道一句：不知道说什么我说好聚好散吧 你既然沉默就当作是表态了 不在一起了他还是一声不吭让他送我回去一半的路程（疫情，各个红绿灯封死，只能开一段没红绿灯的路）说一句我为什么要送你然后我自己走掉了电话来了：你还真的一个人走回去阿（还要半吐槽）挂断电话后不接他电话不知道哪来辆摩的身后坐着他到处找我了被疫情防控人员和他一路赶回了宾馆…到房间后他又一声不吭坐到电脑面前去了一个小时后外卖到了跑到我床前伸出几串鱿鱼让我吃（他一直觉得我很喜欢吃）我说我不饿 一直拒绝他：你真不饿阿我实在没忍住笑场了……接了他手中一串后没一会儿又在电脑那发出声音：给你点了面，快点吃别凉了我不理他没一会儿又喊了几次真饿了把面移到桌前啃了起来他又离开电脑桌塞…	2022年11月12日 22:56	普通用户	女	0	0	0	北京	20221112
卓云的青空	#成都疫情防控# 新规官方解读来了 #成都疫情# ?	2022年11月12日 22:57	普通用户	女	0	0	2	其他	20221112
陕西大事小事	【#国家疾控局解读最新防疫措施# 为何不再判定次密接？为何取消中风险区？】今天下午，国务院联防联控机制就优化调整疫情防控措施、全力抓好当前疫情防控处置工作举行新闻发布会。国家疾控局副局长常继乐：①评估显示，密接的密接感染风险很低。两害相权取其轻，不再判定密接的密接，可以节约服务保障资源。②评估显示，中风险区阳性检出率低，有风险但是不大。但中风险区划定后，导致较多人员被管控，出行和流动受到限制，同时消耗了较多基层工作人力。因此取消中风险区判定。更多解读↓ L央视新闻的微博视频	2022年11月12日 22:57	名人	男	0	0	0	陕西	20221112
花语禅心	人生哪能多如意，万事但求半称心。今天下午去做核酸检测被告知，必须连续做三天。我又确认了一下，心里想一定是发生了什么。然后抓紧时间出去走走。降温了，冷风吹过树叶飘落，天空阴沉沉的。虽然是双十一，但恒隆广场人不多。我只进入一个店，看见一件羽绒服，试了试看了看感觉还可以，就买了。呵呵，拎着这件衣服去哪里都不方便了，坐车回家。傍晚，先生回来告诉我，济南在社区筛选发现一个确诊病例，这个人来过经七纬二路。我上网搜到了病例所在是槐荫区。老大群班长发提醒信息，于同学说他在的社区要求五天五检，和槐荫区要求一样。疫情防控期间，真的不知道什么时候就会出现病例，所以还是尽量做好防护，保持距离，不聚集。同时家里也可以储备一点吃的喝的。	2022年11月12日 22:57	普通用户	女	0	0	2	山东	20221112
还得浪	社区说的是酒店隔离，这确实和酒店配置一样。防控疫情一刀切！ 2阜阳·张寨村 ?	2022年11月12日 22:57	普通用户	男	0	0	0	河南	20221112
Merlin-T	#石家庄疫情防控#周一会不会解封呀，想解封但又怕解封上班人流量一大，万一不小心咩了，健康倒是不重要，主要是给别人添麻烦，就又不敢出门，这让人很纠结。。。。 ?	2022年11月12日 22:57	普通用户	女	0	0	18	海外	20221112
草莓星冰乐加冰淇淋	就我个人来说，我对这次广州的疫情防控工作还是持相当肯定的态度。我觉得广州海珠的防疫政策是非常果断正确的，以极快的速度达到了极好的效果，一切都很好，唯一美中不足的就是，我人在广州 ?	2022年11月12日 22:57	普通用户	女	0	0	3	广东	20221112
花开堪折直需折1984	#多地优化调整疫情防控措施#再不调整，大家就一起喝西北风。真正的西北风。 ?	2022年11月12日 22:58	普通用户	女	0	0	3	贵州	20221112
上海大学研究生	#时政新闻# ??【#公卫专家解读防疫新20条措施#：这些变化值得关注】11月11日，国务院联防联控机制综合组发布《通知》，公布进一步优化疫情防控的20条措施，其中，不再判定次密接、入境“7+3”改为“5+3”、取消中风险区等调整引发大众热议。该如何理解全新防疫措施？对普通人来说会有什么影响和改变？生命时报特邀武汉大学公共卫生学院教授谭晓东，针对大众普遍关心的问题进行解读? O公卫专家解读“防疫新20条”：这些变化值得关注2上海·上海大学 via@头条新闻	2022年11月12日 22:58	校园	男	0	0	1	上海	20221112
兮言9844	#晋城疫情防控#希望当地政府可以认真贯彻落实上面发布的相关政策和措施，逐步整改层层加码、一刀切的行为，让城市恢复活力，让百姓安居乐业，不要再听到疫情就闻风丧胆，在相对安全的环境下让城市逐渐动起来。 ?	2022年11月12日 22:58	普通用户	女	0	0	10	其他	20221112
kelvin-yj	某地这个疫情防控让人无语哈黄码要连续做五天核酸才可以转绿三更半夜还被酒店强制退房什么妖魔鬼怪啥也不是 ?	2022年11月12日 22:59	中高级达人	男	0	0	0	广东	20221112
天地日月_g7i	《释放温馨》细读新规二十条，防疫宽严更周到；客运通畅不熔断，?保障疾病开通道。?重点环节白名单，隔离限制缩短了；?确定风险要精准，核酸筛查别乱搞。?政策落实莫加码，责任明确要求高；?科学严谨更温馨，思想疏导效果好。一一记有感与头条权威解读“优化疫情防控二十条” ?	2022年11月12日 22:59	普通用户	男	0	1	1	辽宁	20221112
甘肃云景	【孩子们应该可以好好上学了？国家卫健委重磅发布最新疫情防控措施】这个双11真正让人们欢呼的不是各大平台的促销政策，而是双11的最大王炸——国家卫健委公布的疫情防控二十条。那么在让我们欢呼的同时，相信家里有上网课孩子的家长，更关心的是什么时候孩子们可以复课，好好上学？ 我们先来找到事关学生返校复课和校园防疫的两条内容： 很明显，这次政策是为了真正解决层层加码、过度防疫的问题，必将对恢复正常社会生活秩序和经济活动起来重要作用。 疫情这近三年时间，大家都有这样的感受，孩子们同学都成了网友，老师成了主播，家长们直接都变网管了。孩子们都没有正经连续正常上过一个完整的学期！ 希望随着国家卫健委的优化政策出台，各地能够让政策真正落地，能让孩子们有个正常的学习环境，不要再出现怕传染让孩子在寝室上网课，食堂却全面开放的怪现象了！ 最后要特别提醒，优化防控措施是为了防疫精准，决不是放松疫情防控，甚至放开、“…	2022年11月12日 22:59	企业	男	0	0	0	甘肃	20221112
卓尼融媒	主播说联播丨科学精准！抓实抓细防疫工作央视新闻客户端2022-11-11 23:53:58浏览量275878今天（11日），国务院联防联控机制公布进一步优化疫情防控工作的二十条措施。这一系列措施的一个核心，是优化。今天来说说大家都很关心的“优化疫情防控的二十条措施”。这些措施包括：隔离时间方面，密切接触者的管理措施由“7+3”调整为“5+3”；风险区划定方面，将风险区由三类调整为“高、低”两类；还有一个“不再判定”、一个“取消”以及一个“严禁”，说的是不再判定密接的密接，取消入境航班熔断机制，严禁随意封校停课、停工停产、未经批准阻断交通、随意采取“静默”管理、随意封控、长时间不解封、随意停诊等各类层层加码行为。应该说，这些措施有很强的针对性，既考虑到病毒快速传播的特点，也针对一些地方存在的不当做法。这一系列措施的一个核心，就是优化，对现有各项防控举措进一步优化调整提升，从而更好防控疫情，…	2022年11月12日 23:54	普通用户	女	0	0	0	甘肃	20221112
好好看看刚给他让我死心	#广元疫情防控##广元疫情##广元疫情防控##三封市# 一个不喜欢三封市的人，有两种可能性。一种是没有能力喜欢三封市。因为买不起顶级的疫苗和高端的房子等各种自身因素，他的人生都是失败的，第二种可能：有能力却不喜欢三封市的人，在有能力而没有喜欢三封市的想法时，那么这个人的思想境界便低到了一个令人发指的程 ?	2022年11月12日 23:54	普通用户	男	0	2	7	其他	20221112
新浪重庆	【#重庆火锅店老板免费送菜#】小区老年业主出门采购食材有困难怎么办？重庆这家火锅店免费送。近日，大渡口区双山片区某小区周边的一家火锅店免费给业主送新鲜蔬菜。添加老板的微信号，留下小区名、几栋几号房、业主名字，到时候他们就送到小区来。火锅店老板娘叶女士表示，大家吃到的新鲜蔬菜，都是他们自掏腰包一早从批发市场采购新鲜蔬菜回来的。小区业主也表示，等解封之日要一起去吃火锅作为报答。#重庆疫情防控# （来源：上游新闻） L新浪重庆的微博视频	2022年11月12日 23:54	团体（机构）	男	10	21	106	重庆	20221112
好好看看刚给他让我死心	#广元疫情防控# ?	2022年11月12日 23:54	普通用户	男	0	0	0	其他	20221112
我尽情胡说八道	疫情防控下摆烂了两天感觉身心健康都大大恢复 ?	2022年11月12日 23:54	普通用户	女	0	0	0	河北	20221112
24k幼稚园	在公共场所应如何做好个人防护？公共场所人流量大、人员密集，是疫情防控的重点区域，尽量少去公共场所活动，如必须去，要注意做好个人防护。（一）乘坐公共交通工具有哪些注意事项？1.乘坐公共交通工具前，准备好口罩、消毒湿纸巾或便携式免洗手消毒液等物品。2.全程佩戴口罩，尽量与他人保持1米以上的安全距离，打喷嚏、咳嗽时用纸巾或肘臂遮挡。3.在车站、机场、码头等要主动配合监测体温、查验健康码，尽量减少滞留时间。4.乘车期间，保持手卫生，尽量少碰触扶手等物体，不要用手直接接触口、眼、鼻。5.尽量使用扫码支付等非接触支付方式付费。6.乘坐公共交通工具结束后，正确洗手，确保手部卫生。	2022年11月12日 23:55	普通用户	男	0	0	0	新疆	20221112
每次追剧都会换偶像	#重庆孕妇流产#虽然政府政策有些是该改，但是我还是想说，就算没有疫情没有防控，该流产的还是会流啊？不能把这些都怪在防控上面吧？ ?	2022年11月12日 23:55	普通用户	男	1	4	3	其他	20221112
hym浅笑心柔	关于食品经营类超市和零售药店等市场主体有序开放的通知主城区食品经营类超市和零售药店等市场主体：按照全区统一安排，为确保疫情防控安全，从11月13日起，主城区食品经营类超市和零售药店等市场主体有序开放，现将有关事宜通知如下。一、食品经营类超市和零售药店必须严格落实疫情防控主体责任和防疫经理责任制，做到“四个必须”（ 一是必须扫码登记；二是必须查验48小时核酸证明；三是必须严格佩戴口罩；四是严格管控人流。），落实从业人员按照要求定期核酸检测，上岗期间必须佩戴N95或KN95口罩、面屏和橡胶手套、测温、一米线等疫情防控措施下有序开放。二、农贸市场、酒吧、保健按摩店等密闭或人员聚集场所暂停开放。三、所有饭店（含早餐店、小吃店、饮品店等）、食品小作坊（烧饼、馒头店等）、化妆品店一律暂停开放。四、食品经营类超市和零售药店等有序开放场所认真落实好公共场所的清洁消杀通风换气，并对消杀情况做好记录。五、食…	2022年11月12日 23:55	普通用户	女	0	0	0	其他	20221112
天水播报	【#重庆一管控区孕妇被耽误送医4小时后流产# 当地相关部门：正在调查】11月12日，网传重庆疫情防控期间，当地小区一名孕妇被耽误送医后流产。据报道，事发小区一名知情业主表示，他在群里看到这名孕妇说社区电话打不通，物管人员不让她离开小区，导致她4小时后才被送到医院。当地街道办事处工作人员表示孕妇已送医。随后有记者联系到九龙坡区卫建委，工作人员表示事件正在调查中。当地区委宣传部工作人员称：正联系街道办与社区等部门调查此事。（来源：秒闻视频）更多详细内容请查看原文>> O网页链接 O网页链接	2022年11月12日 23:55	名人	男	0	0	0	甘肃	20221112
重庆小向童鞋	11月12日，重庆市召开疫情防控新闻发布会，市政府新闻发言人杨琳表示，目前，全市特别是中心城区疫情正处于快速发展期。可以说现在重庆的疫情，尤其是中心城区的疫情形势异常严峻，十分复杂。表现在这么几个方面：一是总量大，增长快。二是这些感染病例当中社会面发现阳性人员多。三是人员流动加速了病毒传播。四是疫情已经向重点场所、郊区扩散。	2022年11月12日 23:55	名人	男	0	0	0	重庆	20221112
填鸭式教育受害者	#重庆孕妇流产# 11月12日，网传重庆疫情防控期间，当地小区一名孕妇被耽误送医后流产。据报道，事发小区一名知情业主表示，他在群里看到这名孕妇说社区电话打不通，物管人员不让她离开小区，导致她4小时后才被送到医院。当地街道办事处工作人员表示孕妇已送医。随后有记者联系到九龙坡区卫建委，工作人员表示事件正在调查中。当地区委宣传部工作人员称：正联系街道办与社区等部门调查此事。（来源：秒闻视频）更多详细内容请查看原文>> O网页链接 O网页链接	2022年11月12日 23:55	名人	男	94	91	615	广东	20221112
Beefbibimbap	#河北师范大学疫情##石家庄疫情防控# 真的是河北的疫情 只有河北人自己知道 ?	2022年11月12日 23:55	普通用户	男	1	6	23	其他	20221112
光是纽带我是韭菜	疫情防控上一阶段，通过有效封控基本阻断了疫情传播，但是也犯了一些难以避免的错误，主要在于层层加码，无法兼顾确诊病患的就诊需求，过度封控。当前阶段，封控手段肉眼可见的放松，确诊数量也迅速地上升到了12000/日。实践是检验真理的唯一标准，可以预见的是，在接下来的日子里，疫情数量动态清零难以实现，确诊数很可能还会跨量级提升。但不可能永远封控，总要走出这一步，希望这一步能走缓，走平，拉长时间线应对冲击，在天灾之下尽可能保全群众生命健康。医疗系统应该保证重症患者的救助率不低于上阶段重症患者的救治率。普通群众则应该重视起来，囤好生活物资，锻炼身体，减少感染与重症几率。	2022年11月12日 23:55	普通用户	男	0	0	0	河南	20221112
閒來信筆	经过广大市民朋友和我们一起不懈努力，疫情防控形势逐步向好，疫情规模得到有效控制，新增阳性感染者检出区域不断缩窄，疫情防控歼灭战取得阶段性明显成效。11月12日，继续居家。 ?	2022年11月12日 23:55	普通用户	男	0	0	0	新疆	20221112
卓尼融媒	国务院联防联控机制公布二十条优化疫情防控措施光明日报2022-11-12作者：本报记者 金振娅11月11日，国务院联防联控机制公布《关于进一步优化新冠肺炎疫情防控措施 科学精准做好防控工作的通知》，提出进一步优化防控工作的二十条措施。通知强调，要坚定不移落实“外防输入、内防反弹”总策略，坚定不移贯彻“动态清零”总方针，进一步提升防控的科学性、精准性，最大程度保护人民生命安全和身体健康，最大限度减少疫情对经济社会发展的影响。同时，要加大“一刀切”、层层加码问题整治力度，严禁随意封校停课、停工停产、未经批准阻断交通、随意采取“静默”管理、随意封控、长时间不解封、随意停诊等各类层层加码行为，对造成严重后果的依法依规严肃追责。将风险区由“高、中、低”三类调整为“高、低”两类，密接由“7+3”调整为“5+3”，不再判定密接的密接通知明确，及时准确判定密切接触者，不再判定密接的密接。对密切接触者，将…	2022年11月12日 23:55	普通用户	女	0	0	0	甘肃	20221112
好好看看刚给他让我死心	#广元疫情防控#我真的谢谢你 ?	2022年11月12日 23:55	普通用户	男	0	0	2	其他	20221112
西部一老兵	『?哈密市疫情防控工作指挥部通告（2022年第84号）』O网页链接 ?	2022年11月12日 23:55	普通用户	男	0	1	0	其他	20221112
东山二少_	新版二十条，是既要...又要...，其实是对防控工作者的要求更高更严苛，老百姓的配合度要更高，令地方夹心决策者更纠结。封得严了，上面政策不允许，下面老百姓不高兴；封得不严，病毒传得快太难防，又不得不延长封控期。就是无论做左做右哪种决策都会挨骂那种！所以实行起来会更艰难。【摘】政策调整后，的确要面对某个时间内局部地区的疫情或疫情总量上升的可能，对此也要有客观的心理准备，期待有关措施落实到位，能尽可能达到精准防控的效果。O优化防控二十条｜决不能造成放松疫情防控，甚至放开、“躺平”的误读O防控措施调整，不是西方式“躺平”O防疫新二十条，极简版重点来了！	2022年11月12日 23:56	普通用户	男	0	0	1	广东	20221112
莆田网新闻	#深入学习宣传贯彻党的二十大精神# 【秀屿区：保持奋发有为 盯紧目标冲刺】近日，秀屿区委常委会（扩大）会议召开，传达学习党的二十大和十九届七中全会、二十届一中全会精神，以及省委、市委常委会（扩大）会议精神，要求把学习宣传贯彻党的二十大精神作为当前和今后一个时期的首要政治任务，抓好谋划部署、宣传宣讲、研究阐释，在全区上下掀起学习热潮。会议指出，要埋头苦干，奋发有为。坚持新发展理念，着力延链补链强链，做大做强优势产业，聚力夯实实体经济发展根基。坚定高质量发展信心，立足秀屿发展实际，盯紧目标补差距，聚焦产业提绩效。要立足当前，着眼明年。将党的二十大精神贯穿到当前的各项工作当中，全面完成工作任务，全力冲刺四季度，抓好产业、项目、招商等工作，务求取得实实在在的成效。着力维护安定稳定，统筹好信访维稳、安全生产等工作，快准严实细做好疫情防控，全力保障群众生命财产安全，踔厉奋发、勇毅前行，奋力答好谱写“…	2022年11月12日 23:56	企业	男	0	0	0	福建	20221112
好好看看刚给他让我死心	#广元疫情防控#广元又破又烂 ?	2022年11月12日 23:56	普通用户	男	0	0	2	其他	20221112
重庆小向童鞋	11月12日，重庆市召开疫情防控新闻发布会，市政府新闻发言人杨琳表示，“总量大”是我们发现感染者的数量比较大，这个数量是我们从2020年以来这三年没有过的。“增长快”，从最近三天发现的感染者数量来看，几乎是成倍增长。 ?	2022年11月12日 23:56	名人	男	0	0	0	重庆	20221112
IN-GH	【#重庆一管控区孕妇被耽误送医4小时后流产# 当地相关部门：正在调查】11月12日，网传重庆疫情防控期间，当地小区一名孕妇被耽误送医后流产。据报道，事发小区一名知情业主表示，他在群里看到这名孕妇说社区电话打不通，物管人员不让她离开小区，导致她4小时后才被送到医院。当地街道办事处工作人员表示孕妇已送医。随后有记者联系到九龙坡区卫建委，工作人员表示事件正在调查中。当地区委宣传部工作人员称：正联系街道办与社区等部门调查此事。（来源：秒闻视频）更多详细内容请查看原文>> O网页链接 O网页链接	2022年11月12日 23:56	名人	男	0	0	0	四川	20221112
重庆小向童鞋	11月12日，重庆市召开疫情防控新闻发布会，市政府新闻发言人杨琳表示，从11月1日是沙坪坝的疫情开始，到目前为止全市已经累计报告4974例感染者，其中，中心城区3631例，占比达到了73%，超过2/3，这是已经报告的感染者。另外，到目前为止还有待诊断的初筛阳性，就是单管检测是阳性还要进一步复核的，目前还有366例，这366例当中中心城区有297例，占比为81%。同时，还有混检异常的样本1640例，那就是社会面采样以后10：1、20：1混管当中还有异常情况，下一步还要单采单检复核，目前还有一千多例混检异常样本。在1640例当中，中心城区有1450管，占比达到88.4%。形势异常严峻、十分复杂，总量上和增长快的量上，还有中心城区的占比上大家可以看出。	2022年11月12日 23:57	名人	男	0	0	2	重庆	20221112
再熬一晚我就睡	太好了晚A和气排是我在这疫情防控的破地方最好的慰藉了 ?	2022年11月12日 23:57	普通用户	女	0	0	0	浙江	20221112
邢台星君	【#重庆一管控区孕妇被耽误送医4小时后流产# 当地相关部门：正在调查】11月12日，网传重庆疫情防控期间，当地小区一名孕妇被耽误送医后流产。据报道，事发小区一名知情业主表示，他在群里看到这名孕妇说社区电话打不通，物管人员不让她离开小区，导致她4小时后才被送到医院。当地街道办事处工作人员表示孕妇已送医。随后有记者联系到九龙坡区卫建委，工作人员表示事件正在调查中。当地区委宣传部工作人员称：正联系街道办与社区等部门调查此事。O网页链接	2022年11月12日 23:57	名人	男	0	0	3	河北	20221112
小喇叭大开花	#广州海珠区疫情防控# 楼下零食泡面货架扫光光，只剩椰奶味和玫瑰味的薯片，还有藤椒味酸辣味的泡面，广州人你们到底是多倔强？ ?	2022年11月12日 23:58	普通用户	女	0	0	0	广东	20221112
重庆小向童鞋	11月12日，重庆市召开疫情防控新闻发布会，市政府新闻发言人杨琳表示，感染病例当中社会面发现阳性人员多。从11月1日到11日24时，社会面筛查的感染者有1816例，这个量也是很大的，这表明社会面存在大量的隐匿传播者，而且从重点人群向普通人群扩散。 ?	2022年11月12日 23:58	名人	男	0	0	4	重庆	20221112
小故事有意思	#秦皇岛疫情防控#落实迅速 ?	2022年11月12日 23:58	普通用户	男	0	0	7	河北	20221112
山西科报	静默中彰显忻州公安力量一场疫情让城市按下了“暂停键”，忻州公安以“动”护“静”，筑起疫情防控安全防线。“自11日9日0时起，忻府区实行临时性静态管理，全域范围内停止一切非必要人员流动。忻州公安全警上下迅速进入状态，全体民辅警闻令即战，全力做好防疫管控工作，高中风险区卡点、核酸检测点、隔离观察点、交通要道、高速路检查站……在防疫最前沿、在人民群众有需要的地方，就有人民警察。静默下的城市显得格外安静，空荡荡的街道和灯火通明的大楼,每个人都在用自己的行动守卫这座城市。街道上不时驰过的警车和闪烁的“红蓝”警灯带给群众心安。为缓解一线警力不足，忻州市公安局第一时间抽调精干警力下沉一线，参加忻府、直属分局中、高风险区疫情防控执勤。9月8日深夜，忻府区和平新村、张家庄村等地紧急设置封控卡点，执行封控任务的全体民辅警迅速到岗，拉警戒带、安装隔离栏……他们用连夜的坚守，构筑起一道疫情防控“安全墙”。交警支…	2022年11月12日 23:58	普通用户	男	0	0	1	山西	20221112
区志航分享	疫情防控，交通管制，广州海珠桥。 2广州·海珠广场 L区志航分享的微博视频 ?	2022年11月12日 23:59	普通用户	男	1	0	2	广东	20221112
媒体人张志威	#石家庄疫情防控#【新冠确诊者和无症状感染者区别】 （无症状感染者）没有新冠肺炎的临床症状，即没有发热、干咳、咽痛、嗅觉减退等新冠肺炎的典型症状，并且胸部CT也看不到新冠肺炎典型的磨玻璃改变，唯一能确定其感染新冠病毒的依据是核酸检测呈阳性。而新冠肺炎的确诊需要临床表现的支持，所以将这一类感染者划分为无症状感染者。 （新冠确诊者）是指核酸检测呈阳性，或未打疫苗者抽血化验，血清抗体也呈阳性，并且有典型的新冠肺炎的临床表现，比如发热、干咳、咽痛、嗅觉减退等，或有CT影像学诊断支持，这一类患者是新冠肺炎的确诊病例。	2022年11月12日 23:59	名人	男	0	5	10	河北	20221112
北京大峰峰	【#北京丰台新增4例感染者#，风险点位公布】据丰台疾控通报，11月11日15时-12日15时，丰台区新增4例新冠肺炎病毒感染者，均已转至定点医院。感染者1，现住址：北京市丰台区芳城园一区4号楼，工作地址：北京市朝阳区世贸天阶金桥天阶大厦，除住所及工作地外，新增风险点位如下：11月7日8:45左右 CBD公园西口核酸采样点；9:01左右 贺秦生陕面王（尚都店）；9:03-9:06左右 便利蜂（尚都国际中心店）；12:24-13:00左右 日坛公园；11月8日8:46-8:50 7-ELEVEn（金桐东路店）；20:19左右 新发地菜篮子社区服务站（方庄店）；11月9日8:49-8:52 7-ELEVEn（金桐东路店）；14:17左右 侨福芳草地大厦南侧核酸采样点；15:28-15:35 CBD公园西口核酸采样点。感染者2，现住址：北京市丰台区芳城园一区2号楼，工作地址：北京市海淀区中关村科…	2022年11月12日 23:59	名人	男	1	28	95	北京	20221112
JadeJ瑾	昨天才听欣说他手里的大疙瘩，真是吓了一跳，今天找田大夫，怪我不早点带孩子去，我也感觉我很失职，还好半个月的推迟还不算太大影响，按了两次，扎了五针，终于恢复如初，悬着的心终于放下了，今后一定要多关注孩子，了解孩子，好好说话。今天终于读完了这本王安忆的书，每个人的生活都是一本书，写出来就感觉很美好。临睡觉收到工作群里信息，在考虑要不要放下家里投身于眼下紧急的疫情防控中，但想想好像现在通行很难，还是别添乱，读经睡觉。#小日子#	2022年11月12日 23:59	普通用户	女	0	0	0	山西	20221112
左岸小蟋蟀	昨天，国务院联防联控机制综合组发布了进一步优化新冠肺炎疫情防控工作的二十条措施。国家卫健委新闻发言人米锋介绍，二十条优化措施是对第九版防控方案的完善，不是放松防控，更不是放开、“躺平"，而是为了进一步提升防控的科学性、精准性。 国家卫健委将加强对于“一刀切”和“层层加码”问题的整治力度。各地已经成立了整治“层层加码”工作专班，国家卫健委每天都在进行调度，对于各地网民、人民群众反映遇到的各种问题，进行积极有效的回应，转交给有关地方予以推动解决。 必须为这些措施的快速落地点赞。从网上反映的现象来看，各地“一刀切”和“层层加码”的情况不少。在与病毒作长期斗争中，绝不能急功近利，也不能放任不管，必须适时调整措施，防止出现为了“帽子”过分解读防疫政策而损害经济社会发展、损害人民利益的现象发生。 2武汉	2022年11月12日 23:59	名人	男	0	3	0	湖北	20221112
石家庄地铁君	#石家庄点滴# 今天夜里，石家庄市桥西区疫情防控总指挥部发布信息说，按照《新型冠状病毒肺炎疫情防控方案（第九版）》和《关于进一步优化新冠肺炎疫情防控措施科学精准做好防控工作的通知》（联防联控机制综发〔2022〕101号）有关规定，经专家组研判，决定将桥西区部分风险区域进行划定、调整，现将相关事项通告如下： 2石家庄	2022年11月12日 23:59	名人	男	1	0	2	河北	20221112
桂哥猎手VIP777	昨天，国务院联防联控机制综合组发布了进一步优化新冠肺炎疫情防控工作的二十条措施。二十条优化措施是对第九版防控方案的完善，不是放松防控，更不是放开、“躺平”，而是为了进一步提升防控的科学性、精准性，是为了最大程度保护人民生命安全和身体健康，最大限度减少疫情对经济社会发展的影响。O国务院联防联控机制就优化调整疫情防控措施，全力抓好当前疫情防控处置工作举行新闻发布会（实录全文）	2022年11月12日 23:59	名人	男	0	0	1	上海	20221112
重庆小向童鞋	11月12日，重庆市召开疫情防控新闻发布会，市政府新闻发言人杨琳表示，引发“11·01”沙坪坝疫情广泛传播的歌舞厅、连锁店、市民广场成为放大器，这些都是人员流动大的场所，再加之由于重庆近三年来没有发生较大规模的疫情，所以老百姓在个人的防护意识上有所松懈，有不少市民缺乏戴口罩的意识，又增大了人群感染的风险。这些都是流动的。	2022年11月12日 23:59	名人	男	0	0	1	重庆	20221112
不蒸馒头争口吃的	因疫情时隔大半个月第一次碰球…and穿新衣服啦 L不蒸馒头争口吃的的微博视频 ?	2022年11月13日 00:00	普通用户	女	0	4	0	湖北	20221113
洛小洛小洛小	不敢想象以后自己遭遇这种事无人发声的绝望！！朱门酒肉臭 路有冻死骨 #河北师范大学疫情##石家庄疫情防控# 最新的河心岛隔离点离我家只有四五公里，我们也在家隔离了很多天了，天天核酸抗原，但是疫情越来越严重。白天啥事没有，一到晚上救护车就开始往外拉人，小区封了一个又一个，阳性越来越多，根本都不上报 L洛小洛小洛小的微博视频	2022年11月13日 01:35	普通用户	女	1	2	1	其他	20221113
柚子是橘子的	#易烊千玺 没来#我没看错的话，不止他没来吧！疫情防控要紧吧！ ?	2022年11月13日 01:37	普通用户	男	0	0	4	其他	20221113
冒险小猫喵	#石家庄疫情##石家庄疫情防控##河北师范大学疫情# 6点起床被通知要转运，赶紧收拾行李。一直等到18:00下楼，站着等着。20:30上车，一直走走停停，坐着等着。00:47出了学校北门，在南二环，继续等着。我等麻了。这两天恰好鼻炎犯了，嗓子肿痛，身上低烧，40个人在车上，一直戴着口罩，真的不敢摘，也不敢喝水，不敢咳嗽，我怕她们怕我。这辆大巴车，怎么也看不到尽头，不知道会被拉去哪里，只知道我现在万分无比的讨厌石家庄。	2022年11月13日 01:40	普通用户	女	7	29	94	河北	20221113
LLL乐乐乐乐乐乐	#不再甄别次密接对广州疫情防控有何影响# 外地人猜猜物资拍个照就拿走，一车一车的人拉去隔离的都是哪个城市？老爷们都在忙着开新闻发布会给你们说好消息呢 ?	2022年11月13日 01:43	普通用户	男	0	0	6	广东	20221113
周杰梨	对近日离开海珠区风险区域市民，采取赋红码措施#疫情防控#防疫人人有责 L周杰梨的微博视频 ?	2022年11月13日 01:44	名人	女	0	0	0	其他	20221113
戚七1372	#河北师范大学疫情##高校##石家庄疫情##疫情##心情日记##石家庄疫情防控# 这个时间，很多人都已经睡了，但他们睡不着，因为他们还坐在车上，不知道要被运至何方。没有一家媒体愿意关注，因为他们只是一群普普通的大学生，既没有爆点，也没有流量。在这寒冷的冬夜，能够令他们感到些许温暖的，除了家中担心的父母，还有身边相互慰藉的同学。但，这这种温暖又怎能抵得住内心的寒冷和无助？我忍不住想，是我们所外的世界不同吗？为什么这些学生发的图片、视频以及文字，感觉像是在另一个世界？为什么没有看到任何官方通报的信息能与之匹配？为什么这么多人都在大声呼喊着却没有人听得到？难道我们不是同一个世界的人吗？我想应该是的，只不过我们早就忘记了这个世界本来的样子，忘记了这个世界的人间烟火，忘记了这群被遗忘在角落里的大学生。疫情之下，我们失去了很多，放弃了很多，学会了很多，也看清了很多。我相信这个世界是五颜六色的，相信这…	2022年11月13日 01:44	普通用户	男	1	0	1	其他	20221113
月亮心晴	疫情不能上，娱乐新闻天天上。听说今天郑州、兰州、乌鲁木齐的网友去某音直播间团建了，这大概只有关注疫情的人能听说到吧。株洲疫情封控10天了，很多地方菜市场、超市不能营业，只能购买指定物资包，价格昂贵。今天去物价局投诉了，希望…没有结果也正常，毕竟那还是株洲的物价局。除了贵，还有冷冻肉，自己坏掉的肉，苍蝇做伴的肉，这当然不是我买的，都是在某音刷到的。我周边买了物资的朋友也有买到坏掉的肉的。广州、福建、厦门、长沙、杭州、南京、济南、北京、天津、西安、武汉。#金鸡奖# #疫情防控##广州疫情#	2022年11月13日 01:46	普通用户	女	0	0	0	湖南	20221113
止血贴45号	今天出去了，去宿舍楼下的电动车棚下面帮室友挪车，有很多落叶，梧桐树的落叶被风吹到车棚下面，一大堆一大堆的，踩的很开心。去食堂买饭，好多人排队，真的不喜欢那种人多多的地方排队什么的，因为什么不太清楚，反正就是烦要排队很久的地方。上次封寝之前那天晚上也是，食堂人多得要死，吃饭都难，不喜欢排队。我还是喜欢之前刚开学那会，十月多那会，疫情不严重，天气也还好，可以晚上骑单车去兜风，在路边坐着一边抽烟一边想事情。可以晚上八九点下楼买饭，食堂人不多，一会就排到了，一个人看着甄嬛传吃完饭，再到楼下散散步，抽着烟听着歌，一个人慢慢走，真的很舒服。讨厌排队，排队核酸，排队买饭。疫情防控怎么那么烦。	2022年11月13日 01:47	普通用户	女	0	0	0	贵州	20221113
江西科技学院智能工程学院团委	#智能动态# @江西科技学院 @江科学子 @江科青年 #我为同学做件事 | 疫情防控# 全心全意为同学服务一直作为学生会的宗旨坚定有序地执行着，也是学生会全体成员的共同理念，为同学们的学习生活送去温暖帮助，是学生会同学的使命职责和共同理念。自“疫情防控”活动开展以来，江西科技学院各级学生会组织积极配合，各部门严格把关，人工智能学院学生会全体成员积极参与，为疫情防控积极献力。现如今处于疫情常态化管理阶段，为积极响应疫情防控，学生会组织干部们分时间点站于学院门口值班并对同学们的健康码与行程码进行查询，最大程度上保证疫情防控的有效进行，也为同学们营造出良好的自觉性与主动配合查询的积极性。学生会秉着认真负责的态度有序进行着疫情防控的各项工作，维护全体学生的利益。在今后的活动开展中学生会这一组织将会坚持配合学校工作，积极响应，积极号召，用实干体现对江科学子的责任与担当。	2022年11月13日 01:47	校园	男	0	0	0	江西	20221113
桐简	疫情三年了，其实我没发过什么牢骚，也没写过除了任务外的其他感想。现在想说几句话。其实我觉得现在中国公民特别是一些年轻人总是很向往外国一些疫情放开的政策，并且质疑政府的举措。其实你们有没有想过我国的国情，有没有想起之前外国的死亡人数和患病人数，中国一个走向老龄化的国家能不能承担的起像国外的开放？有多少中国人因为身体原因无法打疫苗？之前平稳了一段时间后，随着国民、政府的放松，现在疫情发展得严不严峻？有没想过一部分地区其实是在亡羊补牢？我感觉还是那句话，现在大家都太片面了，信息看多了有点甄别不过来了，国家这样做一定是有他的原因的，至少目前为止我身边没有一个阳性的朋友、家人，也没有人因为这场疫情遭受苦难、死亡。 当然在这场天灾中有人离开了和牺牲了，我对这个事实表示很遗憾，也对一些国家曾经犯过的错误表示很痛心。但是我想其实这场疫情防控是国家在慢慢摸索的过程，我们一开始做的很好，现在也应该保持不变，…	2022年11月13日 01:47	普通用户	女	0	0	0	广东	20221113
小饼干whb	#广州海珠区疫情防控#谁来帮帮滞留在海珠的人？如果14号还不解封海珠，那些家在别的区，滞留在海珠的人该怎么办?很多人甚至还被赋红码了，露宿街头两个晚上了，虽然网上这种声音不多，但希望能被重视?打12345、110、居委电话都是没用的，都试过了，最后还是让自己解决住宿问题?如果流浪三天还不让回去或者还不合理安置，我们该怎么办？谁来帮帮我们？	2022年11月13日 01:49	普通用户	男	39	190	238	其他	20221113
tonyweeyee	三年前人头熙攘的深圳湾口岸。现在变得如此的冷清。三年疫情隔断了两地的交流和来往，回忆想起来恍如隔世，希望早日恢复深港往日的荣光。#疫情防控##疫情##通关##深港通关# 2香港 Ltonyweeyee的微博视频 ?	2022年11月13日 01:51	普通用户	男	0	8	0	广东	20221113
王猴犟相	#广州疫情防控# 广州卫健委：截至目前已对16527名次密接解除隔离！11月12日#广东dou知道 #?感谢所有医护人员，你们辛苦了 #疫情# L王猴犟相的微博视频 ?	2022年11月13日 01:52	普通用户	男	0	0	2	海南	20221113
薛小雷_LG	西安的疫情防控措施比较科学，下高速很顺利 2西安 ?	2022年11月13日 01:52	普通用户	男	0	1	3	河南	20221113
赠我江南春色一枝	#重庆孕妇流产#身为母亲的我看到很痛心。另外，我家属在单位住一周多了他是电信技术人员电信公司要求在疫情期间予以通讯保障，出具了盖章请求放行的证明但是不行，社区说我只开就医外出证明，医护人员是卫健委出证明，物资供应的由商委出证明，当然，上面还要盖疫情防控指挥部的章??太难了于是他只有一直在单位呆着如果没有责任心被封控在家也没啥，大家电话打不通网络上不起与他们通讯人员何干！有吃的穿的不用上网不用打电话。封/控大过天！！！	2022年11月13日 01:53	普通用户	女	0	1	1	吉林	20221113
陕西快报	【#重庆市卫健委致孕产妇的一封信# 提供就诊建议】11月11日0—24时，#重庆新增本土确诊160例无症状1081例#。#重庆疫情防控# 据重庆发布，11月11日，重庆市卫生健康委发布致广大孕产妇的一封信，提供相关健康提示和就诊建议。信中称，孕产妇特别是妊娠风险评估为“橙色”“红色”“紫色”的，如果自感身体不适或者居家隔离遇到困难，及时致电您的产检机构或者当地妇幼保健机构，与相关医护人员取得联系，寻求帮助。如果孕产妇在封控或者管控区，请及时主动向社区报备妊娠状态，以便在遇到特殊情况时能够获得及时救助和就诊服务。普通孕产妇根据需求就近就诊，减少跨区域流动。妊娠风险评估为“绿色”“黄色”的，可以在医生的指导下，根据孕周合理安排产检，如无特殊情况可适当延后产检时间，自行在家监测胎儿宫内情况(如：自数胎动或者电子胎心监护仪等)。信中提示了几个就医的关键节点：（1）NT检查(11-14周)、中期唐…	2022年11月13日 01:57	名人	男	0	0	0	陕西	20221113
橙橙橙微微	#重庆孕妇流产##重庆疫情# 今天的新闻真的让人心情很沉重，本来不想发布与此有关的感想，可是想想我觉得我想把自己在重庆的感受说出来。不信谣不传谣 半夜三更悍钢条 这句话在重庆已经不是什么假事了，当你一心愿意相信 可是一步一步让你看到谣言成真，人民能说什么能干什么？ 重庆疫情防控真的是跟20条对着干， 政策说高风险针对楼，小区5栋中风险，图一发布了消息 ，整个小区都封起来，我本来想，只要配合封控 三天都检查 如果没有出现传播，其它楼栋因该就能解封，可是从9号起小区大门一直是用钢板焊起来的，五天了、没有混阳通报也没有拆除。 也没有新的通知，继续关起来。12号开始保供做不到了，图三是11号小区提供的保供套餐。不能选 全是素 你没看错 没有肉奶油米，，反正快递停了，外卖超市配送物流显示不足无法配送或者就是抢不到菜。行嘛 只要不饿死好像也不是不能配合，，然而就送了11号一天，图四，12号连基本生活…	2022年11月13日 01:58		女	31	181	526	海南	20221113
smile笑笑笑笑笑	北京的执行力真的赞??????『北京落实优化疫情防控 “二十条” 今起执行』O北京落实优化疫情防控 “二十条” 今起执行 ?	2022年11月13日 01:59	普通用户	女	0	0	0	北京	20221113
逗你视频	广州昨天新增本土225+2358#广东dou知道#疫情防控#本地新闻#广州加油 L逗你视频的微博视频 ?	2022年11月13日 02:28	普通用户	女	0	0	0	其他	20221113
牛城说事	#牛城说事##邢台生活# 【关于公布疫情防控举报投诉电话的公告】都为全面贯彻落实优化疫情防控二十条措施，及时接受并解决人民群众合理诉求，现将我区疫情防控措施24小时举报投诉电话公告如下：襄都区疫情防控办公室：0319-3025301 ?	2022年11月13日 02:28	名人	男	0	0	0	北京	20221113
林俊倔	广州市疫情防控主战场仍然在海珠区#广东dou知道#疫情防控#民生关注 L林俊倔的微博视频 ?	2022年11月13日 02:28	普通用户	女	0	0	0	海外	20221113
心事循环播放	#石家庄疫情##河北师范大学##石家庄疫情防控# 别的地方生命最重要，河北升学率最重要，别人的命就不是命，是真的很6 ?	2022年11月13日 02:29	普通用户	女	0	4	48	其他	20221113
咖啡重度过敏爱好者	既然你要开学，你就不能只开学！麻烦把我管控的没发货的快递都安排上！麻烦把堂食放开！我开学前就想去下一次馆子！什么校园疫情防控高于社会原则，可别搞笑了，两点一线，你自己说出来不觉得不可思议吗 ?	2022年11月13日 02:29	普通用户	女	0	0	1	其他	20221113
牛城说事	#牛城说事##邢台生活# 【沙河市防疫办:关于公布疫情防控服务热线电话的公告】为全面贯彻落实优化疫情防控二十条措施，方便人民群众咨询疫情相关问题，及时解决人民群众合理诉求，现将我市疫情防控政策24小时咨询电话公告如下：沙河市疫情防控服务热线：0319-8901375 ?	2022年11月13日 02:30	名人	男	0	0	0	北京	20221113
环球连线	爱心粉丝分享，小店村解封#疫情防控# 关注北京疫情防控，实时刷新防控动态 ?	2022年11月13日 02:31	名人	男	0	0	2	北京	20221113
环球连线	粉丝分享流调信息，#疫情防控# 关注北京疫情防控，实时刷新防控动态。 ?	2022年11月13日 02:32	名人	男	0	6	11	北京	20221113
Yuzupii	到哪都在香肠派对用生命答题，怒省100疫情防控唯一的好处就是环境变好了吧，肉眼可见的星星变多了 不愧是大婶送的贵妇手链，超闪 ?	2022年11月13日 02:32	普通用户	女	0	0	2	其他	20221113
牛城说事	#牛城说事##邢台生活# 关于公布优化疫情防控二十条措施热线电话的通告（via新河卫健） ?	2022年11月13日 02:32	名人	男	0	0	0	北京	20221113
快le小wang	#新疆疫情防控动态#真是人不要脸天下无敌 ?	2022年11月13日 02:33	普通用户	女	0	0	0	其他	20221113
牛城说事	#牛城说事##邢台生活# 关于公布疫情防控举报投诉电话的公告（via威县发布） ?	2022年11月13日 02:34	名人	男	0	0	2	北京	20221113
重庆楼市杂谈	2017年的重庆，那个时候不用戴口罩，没有居家办公和三天两头的核酸#重庆疫情防控# 2重庆 L重庆楼市杂谈的微博视频 ?	2022年11月13日 02:36	名人	男	2	3	13	重庆	20221113
伊种桃子	疫情防控每次封区、全区静默，我们几乎都能看到人生惨状，不知道为啥即便有支援的物资但就是不给老百姓发物资，就算人家有钱也买不到食物因为不允许美团等渠道配送，难道封区是为了饿死这些老百姓吗？一度怀疑是不是又被国外神秘力量渗透了不然官方自己就应该出面说明情况为啥不给食物也不给人网上购买食物	2022年11月13日 02:37	普通用户	女	0	0	2	广东	20221113
牛城说事	#牛城说事##邢台生活# 邢东新区： 关于公布疫情防控服务热线电话的公告（via邢东发布） ?	2022年11月13日 02:37	名人	男	0	0	1	北京	20221113
维萌	关于疫情防控，目前我比较关心的问题是，疫苗加强针打完一年了，还需不需要补？多久补一次？这个事情应该抓紧出国家指导政策 ?	2022年11月13日 02:38	普通用户	女	0	0	0	北京	20221113
美食达人TATA	广州人什么情况下都要吃好喝好，在不能跨区、餐饮店不能开的情况下，依然能吃到羊腩煲、寿司、牛蛙、M记、烧烤、还有咖啡、奶茶、柠檬茶…各大自救群也是互助加入，非一般强，也算是长见识的一天。 #广州海珠区疫情防控# 2广州 ?	2022年11月13日 02:38	名人	男	1	10	24	广东	20221113
镜观吉林	【货车司机违规小便裆部被贴上封条？官方：不属实 】11月11日，有网友反映，一名大货车司机在疫情防控区域违规小便后，裆部被贴上了封条，封条上有“过境金华西”字样。视频显示，一名男子裆部贴有封条，拍摄者称“（因为）疫情防控，（他）不听话，被（封条）封上了。”极目新闻记者根据网友反映的信息，在社交平台搜索发现，今年5月有大货车司机在浙江金华西高速停车场，车门被贴上了类似的封条，显示为“过境金华西车辆，司机不下车”。11月12日，浙江金华经济技术开发区网信办工作人员告诉极目新闻记者，经初步了解，网传的“司机裆部被贴上封条”一事不属实。 L红星视频的微博视频	2022年11月13日 02:39	普通用户	男	0	0	0	其他	20221113
网观天下	【货车司机违规小便裆部被贴上封条？官方：不属实 】11月11日，有网友反映，一名大货车司机在疫情防控区域违规小便后，裆部被贴上了封条，封条上有“过境金华西”字样。视频显示，一名男子裆部贴有封条，拍摄者称“（因为）疫情防控，（他）不听话，被（封条）封上了。”极目新闻记者根据网友反映的信息，在社交平台搜索发现，今年5月有大货车司机在浙江金华西高速停车场，车门被贴上了类似的封条，显示为“过境金华西车辆，司机不下车”。11月12日，浙江金华经济技术开发区网信办工作人员告诉极目新闻记者，经初步了解，网传的“司机裆部被贴上封条”一事不属实。 L红星视频的微博视频	2022年11月13日 02:39	企业	男	0	0	0	吉林	20221113
Tk老爹丶	#石家庄疫情防控#大半夜的，让人睡不着觉，一个个本该肆意挥洒青春的少年，大半夜在大巴车里不安的等待着，黑暗，饥饿，可能更多的是未知的恐惧，河北师大的孩子，42中的孩子，石家庄大大小小的学校里是不是也在上演这种关怀的戏码。希望更多的人可以看到。 2石家庄·石家庄新华区 ?	2022年11月13日 02:39	普通用户	男	1	2	34	其他	20221113
BBNYC22	中国放宽疫情防控措施，奢侈品牌股价上涨O中国放宽疫情防控措施，奢侈品牌股价上涨 ?	2022年11月13日 02:41	普通用户	女	0	2	1	其他	20221113
用户7091199875	『北京落实优化疫情防控 “二十条” 今起执行』O北京落实优化疫情防控 “二十条” 今起执行 ?	2022年11月13日 02:41	普通用户	男	0	0	0	北京	20221113
娱乐小红猫	海珠能进出吗？买菜怎解决？出区就医可以吗？最新回应来了#疫情防控#广东dou知道#广州疫情#本地新闻#海珠区 L娱乐小红猫的微博视频 ?	2022年11月13日 02:45	普通用户	女	0	0	0	广东	20221113
雪荷少校_984	『北京落实优化疫情防控 “二十条” 今起执行』O北京落实优化疫情防控 “二十条” 今起执行 ?	2022年11月13日 02:45	普通用户	女	0	0	0	北京	20221113
转过回阑叩玉钗	十年前的十一月——我坚持每月至少发一次十年前的老照片，时间真是快。十年前还能和家人们去旅行，十年后回个老家都这么难，所谓的疫情防控简直是魔怔了：生命诚可贵，爱情价更高。若为自由故，两者皆可抛。生命、爱情、自由跟我都没半毛钱关系，十年前真没想到今天诸多事情会发展成这样，到了简直不可收拾的地步。2武汉·华中师范大学(南湖校区)	2022年11月13日 02:46	普通用户	男	0	0	1	湖北	20221113
小七幽默	海珠强化交通、社区管控11月11日0时至13日24时#疫情防控#海珠区#本地新闻#广州疫情#交通 L小七幽默的微博视频 ?	2022年11月13日 02:46	名人	女	0	0	5	广东	20221113
芒果小姑娘啊	海珠配备300辆爱心车辆，海珠居民可凭就医转诊卡，呼叫专车转运到医院就医#交通#海珠区#疫情防控#本地新闻#广东dou知道 L芒果小姑娘啊的微博视频 ?	2022年11月13日 02:46	名人	女	1	1	2	河北	20221113
周杰梨	海珠区居民如何出行、采购生活物资和就医？人在区外家在海珠，还能回家吗？官方回应！#广东dou知道#最新通报#共同助力疫情防控 L周杰梨的微博视频 ?	2022年11月13日 02:47	名人	女	0	0	0	其他	20221113
体育世界的赵领事	【中国驻美国大使馆：提醒在美中国公民注意加强秋冬季疫情防控#海外安全提醒# 】据美国媒体报道，美国公共卫生专家警告称，全美今冬将面临新冠肺炎、流感和呼吸道合胞病毒（RSV）感染病例数量激增叠加，可能遭遇十年来最严重流感季。中国驻美国大使馆提醒在美中国公民，请随时关注美国疾病预防与控制中心（CDC）等卫生主管部门发布的相关疫情专栏信息和指南，及时跟进了解疫情动态，遵守所在地疫情防控规定，持续加强个人和居家防护，坚持科学佩戴口罩，保持勤洗手、常通风、少聚集等良好卫生习惯，并根据个人自身情况，视需接种疫苗。O网页链接	2022年11月13日 02:47	名人	男	1	0	3	其他	20221113
可爱的米昵	海珠区除保留部分跨区通道外，全区其它路段实施临时交通管控，市民不能驾驶私家车、电动车外出#疫情防控#广东dou知道#交通#海珠区#全民防疫 L可爱的米昵的微博视频 ?	2022年11月13日 02:47	名人	女	0	0	0	其他	20221113
用户7316494846	河北省应对新冠肺炎疫情工作领导小组会议暨全省疫情防控视频会议召开 O河北省应对新冠肺炎疫情工作领导小组会议暨全省疫情防控视频会议召开 ?	2022年11月13日 02:48	普通用户	男	0	0	0	河北	20221113
碎银几两渡人生	坚决打赢常态化疫情防控攻坚战 O坚决打赢常态化疫情防控攻坚战 ?	2022年11月13日 02:48	普通用户	男	0	0	0	山东	20221113
怪蜀黍随遇而安_999	叶建春主持召开江西省疫情防控应急指挥部会议 杨文斌在九江分会场收听收看 O叶建春主持召开江西省疫情防控应急指挥部会议 杨文斌在九江分会场收听收看 ?	2022年11月13日 02:48	普通用户	女	0	0	0	其他	20221113
看见我就很想笑	海珠区最新通告：11月11日0时至11月13日24时强化全域疫情防控措施 L看见我就很想笑的微博视频 ?	2022年11月13日 02:48	名人	女	0	0	0	重庆	20221113
人间独角视	最近舆论对疫情防控说三道四，部分组织对防疫松了口，发现又不对赶紧抓紧口袋。虽然我对防疫反反覆覆非常反感。但是，到底是那些人真的怕封控？我一介草民，因为疫情收入骤减。但是我更痛恨温水煮青蛙。干脆全国一起封上半个月，没有疫情的逐步开放。快刀斩乱麻，皆大欢喜。但是我相信这样肯定踩了某些资本的尾巴。其实很简单，提前通知，预告封控。你想被封控到学校，公司，工厂。都提前做好准备，该采购采购。完了后集中管理，工作学习两不误。	2022年11月13日 02:49	普通用户	男	0	0	5	江西	20221113
脚踝铃铛	#河北疫情##河北师范大学疫情##石家庄疫情##石家庄疫情防控# 凌晨两点半的夜，我们替您好好欣赏 ?	2022年11月13日 02:49	普通用户	女	0	5	12	山东	20221113
陳怡臻Serendipity	那每天拉那么多去隔离的是啥？？？#疫情防控##新疆疫情防控动态# ?	2022年11月13日 02:51	中高级达人	女	0	1	8	新疆	20221113
千玦爱	这辈子没有这么无语过，11月12号晚上十点多，防疫人员上门来通知要去集中隔离。好，隔离就隔离，我们也都听从指挥了，但是，在外面排队，从10点半开始，一直排到两点多，一堆人从门口都排到了市场那里，到了后面没车了才说你们都要在这里等就等咯，就剩两辆车了，能不能上去看你们的运气。真的听到这个火都来了，你要早点说没车，12点左右通知，那我的怨气还没有那么大，明明这里是高风险地区，刚刚在排队的时候，还有疑似确诊病例的经过，那我们被感染的风险就大了，要是出事了，谁来给我负责？问工作人员，问就是领导安排的，问领导是哪个，又不敢说。所以这就是你们白云政府办事态度吗？又不是我要求去隔离的，本来居家隔离好好的，我还是绿码。我遵守纪律，遵守安排，结果你们呢？#广州白云 疫情防控# 看，到处都是人，都是要去排队的。 2广州	2022年11月13日 02:55	普通用户	女	34	57	127	广东	20221113
花钱j改名	#重庆孕妇流产#防控的哪是疫情啊 ?	2022年11月13日 02:56	普通用户	男	0	0	0	云南	20221113
老王的日常故事	兰州这次的疫情真的看不懂，从去年10月中旬开始断断续续。总给人一种精准防控的错觉。今年一年感觉把未来十年的假都休完了。我前几天和我的商务经理闲聊，我说今年你基本在家待了200天了吧。因为我们是双休加各种节假日。真的很郁闷，你这样防控有收入的人就不讲了。没收入的人真的吃啥喝啥。对于20多岁怀揣梦想的年轻人咋办。天天在这无可奈何的日子里，人的斗志都要慢慢的消磨殆尽了。人为什么要接触社会，一个是生活，一个是通过接触人学习本领。这样封控下去。人们的社会行为不就名存实亡了吗？ 最让人无奈的是，这次的疫情根本让人无法通过官方确诊人员信息频道分析究竟什么时候结束。看到网上的一个段子全小区的人为了确诊的那几个人封控。我现在都分不清这话究竟对不对了。希望早日结束吧。真的累了。我爱这座生我养我看着我长大的城市。但我真的不喜欢现在这种生活方式。	2022年11月13日 02:58	普通用户	男	0	0	7	山西	20221113
嘉兴微博新鲜事	【#重庆市卫健委致孕产妇的一封信# 提供就诊建议】11月11日0—24时，#重庆新增本土确诊160例无症状1081例#。#重庆疫情防控# 据重庆发布，11月11日，重庆市卫生健康委发布致广大孕产妇的一封信，提供相关健康提示和就诊建议。信中称，孕产妇特别是妊娠风险评估为“橙色”“红色”“紫色”的，如果自感身体不适或者居家隔离遇到困难，及时致电您的产检机构或者当地妇幼保健机构，与相关医护人员取得联系，寻求帮助。如果孕产妇在封控或者管控区，请及时主动向社区报备妊娠状态，以便在遇到特殊情况时能够获得及时救助和就诊服务。普通孕产妇根据需求就近就诊，减少跨区域流动。妊娠风险评估为“绿色”“黄色”的，可以在医生的指导下，根据孕周合理安排产检，如无特殊情况可适当延后产检时间，自行在家监测胎儿宫内情况(如：自数胎动或者电子胎心监护仪等)。信中提示了几个就医的关键节点：（1）NT检查(11-14周)、中期唐…	2022年11月13日 03:00	名人	女	0	0	0	浙江	20221113
阿米娜姆	我们都说“民族有希望，国家才有力量”所以我们每一个人都应该努力使国家越来越强大，早日打败疫情，带好口罩? ，做好疫情防控工作，我们一起加油吧！ ?	2022年11月13日 03:01	普通用户	女	0	0	0	其他	20221113
阿米娜姆	在这个极其严峻的时期我们每个人更应该做好疫情防控工作，积极配合医护人员，按时按点做核酸，佩戴好口罩，定期测体温。 ?	2022年11月13日 03:01	普通用户	女	0	0	0	其他	20221113
太时姆	从广州回老家阳江居住雨个月了，心一直系住广州，记挂广州的亲人和同学。这几天听闻广州疫情日惭严重，特别是海珠区。于是我打电话给海珠区陈同学 问他海珠区现在疫情如何，问他居住的小区情况怎样，陈同学说他居住的小区距离严重灾区还很远。暂时没有发现疫情。我说海珠区一下子就日增感染者由百到千，怎就这么严重呢！他说天灾人祸谁说的准！同学还说他居住的小区发了出入卡较为安全，一家人一天派一个人分时出门买日用品。通话中，看得出同学在这非常时期还是淡定从容的，没有太多担忧。他相政府会采取更好的策略防控疫情 也相信广州会控制住疫情 战胜疫情的。祈愿广州平安！市民平安！广州加油！菩萨护佑 阿弥陀佛。???	2022年11月13日 03:02	普通用户	女	1	9	8	北京	20221113
刘令姿天津分姿	朋友们，凌晨三点接到疫情防控中心打来的电话，告诉我你前两天去过医院，所以你居家隔离 ?	2022年11月13日 03:04	普通用户	女	0	3	1	天津	20221113
园园今天吃饱了吗	又一周过去了?这周最大的事就是疫情了第一次感受到疫情爆发得如此严重已经养成了每天醒来第一件事看新增然后打开企业微信打卡 再打开健康码截图核酸报告交收集表每天按时去北操做核酸填承诺书时刻关注着疫情防控发布会直播我们的重庆 要快快好起来呀疫情都三年了 什么时候才可以结束这种状态	2022年11月13日 03:05	普通用户	女	0	0	6	重庆	20221113
爱笑的粒粒呀	湖南省新型冠状病毒肺炎疫情信息发布(2022年11月10日0时——24时)。#湖南dou知道#疫情防控 L爱笑的粒粒呀的微博视频 ?	2022年11月13日 03:06	普通用户	女	0	0	0	广东	20221113
C-137宇宙快乐星球最跩特工	冲冲半夜三更跟我说他没有妈妈了。什么样的话语在这种时刻都是苍白无力。我安慰不了他。因为疫情防控，医院不让进，所以哪怕在最后时刻，他跟伯伯都没能进到医院里在他妈妈临终时陪在身边哪怕说上一句道别的话。两天时间，人就这么没了……我真的恨死新冠了。美国能不能从地图消失。 ?	2022年11月13日 03:07	普通用户	女	0	1	1	湖北	20221113
大单间	货车司机违规小便裆部被贴上封条？官方：不属实O网页链接 11月11日，有网友反映，一名大货车司机在疫情防控区域违规小便后，裆部被贴上了封条，封条上有“过境金华西”字样。 ?	2022年11月13日 03:10	名人	男	0	1	3	山东	20221113
听说你暗恋我-	#郑州疫情防控#现在凌晨三点，郑州科技学院，能不能看看这个学校，关心一下这个学校四万多人。每天晚上偷偷拉人。从10月19日开始隔离，隔离到现在。二十多天不见好转。宿舍人?了学校等晚上才拉走。真的精神要崩溃了。 ?	2022年11月13日 03:10	普通用户	女	4	14	70	河南	20221113
zhong二大班粤爱173	复盘：周五，11月11日上证指数；周六，疫情防控优化“二十一条”的前后对比。 ?	2022年11月13日 03:10	普通用户	男	1	1	3	广东	20221113
布丁味的beand	#男孩只买1个馒头被店主强留吃饭#为什么一个孩子因为疫情防控回不了家吃不上饭？你们能不能抓住真正有问题的点报道啊？！你们的良知呢！！！！！！！！？？？ ?	2022年11月13日 03:12	普通用户	男	0	0	0	广东	20221113
桂哥猎手VIP777	35国沦陷！超强变种再袭，华人感染者自曝：没潜伏期，发病超猛，快筛测不出！在您看些文字时，我所在的北美正陷入“三疫大流行”：BQ.1、XBB、RSV，群起而攻，几乎已经彻底压垮了医疗系统。加拿大多家医院正人满为患，急诊的单日平均候诊时间最长超过24小时，有人在等待16小时后不幸病亡……由于病房满载，大量患者只能待在走廊里比大人生病更揪心的，是孩子。除了儿童急诊的平均等待超过9小时，更残酷的是，目前全加的儿童止痛退烧药和常见的抗生素类药品全部严重短缺！这是甜瓜所在城市的一间药房，货架上的所有儿童常用药，空空如也。这种状况，已经足足持续了好几个月，非但没有缓解，反而愈演愈烈。加拿大卫生部称，这是“前所未有的需求”，儿童对乙酰氨基酚和布洛芬产品（包括儿童泰诺和 Advil）的持续短缺仍在全国范围内蔓延。连阿莫西林，目前也是供不应求。昨天，一位同事的孩子发高烧不退，连着跑了9家药店，都没有买到任…	2022年11月13日 03:14	名人	男	2	3	3	上海	20221113
Lllyt_92304	#秦皇岛疫情防控#66哒 一放开绝对一堆人满地乱窜 完了又要封 恁妈有完没完了 ?	2022年11月13日 03:15	普通用户	女	0	9	13	河北	20221113
嘉兴微博新鲜事	【#次密接的阳性感染率#约为3.1/10万】根据最新的疫情防控要求，及时准确判定密切接触者，不再判定密接的密接。在今天下午召开的国务院联防联控机制新闻发布会上，国家疾控局副局长常继乐对此解释说，评估发现，次密接的阳性感染几率较低，约为3.1/10万，以后通过及时判定并管控密接者，能够降低次密接的阳性率。根据这个情况，次密接不去管、不去判，可以节约很多服务保障资源。	2022年11月13日 03:15	名人	女	0	0	0	浙江	20221113
呼儿·嘿呦	#石家庄疫情防控#明天希望是美好的一天，加油??? ?	2022年11月13日 03:19	普通用户	男	0	0	0	河北	20221113
A9047	#广元疫情防控##广元疫情# ?	2022年11月13日 03:20	普通用户	男	0	1	65	四川	20221113
红尘作笺	这几天各个城市都开始爆发新增,今晚被保安告知从明天开始起需要24小时核酸才能进场了,看来成都"岌岌可危"了!三年了,疫情防控望不到尽头,很多人都开始意识到病毒并没什么可怕,他们更怕自由受到限制,收入得不到保障,房贷,车贷,房租,家庭开销压得他们喘不过气!核酸,扫码,政策不胜其烦,现在激进到赋码,有人网上开始炮轰疫情防控,呼吁"躺平"!很多人也意识到这点,但不敢喊出来,因为这是与国家政策对抗,会被当成反动者!当初打了几针疫苗,还是要得中招,还是要被拉去隔离,疫苗的意义何在?这些钱是国家出的,被哪些人赚走了?有人拥寇自肥,从中渔利,地方官员怕丢饭碗,一有疫情就搞静默!国家付出沉痛的经济代价守疫情,防控期间造成的死亡,损失并不比"躺平"低!防疫属于全球性的,国外不管了,国内永远处于防疫状态,这种日子不知道什么时候能结束!	2022年11月13日 03:22	普通用户	男	0	10	16	四川	20221113
阐释得淋漓尽致	#男孩只买1个馒头被店主强留吃饭#额，当年农夫没有收留商鞅过夜，店主留下会不会是破坏疫情防控。 ?	2022年11月13日 03:24	普通用户	男	0	0	0	广东	20221113
手机用户1092166032	疫情防控|广州荔湾区：快速划定三区并加强区域管理 全力以赴做好服务保障工作 O疫情防控|广州荔湾区：快速划定三区并加强区域管理 全力以赴做好服务保障工作 ?	2022年11月13日 03:25	普通用户	男	0	0	0	广东	20221113
重庆楼市杂谈	11月11日发布了重庆疫情防控关键时期，孕产妇的健康提示和就诊建议！#重庆市卫健委致孕产妇的一封信# 2重庆 L重庆楼市杂谈的微博视频 ?	2022年11月13日 03:26	名人	男	0	4	15	重庆	20221113
L-children机设梦	#广州海珠区疫情防控#偏偏f控期在家我女儿不停高烧循环，又不能出门看病，最需要去医院检查看看什么情况对症下药你给我封这么久，只能靠电话问诊开了点药吃。只能吃点清热退烧药。看着心疼又无能为力，啥时候解封?这楼没有羊，隔壁楼有。所以就整个小区都封住吗？真的病的不是时候。。。 ?	2022年11月13日 03:28	名人	男	3	34	45	广东	20221113
X又怎样	《新华全媒+｜国务院联防联控机制：优化完善防控措施 体现更加科学精准》国家卫生健康委副主任雷海潮11月12日在国务院联防联控机制新闻发布会上表示，不断优化完善防控措施，不是放松疫情防控，而是体现更加科学精准，体现与时俱进O网页链接 ?	2022年11月13日 03:29	普通用户	男	0	0	0	福建	20221113
24k纯纯纯纯真	#厦门疫情# 今晚紧张坏了，厦门居住的同栋同层有外地回来的人阳了??我11.11周五下午请假回老家，中午回去拿一趟东西就没回去了，确诊者是周五下午才回来的。?周六确诊晚上整栋封了，群里消息也炸了。。。接着我也收到疫情防控电话，确认我时间和空间上没有交集，说有事再联系就没有联系了。然后封控前还在外面的邻居们被叫回去了，半夜看着群里的名单，一车一车被载去集中隔离了。。。。心有余悸，?躲过了一劫?????明天做个核酸去买张彩票。。。	2022年11月13日 03:29	普通用户	男	0	11	4	福建	20221113
云南七里香	2022年11月12日 涉疫新闻简报【境内】>北京：奥密克戎变异株传播速度更快、传染力更强 疫情防控压力持续增加（北青网）>中国疾控专家：疫情防控每一次的调整都十分审慎（央广网）>国家卫健委：医疗机构不能因为疫情防控，为了达到零风险，就推诿、拒收患者（红星新闻）>山西运城市盐湖区“10.06”新冠肺炎疫情病例全面清零（财联社）>台湾新增19224例新冠确诊病例，新增60例死亡病例（环球网）>香港（11日）新增5723宗新冠肺炎确诊病例（中新社香港）【境外】>最新海外疫情：新冠感染超6.25亿 累计接种新冠疫苗超129.28亿剂次（财新）>美国“三重疫情”致急诊室爆满 有患者等待就诊期间死亡（海外网）>印度卫生部向孟买派遣专家组应对麻疹疫情（新华社新德里）>单周新增感染占据全球前两名：日韩面临冬季新一波疫情（台湾“中央社”）>日本近来日增新冠确诊病例数激增 或迎来第八波疫情（台海网）>法国…	2022年11月13日 03:31	普通用户	女	0	0	0	云南	20221113
桂哥猎手VIP777	记者问：增加医疗资源储备，是否意味不远的将来可能会完全放开？回答很清晰：今后我们还将继续坚持稳中求进的工作基调，按照“走小步、不停步”，根据病毒变异的特点和临床治疗的实践认识，以及我们国家防控能力的改善和提升，来因时因势优化完善和调整防控举措，切实维护好人民群众的生命安全和身体健康，统筹好疫情防控和经济社会发展。 LHerbiewu的微博视频 ?	2022年11月13日 03:32	名人	男	0	0	1	上海	20221113
佛系忧国忧民	#广州海珠区疫情防控#惨惨惨 ?	2022年11月13日 03:34	普通用户	女	0	0	0	广东	20221113
佛系忧国忧民	#广州海珠区疫情防控#每天都刷新没有下限红? ?	2022年11月13日 03:38	普通用户	女	0	0	0	广东	20221113
呦痕_YooHeN	想起来去年禄口机场疫情，我反石被隔离那会在微博上质疑石家庄政府，关于疫情防控工作方式的问题那会，还有一群傻逼在评论区当理中客，在那质疑我添油加醋的。这次石家庄疫情咋没出来发声呢？被铁拳砸死了？ ?	2022年11月13日 03:50	名人	男	0	2	0	江苏	20221113
膏凰选手85号	#广州海珠区疫情防控#再不解封我要疯了 ?	2022年11月13日 03:51	普通用户	女	1	4	22	其他	20221113
掉进的是你眼里	11.10打电话问社区政策，买票，收拾东西11.11回家，在高铁站等待救护车拉我集中隔离，宾馆条件很差，那天晚上睡得不好，一直在醒一直在醒，我灯都没关11.12早上起来看见南阳防疫的新政策和宛城区的同学回去是居家隔离，想了想我还没拿到手的奖学金就折损一千多，加上一直对防疫政策的不满，我开始打电话。这个推那个，那个推这个，当时真的很生气，卧龙区防疫办的电话之前一直就没打通过，可能是我今天上午实在是闲加上烦，就一直打，最后还接通了，接通之后事情就容易多了，从南阳市疫情防控到卧龙区防疫办，再到武侯街道办事处，再到社区，我只能说武侯街道办事处的工作人员还挺负责，知道我的情况后很负责的重新研判了，于是我就从集中隔离变成了居家隔离。这其中当然也少不了我的逻辑清晰、表达精准，我曾经被我妈说我只会拿来和她顶嘴的能力在此次与各路人马对线中发挥了重要的作用，我准备得也很充分，为自己准备了四个论据，虽然只用上…	2022年11月13日 03:51	普通用户	女	0	12	1	河南	20221113
Y王平凡	这是我今年来被封控的第N次疫情一直是个较为敏感的话题。它是将一座座城市和一个个人连接起来的共同点，把握不好尺度稍不留神就会被推向舆论的风口浪尖。时隔三年，正当人们逐渐放松警惕的时候。它又蓄势待发，以更肆意的姿态卷土重来。而这一次不同的是，我处在漩涡之中。显然在这场风暴中，局内人会更有感触一些。结合这两年它的足迹和一贯作风，起先大家都没有在意，只是觉得拖慢了节奏。而它却好像知晓人们的想法一样，急于证明自己。于是人们看到数字与日俱增，成千上万。在数字疯涨的同时，大家的生活也在随之变化。最直观的莫过于核酸检测。从最初的社区混检、分楼混检、到一户一管、抗原自测。解封日期也从七天、十天、十四天到未知。为了落实足不出户，大家的活动范围也跟自家房屋面积画上了等号。三年的疫情就像一面照妖镜，让妖魔鬼怪都现出了原型!考验着老百姓的钱包和抗风险能力的同时，更考验着当地政府的责任担当、治理水平和执行能力!当疫…	2022年11月13日 03:52	普通用户	男	0	1	11	山东	20221113
谢子建XZJ	昨天已经发布了优化疫情防控20条措施，内容很多大家可以自行上网去看。我相信呢，很多博主大v呢也会对这个事情进行解读呃，我总体看了一眼啊？总的来说，就是防控力度降级，为下一步进一步的这个放松放宽呢做准备，尤其这次疫情防控当中提到了医院的分级管理很明显是让医院呢利用这段时间去为后边的更大的放松做准备。那么这里面提到了几点，对很多出差的人非常有帮助的，一个是对这个密切接触者，那么七天集中隔离加三天居家健康监测调整为五天集中隔离加三天居家隔离，那么不再判定密接的密接就是没有次密接这个概念了，另外一点呢就是以后也没有中风险地区了，只有高风险地区和低风险地区而且这次专门强调了这个严禁随意封校停课然后随意取消入境航班熔断机制，所以很明显就是这次高层的意味就是要让人流动起来让经济流动起来，我认为，离放开不远了#疫情防控#	2022年11月13日 04:01	普通用户	男	0	0	0	浙江	20221113
圆圆的捷	#凤凰新闻#分享凤凰新闻：【新疆乌鲁木齐市新增本土确诊病例27例 新增本土无症状感染者664例】新疆乌鲁木齐市人民政府新闻办公室召开新冠肺炎疫情防控工作新闻发布会。会上通报，11月12日截至发布会前，乌鲁木齐市新增本土确诊病例27例，新增本土无症状感染者664例。 O网页链接 来自@凤凰新闻客户端 O网页链接 O网页链接	2022年11月13日 04:03	普通用户	女	0	0	0	江苏	20221113
问天一隅	凌晨发布：被信访，被拦截，嫁祸于人者拨打110，受害者呼叫120。事发地点：北京市大兴区教委。事发时间：2022年4月26日。我是一名拥有36年教龄的教师。2022年4月26号这一天，我去北京市大兴区教委办两件事，一是给人事科送一份材料，二是到办公室拿一份政府信息公开文本。如此简单的两件事，不足十分钟即可办完。我要办的是正事，是正出正入的事，是已经告知的事。然而，以郑浩为代表的政保科五人故意制造事端，他们以“信访”为由，在一处必经的弹簧门处拦住我的去路。不只是拦路，郑浩还打电话引来警察。作为整个事件的始作俑者，他嫁祸于人，说我阻塞通道，干扰大兴区教委干扰正常工作秩序。郑浩这话不符合事实。大家看看下面的照片，看看北京市大兴区教委人员怎样在机关内部拦路设卡。这话也不符合情理。我是去办事的，去拦什么路呢？我要拦谁，我为什么要别人？我区区一人，而且年龄也不小了，我能拦得住谁？即使年轻的时候，我又…	2022年11月13日 04:06	普通用户	男	0	0	0	其他	20221113
-心灵鸡汤-	#解读二十条疫情防控优化新措施#对密切接触者，将“7天集中隔离+3天居家健康监测”管理措施调整为“5天集中隔离+3天居家隔离”，期间赋码管理、不得外出。集中隔离医学观察的第1、2、3、5天各开展1次核酸检测，居家隔离医学观察第1、3天各开展1次核酸检测。 ?	2022年11月13日 04:08	名人	男	9	2	9	北京	20221113
江津之声	#重庆疫情#【关于对双福国际农贸城实施临时管控的通告（11月12日）】关于对双福国际农贸城实施临时管控的通告:因新冠肺炎疫情防控工作需要，按照《新型冠状病毒肺炎防控方案（第九版）》、国务院联防联控机制综合组《关于进一步优化新冠肺炎疫情防控措施科学精准做好防控工作的通知》相关规定，经区新冠肺炎疫情防控工作指挥部研究决定，对双福国际农贸城全域（含兴茂O关于对双福国际农贸城实施临时管控的通告（11月12日）	2022年11月13日 04:10	名人	男	1	0	1	重庆	20221113
CIME诗	#重庆孕妇流产#这个消息一看是愤怒，最近不停出现的阴间新闻，真的令人窒息久久难以接受。但各方大佬都好像没有看到一样。疫情三年了！！防控会议隔三差五地开，病毒不断变异，我们应对措施是否也要更新？每次遇到孕妇老人患有基础疾病的国人，能否有一套流程对待？（既要又要，这样的时势，谁还敢生孩子？！）	2022年11月13日 04:10	普通用户	女	1	0	1	广东	20221113
江津之声	#重庆疫情通报#【江津区关于持续加强社会面管控的通告（11月12日）】重庆市江津区新冠肺炎疫情防控工作指挥部关于持续加强社会面管控的通告:当前，我市中心城区疫情形势严峻复杂，防控工作处于最吃劲、最紧要、最关键的时期。为全力打好疫情阻击战、歼灭战，采取更为坚决果断措施攻坚，全力以赴控制住疫情，经区新冠肺炎疫情防控工作指挥部研究决定，现将我区自2022年11月12日21时起持续加强社会面管控有关事项通告如下： O江津区关于持续加强社会面管控的通告（11月12日）	2022年11月13日 04:12	名人	男	0	0	0	重庆	20221113
江津之声	#重庆疫情通报#【11月13日江津区扩面核酸检测安排的温馨提醒】根据区新冠肺炎疫情防控工作指挥部安排，2022年11月13日，全区部分地区开展一轮扩面核酸检测。一、参加地区双福工业园、德感工业园、珞璜工业园、白沙工业园，几江街道、鼎山街道、双福街道，全区所有镇（支坪镇除外）。 O11月13日江津区扩面核酸检测安排的温馨提醒	2022年11月13日 04:13	名人	男	0	1	3	重庆	20221113
朱幼平-区块链经济学者	如何理解二十大提出的“把发展经济的着力点放在实体经济上”？当前，我国正面临百年变局和世纪疫情的交织影响，全球动荡源和风险点显著增多，发展环境的复杂性、严峻性、不确定性上升，经济发展面临需求收缩、供给冲击、预期转弱三重压力。在这种情况下，保持战略定力，做强做优实体经济是应对当前复杂形势的根本。二十大报告中指出，建设现代化产业体系，坚持把发展经济的着力点放在实体经济上，推进新型工业化，加快建设制造强国、质量强国、航天强国、交通强国、网络强国、数字中国。在我国全面建设社会主义现代化强国和实现第二个百年奋斗目标之际，二十大报告强调做强做优实体经济，也是从战略全局上的着眼于长远的科学谋划。下边我们谈点体会。一、实体经济为什么重要？实体经济是一国经济的立身之本，是社会生产力的直接体现，也是一个国家综合国力的基础。2021年我国GDP总量达到了114.4万亿元，按不变价计算为2012年的1.8倍，约占…	2022年11月13日 04:16	名人	男	1	0	0	北京	20221113
2013141005xz	肖战顺顺利利，未来可期 #疫情防控人人有责# #日常见肖战# #京东电器代言人肖战# #肖战# #世界古古怪怪肖战可可爱爱# O绿洲 2重庆·重庆市中医院(南桥寺院部) ?	2022年11月13日 04:20	普通用户	女	0	0	0	重庆	20221113
Magnet3333	半夜辗转反侧，虽然放松疫情防控，但是我还是好担心离疫情最近的一次老天保佑快点好起来吧快点好起来吧疫情快点结束???拜托了大学没有正常毕业研究生可以吗？ ?	2022年11月13日 04:21	普通用户	男	0	1	0	其他	20221113
瞅你咋地201201	#重庆孕妇流产#了解了前因后果，真的因为疫情防控好像所有管理人员都丧失了人性，这是一条生命啊，不知道物管、街道、社区相关人员他们晚上睡不睡得着，在重庆乃至全国相关人员不作为导致事态恶化的情况层出不穷，我们不能说重庆所有物管所有社区街道都像这样，我也刷到一些评论，有些物管还是很好，处理这类紧急情况社区反馈很积极，但是！！！有些物管社区不作为踢皮球就会造成今天这样的情况，硬生生把人家逼流产，真的很心痛，这样的物管社区街道还不在少数！！说实话，反馈很好的社区和物管很大概率是那么一两个工作人员，坚持不懈的反馈才能让给危重病人和特殊人群开绿灯，运气好碰到负责人的工作人员，及时就医及时解决，运气不好大家都踢足球你推我我推你推到最后就是我们老百姓自己承担后果甚至付出沉重的代价这种情况我们需要解决不能放任，我们不能每次遇到特殊情况都把希望寄予那一两个工作人员，我们要整顿的是这种在其位不谋其职，天天操着官…	2022年11月13日 04:24	普通用户	男	0	0	0	其他	20221113
用户w5v7wkkelj	听从组织安排#全民疫情防控#城市静默#城市被按下暂停键# ?	2022年11月13日 04:25	普通用户	女	0	0	0	其他	20221113
外星人看地球村民那些事201602	北京落实优化疫情防控 “二十条” 今起执行 @新浪新闻 O北京落实优化疫情防控 “二十条” 今起执行 ?	2022年11月13日 04:29	普通用户	男	0	1	2	四川	20221113
主持人小魏	#上海徐汇取消原定于周日开展的全区全员核酸筛查#【上海徐汇：原定于明日开展的全区全员核酸筛查取消】每经AI快讯，11月12日，据“上海徐汇”微信公众号消息，根据上海市常态化疫情防控要求，结合徐汇区防控情况，原定于11月13日（周日）开展的全区全员核酸筛查取消。 ?	2022年11月13日 04:29	普通用户	女	0	1	3	安徽	20221113
手机用户13701190998	新冠疫情在我国又有抬头趋势，经排查日新增感染人数破万，这是科学，谁也不敢怀疑。但值得庆幸的是，其中的重症病人很少，死亡人数也风毛鳞角，根本没听说。这与三年前在武汉爆发的疫情有很大的区别。这其中是否还有其它原因？也许是接种疫苗的原故。如果有一种疫苗接种后就不再感染那就好了。一味的防控确实难度太大，成本也太高。计划往往赶不上变化，病毒的变异也在不断翻新，科研工作任重而道远。病毒变异最大的是在美国和西方。最近也不谈病毒溯源了，世卫组织消声灭迹了。西方国家好像都“躺平”了。俄罗斯在乌克兰发现美国的病毒实验室证据交联合国讨论也不了了之了。也许真如拜登所说：新冠疫情已经结束了。	2022年11月13日 04:31	普通用户	男	0	1	0	其他	20221113
CIO的幸福生活	转:不再甄别次密接对广州疫情防控有何影响接下来就应该推行非重症不准入院了，没办法，医疗资源肯定是顶不住的，只要去过医院的都知道，即使没有新冠，中国的医疗系统也已经是满负荷了。即使做好分级诊疗，也一样扛不住，因为ICU床位就不够。德国ICU床位是我国九倍，依然要应对ICU排队爆满的情况，日本床位也比我国多很多，一样有很多人即使重症了也没办法去医院，即使是发达国家，医疗资源也一样被击穿了，我们也不可能幸免的。甚至，我们一些县级医院根本没能力接受新冠重症，因为重症要负压隔离病房，县级医院根本就没有。甚至一些市也没多少，一些常驻人口上百万的城市，负压病房可能也就几间几十间吧。紧急扩建病房可能还相对简单，能进行准确插管的医护人员是变不出来的，起码要三年专科学习+两年规培+5年的临床经验，才有资格申请接受ICU专科护士的培训。而且，新冠重症还挺多的，上海疾控中心自己权威发布过，感染了61.26 万，…	2022年11月13日 04:31	普通用户	男	5	0	6	山东	20221113
晗晗之志爱	#石家庄疫情##石家庄疫情防控# 居家第13天，Morning呀～睁眼先刷公众号……新划定高风险地区，长安95个，桥西7个！呵～长安95个！！！ ?	2022年11月13日 04:39	普通用户	女	0	3	14	河北	20221113
小米加步枪b	我发表了头条文章:《忻府区疫情防控调整：高风险区45个，中风险区30个》 O忻府区疫情防控调整：高风险区45个，中风险区30个 ?	2022年11月13日 04:40	普通用户	男	0	2	0	山西	20221113
Blanche50	昨天的国务院新闻发布会上，有香港记者提问，疫情防控在不远的将来是否会全面放开？我逐字逐句看了，国家卫健委副主任雷海潮先生虽然没有直接了当的回答记者的提问，但其实却已经回答了，那就是暂时还不会那么快放开。原因是“以人民为中心”是我党的政策。国家人口基数这么大，医疗资源相对不足，地区发展水平极其不平衡，老龄化严重，有基础病、且没有注射疫苗的老人也居多，如果全面放开，后果不堪设想！目前仍然寄希望于新的疫苗和药物出现，希望尽快研制成功！	2022年11月13日 04:40	名人	女	10	23	79	广西	20221113
孔祥胜937577698	讯息篇：2022年11月12日《部分新闻》01、中央气象台：未来三天，中国中东部现大范围雨雪天气，局地降温逾14℃，南方地区气温将陆续下降，平均气温下降4℃~8℃。02、"优化防控二十条措施发布"：取消"中风险地区"，不再判定次密接，严禁随意封校停课、随意封控、长时间不解封等行为，取消入境航班熔断机制。03、广州：10日新增本土2583例，落实防控20条，次密接者解除隔离，海珠区已抽调超千名骑手支援物资配送，速度慢恳请市民理解，为阻断疫情外溢，对离开海珠区人员赋红码。04、11日下午，伊齐高速一载有37人的客运班车，因路面结冰至车辆失控侧翻，黑龙江北安市警方：已致4死15伤，其中2人重伤。05、黑龙江绥化一奶茶店因服务员先说"欢迎光临"被封，检查人员：应先说扫核酸码。官方通报：以检查为名滥用职权，多人被处理。06、湘潭一小学50多名学生被要求自扇耳光又罚站，因有学生扰乱课堂秩序，校方：两…	2022年11月13日 04:42	普通用户	男	0	0	0	吉林	20221113
兰州宣官	#兰山村社区疫情防控优秀驻守干部#勇敢奋战在悬崖边 每天与病毒交锋的逆行者五泉街道兰山村社区疫情防控优秀驻守干部韦性凯先进事迹 在众多的抗击疫情队伍中，有一股力量不容忽视，那就是兰州的下沉干部们。韦性凯同志是兰州市城关区五泉街道兰山村社区下沉干部，他以身作则，逆行出征，用自己的实际行动诠释着初心使命，彰显着责任担当。 ——我是党员我上，带头采集高危人群今年疫情爆发，韦性凯同志仍不忘大学期间入党宣誓承诺，积极响应号召。7月13日，迅速下沉至兰山村社区，刻不容缓地投入到疫情防控的最前沿，单位和值守两头跑、两头兼。10月12日，全员核酸工作开始后，他变身“大白”积极参加到核酸采样扫码工作中，得知自己的手机不支持“采集甘肃”程序时，就立刻购买新手机安装采集程序，当天就投入到工作中。每天早上7点，他准时到社区物资站集合，准备消毒液、穿戴防护服、领取任务单，开始全天的核酸采集工作。并带头入户采集涉阳…	2022年11月13日 04:47	名人	男	0	0	1	甘肃	20221113
夏羽佳85799	某小区附近一个私人门诊被封了原因是诊所医生不遵守防控规定私自给一个老人开了感冒药。在一个没有疫情的小县城在流感盛行的冬季有绿色的健康码有未出县的行程码有未超过24小时证明的核酸码，诊所医生给常年在小区周边活动的偶感风寒感的老人开出感冒药，这何错之有？病毒不可怕可怕的是规定之下一颗颗冷漠的人心！	2022年11月13日 04:48	普通用户	女	0	0	2	其他	20221113
春天来了2021	财联社电报 - 快速 准确 权威 专业 16:36 【国务院联防联控机制：不排除再对我国隔离措施进行进一步的优化调整】财联社11月12日电，在国务院联防联控机制新闻发布会上，中国疾控中心传防处研究员王丽萍介绍，这次二十条优化措施对于密接、高风险区溢出的人员，以及结束闭环作业的高风险岗位从业人员，缩短了集中隔离期限，或者由之前的集中隔离调整为居家隔离或者健康监测，这样的调整是基于我们对病毒新的特点，以及前期边防控、边研究、边总结、边优化的实践，在基于数据、证据的基础上做出的，并不是说集中隔离作用必要性在降低。未来随着病毒的不断变异，对这个疾病的认识不断深入，以及整个国内外疫情形势变化，我们也不排除再对我国隔离措施进行进一步的优化调整。(来自财联社APP)	2022年11月13日 04:50	普通用户	男	0	0	0	重庆	20221113
月舞之音	#奔赴时间尽头的流萤##王源新专辑客厅狂欢##微博热门影集# L月舞之音的微博视频 ?	2022年11月13日 04:52	名人	男	0	0	2	吉林	20221113
闪光少女丸子酱	#疫情防控# 心中好像有千言万语 打开编辑页面 又不知道说什么了 ???	2022年11月13日 04:55	普通用户	女	0	0	0	四川	20221113
布衣鄉音	比如说这次我们取消了对于密接的密接的判定，这在一定程度上可以更好地集中流行病学调查人员的精力和时间，来把风险地区和密接人员的有关调查和风险管控的工作做的更好，能够用更小的代价在尽可能短的时间把疫情控制在最小的范围，平衡好我们疫情防控和经济社会发展之间的关系，所以这样的调整和优化，是基于科学的认识，也是基于循证研究的新的成果，这不是放松，更不是“躺平”，而是要更加精准科学的做好我们的疫情防控和处置工作 O网页链接	2022年11月13日 04:57	普通用户	男	0	0	0	湖南	20221113
老吴公考吴红民	#怎可随意封店刁难商户##怎可随意封店刁难商户#据光明日报。11月11日晚间，黑龙江肇州县人民政府网站发布关于肇州县市场监督管理局干部执法不当问题的调查处理情况通报：2022年11月11日，网上出现反映我县市场监督管理局工作人员执法不当的信息，县委、县政府高度重视，第一时间由县纪委监委成立调查组开展调查。经查，2022年11月10日9时54分，县市场监督管理局王某某等3名工作人员对县城内营业场所某奶茶店疫情防控情况开展执法检查。奶茶店服务员对进店三名执法人员说“欢迎光临，扫一下码”，执法人员称“说晚了，第一句就应该说扫码”。随后亮明身份，系市场监管局工作人员，认定该奶茶店没有严格执行扫码、验码规定，勒令奶茶店关停一天。事件发生后，王某某深刻认识到自身错误的严重性，已经当面向奶茶店经营者道歉，并取得了谅解。鉴于王某某等人在执法检查过程中，执法不规范，方法简单粗暴，态度生硬，以商家没有第一时…	2022年11月13日 06:49	名人	男	0	0	1	北京	20221113
畅游青藏CYQZ	2022年11月12日，兴海县在重点隔离管控人员核酸检测中发现9例新冠病毒阳性感染者；2022年11月12日，海东市新增4例新冠病毒阳性感染者#青海疫情防控阻击战##青海疫情##抗击疫情我们在行动##坚决打赢青海疫情防控歼灭战# ?	2022年11月13日 06:49	普通用户	男	0	0	0	西藏	20221113
炫世纪-王俊凯	本轮疫情奥密克戎变异毒株传播速度快、隐匿性强，我们正面临怎样的防控挑战？该如何应对？10月31日，国务院特殊津贴专家、流行病学资深专家王鸣在接受媒体采访时，就七个关键问题进行了解答。他呼吁市民群众积极配合疫情防控，加强个人防护，人人坚持戴口罩、少聚集、勤洗手、打疫苗等措施，都可为降低病毒传播速度贡献力量。	2022年11月13日 06:49	普通用户	男	0	0	0	北京	20221113
中国石油通辽销售分公司	左中管理团队经理到所属保康西、新河、架玛吐加油站督导疫情防控及大雪安全准备工作。 ?	2022年11月13日 06:49	企业	男	13	16	17	其他	20221113
用户3871361109	孙春兰强调 把各项优化措施操作好 进一步提高疫情防控科学精准水平 O孙春兰强调 把各项优化措施操作好 进一步提高疫情防控科学精准水平 ?	2022年11月13日 06:50	普通用户	男	0	0	0	其他	20221113
香菜娘娘WJK	#大同疫情# 懒政，一刀切，只会封，请问密接隔离过程转运过程科学么？达到防控目的么？隔离地点消杀彻底么？是不是所有的密接都得阳一遍？ ?	2022年11月13日 06:50	普通用户	女	0	1	27	山西	20221113
我就是玺烊烊	#疫情防控#遭了遭了不能点外卖了 要遭饿死 出门条也被冒领 菜也买不了 保安牛批得不行 5点就被电焊声吵醒 铁皮子不能白天焊嘛 ?	2022年11月13日 06:51	普通用户	女	0	0	0	北京	20221113
执着的何同学	这次二十条优化措施对于密接、高风险区溢出的人员，以及结束闭环作业的高风险岗位从业人员，缩短了集中隔离期限，或者由之前的集中隔离调整为居家隔离或者健康监测，这样的调整是基于我们对病毒新的特点，以及前期边防控、边研究、边总结、边优化的实践，在基于数据、证据的基础上做出的，并不是说集中隔离作用必要性在降低。未来随着病毒的不断变异，对这个疾病的认识不断深入，以及整个国内外疫情形势变化，我们也不排除再对我国隔离措施进行进一步的优化调整。#公卫专家解读防疫新20条#	2022年11月13日 06:51	名人	男	0	0	1	北京	20221113
熙悦__	新冠变异每次都是国外先开始，然后延时半年到一年，国内一定无缝衔接，德尔塔，奥密克戎都是这样，看新闻加拿大又有新病毒肆虐。我很好奇，既然传染源来自国外，为什么不能严控进出国隔离检测口罩措施，这样代价也比国内大范围静默小。疫情面前，只要保持信息的畅通，保持大众的知情权，大家都戴口罩，也能避免扩大疫情。这两年也没有人在关心疫情溯源问题了，况且原头这么清晰，为什么还会影响这么大呢#疫情防控#	2022年11月13日 06:52	普通用户	女	0	0	0	河南	20221113
楊培安RogerYang	#国务院联防联控机制发布会##国家疾控局解读最新防疫措施##国家卫健委回应二十条优化措施##各地已经成立整治层层加码工作专班##不能为了达到零风险就推诿拒收患者##交通运输部删除中风险区防控内容##逐一排查校园随意封控等问题#北京，也加入《優化二十條》的行列了。#北京不再公布隔离观察人员详细住址##北京调整密接和入境人员隔离5项措施##北京启动长期滞留京外人员专项救济##推送解除长期滞留京外人员弹窗##北京不再判定次密接#昨天的聯防聯控記者會一開始，疾控局副局長張繼樂先生先就《優化二十條》公佈後民眾反映比較關心的幾條做了回應。這代表：上頭是重視的。而且不是「一般」的重視。連著三天，會議定調、公佈《優化〈二十條〉，召開聯防聯控記者會。而且，無問不答、沒有答非所問。#国家卫健委解释为何取消次密接##次密接的阳性感染率#張繼樂先生與國衛健委副主任雷海潮先生在回答有關取消次密接相關提問時做出了很…	2022年11月13日 06:52	名人	男	0	2	12	台湾	20221113
东阳日报	【2022“中行杯”横店马拉松赛延期举办的紧急公告】接东阳市防疫指挥部通知，因东阳市六石街道核酸有异常，根据国家疫情防控工作部署和主管部门相关文件精神，为确保参赛选手的健康和安全，原定于2022年11月13日举办的2022“中行杯”横店马拉松赛将延期举办。 ?	2022年11月13日 06:53	普通用户	男	0	0	0	浙江	20221113
我要当只安静地围观兔	被尿给当憋醒了，刚醒时天还没亮，现在天都亮了，就是冷，冷到我刚上完厕所人就醒了。看着乱糟糟的屋子，心里一阵无奈。因为疫情防控，物流停了，厨柜到不了，沙发也没到，小床也没到，也就是说最重要的几个东西全都没到 ?	2022年11月13日 06:53	普通用户	女	0	0	0	广东	20221113
狼狼狼狼狼狼狼七匹狼	健康冷知识：调整和优化防控政策的原因是什么？强调更加科学精准，根据病毒演进变化趋势、实际防控能力改善和提升，以及积累的临床治疗经验和认识来优化和调整疫情防控措施。总的要求是落实好"疫情要防住、经济要稳住、发展要安全"，做到既防住疫情，又尽可能减少对经济社会发展和民生服务保障影响。 ?	2022年11月13日 06:53	普通用户	男	0	2	0	浙江	20221113
老吴公考吴红民	#解读二十条疫情防控优化新措施#①对密切接触者，将“7天集中隔离+3天居家健康监测”管理措施调整为“5天集中隔离+3天居家隔离”，期间赋码管理、不得外出。集中隔离医学观察的第1、2、3、5天各开展1次核酸检测，居家隔离医学观察第1、3天各开展1次核酸检测。②及时准确判定密切接触者，不再判定密接的密接。③将高风险区外溢人员“7天集中隔离”调整为“7天居家隔离”，期间赋码管理、不得外出。在居家隔离第1、3、5、7天各开展1次核酸检测。④将风险区由“高、中、低”三类调整为“高、低”两类，最大限度减少管控人员。原则上将感染者居住地以及活动频繁且疫情传播风险较高的工作地和活动地等区域划定为高风险区，高风险区一般以单元、楼栋为单位划定，不得随意扩大；高风险区所在县（市、区、旗）的其他地区划定为低风险区。高风险区连续5天未发现新增感染者，降为低风险区。符合解封条件的高风险区要及时解封。⑤对结束闭环作业…	2022年11月13日 06:53	名人	男	0	0	0	北京	20221113
南方树	疫情防控形势严峻，如何落实新二十条，做到快速科学精准？『全国连续两日新增感染者破万，各地如何落实“二十条”仍面临考验』O全国连续两日新增感染者破万，各地如何落实“二十条”仍面临考验 ?	2022年11月13日 06:54	普通用户	男	0	1	0	浙江	20221113
老吴公考吴红民	#病毒学专家常荣山解读防疫新20条#专家说，这次政策的调整，对于海外归国者是一个利好消息。在境内防控政策修改上，虽然只是微调，但考虑到目前防疫态势，新二十条也会缓解防疫资源和人力的不足。总体而言，这是疫情三年来较具开放性的防控改革，具有重大实践意义。 ?	2022年11月13日 06:55	名人	男	0	0	0	北京	20221113
淡泊清心小屋	因为朝阳区太大，每一次疫情风险点位都不少，每一次附近都有小区封控，前不久同一小区紧邻的一栋楼刚被封控一周，防控措施调整，风险隐患增大，政府责任担当，公民行为自觉，两手都要抓，一个都不能少！ 北京执行72小时核酸令以来成效显著，但此轮疫情却仍在扩大漫延，疫情防控形势的严峻性和复杂性不容忽视，动态清零的难度也日益增大！ 放眼全国，拥有北京这样遍布大街小巷核酸检测网点的城市有多少？巨额的核酸检测成本有多少城市能够长期承受？因此，新“二十条”看上去很好，执行起来“更难”，调整意味着放松，放松又不等于放开，风险隐患增大，不可掉以轻心…… 做好自己，升级防护，以不变应万变，期待早日返庆，祈福顺利回京！北京朝阳区新增新冠感染者61名 主要风险点位发布 O网页链接	2022年11月13日 06:55	普通用户	男	0	0	0	黑龙江	20221113
石家庄地铁君	#石家庄点滴# 今天凌晨，石家庄市长安区疫情防控总指挥部发布通告说，经专家组研判，决定自11月13日起，对石家庄市长安区部分风险区域进行划定、调整，其他区域风险等级不变。 2石家庄 ?	2022年11月13日 06:56	名人	男	6	4	10	河北	20221113
问天一隅	正常办事，却被定义为“信访”；遭遇拦截，拦路者还制造警情。110来了，120也来了。由于政府工作人员制造事端，那条本该在10分钟内走完的路，却整整用了一天。事发地点：北京市大兴区教委。事发时间：2022年4月26日。我是一名教师，教龄已有36年。2022年4月26号这一天，我去北京市大兴区教委办两件事，一是给人事科送一份材料，二是到办公室拿一份政府信息公开文本。如此简单的两件事，不足十分钟即可办完。正出正入，事先告知。然而，以郑浩为代表的大兴区教委政保科五人故意制造事端，他们以“信访”为由，在一处必经的弹簧门处拦住去路。不只是拦路，郑浩还打电话引来警察。作为整个事件的始作俑者，他嫁祸于人，说我阻塞通道，干扰教委干扰正常工作秩序。郑浩这话不符合事实。大家看看下面的照片，看看北京市大兴区教委人员怎样在机关内部拦路设卡。这话也不符合情理。我是去办事的，去拦什么路呢？我要拦谁，我为什么要别人？我…	2022年11月13日 06:56	普通用户	男	0	0	0	其他	20221113
温质gg777	2022年11月11日，国务院联防联控机制综合组发布了《关于进一步优化新冠肺炎疫情防控措施科学精准做好防控工作的通知》，对隔离措施、健康监测、赋码管理等大家关心的疫情防控措施作出优化调整。 O网页链接 ?	2022年11月13日 06:56	普通用户	男	0	0	0	其他	20221113
宋连友	【#公卫专家深度解读防疫新20条#：这些变化值得关注】11月11日，国务院联防联控机制综合组发布《通知》，公布进一步#优化疫情防控的20条措施#，其中，不再判定次密接、入境“7+3”改为“5+3”、取消中风险区等调整引发大众热议。该如何理解全新防疫措施？对普通人来说会有什么影响和改变？我们特邀武汉大学公共卫生学院教授谭晓东，针对大众普遍关心的问题进行解读?@生命时报 O公卫专家解读“防疫新20条”：这些变化值得关注	2022年11月13日 06:57	名人	男	0	0	0	广东	20221113
邵健明	#我的上海.....##自从口罩之后,我们生活发生了什么变化# 现在高风险区是怎样划分的？高风险区管控几天？今天发布的三个高风险区都是新增社会面感染者相关吗？对此，“上海发布”回应称：根据国家和本市疫情防控有关规定，将感染者居住地以及活动频繁且疫情传播风险较高的工作地和活动地等区域划定为高风险区，上述三个高风险区均为阳性感染者和密接活动轨迹涉及场所。对于高风险区，采取“足不出户、上门服务”等封控措施。高风险区连续5天未发现新增感染者，降为低风险区。#凤凰新闻#【上海如何落实疫情防控二十条优化措施？官方回应】国务院联防联控机制《关于进一步优化新冠肺炎疫情防控措施科学精准做好防控工作的通知》印发后，上海已启动具体工作方案的制定，并不再新划定中风险区。11月12日，微信...O上海如何落实疫情防控二十条优化措施？官方回应来自@凤凰新闻客户端	2022年11月13日 06:57	名人	男	1	0	0	上海	20221113
小Lucky妈妈之快乐生活	#北京健康宝弹窗3该如何解决#莫名的又被弹窗，三天前成功消窗，今天准备返京，又弹窗3，天津市武清区无病例无风险区，为什么？说好的新版疫情防控呢？说好的不要一刀切呢？说好的不耽误人们正常生活呢？@北京12345 ?	2022年11月13日 06:57	普通用户	女	1	24	28	北京	20221113
触手可及的Oo_幸福_oO	进一步优化疫情防控20条措施公布，放松了一些，但是本质没有改变。标准化全员监测体温的方式缺点在哪里呢？在跟疫情防控办公室打电话的过程中，工作人员所谈的体温不稳定的问题，其实在全员日常测温的情况下，加上每个人上传自己的每日食谱，体温不稳定的问题根本不成问题。体温的变化都是有原因的，不会莫名其妙变化。排除饮食之外的体温变化，如气候和环境空调，那么在这个气候下的人群和环境下的人群都会有同样的体温变化，这个变化也就可以排除了。	2022年11月13日 06:57	名人	女	0	0	0	江苏	20221113
莫愁莫愁吖	疫情防控巷子口 2022.11.13 ?	2022年11月13日 06:58	普通用户	女	0	1	1	山西	20221113
来自元宇宙的偉哥	政府应对持续的新冠疫情，明显吃力了。“国二十条”发布不久，全国多地和多个部门开始跟进，但能否杜绝乱象，会带来怎样的影响，实施效果如何，都有待观察！现在主流新冠毒株是毒性较弱但传染性更强的变异株新毒株。新冠病毒实时传播指数（Rt）如果低于1，那么就意味着传播链条已被阻断，传播风险得到有效控制。在中国，新冠次密接人群规模大，但阳性检出率仅为3.1/10万，现实中感染风险低，阳性检出率也低。不过，从病毒传播动力学来讲，次密接阳性率“3.1/10万”这个数字不算小，以1传5～10为基础计算，几天之内就是一大波感染者。在冬季病毒传播高峰期，以及后期的中国式春运大折腾，如果不加强防护和应对，届时可能会导致更大范围的疫情和封控面积。当前全球仍然面临着新冠疫情和流感疫情等呼吸道传染病叠加流行的风险，防控任重而道远。	2022年11月13日 06:58	普通用户	男	0	0	0	海外	20221113
南呢湾6888	邯郸市锦绣名都21小时前，防疫人员，你好好做你，核酸吧！你喊什么喊？你还唱歌！作为大白，疫情防控不可怕你喊的人心慌，真可怕。！！好好的一首歌，你改词〈吹过你吹过的风〉，还改词了！过多的关心是私心，小区居民做完核酸，都会自觉回家，又是唱又是叫的，！！！！！！你这是干嘛呀？请为这位，大白，你这是在干嘛？好好，做好你本份工作就行了。真是画蛇添足	2022年11月13日 06:58	普通用户	男	0	0	4	河北	20221113
阿政再爱我一次198606	#广元疫情防控##广元疫情# 广元你在坚持什么？ ?	2022年11月13日 06:59	普通用户	女	0	0	9	其他	20221113
葫芦岛身边事	葫芦岛连山区紧急寻人公告11月12日凌晨，连山区接报2名新冠病毒核酸检测结果异常人员。市、区立即启动应急响应，迅速组织开展流调溯源、相关场所封控、人员转运隔离、场所消毒消杀等工作。根据初步流调，该2名人员行动轨迹涉及寻人内容如下：1、11月10日9:30左右，从金璟家园到连山区交通局对面，乘客为一名女性，现金支付的出租车司机；2、11月10日15:00左右，从连山区百货大楼附近的水产市场到三八泵站，乘客为三名女性，现金支付的出租车司机。请在上述时间段的出租车司机，立即向所在社区报备，配合落实流调排查、核酸检测、隔离管控等措施。如有发热、咳嗽、乏力等症状，立即前往就近的设有发热门诊的医疗机构就诊，并如实告知个人流行病学史，在就诊过程中做好佩戴口罩等个人防护措施，避免搭乘公共交通工具。葫芦岛市连山区新冠肺炎疫情防控指挥部2022年11月12日	2022年11月13日 06:59	名人	男	2	33	104	辽宁	20221113
向往发展	中疾控：二十条优化措施是对第九版防控方案进一步重申和强调2022年11月12日 16:51 澎湃新闻11月12日下午，国务院联防联控机制召开新闻发布会，介绍优化调整疫情防控措施，全力抓好当前疫情防控处置工作有关情况。发布会上，有记者提问称，本次措施优化强调，全员核酸只在疫情底数不清的时候开展，要求纠正“一天两检”甚至“一天三检”等不科学的做法。请问，这些调整是否和常态化核酸检测要求冲突？未来的核酸检测应该怎么做？是否考虑适当增加抗原检测来替代核酸检测？......O网页链接	2022年11月13日 06:59	普通用户	男	0	0	0	江苏	20221113
郑在发生	【郑东新区关于划定部分区域为高风险区的通告】郑东新区关于划定部分区域为高风险区的通告根据郑东新区当前疫情防控形势变化，为快速扑灭疫情燃点，切实保障辖区群众生命安全和身体健康，按照国务院联防联控机制《新型冠状病毒肺炎防控方案(第九版)》、《关于进一步优化新冠肺炎疫情防控措施科学精准做好防控工作的通知（联防联控机制综发【2022】101号）》要求，经综合研判，划定部分区域为高风险区，现通告如下：一、划定部分区域为高风险区祭城路街道办事处八里庙社区八里庙南三小区8号楼1单元祭城路街道办事处白庄社区白庄小区38号楼1单元龙子湖街道办事处薛岗社区薛岗小区17号楼5单元、24号楼1单元、19号楼3单元、16号楼5单元龙子湖街道办事处姚桥社区姚桥南院小区14号楼4单元龙子湖街道办事处贾鲁街社区育翔小区3号楼商都路办事处康平社区东瑞园1号楼2单元、8号楼6单元、20号楼2单元商都路办事处康平社区东方港湾…	2022年11月13日 07:54	名人	男	0	1	0	河南	20221113
容者尚善	新华时评：扎实落实二十条优化措施 科学精准做好疫情防控 O新华时评：扎实落实二十条优化措施 科学精准做好疫情防控 ?	2022年11月13日 07:55	普通用户	男	0	0	0	宁夏	20221113
生活在郑州	【荥阳市新冠肺炎疫情防控指挥部办公室关于调整部分区域风险等级的通告】荥阳市新冠肺炎疫情防控指挥部办公室关于调整部分区域风险等级的通告根据荥阳市当前疫情防控形势变化，经市疫情防控指挥部研判，决定对部分区域风险等级进行调整。以下区域划为高风险区（15个）1.京城路街道海龙社区海龙香滨大道25号楼2单元2.京城路街道汜河路社区工会家属院北楼东单元3.京城路街道大海寺社区王强楼小区东单元4.京城路街道百合路社区万业金城壹号院3号楼1单元5.京城路街道百合路社区鑫龙佳苑 3号楼2单元6.京城路街道狼窝刘村万业金城贰号院7号楼1单元7.豫龙镇赵家庄金地格林小城3期39号楼1单元8.豫龙镇二十里铺村郡望府书院8号楼1单元9.豫龙镇二十里铺村德润华庭10号楼2单元10.豫龙镇石柱岗社区东润玺城3期2号楼1单元和9号楼1单元11.豫龙镇槐西村锦龙花苑B15号楼1单元12.豫龙镇宁山社区大溪地10号院21号…	2022年11月13日 07:55	名人	男	0	0	0	河南	20221113
浅末风尘	#石家庄疫情##石家庄身边事##石家庄疫情防控# 11月13日，石家庄市长安区划定高风险区域95个（新增），将原有高风险区域其中8个调整为低风险，其他区域风险等级不变。具体如下:一、划定为高风险区951.阜康街道15个：市政公司宿舍4号楼、5号楼,河北银行宿舍1号楼、2号楼,铁九宿舍 1号楼,栗胜路24号院、26号院,新阳小区7号楼,中行宿舍4号楼,平和里1号楼、4号楼、5号楼,栗胜路面粉厂宿舍1号楼,向阳胡同2号楼,石油公司宿舍1号楼,产权处宿舍1号楼,工人街12号房管所宿舍南区,工人街16号面粉厂宿舍1号楼,动力厂一宿舍1号楼、2号楼,社保局宿舍1号楼；2.胜北街道12个:义堂新村4号楼4单元、8号楼1单元、15号楼1单元,东诚小区1号楼、3号楼2单元、8号楼,义堂小区25号楼、26号楼、27号楼,汽制宿舍7号楼,溢香园7号楼,海光苑1号楼,南屏园1号楼1单元,西翠园3号楼3单元,义…	2022年11月13日 07:55	普通用户	男	0	0	1	河北	20221113
高考数学名师郭凯强	#石家庄裕华区疫情防控##石家庄身边事# L高考数学名师郭凯强的微博视频 ?	2022年11月13日 07:55	名人	男	1	0	2	河北	20221113
生活在郑州	【郑东新区关于划定部分区域为高风险区的通告】郑东新区关于划定部分区域为高风险区的通告根据郑东新区当前疫情防控形势变化，为快速扑灭疫情燃点，切实保障辖区群众生命安全和身体健康，按照国务院联防联控机制《新型冠状病毒肺炎防控方案(第九版)》、《关于进一步优化新冠肺炎疫情防控措施科学精准做好防控工作的通知（联防联控机制综发【2022】101号）》要求，经综合研判，划定部分区域为高风险区，现通告如下：一、划定部分区域为高风险区祭城路街道办事处八里庙社区八里庙南三小区8号楼1单元祭城路街道办事处白庄社区白庄小区38号楼1单元龙子湖街道办事处薛岗社区薛岗小区17号楼5单元、24号楼1单元、19号楼3单元、16号楼5单元龙子湖街道办事处姚桥社区姚桥南院小区14号楼4单元龙子湖街道办事处贾鲁街社区育翔小区3号楼商都路办事处康平社区东瑞园1号楼2单元、8号楼6单元、20号楼2单元商都路办事处康平社区东方港湾…	2022年11月13日 07:55	名人	男	0	0	0	河南	20221113
湛泸剑	【#11月13日浙江东阳市发现2例阳性感染者#】2022年11月13日凌晨，东阳市发现2例新冠病毒初筛阳性感染者，经复核为阳性。东阳市已第一时间启动应急响应机制，组织开展流调溯源、隔离管控、核酸检测、密切接触者排查等工作，并对其活动场所进行环境采样检测及消杀，后续情况将及时向社会公布。感染者1：系省外来东人员，该感染者抵东后即被闭环转运至集中隔离点，无社会面活动轨迹。感染者2：家住东阳市六石街道泗庭芳小区，系社会面筛查发现。经初步流调，该感染者在东主要活动轨迹如下：11月10日20:11-21:02 江北街道中天世纪花城北区11月11日17时左右 六石中心小学门口11月12日7:45-7：50 六石街道快乐魔方培训班门口8:49-9:21 江北街道上卢集市农贸市场9:48-9:54 六石街道快乐魔方培训班门口13:12-14:31 江北街道浪坑水库长廊18:24-18:40 六石街道泗庭…	2022年11月13日 07:55	名人	女	0	0	2	天津	20221113
生活在郑州	【新郑市新冠肺炎疫情防控指挥部关于调整部分区域风险等级的通告】为有效阻断疫情传播，根据相关规定，经综合研判，决定自通告发布之日起，调整以下55个村（社区）的部分区域为高风险区，现通告如下：1、新华路街道壹品蓝湾景苑小区1号楼2单元、6号楼2单元2、新华路街道幸福港湾小区2号楼2单元3、新华路街道宏浩花园小区3号楼3单元4、新华路街道后屯8巷6号楼5、新华路街道华瑞路铁路涵洞北路西自建房6、新华路街道溱水路金水小区南门面楼3单元7、新华路街道领秀城小区南院10号楼2单元、17号楼2单元、18号楼2单元8、新华路街道维也纳春天小区9号楼9、新华路街道公园里小区2号楼1单元10、孟庄镇中心社区A区9号楼1单元、2单元11、孟庄镇小石庄安置区8号楼2单元，10号楼1单元、2单元12、孟庄镇浩创梧桐印象小区42号楼1单元13、孟庄镇康桥珑棠坊小区202号楼1单元、207号楼1单元14、孟庄镇枣福小…	2022年11月13日 07:56	名人	男	0	0	0	河南	20221113
铁医校友	国家卫健委：优化后举措能明显缓解隔离资源紧张和流调压力；各地已经成立整治“层层加码”工作专班。国家疾控局披露：次密接阳性检出率10万人里约有3人。不久的将来会全面放开？官方回应：今后将继续坚持稳中求进的工作基调，按照“走小步、不停步”，因时因势优化完善和调整防控举措。调整防疫会使疫情更难控制？官方回应：优化调整十分审慎，经过专家科学论证，确保积极稳妥、风险可控。是否会逐步取消集中隔离？中疾控:不排除进一步调整。中疾控：当前防控的重点仍是人口密度较大、人口集中的大城市。侠客岛：解决基层防疫困境需要上级担当。 2太原·开元小区	2022年11月13日 07:56	普通用户	男	0	1	0	山西	20221113
有李説不淸_	P1 疫情防控守大门的日子P2 “谢谢”中国人寿的关心P3 张贴省政府禁火令P4 一名乡镇干部的日常下乡P5 我最爱的聚餐环节墙裂推荐P6 给我带来欢乐的冤种兄弟 谢谢你在我难熬的日子随叫随到 ?	2022年11月13日 07:56	普通用户	男	0	5	2	湖南	20221113
云天远行遥望	《陈敏尔：坚决有效打好打赢中心城区疫情歼灭战》会议强调，中心城区是本轮疫情防控的主战场。国务院联防联控机制综合组重庆工作组有关成员，市有关部门负责同志参加。O网页链接 ?	2022年11月13日 07:56	普通用户	男	0	0	1	广东	20221113
生活在郑州	【郑州市金水区新冠肺炎疫情防控指挥部关于调整部分区域风险等级的通告】郑州市金水区新冠肺炎疫情防控指挥部关于调整部分区域风险等级的通告根据我区疫情形势变化，按照《新型冠状病毒肺炎防控方案（第九版）》、《关于进一步优化新冠肺炎疫情防控措施科学精准做好防控工作的通知（联防联控机制综发〔2022〕101号）》的相关规定，经综合研判，决定自通告发布之日起，调整部分区域风险等级：一、划定部分区域为高风险区北林路街道汇城社区北苑小区豫满花园4号楼1单元北林路街道亚卫社区河南信息工程学校家属院8号楼西单元大石桥街道市政社区南阳路314号院1号楼3单元、金水路42号院1号楼1单元、石桥西里平房区大石桥街道天下城社区优胜南路1号院7号楼1单元东风路街道白庙村白庙小区7号楼4单元东风路街道十二里屯社区十二里屯村老院3号楼1单元杜岭街道张砦街社区西里路54号院3号楼3单元丰产路街道枣庄社区宏都花园1号楼3单元丰…	2022年11月13日 07:56	名人	男	0	0	2	河南	20221113
生活在郑州	【郑州市二七区通告：调整部分区域风险等级】郑州市二七区新冠肺炎疫情防控指挥部办公室关于调整部分区域风险等级的通告根据二七区当前疫情防控形势变化，经市疫情防控指挥部审核同意，决定自发布之时起，对部分区域风险等级和疫情防控措施作出相应调整。一、以下中风险区降为低风险区：人和路街道雅庭社区富达花园小区；蜜蜂张街道西工房社区西工房小区；蜜蜂张街道西工房社区中原东路120号院（外六楼）；马寨镇坟上社区东邢花园；马寨镇杨寨社区心心家园东楼1单元。二、以下区域划为高风险区：金水源街道广秀社区鑫苑名城一号院6号楼；金水源街道广秀社区招商天地和苑17号楼1单元、9号楼1单元;人和路街道水岸社区溪景桂园小区9号楼1单元；人和路街道雅庭社区富达花园小区7号楼；京广路街道洁云路社区华中路11号院25号楼3单元；京广路街道橄榄社区橄榄城柏林阳光小区1号楼3单元；福华街街道新圃西街社区豪邦花园小区1号楼3单元；建中…	2022年11月13日 07:56	名人	男	0	0	0	河南	20221113
天佑秦楠	新华时评：扎实落实二十条优化措施 科学精准做好疫情防控 O新华时评：扎实落实二十条优化措施 科学精准做好疫情防控 ?	2022年11月13日 07:56	名人	男	0	0	0	陕西	20221113
绿色一瞥81	11月12日，怀化市鹤城区新增7名新冠病毒初筛阳性人员，均在集中管控人员中发现。当前，怀化市主城区应仍需加强四通八达、人员密集之城中村的疫情防控，分期分批用水马围挡，单门进出，从严防控，查码验码，绿码通行！广州海珠区疫情爆发就是从城中村开始漫延的！这亦是怀化疫情防控的难点与重点，务必引起重视与警惕！怀化加油！尽快实现动态清零之目标！	2022年11月13日 07:57	普通用户	男	0	0	2	湖南	20221113
果冻酸奶巧克力	#石家庄疫情##石家庄疫情防控# 高新区 ?	2022年11月13日 07:57	普通用户	男	0	1	5	河北	20221113
鲁国平先生	胡锡进：联防联控机制发布，这是一个里程碑式的通知。集中隔离从7天缩减为5天；取消了次密切和中风险区；明确要求高风险以单元和楼栋为单位；坚决整治一刀切和层层加码；老胡认为，这个信息尤其突出和强烈；严谨随意封校停课，停工停产，阻断交通，随意静默封控；但老胡也认为，这绝对不是放开躺平，而是优化和精准防控；为的就是实现，疫情要防住，经济要稳住，发展要安全；不允许大规模长时间封控，要用更加精准的方式进行疫情防控。太好了，希望能够按要求执行到位。（老蒋谈策划）	2022年11月13日 07:57	名人	男	9	9	16	上海	20221113
山东省出国留学中心	放眼量：适时改变疫情防控政策是国之大计放开还是严防？躺平还是管控？是疫情发生以来一直争论的问题，但面对新型冠状病毒及现状，有些人己经适应...O网页链接 ?	2022年11月13日 07:57	普通用户	男	0	0	0	山东	20221113
鑫柠颖	#上海# 防控#上海疫情# ?	2022年11月13日 07:57	中高级达人	男	2	0	1	上海	20221113
xsy是人间理想	河北保定疫情 保密工作比防控做的还好 6 ?	2022年11月13日 07:58	普通用户	女	0	24	106	河北	20221113
快兰斯24小时财经直播2	实时播报：【北京延庆区一地调整为低风险地区】据北京延庆微信公众号消息，根据《新型冠状病毒肺炎防控方案（第九版）》和《关于进一步优化新冠肺炎疫情防控措施 科学精准做好防控工作的通知》，延庆区康庄镇榆林堡新村连续5天无新增感染者，全员核酸检测结果均为阴性，自2022年11月12日22时起，由高风险区降为低风险区。康庄镇全域实施常态化防控措施。	2022年11月13日 07:58	普通用户	男	0	0	1	广东	20221113
北京人捍卫北京城	北京石景山：石景山区新增2个高风险区。根据《新型冠状病毒肺炎防控方案（第九版）》、国务院联防联控机制综合组《关于进一步优化新冠肺炎疫情防控措施 科学精准做好防控工作的通知》的精神及北京市相关要求，结合流行病学调查及人员和环境核酸检测情况，经综合评估，自11月12日起，将苹果园街道西黄新村北里6号楼和苹果园街道西井四区5号楼划定为高风险区，采取5天“足不出户、上门服务”的封控措施。苹果园街道除高风险区外其他区域划定为低风险区。相关管理措施将根据疫情发展情况进行动态调整。北京市石景山区疾病预防控制中心2022年11月13日	2022年11月13日 07:58	名人	男	3	1	6	北京	20221113
苍龙飞天79	@中国日报网 #国家卫健委回应二十条优化措施#【国家卫健委：二十条优化措施是为了进一步提升防控的科学性、精准性】国务院联防联控机制于今天（11月12日）召开新闻发布会，国家卫健委新闻发言人米锋介绍，昨天，国务院联防联控机制综合组发布了进一步优化新冠肺炎疫情防控工作的二十条措施。二十条优化措施是对第九版防控方案的完善，不是放松防控，更不是放开、“躺平”，而是为了进一步提升防控的科学性、精准性，是为了最大程度保护人民生命安全和身体健康，最大限度减少疫情对经济社会发展的影响。要坚定不移坚持人民至上、生命至上，坚	2022年11月13日 07:58	名人	男	0	0	0	江苏	20221113
小松鼠拉	#郑州疫情#中原区调整部分区域疫情防控措施的通告O网页链接 ?	2022年11月13日 07:59	普通用户	男	0	0	0	河南	20221113
山西科报	忻州市忻府区新冠肺炎疫情防控工作应急处置指挥部关于调整高、中、低风险区域范围的通告忻州市忻府区新冠肺炎疫情防控工作应急处置指挥部关于调整高、中、低风险区域范围的通告（2022年第29号）为切实保障人民群众身体健康和生命安全，快速有效阻断疫情扩散，依据《新型冠状病毒肺炎防控方案(第九版)》规定，经专家组综合研判，区新冠肺炎疫情防控工作应急处置指挥部决定，对全区疫情防控高、中、低风险区域范围进行调整，自通告发布之时起立即按新调整后的高、中、低风险区域实行分类管理，调整后的高、中、低风险区域具体如下：一、高风险区45个1.和平东街和平新村小区6号楼；2.和平街开莱欣悦购物广场20层领秀风尚KTV（欣悦店）；3.建设北路华联房地产公司（团结街与建设路交叉口东南角锦玉苑小区底商）；4.云中北路云中商贸广场；5.花园街泛华幸福里12号楼1单元29层美容院；6.利民东街铁路技校宿舍小区；7.长征街街道…	2022年11月13日 07:59	普通用户	男	0	0	0	山西	20221113
看临洮	【#官方解读二十条# 更加科学精准 要求更高】11月12日下午，国务院联防联控机制召开新闻发布会，介绍优化调整疫情防控措施，二十条优化措施是否意味着放松防控？为何做此优化和调整？调整防疫是否会造成疫情更难控制？针对这些问题，发布会上均做出解答。 L中新视频的微博视频 ???	2022年11月13日 07:59	企业	男	0	0	0	甘肃	20221113
枣庄聚焦	【#市中新增本土确诊病例1例本土无症状感染者3例# 】#疫情防控# 市中区委统筹疫情防控和经济运行工作领导小组（指挥部）办公室2022年11月13日发布通告：2022年11月12日0时至24时，我区新增新冠肺炎确诊病例1例，系高风险区检出。新增无症状感染者3例，系集中隔离点检出1例，高风险区检出1例，社区筛查检出1例。目前，上述阳性感染者已闭环转运至市级定点医院。	2022年11月13日 08:56	企业	男	0	0	0	山东	20221113
湛泸剑	#成都疫情防控#【#11月12日四川新增本土确诊45例和无症状136例#】11月12日0—24时，全省新冠肺炎疫情最新情况如下：新增境外输入感染者5例，均为无症状感染者，在成都。新增外省来(返)川感染者101例，其中确诊病例15例，无症状感染者86例。新增省内感染者75例，其中确诊病例25例(成都20例，巴中3例，乐山1例，眉山1例)，无症状感染者50例(成都20例，遂宁8例，广安6例，广元5例，南充5例，德阳2例，巴中2例，泸州1例，凉山1例)。 另有既往无症状感染者转为确诊病例5例，其中外省来(返)川3例，省内2例(在成都)。新增治愈出院病例15例，无新增疑似病例，无新增死亡病例。（确诊病例及无症状感染者具体情况由相关市（州）卫生健康委进行通报）（四川省卫健委发布）	2022年11月13日 08:56	名人	女	0	0	2	天津	20221113
北疆频道	援呼医疗队撤离后，当志愿者看到，收拾干净整洁的房间，贴着鼓励话语的小纸条，感动到泪目。#青城有爱##呼和浩特防控疫情第一线# L刘华峰的微博视频 ???	2022年11月13日 08:56	企业	女	1	1	4	内蒙古	20221113
神农养生宝典	是的，11月11日，中央20条中明确规定。没有疫情全民做核酸检测更不对了 @人间四月天2022：一般不按行政区域开展全员核酸检测11月12日《烟台发布》：自11月1日起，全市常态化区域核酸检测频次继续“两天一检”，逢单日进行，期间所有在烟人员（含常住、外来人员）要按时参加社区组织的“两天一检”。建筑工地等人员密集型单位，宾馆、酒店和旅游景区等人流密集场所，严格查验48小时内核酸阴性证明；超过3天未做核酸检测人员限制进入人群密集的公共场所。烟台市辖下：芝罘区、福山区、牟平区、莱山区、蓬莱区、龙口市、莱阳市、莱州市、招远市、栖霞市、海阳市。11月11日， 国务院应对新型冠状病毒肺炎疫情联防联控机制综合组发布《关于进一步优化新冠肺炎疫情防控措施 科学精准做好防控工作的通知》。其中提出：（1）密接者管理措施“7+3”调整为“5+3”。（2）不再判定密接的密接。（3）高风险外溢人员“7天集中隔离”…	2022年11月13日 08:56	名人	男	31	30	73	北京	20221113
我的刺猬果	出院回去了7天，半夜头又痛了，连夜打滴来医院，疫情严重大家注意防控，没必要不去人多的地方。希望疫情早点结束 ?	2022年11月13日 08:56	普通用户	女	0	0	1	海外	20221113
阳泉网络广播电视台	优化疫情防控！这些措施你应该知道O网页链接 ?	2022年11月13日 08:57	普通用户	男	0	0	0	山西	20221113
北京三里屯SOHO	#三里屯SOHO今日消毒记录#2022.11.13 天气 晴 气温 9℃/0℃疫情防控期间，三里屯SOHO在此提醒各位客户，进入园区需出示72小时内核酸检测报告并配合测温，配戴口罩，勤洗手、不聚集等各项常态化防控措施。三里屯SOHO每日循环消毒区域●写字楼:各大堂推拉门把手，各大堂前台，电梯轿厢、按钮，消防通道，公共区域，卫生间，各层垃圾桶●商业:各商场推拉门把手，电梯轿厢、按钮，扶梯，消防通道，公共区域，卫生间，各层垃圾●公寓:各大堂推拉门把手，各大堂前台，电梯轿厢、按钮，消防通道，公共区域，各层垃圾桶●其他区域:中控室、物业办公室、会所，车场出入口，垃圾房，地下排水沟，污水井等。三里屯SOHO物业为帮助企业和商户复工复产，保证园区正常运行及客户安全，人力物力消耗巨大！及时缴纳物业费是对物业最大的支援！感谢您的理解与配合！	2022年11月13日 08:57	企业	男	0	0	0	北京	20221113
泰山网1545	优化疫情防控！这些措施你应该知道O网页链接 ?	2022年11月13日 08:57	普通用户	女	0	0	0	山东	20221113
石家庄帮忙	#石家庄疫情# 【关于划定和调整新冠肺炎风险区域的通告】为快速有效阻断疫情传播，实现科学精准防控，切实保障辖区群众生命安全和身体健康，按照《新型冠状病毒肺炎疫情防控方案（第九版）》和《关于进一步优化新冠肺炎疫情防控措施科学精准做好防控工作的通知》（联防联控机制综发〔2022]101号）有关规定，经专家组研判，决定将新华区部分风险区域进行划定、调整，现将相关事项通告如下：一、划定高风险区将天苑街道天苑小区J5-4单元、G5-4单元、F10-5单元、E1-4单元、C5-2单元、B4-1单元，杜北街道南高基社区振兴路、正开街、文昌街、正康胡同、和平里、正大路东段、汇丰街，西营社区西营仓储物流园，划定为高风险区，采取“足不出户、上门服务”等封控措施。二、调整低风险区将新华区石岗街道柏林北区、赵陵铺路街道赵一街西区、赵佗路街道赵二街小区，由高风险区调整为低风险区，采取“个人防护、避免聚集”等防护措…	2022年11月13日 08:57	普通用户	男	0	7	3	河北	20221113
哈尔嘎与嘎尓哈	#北京疫情防控#12日235例，11日才110多例，这是怎么了？和优化疫情防控政策出台有关吗？ ?	2022年11月13日 08:57	普通用户	男	0	0	0	四川	20221113
HT丫头	上海疫情【新冠防控】上海抗疫今日居住小区大筛，早上8点全员核酸检测。这是自2022年3月疫情以来的第88次全员核酸检测，个人第128次核酸釆样。#我爱上海#? ????	2022年11月13日 08:58	普通用户	女	1	1	0	上海	20221113
吕网融媒	【黑龙江肇州县：坚决杜绝“扫码事件”等不当执法再次发生】11月12日，黑龙江省大庆市肇州县应对新冠肺炎疫情领导小组暨县疫情防控指挥部调度会议召开。此次会议上，提到要深刻汲取县市场监督管理局干部执法不当事件教训。据肇州县政府官网消息称，大庆市人大常委会副主任、肇州县委书记巴小东主持召开上述会议，刘澎涛、霍海富、孟令威、吕光辉、褚长宇、姜喜龙、王立松、侯世明、冯雪飞、曲傲、于湘滨、韩玉臣、渠修泉、武加行等县领导出席会议，各乡镇（场）社区、县直各有关单位主要负责同志视频参会。消息称，针对肇州县市场监督管理局干部执法不当事件提出，要深刻汲取教训，举一反三，文明执法、规范执法，学会换位思考，耐心细致周到做好疫情防控工作，坚决杜绝此类事件再次发生。此前，肇州县一家奶茶店疑因没先说“进店扫码”被勒令关闭，引发舆论关注。（此前报道）网传视频显示，一名身着蓝色外套的男子进入奶茶店，店员对其说“欢迎光临”。…	2022年11月13日 08:58	普通用户	女	0	0	0	山西	20221113
多学1min老公会不同	#秦皇岛疫情防控#每日一问快递发货了吗？刚才问客服还是不能发货 ?	2022年11月13日 08:58	普通用户	女	0	0	0	江苏	20221113
艾莉娅Valar	【葫芦岛连山区、龙岗区指挥部通知】 葫芦岛连山区、龙港区等地区新冠肺炎疫情防控指挥部通知：11月13日、14日、15日三天7：00-10：30组织全民核酸检测，采样期间执行临时静态管理，静态管理期间客运线路班车一律不许擅自运营外出； 客运站、客运线路班车停业、停运，客运线路班车10：30分后恢复运营。 ???	2022年11月13日 08:58	名人	女	0	0	4	辽宁	20221113
不好惹惹不起	#中级经济师# 全国经济师考试江西考区，呵呵了。一开始打印准考证的时候，要求省内无病例地区只要求24小时核酸阴性证明，今天去了南昌工学院考点要求三天三检。说昨天发短信了，确实，昨天上午发短信了。如果昨天上午和晚上都做了核酸，不出意外，结果会在昨天和今天出来，那前天没有阴性证明的怎么办？？？准备了这么久，可以说是有很充足的准备了，却没能进入考点的大门！凭什么？？？！！！国家禁止层层加码的政策，抛之脑后了？？？我一个外地人，来江西快一年了。慢慢建立起来的好感也被你们这次经济师考试的疫情防控政策败没了！！！	2022年11月13日 08:58	普通用户	女	1	7	3	其他	20221113
淄博综合广播	新华时评：扎实落实二十条优化措施 科学精准做好疫情防控 O新华时评：扎实落实二十条优化措施 科学精准做好疫情防控 ?	2022年11月13日 08:58	普通用户	男	0	0	0	山东	20221113
橘子沸腾了	#歪歪の碎碎念日记# 昨天刚在宿舍门口聊天说到干脆把饭配送到各个宿舍 这样更能防控疫情今天果然就变成这样了 ?	2022年11月13日 08:58	普通用户	女	0	4	0	其他	20221113
深圳一哥V	【上海4个区域划为疫情高风险区】云财经讯，上海市新冠肺炎疫情防控工作领导小组办公室发布消息：根据《关于进一步优化新冠肺炎疫情防控措施，科学精准做好防控工作的通知》和《新型冠状病毒肺炎防控方案（第九版）》等要求，经研究决定，调整本市以下区域风险等级（具体时间根据 （分享自 @云财经）亮晶晶油烟机清洗剂去油污重油污去除油渍免拆 油污净500g*3瓶	2022年11月13日 08:59	普通用户	女	0	0	0	广东	20221113
彭城第	2郑州 #我要上同城精选# 二十条优化措施充分彰显了三个“坚定不移”。疫情发生以来，正是由于坚定不移坚持人民至上、生命至上，坚定不移落实“外防输入、内防反弹”总策略，坚定不移贯彻“动态清零”总方针，我国有效应对了全球多轮疫情冲击，最大程度保护了人民生命安全和身体健康，统筹疫情防控和经济社会发展取得重大积极成果。最大程度保护人民生命安全和身体健康，最大限度减少疫情对经济社会发展的影响——尽快遏制疫情扩散蔓延，我们要强化责任担当，增强斗争本领，守土有责、守土尽责，深入基层、深入一线，抓实抓细疫情防控各项工作，做好思想引导和心理疏导，坚决打赢常态化疫情防控攻坚战。	2022年11月13日 08:59	普通用户	男	0	1	0	其他	20221113
妍妍要一夜暴富	心缘宾馆（通衢路店）就位于衢州市衢江区廿里镇通衢路30号永远的神！酒店门口疫情防控意识做的很到位，服务人员很热情，房间温馨舒适，床特别舒服，早餐的虾饺特别好吃，孩子很喜欢。 ?	2022年11月13日 08:59	普通用户	女	0	0	0	河北	20221113
于海青	#北京6例社会面筛查感染者涉三区#北京作为中国的首都，是全国的枢纽中心，所以一旦北京疫情出现了一些问题，那么就一定会影响全国。因为很多人办很多事情必须要不断的往来北京，所以北京疫情防控的贯彻执行异常重要， 因为责任重大所以压力倍增， 不能有任何闪失。 ?	2022年11月13日 08:59	名人	男	0	0	9	北京	20221113
赵璇老师	疫情防控这段时间，重组了自己的运动模式，交替进行[胜利] ?	2022年11月13日 08:59	中高级达人	女	0	0	0	广东	20221113
鄢丽华营养师	微博新闻##【《为何取消次密接、中风险？不久将来是否全面放开？国家回应来了》】##《为何取消次密接、中风险？不久将来是否全面放开？国家回应来了》11月12日下午，国务院联防联控机制召开新闻发布会，介绍优化调整疫情防控措施，全力抓好当前疫情防控处置工作情况。不久的将来是否会全面放开？O为何取消次密接、中风险？不久将来是否全面放开？国家回应来了	2022年11月13日 08:59	名人	女	0	0	0	北京	20221113
锦绣中华1688	广州精准防控，人性化防控…最关键盼疫情能早点结束，不然如何防控，老百姓日常生活工作都是不便的！ O网页链接 ?	2022年11月13日 08:59	中高级达人	女	1	1	2	广东	20221113
hi李坚强	疫情当前，做到不传谣，不信谣，相关部门要加强宣传引导，及时发布权威信息，满足群众知情权，动员群众坚决贯彻全市疫情防控工作决策部署，积极支持和配合所在街道、社区开展核酸检测、居家隔离等工作，为打赢疫情防控阻击战贡献自己的一份力量。 ?	2022年11月13日 11:57	普通用户	女	0	0	0	新疆	20221113
云媒忻州分频	优化疫情防控！这些措施你应该知道 ?	2022年11月13日 11:57	企业	男	0	0	0	山西	20221113
小美人DAOLAITI	疫情就是命令，防控就是责任。疫情当前不添乱，待在家里莫乱转，人人就是做贡献。相信一切都会好起来的，无事伴心弦，所念皆如愿。抗击疫情，加油！ ???	2022年11月13日 11:57	普通用户	男	0	0	0	新疆	20221113
令狐恋花	村党支部书记塞力克：群众有所呼，我们有所应疫情防控期间，新源县塔勒德镇切格尔布拉克村党支部书记塞力克每天都会按时去村民努尔开勒德家中，帮助其喂养家中的羊。由于努尔开勒德不在家，家中牲畜无人喂养，关键时刻他想到了向村委会寻求帮助。塞力克说，作为一名基层干部，群众需要我们的时候，就要挺身而出，做好群众保障工作。我们要像您学习，您是人民群众的好干部。	2022年11月13日 11:57	普通用户	女	0	0	0	云南	20221113
丁辰灵	昨天疾控对于二十条的进一步解读反复说了并不是放松，我看很多人留言怎么二十条出来之后疫情就扩散了，那还不是放松吗？理解力有问题，卫健委周五二十条发布之后立刻看到舆论风向不对，就立刻反复说不是要躺平和放松，之后很快重庆就被爆出7个区居民不出小区的政策，要是真放松，重庆还需要这样封控吗？过了一两个小时，重庆的热搜很快就被撤下去了。到了周六下午，中疾控专门一点点详细的说明了每一项政策修改的依据，包括5+3是怎么来的？由于3天是居家隔离，因此实际上是8天隔离，比之前的7+3，后3天监测但实际上可以到处跑是更严，而不是更松了，之后取消次密接那是的确资源完全不够用，说的很清楚10万人次密接只有3个人变确诊，但是密接是80%的人。一方面我们还是要赞赏中疾控的数字公布，不然政府每次只是官样文章做政策修正，不沟通为何做这样的政策修正，在今天的传播环境下是被动的，因为每个人都有自己的观念和信息渠道，能坦诚布公…	2022年11月13日 11:57	名人	男	11	26	82	上海	20221113
hi李坚强	理性科学对待疫情是抗击疫情的关键。广大群众要正确认识疫情，积极广泛宣传官方渠道发布的权威信息和科普知识，做正能量的传播者，共同构建疫情防控“同心圆”。同时更要抵制不实信息，提高甄别能力，对其他非官方渠道发布的疫情相关信息要加以判断、仔细辨别、理智分析，及时举报网络虚假有害信息，自觉抵制、批驳网络上涉及疫情不科学、不文明言论，对未经证实的消息不发布、不传播、不评论，做到不信谣、不造谣、不传谣。	2022年11月13日 11:57	普通用户	女	0	0	0	新疆	20221113
迦弥罗	#重庆一管控区孕妇被耽误送医4小时后流产#听闻此消息，让人震惊不已，羞愧难当。同为市辖区竟有如此大的差距，真是令人扼腕痛惜。仅是一个管控区，竟不予放行，4个小时的等待摧毁的是一个家庭长久的期盼。所属辖区的各类工作人员不为之羞愧吗？你们的服务意识淡薄，法治意识缺失，对得起党和人民对你们的信任吗？政府的宗旨和党的宗旨是什么，都是全心全意为人民服务。党和政府赋予你的权利是为了更好的服务人民。社区工作者和疫情防控人员你们的初心何在？一个成熟的服务体系难道就没有相对应的应急措施？人家苦等4个小时换来的是什么？每个人都在遵守疫情防控的各项规章制度，就是因为你们的懒政庸政才导致了悲剧的发生，类似的事件都发生过无数次了，为什么就不能吸取经验教训，指定相关的应急措施。如果你不知道如何制定，你可以公开征求人民的意见和建议，人民群众的智慧是无穷无尽的，关于此类的文章作为政府部门不应该时常组织学习吗？就因为你们…	2022年11月13日 11:57	普通用户	男	0	0	0	重庆	20221113
对王鹤棣的love不会变	《积极配合防控疫情工作，早日出门》 为了消灭疫情，我们全方位防护，我们自觉居家隔离，这是对疫情最大的贡献，安心宅家，平平淡淡，比起一线防疫人员，宅家就是最幸福的时光，我们把计划都排在了等疫情结束后再做。 ?	2022年11月13日 11:57	普通用户	女	0	0	0	其他	20221113
special空杯	#石家庄疫情防控#原来喜欢有什么消息，先上微博看一看，但现在打开微博搜石家庄疫情防控，都是一片血雨腥风，就好像疫情之下，每个人都很焦躁，因为确实有很多让人焦躁无法解决的事，都是负面情绪。可是覆巢之下，焉有完卵…… ?	2022年11月13日 11:57	普通用户	女	0	1	5	河北	20221113
河北大小事	丛台区调整新冠肺炎疫情风险区域等级邯郸市丛台区新冠肺炎疫情防控领导小组办公室关于调整新冠肺炎疫情风险区域等级的通告根据《新型冠状病毒肺炎防控方案（第九版）》规定，经专家组综合研判，决定自2022年11月13日起，将丛台区部分区域划定为高风险区，并落实相应的管控措施。现将有关事项通告如下:高风险区（3个）1、丛台区柳林桥街道柳颐竹园小区9号楼3单元2、丛台区四季青街道勇峰新村东南区“2条”巷3、丛台区丛西街道祥居苑小区5号楼1单元 高风险区采取“足不出户，上门服务”等防范措施。本通告自2022年11月13日起实施，后续将根据疫情防控形势变化及时调整。特此通告。邯郸市丛台区新冠肺炎疫情防控领导小组办公室2022年11月13日	2022年11月13日 11:57	名人	男	0	0	1	北京	20221113
BlueroseforeverCC	之前广州三年2000+例现在广州一天4000+例我他妈只想正常的活着#广州疫情防控# ?	2022年11月13日 11:57	普通用户	女	0	0	4	广东	20221113
明天我就不饿了	抗击疫情众志成城，为了早日取得战役的胜利，各行各业的工作者都在一线坚守。致敬!疫情防控一线的社区工作者。每一个人都在为了从死神手里抢下生命而努力，这些默默无闻的逆行者，都是平凡的英雄，向医护工作者致敬!愿疫情早日结束，白衣战士们都平安归来! ?	2022年11月13日 11:58	普通用户	男	0	0	0	江西	20221113
zzz-4xxxx	#青岛疫情防控#所以市北哪里还能做核酸啊 ?	2022年11月13日 11:58	普通用户	女	0	4	1	北京	20221113
新浪福建	#厦门9例阳性为外省来厦人员及其密接#【厦门发现9名阳性感染者，均为外省来厦人员及其密接】#厦门疫情#从厦门市疾控中心获悉，11月12日18时至13日11时，厦门发现9名阳性感染者，均已闭环转运至定点医院隔离治疗。基本情况如下：阳性感染者1-6，重点地区入厦人员筛查发现，系11月10日重庆入厦3U8031航班同乘人员，入厦后即落实健康管理措施，10日、11日核酸检测结果均为阴性，12日晚核酸检测结果为阳性。阳性感染者7，重点地区入厦人员筛查发现，11月10日乘坐HU7411航班自重庆入厦，入厦后即落实健康管理措施，10日、11日核酸检测结果均为阴性，12日晚核酸检测结果为阳性。阳性感染者8，非闭环管理重点人员筛查发现，11月11日乘坐MF8152航班自山西太原入厦，11日核酸检测结果为阴性，12日晚核酸检测结果为阳性。阳性感染者9，系阳性感染者6的密接人员，第一时间落实管控措施，13日晨…	2022年11月13日 11:58	团体（机构）	男	28	78	146	福建	20221113
雨小声-	#济南疫情防控##济南隔离##济南疫情# 朋友们，有今天的重点地区名单吗，青岛胶州去还是5+3吗 ?	2022年11月13日 11:58	普通用户	男	0	45	24	其他	20221113
中华人	#@中华人# 疫情防控，人人有责！贵州遵义疫情情况，愿平安，大遵义要好好的。 ?	2022年11月13日 11:59	普通用户	男	0	0	0	云南	20221113
笔墨写书情	疫情防控下的理发?，是这样 ?	2022年11月13日 11:59	普通用户	男	0	4	0	上海	20221113
常用安琪拉不想输	战胜新冠疫情也须耐心。防疫没有局外人，只有整个城市的防疫屏障足够坚固，我们身在其中的每个小家庭生活才能正常。因此，树立“疫情防控人人有责人人尽责”的意识，在当下至关重要。每位市民主动承担肩头的防疫责任，主动配合落实每一项防疫政策，把个人防护每个动作做到位，这不仅是保护自己、保护家人，同时也是为城市防疫大局尽责。感谢在一线的工作人员，2022加油加油加油。加油新疆阿克苏！	2022年11月13日 11:59	普通用户	女	1	0	1	新疆	20221113
卖糯米饭	马兴瑞艾尔肯·吐尼亚孜余艳红在乌鲁木齐调研疫情防控工作并召开分析研判会 O网页链接 ?	2022年11月13日 11:59	普通用户	男	0	0	0	云南	20221113
hi李坚强	岁月静好，是因为有人在悄悄替你负重前行当大家还在家中，还在自我隔离时，有这样一群人，他们不仅在社区第一线，穿行在楼栋之间，与群众走得最近，贴得最紧。他们放弃假期、加班加点，不顾安危，面对面宣传疫情防控知识、仔细排查核实辖区人员信息、认真排查外来人员、配合物业积极开展环境消杀，特别是对隔离人员每天上门进行体温检测，他们就是服务百姓的白衣天使和社区的工作人员。	2022年11月13日 11:59	普通用户	女	0	0	0	新疆	20221113
相见恨晚1000	#重庆市民自发静默七天##说好的响应新疫情防控20条呢#“我们知道他们在说谎，他们也知道他们在说谎，他们知道我们知道他们在说谎，我们也知道他们知道我们知道他们在说谎，但是他们依然在说谎。”@央视新闻 ?	2022年11月13日 11:59	普通用户	男	2	2	0	其他	20221113
圈圈锅儿	#疫情防控# 在封控下抱怨的我们，也多想想我们的医务人员和志愿者的感受吧，他们也和我们一样是爹妈生的，也有脆弱的时候，只是职责所在，所以，抱怨的时候积点口德，坚持一下就过去了 ?	2022年11月13日 11:59	名人	男	0	0	0	重庆	20221113
是文文不是蒙蒙啊	大疫当前，能挺身冲在防疫一线，这无疑需要很大的勇气和觉悟。在阻击疫情的关键时刻，有些人避之不及，有些人却自愿申请到社区一线参加疫情防控，他们有一个共同的名字：防疫逆行者。向奋战在抗“疫”一线的勇士致敬!愿你们早日打赢这场疫情防控阻击战!平安归来! ?	2022年11月13日 11:59	普通用户	女	1	0	1	新疆	20221113
河北报哥	【2022年11月13日关于划定和调整新冠肺炎风险区域的通告】#石家庄疫情# 据“掌上正定微信公众号”消息，2022年11月13日，关于划定新冠肺炎风险区域的通告为快速有效阻断疫情传播，实现科学精准防控，切实保障辖区内群众生命安全和身体健康，按照《新型冠状病毒肺炎疫情防控方案（第九版）》和《关于进一步优化新冠肺炎疫情防控措施 科学精准做好防控工作的通知》（联防联控机制综发【2022】101号）有关规定，经专家组研判，决定自11月13日起，将西洋村，小邯村，西咬村，南白店村，南圣板村，新城铺村，曲阳桥鑫源名邸2号楼1单元，北关景城2号楼2单元、8号楼2单元、9号楼，西柏棠村，嘉冠尚城小区2号楼2单元、3号楼2单元，胜利街小区一期3号楼3单元、4号楼3单元，西邢家庄村，壹江城小区9号楼3单元江南鸿郡小区，上水屯村．柳树科村．南王庄村，李家庄村，牛家庄村，曹村划定为高风险区，后续将根据疫情防控…	2022年11月13日 11:59	名人	女	0	0	0	河北	20221113
迷你兔32	疫情感悟疫情发生后，大家积极抗击，这是一场全民行动，不是某一个人，某个部门的事，不论是奋战一线的医护人员，还是在各行各业的上坚守的干部职工，每个人都在为疫情防控挺身而出，作为一名普通的干部的我，也积极奉献一份力，加油我的城。 ?	2022年11月13日 11:59	普通用户	女	0	0	0	新疆	20221113
水冷寒	光束相聚，温暖相聚光束相聚，照亮抗击疫情的路，温暖相聚，凝聚众志成城的力量，筑起疫情防控铜铁长城，守护着新疆各族群众。 ?	2022年11月13日 11:59	名人	男	0	0	0	陕西	20221113
五官三观一身正	【#交通运输部删除中风险区防控相关内容#】11月12日，交通运输部关于印发《客运场站和交通运输工具新冠肺炎疫情防控工作指南（第九版）》的通知：《指南》优化调整了客运场站和交通运输工具疫情防控工作措施，删除了中风险区防控有关内容；调整了开展入境人员、密切接触者转运的高风险岗位从业人员结束闭环作业疫情防控要求；将原则上暂停出现本土疫情的县级行政区跨城公交、跨城出租汽车服务调整为低风险区内的跨城公交、出租汽车查验乘客48小时核酸检测阴性证明；明确客运站经营者应当按照属地联防联控机制要求提供“落地检”场所，便利跨省出行乘客开展“落地检”。（交通运输部网站）	2022年11月13日 11:59	普通用户	男	0	0	0	湖北	20221113
20岁的新用户	疫情当前要感谢医护人员们，要不是抗疫一线工作者在前方攻坚克难，身后的我们怎么能相安无事，防控疫情每个人都要尽份力。 ?	2022年11月13日 11:59	普通用户	女	0	0	0	新疆	20221113
挖提屯	后续各地区的防控水平，防控效果差异，将拉大各地区的综合发展差距。20约束下疫情防控做得好的地方，经济生活两不误。做不好的地方，经济生活都耽误。很快就会分化，疫情管控不好的地区，本地老百姓跨省出行受限，同时外地也不敢去那旅游消费。越坚持到后面的地区，承担的责任就越小，吃到的红利就越多，ZZ富士山产能下降，马上就会把产能分拨到全国的其他40多个厂区，自己失去的份额，都变成了竞争对手的份额。蔚来，比亚迪每停产一个月，特斯拉就能多卖一万台。总体上，20之后，疫情防控和治理能力双重考验下，各地区的综合发展水平差距不是缩小，而是进一步扩大。在各个地区内部，也会出现垂直分层。有财力，有精力的继续防控，没有的话就听天由命，一如既往的社会。	2022年11月13日 11:59	普通用户	男	3	2	4	上海	20221113
猪猪侠_198306	新冠肺炎疫情发生以来，在以习近平同志为核心的党中央坚强领导下，我国坚持人民至上、生命至上，坚持外防输入、内防反弹，坚持动态清零不动摇，因时因势优化完善防控措施，积极应对全球多轮疫情流行的冲击，最大程度保护了人民生命安全和身体健康，统筹疫情防控和经济社会发展取得重大积极成果。 ?	2022年11月13日 12:00	普通用户	男	0	0	0	四川	20221113
聚青城	【“开门做核酸了！”青城姑娘制作抗疫表情包，萌翻了！】#呼和浩特防控疫情第一线##青城有爱# （来源：@新北疆 ）@北疆频道 @呼和浩特身边事 L新北疆的微博视频 ?	2022年11月13日 12:00	企业	女	0	0	0	内蒙古	20221113
网信泾川	『疫情防控措施为何做出调整？如何整治“层层加码”？权威回应！』https://mp.weixin.qq.com/s?__biz=MzA4MDA0MzcwMA==&mid=2652630235&idx=1&sn=eec5d83b9377d59e59fe67527e510dc1&chksm=84450700b3328e161f6583c518bbcab155c6319181bd02843875006f5359b922269bc5c0f9e8&mpshare=1&srcid=1112VMQT1XudKN36EVAYaspu&sharer_sharetime=1668263223328&sharer_shareid=5d3b159597e35687ed6a5d57ed90f25e&from=groupmessage&scene=1&subscene=10000&clicktime=1668315…	2022年11月13日 12:57	普通用户	男	0	0	0	甘肃	20221113
糖炒皮牙子	一个支部就是一个堡垒，一名党员就是一面旗帜！“国有战，召必回，战必胜！”面对突如其来的疫情，组织有号召，党员有响应，广大医护工作者特别是其中的党员同志们冲锋在前，留下了“最美逆行者”的身影。在疫情防控中，党员干部要时时提醒自己，一笔一划，当思坚守之道；一步一印，当踏坚实之地；一字一句，当显英雄本色。我要为社区干部和医护人员们点个赞!他们是最美的守护者，他们就是我的榜样，打赢这场疫情战役，要靠我们每个人的努力。	2022年11月13日 12:57	普通用户	女	0	3	0	新疆	20221113
彩霞满天38173	我们必须克服麻痹思想、厌战情绪、松劲心态，抓实抓细疫情防控各项工作，织密织牢疫情防控网，不断提高防疫抗疫的能力水平，不断巩固来之不易的防控成果。 ?	2022年11月13日 12:57	普通用户	男	0	0	0	其他	20221113
天之水网	11月12日，本土新增1675+13086！甘肃16+601#疫情防控##疫情##甘肃##寻美天水##天水秦州##天水头条# L天之水网的微博视频 ?	2022年11月13日 12:57	企业	男	0	0	0	甘肃	20221113
卓尼融媒	进一步提升防控科学性、精准性——国务院联防联控机制权威回应二十条优化措施调整看点字体： 小 中 大 分享到： 新华社北京11月12日电 题：进一步提升防控科学性、精准性——国务院联防联控机制权威回应二十条优化措施调整看点 新华社“新华视点”记者董瑞丰、顾天成 将风险区调整为“高、低”两类，纠正“一天两检”“一天三检”等不科学做法，取消入境航班熔断机制，加快新冠肺炎治疗相关药物储备……进一步优化新冠肺炎疫情防控工作的二十条措施公布后，引起社会广泛关注。 这是否意味着放松防控？为何对这些措施进行优化？如何督促地方落实优化措施？国务院联防联控机制12日举行新闻发布会，针对上述社会关切问题作出权威回应。 因何调整？更科学精准，不是放松、“躺平” 发布会上，国家卫生健康委副主任雷海潮介绍，新冠疫情发生以来，我国持续跟进全球疫情态势和病毒变异特征，动态评估防控举措实施效果，结合疫情处置经验和药物疫苗…	2022年11月13日 12:57	普通用户	女	0	0	0	甘肃	20221113
别吵我睡觉you	#新乡疫情##香香疫情##疫情防控# 呃不上报现在叫大规模开学 有病没病 为了升官合适吗？别压热搜 ?	2022年11月13日 12:57	普通用户	女	0	0	18	其他	20221113
惠说天下	新版疫情防控政策之下，广州该如何交出一份靓丽的疫情防控答卷？?最近继续爬坡中的病例数，考验着广州政府的管控能力与防疫做法、民众的理解配合与适应承压能力。加油，广州！O疫情通报 | 2022年11月12日广州市新冠肺炎疫情情况！广州市疫情防控政策→ ?	2022年11月13日 12:57	普通用户	男	0	0	0	广东	20221113
halfway兔	面对严峻的疫情防控，医务人员义无反顾，挺身而出。他们成了逆向而行的孤胆英雄。在生死时速的生命通道上，毅然担起了治病救人，救死扶伤的社会重任。84岁的钟南山院士，本该退休颐养天年，享受天伦之乐的时候，却在国家最需要他的时候，人民最需要他的时候，再次“挂帅出征”，抗击新型冠状病毒。看着他疲惫的身影，心中除了感动还是感动。全国各地的医护人员夜以继日，不眠不休，他们拼尽全力，与病毒较量，为生命站岗。他们逆行的背影，是庚子年最美的风景!	2022年11月13日 12:57	普通用户	男	0	0	0	新疆	20221113
halfway兔	耳边仍环绕着村干部的真挚叮嘱，眼前仍有着鲜红的硬核横幅。病毒无情，但是人间有爱，疫情之下，你我同在。没有一个冬天不会过去，没有一个春天不会到来’让我们期待春暖花开时，你我携手共赏繁华盛世。惟其艰难，才更显勇毅;惟其笃行，才弥足珍贵。打赢疫情防控阻击战，我们有信心，我们有能力!! ?	2022年11月13日 12:57	普通用户	男	0	0	0	新疆	20221113
岳童	卧槽，疫情防控都别上班了，都在家呆着。 ?	2022年11月13日 12:57	普通用户	男	0	0	0	河北	20221113
是南巷的花猫呀	点点爱心，缕缕温情，凝聚起打赢疫情防控攻坚战的强大力量，共同抗疫，静待花开，传递“抗疫”正能量。 ?	2022年11月13日 12:58	普通用户	女	0	0	0	新疆	20221113
冒昧的飞哥	国家疾控局解读最新防疫措施！#优化疫情防控二十条#热点新闻话题#入境隔离“7+3”变“5+3”#最新通报 L冒昧的飞哥的微博视频 ?	2022年11月13日 12:58	普通用户	女	0	0	0	北京	20221113
泉州发现	#厦门##厦门疫情# 记者从厦门市疾控中心获悉，11月12日18时至13日11时，厦门市发现9名阳性感染者，均已闭环转运至定点医院隔离治疗。基本情况如下：阳性感染者1-6，重点地区入厦人员筛查发现，系11月10日重庆入厦3U8031航班同乘人员，入厦后即落实健康管理措施，10日、11日核酸检测结果均为阴性，12日晚核酸检测结果为阳性。阳性感染者7，重点地区入厦人员筛查发现，11月10日乘坐HU7411航班自重庆入厦，入厦后即落实健康管理措施，10日、11日核酸检测结果均为阴性，12日晚核酸检测结果为阳性。阳性感染者8，非闭环管理重点人员筛查发现，11月11日乘坐MF8152航班自山西太原入厦，11日核酸检测结果为阴性，12日晚核酸检测结果为阳性。阳性感染者9，系阳性感染者6的密接人员，第一时间落实管控措施，13日晨核酸检测结果为阳性。上述9名阳性感染者活动轨迹主要涉及：11月10日，18…	2022年11月13日 12:58	普通用户	男	0	0	1	福建	20221113
forever--333	对发生在身边的抗疫感人故事深有体会，既能感受到普通百姓仿徨，又能体会社区干部的辛苦。所有人都为疫情防控付出心血，他们在遇到困难时，从来没有逃避、抱怨，他们都是同太阳一起出门，默默地奉献自己的力量，为了让我们的家园更加安全和谐。 ?	2022年11月13日 12:58	普通用户	女	0	0	0	新疆	20221113
你的红姐-	#IXFORM毕业见面会南京站延期# emmmm，主办方发公告宣布因为疫情防控的需要，IXFORM毕业见面会南京站延期 ?	2022年11月13日 12:58	名人	女	0	0	0	湖南	20221113
姜小宝805256681	待春暖花开！！ 病毒可以被隔离，但温暖不会被隔离。安全距离可以有，人间温暖不能无。人人都是防疫员，个个都是防疫员。疫情就是命令，防控就是责任。与时间赛跑，桶病毒较量。疫情终将过去，期待春暖花开 ???	2022年11月13日 12:58	普通用户	男	0	0	0	其他	20221113
修行的路上2000	奇了怪了 足够昂贵的水果都能顺利运输到消费者，病人为什么不能及时就医呢？医生为什么不去救人，而被隔离？难道病人没掏钱吗？#乌鲁木齐疫情防控##点燃我温暖你# 2乌鲁木齐 ?	2022年11月13日 12:58	普通用户	男	0	3	5	其他	20221113
用户6196874445	疫情当前我们要做好个人防护，增强防控意识，提高防控能力，增强辨别意识，不信谣，不传谣，不造谣，积极配合社区按时做核酸。 ?	2022年11月13日 12:59	普通用户	女	0	2	0	其他	20221113
寡言序	北京，你是懂疫情防控的 ?	2022年11月13日 12:59	普通用户	女	0	0	0	其他	20221113
愿此生安好x	#宁晋疫情防控#宁晋晶樱科技把员工都封闭在工厂里，感染的隔离起来，不感染的继续干，现在停工了也不放假，而是把工人封死在厂里，一天一两顿饭，缺吃少穿，天这么冷，让打地铺，就是健康的人也得冻的发烧，发烧了就集中隔离，这是要让全部人都感染。是不是不死在那不让出厂门，领导早都回家歇着了，只剩一群工人自生自灭，他妈的都是人吗。#宁晋疫情#	2022年11月13日 12:59	普通用户	女	0	0	0	河北	20221113
WarpShop	疫情就是命令，防控就是责任。奋战的一线的所有人员都是无比的辛苦的，但是他们并没有一丝的抱怨，最危险，最容易被感染的就是他们，但是，他们没有人会退缩，他们就是无愧的英雄，我们身为青年，没有上场奋战的刀枪，也没有足够的能力去救治别人。我们能做到的就是保护好自己。勤洗手，戴口罩，通风，不让自己生病，不给大家添麻烦、这就是我们能做的最大的贡献，积极响应国家的号召，相信所有努力奋战的人员，静静的等待春暖花开之时。	2022年11月13日 12:59	普通用户	男	0	0	0	天津	20221113
养成系少女	国家卫健委：不能因疫情防控推诿拒收有看病就诊需要的患者 L养成系少女的微博视频 ?	2022年11月13日 12:59	普通用户	男	0	0	0	其他	20221113
姜小宝805256681	疫情防控人人有责疫尘不染，静待疫散，不负阳光，不负爱，愿山河无恙，人间皆安，防控疫情人人有责，疫情当下做好防护，愿我们永远都平安健康。愿疫情早日结束，愿山河无恙，人间皆安，愿美好如约而至，愿我们都能奔跑在阳光下，沐浴在秋风中，加油。 ?	2022年11月13日 12:59	普通用户	男	0	0	0	其他	20221113
M麦尔哈巴	阳光总在风雨后 相信我们一定会战胜疫情 愿山河无恙人间皆安同舟共济风雨兼程防控履责要携手前行待到疫情离去春花烂漫时 我们携手投身新征程 ???	2022年11月13日 13:57	普通用户	男	0	0	0	其他	20221113
Baharim1112	#疫情防控人人有责#抗击疫情人人有责，我们每个人都应该好好配合防疫政策，做好个人防护，积极配合安排，这场疫情防控的胜利最终一定会属于我们！每个人不管在哪里都要做好防护工作，保护好自己，就是在保护别人的安全，所以我们每个人在疫情期间都要认真遵守规则。经历了疫情，懂得了你安好，我无恙。只希望疫情能早日结束！谢谢医务工作者们，你们辛苦了，为你们的舍小家顾大家点赞！感谢奋战在前线的每一个医生，感谢现在还坚守在自己岗位的每一个人，希望大家都能好好保护自己，一切都会好起来的！让我们心相连、情相拥、爱相通，不胆怯、不退缩，肩并肩、手挽手，筑起抗疫的钢铁长城，一起来打赢这场疫情防控阻击战，相信中国，必将迎来美好的春天！	2022年11月13日 13:57	普通用户	女	0	0	0	新疆	20221113
·芽芽铲土·	#天津疫情#你timi的天天防控防了个啥？常态化也没常态好，大学生封校封着封着就?了，天津你在干什么？我真服了你了，从去年到现在陆陆续续一直没断过，天天6点多起来做核酸，结果你还管控成这样，真服了你了 ?	2022年11月13日 13:57	名人	女	1	1	57	天津	20221113
畅哥一流	昨天接到荆州石首疫情防控电话查我，然而这几个月似乎就从公司到宿舍、宿舍到公司，哪也没去、没有社交，解释了之后就挂了。今天又接到武汉防控指挥部的调查，语音电话，要我做核酸?、联系社区报备。额…… ?	2022年11月13日 13:57	普通用户	女	0	0	0	湖北	20221113
超级装甲熊	#秦皇岛疫情防控#明天（11月14日）秦皇岛公交车能通吗？ ?	2022年11月13日 13:57	普通用户	男	0	0	2	河北	20221113
VanTalk	#广州新增本土感染者3653例#广州每天都是3-4000例新增，目前看还没有达到当时魔都日过万的水平，是不是可以说广州的疫情并没有当时魔都严重？不过3000多日新增，在社会面层面控制起来难度很大，防不住防不住！第九版出来，各地也有了防控依据，能够尽量减少对市民的影响，尤其是企业生产，经济层面还是要保的，不然明年三月两会召开，数据不好看。	2022年11月13日 13:57	名人	男	1	12	15	海外	20221113
湛泸剑	【#山西省原平市新增3个高风险区#】11月13日，山西省原平市新冠肺炎疫情防控工作领导小组对外通报，为切实保障人民群众生命安全和身体健康，快速有效阻断疫情扩散，依据《新型冠状病毒肺炎防控方案(第九版)》规定，结合当前原平市疫情防控形势，经专家组综合研判，原平市疫情防控工作领导小组决定，新增高风险区3个（新原街道永兴南路木材公司宿舍7号楼，南城街道永康南路佳地园小区A1号楼，南城街道前进西街市一院对面仁爱大药房），调整后的高风险区有33个，具体如下：1.新原街道桥北街出租公司宿舍2.新原街道永兴南路木材公司小区白林画室3.北城街道永康社区军兴家苑北院8号楼工商银行1层和2层4.南城街道青年街大润发超市远方文学教室5.南城街道下原平村十字街北一巷6.北城街道前进西街原平农校西家属区45户平房区7.南城街道永康南路佳地园小区B3号楼8.新原街道永兴南路路西百姓食府9.新原街道前进东街百货公司茵…	2022年11月13日 13:57	名人	女	0	0	1	天津	20221113
Baharim1112	#疫情防控人人有责#疫情防控人人有责，更要人人尽责广大干部群众应充分认识到，抗击疫情不只是政府相关部门的责任，而是一场全民行动，需要凝聚全社会的合力。不信谣、不传谣，多传播防疫知识，传递正能量，共同营造疫情防控的良好环境。 ??? ?	2022年11月13日 13:57	普通用户	女	0	0	0	新疆	20221113
黄fang2010	港口镇新冠肺炎疫情防控指挥部办公室通告（2022年第5号）O港口镇新冠肺炎疫情防控指挥部办公室通告（2022年第5号） ?	2022年11月13日 13:58	普通用户	男	0	0	0	广东	20221113
Baharim1112	#疫情防控人人有责#防控疫情，人人有责。让我们迅速行动起来，坚持文明上网，理性发声，弘扬主旋律，传播正能量，戮力同心，共同为做好疫情防控工作，营造健康有序、文明和谐的网络生态环境贡献自己的力量! ?	2022年11月13日 13:58	普通用户	女	0	0	0	新疆	20221113
迪力巴巴2005	《马兴瑞艾尔肯·吐尼亚孜余艳红在乌鲁木齐调研疫情防控工作并召开分析研判会》有事搜一搜，没事看一看O网页链接 ?	2022年11月13日 13:58	普通用户	女	0	0	0	其他	20221113
地狱火岛	凡事物极必反，否极泰来。放在中长期的角度，市场投资者可以对中国经济未来前景边际乐观起来。过去压制中国经济和资本市场的主要是四大因素：美联储强力加息收紧货币、疫情反复、房地产市场调整、民营经济信心不振。现在事情正在起变化，有的在边际改善。我们在2020年初倡导“新基建、新能源”，2022年3月提出“从今天起开始乐观”，7月中旬预判“中性震荡市”。我是一名不可救药的长期理性乐观主义者，因为我们对这片土地爱的深沉。没有人可以靠做空自己的祖国致富，越是在关键时刻，越要和她站在一起。顶部靠理智，底部靠信仰。一、美国通胀水平高位回落，美联储加息节奏预期放缓，美元强势周期已是强弩之末，这是重大方向性利好二、近期国内物价、出口、金融等数据回落，为新一轮货币宽松和稳增长打开了空间三、支持民营房企债券融资的“第二支箭”已经箭在弦上，传递出三好生还是要保的，是该出手稳楼市了四、出台优化疫情防控工作的二十条措施…	2022年11月13日 13:58	普通用户	男	0	0	0	内蒙古	20221113
开心的巴郎子	在疫情期间精准防疫，即保证了民生需求，也保证了快速控制疫情，只要我们坚定必胜信心，凝聚起众志成城、共克时艰的强大力量，始终保持一切为了群众，一切依靠群众的心态，就一定能打赢这场疫情防控阻击战#我给新疆加个油# ?	2022年11月13日 13:58	普通用户	男	0	0	0	陕西	20221113
奋勇前进016	马兴瑞艾尔肯·吐尼亚孜余艳红在乌鲁木齐调研疫情防控工作并召开分析研判会 O马兴瑞艾尔肯·吐尼亚孜余艳红在乌鲁木齐调研疫情防控工作并召开分析研判会 ?	2022年11月13日 13:58	普通用户	男	0	0	0	新疆	20221113
Baharim1112	#疫情防控人人有责#战胜新冠疫情也须耐心。防疫没有局外人，只有整个城市的防疫屏障足够坚固，我们身在其中的每个小家庭生活才能正常。因此，树立“疫情防控人人有责人人尽责”的意识，在当下至关重要。每位市民主动承担肩头的防疫责任，主动配合落实每一项防疫政策，把个人防护每个动作做到位，这不仅是保护自己、保护家人，同时也是为城市防疫大局尽责。感谢在一线的工作人员，2022加油加油加油。	2022年11月13日 13:58	普通用户	女	1	0	0	新疆	20221113
坏脾气小妞美女	『《关于进一步优化新冠肺炎疫情防控措施 科学精准做好防控工作的通知》解读问答』O《关于进一步优化新冠肺炎疫情防控措施 科学精准做好防控工作的通知》解读问答 ?	2022年11月13日 13:58	普通用户	女	0	0	0	甘肃	20221113
是一颗汤圆丫	#石家庄疫情防控##石家庄疫情# 石家庄刚解封幼儿园就要开学吗 ?	2022年11月13日 13:59	普通用户	女	0	28	18	河北	20221113
风色浅淡	秦皇岛能不能通快递啊 哪个快递到仓库不做消杀啊 封快递除了让居民苦不堪言没见到对疫情防控有半点作用！ 从10.7封到现在 昨天还能新增26例 真是佩服 ?	2022年11月13日 13:59	普通用户	女	1	1	13	辽宁	20221113
四川魏静V	【#重庆本轮疫情仍处于快速上升期# 呈现多点多链并行、散发聚集并存特点】#重庆社会面存在大量隐匿传播者#据重庆广电报道，11月12日，重庆市第137场疫情防控工作新闻发布会举行。市卫生健康委副主任李畔介绍：我市本轮疫情仍处于快速上升期，呈现出多点多链并行、散发聚集并存的特点。#重庆新增本土确诊158例无症状1662例#（重庆广电）L重庆广电-第1眼的微博视频	2022年11月13日 13:59	普通用户	女	0	0	1	四川	20221113
琶洲西小哥	加油站都有人在入口处查码测温。封控期间车子趴着不动，倒是节能环保，现在油价这么高，真是省了不少钱。#广州疫情防控# 2广州 ?	2022年11月13日 13:59	普通用户	女	0	6	4	广东	20221113
涉于春冰	【澎湃新闻：上海进一步优化疫情防控措施：中小学托幼每周一三五校内检测】O上海进一步优化疫情防控措施：中小学托幼每周一三五校内检测 (分享自@澎湃新闻，澎湃APP下载>>O澎湃新闻 ) ?	2022年11月13日 13:59	普通用户	女	0	0	0	其他	20221113
老顽童的记忆微博	上海全面贯彻落实国务院联防联控机制要求，进一步优化疫情防控措施 @新浪新闻 O上海全面贯彻落实国务院联防联控机制要求，进一步优化疫情防控措施 ?	2022年11月13日 13:59	名人	男	0	0	1	北京	20221113
清风网官博	{河北迁西：农村办起“小食堂”老人就餐“心里暖” }位于我国北方的长城脚下、燕山南麓的河北省迁西县，为满足农村老年人就餐服务需求，因地制宜有序推进农村居家“小食堂”建设，千方百计方便老年人在“家门口”就地用餐。今年已在县内的兴城镇海河村、三屯营镇东街村、太平寨镇城自岭村和东荒峪镇建起农村居家“小食堂”4个，其中，东荒峪镇农村居家“小食堂”助餐服务辐射到东荒峪村、苇子峪村、王庄子村3个村庄老年人。当今，我国已进入老龄社会，农村养老事业是全社会普遍关注的一大民生问题。在推进美丽乡村建设和乡村振兴中，迁西县委、县政府把农村养老事业作为深化和完善基层治理体系建设的重要内容，积极探索“适老化”服务新模式，把兴办农村居家“小食堂”列入重大民生工程、暖心工程和幸福工程，有组织、有计划地稳步推进。在深入调研的基础上，该县适时印发了《“四个一点”农村居家养老助餐模式的实施方案》，也就是“政府补一点、个人出…	2022年11月13日 13:59	企业	男	0	0	0	湖南	20221113
狂野_青椒38be	#广州疫情# 昨日广州新增3711例，从10月初开始每天都在新增，广州你还有再搞精准防控吗？要封就按网格封控，真的不想广州成为第二个上海！ ?	2022年11月13日 13:59	普通用户	男	0	9	13	重庆	20221113
项嘉南	在国民劣根性里，阿Q的精神胜利法是一种自欺自瞒，鲁迅说我们是做戏的虚无党的民族。精神胜利法在今天的另一表现形式是敌我不分，转移矛盾。面对束手无策，无法解决的客观难题时，将对抗的力量转向自身，并把一切错误与缺陷归结到人为原因上，因为客观原因有可能是永远无解的，但人为原因就可以控制，克服。疫情爆发明明是客观原因，但在防疫的过程中逐渐被转化为了人为原因，因为人们出去旅游、因为人们聚餐、因为人们看演唱会，甚至因为人们住在一起。但即是是在层层叠叠的加密封锁中，疫情依然在蔓延，但还是有人会说：“这是因为防控还不严。”人和疫情的矛盾，已经转为了人针对人的矛盾。诚然不能放弃疫情防控的必要措施，但是没有人发现一切在变味，我们总是不愿面对残酷的现实，面对人在自然与宇宙前的渺小和无力，就像阿Q不愿面对自己被欺辱的事实。面对残酷，承认自己弱小并不是放弃和无能为力，而是在直面真相的过程中，才能真正找到战胜绝望的路…	2022年11月13日 13:59	普通用户	女	0	0	3	广西	20221113
聚青城	【青城交警用坚守温暖整座城市】 #呼和浩特防控疫情第一线# （来源：@新北疆客户端 ）@北疆新闻网 @呼和浩特日报 L新北疆客户端的微博视频 ?	2022年11月13日 14:00	企业	女	0	0	0	内蒙古	20221113
北方plus客户端	【网格员故事 |身份会变 初心不变 】（青橙融媒）#呼和浩特防控疫情第一线##内蒙古人很靠谱# L北疆频道的微博视频 ?	2022年11月13日 14:00	企业	男	0	0	0	内蒙古	20221113
生活在辽宁	【#中疾控解释为何取消入境航班熔断机制#】 国务院联防联控机制于12日召开新闻发布会，中国疾控中心传防处研究员王丽萍介绍：①取消入境航班熔断机制，并将登机前48小时内2次核酸检测阴性证明调整为登机前48小时内1次核酸检测阴性证明。②随着境外疫情广泛传播，人群感染率较高，导致入境后首次核酸检测Ct值大于等于35的入境人员中既往感染的比例很高，据此，调整了入境人员阳性判定标准。③参照北京冬奥会、成都世乒赛疫情防控经验，对于入境重要商务人员、体育团组等特定入境人员设立免隔离闭环管理区（“闭环泡泡”）。对免隔离闭环管理区内的外方和中方人员严格落实闭环管理、个人防护、核酸检测等要求，严防“破环”。④由于新的奥密克戎变异株潜伏期进一步缩短，同时为防范集中隔离点的交叉感染风险，调整了入境人员隔离期限为“5天集中隔离+3天居家隔离”。L辽视说天下的微博视频	2022年11月13日 14:00	名人	女	3	0	0	辽宁	20221113
宋你离开禹宙	#石家庄疫情防控#长安区初中明天开学吗 ?	2022年11月13日 15:57	普通用户	女	0	11	0	河北	20221113
股道股仙	据央视新闻，近日，国务院联防联控机制发布了《关于进一步优化新冠肺炎疫情防控措施 科学精准做好防控工作的通知》。11.13实线解答疑惑，不知道去留si问红日药业， 瑞丰新材， 欧科亿， 奇正藏药， 天津港， 锡装股份， 山河药辅， 永吉股份， 澳弘电子， 思特威， 智新电子， 凯撒文化， 中通客车， 银都股份， 荣盛石化， 正威新材， 淮河能源， 惠博普， 中元股份， 联创股份， 中原内配， 闻泰科技， 和科达， 金科股份， 古越龙山， 特力A， 国能日新， 大连友谊， 海德股份， 徕木股份，	2022年11月13日 15:57	普通用户	男	0	0	0	吉林	20221113
股猎手199411	据央视新闻，近日，国务院联防联控机制发布了《关于进一步优化新冠肺炎疫情防控措施 科学精准做好防控工作的通知》。11.13实线解答疑惑，不知道去留si问百川股份， 新兴铸管， 科美诊断， 科前生物， 仁度生物， 国机重装， 立中集团， 沪电股份， 索通发展， 森赫股份， 利仁科技， 立新能源， 振华风光， 一心堂， 同和药业， 中国核建， 新动力， 阿石创， 双枪科技， 华邦健康， 同德化工， 皖通科技， 乐凯新材， 宁夏建材， 宝钢股份， 开普检测， 光明地产， 二六三， 杰克股份， 大豪科技，	2022年11月13日 15:58	普通用户	男	0	0	0	甘肃	20221113
囍鳩	#疫情正能量文案#个支部就是一个堡垒，一名党员就是一面旗帜！“国有战，召必回，战必胜！”面对突如其来的疫情，组织有号召，党员有响应，广大医护工作者特别是其中的党员同志们冲锋在前，留下了“最美逆行者”的身影。在疫情防控中，党员干部要时时提醒自己，一笔一划，当思坚守之道；一步一印，当踏坚实之地；一字一句，当显英雄本色。我要为社区干部和医护人员们点个赞!他们是最美的守护者，他们就是我的榜样，打赢这场疫情战役，要靠我们每个人的努力。请所有人和我一起，不信谣、传谣，听从医生建议，服从社区干部的安排，做好个人防护，守护自己健康，生命最宝贵。感谢奋战在前线的每一个医生，感谢现在还坚守在自己岗位的每一个人，希望大家都能好好保护自己，一切都会好起来的！让我们心相连、情相拥、爱相通，不胆怯、不退缩，肩并肩、手挽手，筑起抗疫的钢铁长城，一起来打赢这场疫情防控阻击战，相信中国，必将迎来美好的春天！	2022年11月13日 15:58	普通用户	女	1	0	0	新疆	20221113
股道股仙	据央视新闻，近日，国务院联防联控机制发布了《关于进一步优化新冠肺炎疫情防控措施 科学精准做好防控工作的通知》。11.13实线解答疑惑，不知道去留si问‘国缆检测， 平潭发展， 合纵科技， 模塑科技， 兰花科创， 华熙生物， 盛弘股份， 麦迪科技， 久其软件， 天铁股份， 凯格精机， 新国都， 亚太实业， 长青股份， 佳先股份， 盛路通信， 合康新能， 联迪信息， 东港股份， 通化东宝， 中马传动， 共创草坪， 华安证券， 南京化纤， 星期六， 中国船舶， 宁水集团， 鹏都农牧， 晋亿实业， 鼎捷软件，	2022年11月13日 15:58	普通用户	男	0	0	0	吉林	20221113
长阳镇社区卫生服务中心健康教育	【温馨提醒】当前本市疫情呈现多点多面的发展态势，社会面隐匿传播风险持续增加，疫情防控处于关键时期。疫情期间，请市民朋友减少非必要外出，不聚餐、不聚会，少走亲访友，少参加宴请宴会，非必要不前往人员密集场所。坚持戴口罩、勤洗手、常通风，保持安全社交距离，积极接种疫苗，进入公共场所配合扫码测温、查验核酸阴性证明等各项防控措施。（via 北京疾控中心）	2022年11月13日 15:58	普通用户	女	0	0	0	北京	20221113
秋后蝉鸣1986	据央视新闻，近日，国务院联防联控机制发布了《关于进一步优化新冠肺炎疫情防控措施 科学精准做好防控工作的通知》。11.13实线解答疑惑，不知道去留si问海利生物， 东风科技， 迈拓股份， 奥雅股份， 宁波港， 上港集团， 新晨科技， 卓易信息， 山西路桥， 恒华科技， 双杰电气， 广安爱众， 润泽科技， 奕东电子， 英派斯， 粤桂股份， 乔治白， 交运股份， 木林森， 法本信息， 佳缘科技， 三生国健， 广大特材， 湖北广电， 南华生物， 诺唯赞， 万华化学， 秀强股份， 康跃科技， 三元生物，	2022年11月13日 15:58	普通用户	男	0	0	0	海南	20221113
红牛谷1986	据央视新闻，近日，国务院联防联控机制发布了《关于进一步优化新冠肺炎疫情防控措施 科学精准做好防控工作的通知》。11.13实线解答疑惑，不知道去留si问金安国纪， 通达股份， 海象新材， 瑞德智能， 新筑股份， 节能国祯， 一汽富维， 联合化学， 兰州黄河， 通鼎互联， 沪农商行， 凯众股份， 百洋股份， 盘龙药业， 国创高新， 深深房A， 雪峰科技， 东来技术， 创耀科技， 四川成渝， 同和药业， 利安隆， 艾德生物， 兴业股份， 民丰特纸， 国网信通， 安利股份， 信安世纪， 康弘药业， 四方光电，	2022年11月13日 15:58	普通用户	男	0	0	0	陕西	20221113
金色年华889	据央视新闻，近日，国务院联防联控机制发布了《关于进一步优化新冠肺炎疫情防控措施 科学精准做好防控工作的通知》。11.13实线解答疑惑，不知道去留si问恩威医药， 永和智控， 智能自控， 上海物贸， 翔丰华， 渤海轮渡， 仙琚制药， 中国出版， 康华生物， 中兴通讯， 浙江永强， 中宠股份， 万丰奥威， 联泓新科， 统联精密， 哈三联， 福莱特， 蓝黛科技， 安孚科技， 佩蒂股份， 科德数控， 日丰股份， 横店影视， 凯淳股份， 舍得酒业， 潜能恒信， 沃特股份， 艾力斯， 达实智能， 威尔药业，	2022年11月13日 15:58	普通用户	男	0	0	0	河北	20221113
印象张家口	#张家口身边事# 【市教育局及各学校电话号码公布，有诉求可直接拨打咨询】为进一步做好疫情防控形势下我市各大中小学校的教育教学工作，解答广大师生和家长的问题和诉求，特将各县区教育局、市属各学校、市教育局咨询电话公布如下： ?	2022年11月13日 15:58	名人	男	1	3	10	河北	20221113
股猎手199411	据央视新闻，近日，国务院联防联控机制发布了《关于进一步优化新冠肺炎疫情防控措施 科学精准做好防控工作的通知》。11.13实线解答疑惑，不知道去留si问奥飞数据， 汉宇集团， 裕同科技， 华银电力， 掌趣科技， 迈克生物， 中集集团， 德赛西威， 安洁科技， 华东重机， 联特科技， 凤凰传媒， 音飞储存， 生益科技， 凯伦股份， 三峡水利， 鸿利智汇， 山东高速， 中南传媒， 新安洁， 拓斯达， 赤峰黄金， 云路股份， 捷顺科技， 华源控股， 浩欧博， 中钢洛耐， 驰宏锌锗， 德科立， 天箭科技，	2022年11月13日 15:58	普通用户	男	0	0	0	甘肃	20221113
杂宝Azure	#石家庄疫情##石家庄疫情防控# 自从11月11下发了新政策，高新区当机立断解封并停止核酸检测，然后告诉我们，凭24h核酸进出，凭24h核酸上班 ?	2022年11月13日 15:59	普通用户	男	0	9	17	其他	20221113
城联优品诈骗案	希望广州番禺经侦不要红吃黑，我们必须会向国务院禀明此事！希望番禺经侦除了继续追查资金去向，继续抓人，希望能跟肖金伟，司保卫，李冬艳，姚倩，陆雪，海建芳，吴海泉等为首的领导组织诈骗犯谈退赔！#世界互联网大会##热点##网络诈骗##王俊凯金鸡奖西装造型##严禁网络视听平台传播违规网游##如何指导高校科学精准防控疫情# L用户7787885429的微博视频	2022年11月13日 15:59	普通用户	男	0	0	2	其他	20221113
我是佩儿	#呼和浩特卫健委通报核酸结果错报##呼和浩特疫情##呼和浩特疫情防控# 据呼和浩特市卫健委通报：11月13日上午，接到群众举报，在我市重点区域核酸检测中，内蒙古赛斯基因科技有限公司错报核酸检测结果，将部分群众的核酸检测阴性结果反馈为阳性，给群众造成了极大的恐慌。目前，错误数据已更正，卫健系统已经依法停止了该机构的执业活动，公安机关已经介入调查，调查结果将及时向社会公布。	2022年11月13日 15:59	名人	女	2	2	4	北京	20221113
空心面具人	以“一万”的努力防范“万一”的发生我们在家要勤洗手、多喝水、常通风，以“一万”的努力防范“万一”的发生，同战役一线的他们一起坚决打好打赢疫情防控阻击战。 ?	2022年11月13日 15:59	普通用户	男	0	0	0	江苏	20221113
秋后蝉鸣1986	据央视新闻，近日，国务院联防联控机制发布了《关于进一步优化新冠肺炎疫情防控措施 科学精准做好防控工作的通知》。11.13实线解答疑惑，不知道去留si问国检集团， 吉比特， 苏州龙杰， 深水规院， 家联科技， 燕京啤酒， 震裕科技， 青岛银行， 安集科技， 南宁百货， 甘化科工， 立高食品， 佳都科技， 万里扬， 石英股份， 青鸟消防， 华建集团， 皓元医药， 普天科技， 力量钻石， 易成新能， 九丰能源， 凤形股份， 智立方， 内蒙一机， 申达股份， 金洲管道， 联诚精密， 欧派家居， 杭钢股份，	2022年11月13日 15:59	普通用户	男	0	0	0	海南	20221113
红牛谷1986	据央视新闻，近日，国务院联防联控机制发布了《关于进一步优化新冠肺炎疫情防控措施 科学精准做好防控工作的通知》。11.13实线解答疑惑，不知道去留si问西仪股份， 德尔未来， 今创集团， 哈药股份， 柳钢股份， 美丽生态， 金枫酒业， 宝立食品， 味知香， ST广田， 华阳集团， 鹿山新材， 臻镭科技， 冀凯股份， 漱玉平民， 南微医学， 云涌科技， 科捷智能， 新和成， 金圆股份， 海航控股， 四方精创， 华正新材， 飞龙股份， 精功科技， 奥马电器， 康斯特， 首开股份， 新黄浦， 华恒生物，	2022年11月13日 15:59	普通用户	男	0	0	0	陕西	20221113
金色年华889	据央视新闻，近日，国务院联防联控机制发布了《关于进一步优化新冠肺炎疫情防控措施 科学精准做好防控工作的通知》。11.13实线解答疑惑，不知道去留si问海大集团， 乐普医疗， 三羊马， 光电股份， 炼石航空， 晶方科技， 中国太保， 申通地铁， 金富科技， 济南高新， 利欧股份， 凯莱英， 中国外运， 双良节能， 云创数据， 江苏华辰， 聚杰微纤， 美联新材， 上工申贝， 龙源技术， 诚志股份， 黑牡丹， 建邦科技， 韩建河山， 富邦股份， 中油资本， 方大特钢， 中再资环， 乐通股份， 力合科创，	2022年11月13日 15:59	普通用户	男	0	0	2	河北	20221113
北方plus客户端	【“开门做核酸了！”青城姑娘制作抗疫表情包，萌翻了！】#呼和浩特防控疫情第一线##青城有爱# L新北疆的微博视频 ?	2022年11月13日 16:00	企业	男	0	0	1	内蒙古	20221113
小玄要抱抱	#石家庄疫情防控#真的能不能不瞒报了 赵县我觉得最起吗50起步 但是官方消息上一例都没有 笑死了 为了自己的利益就瞒报 无语死了 赶快把石家庄赵县的县长给撤了吧 ?	2022年11月13日 17:56	普通用户	女	0	5	13	河北	20221113
花语飞丝	【广州海珠区已转运生活物资包至各片区约80.8万份、2021吨】11月13日，广州召开疫情防控新闻发布会。针对近日海珠区封控管控区出现部分市民朋友线上购买生活物资下不了单的情况。广州市商务局副局长吴炳祥介绍，主要原因一方面是电商平台运力不足，另一方面是分拣场地受限等，“当前，各级各部门在加大力度推进解决，调动一切有利资源，统筹推进全市各区和海珠等重点区域生活物资保障。”吴炳祥说。一方面，调配补充物流运力。统筹平台资源从外省、外市紧急调用1165名骑手支援保障。目前，共有配送人员5107名、分拣员1957名在海珠区保障。市区应急部门调拨应急物资，支援海珠疫情防控工作，提供棉被2000床、毛毯2000床、枕头2000个，用于保供企业工作人员、骑手等人员的临时性集中居住，牢牢稳定住一批保供力量。另一方面，24小时不间断补充储备生活物资。电商平台按照保供应急预案，确保蔬果、肉禽、粮油等生活物资，…	2022年11月13日 17:56	名人	女	0	0	0	广东	20221113
笨笨52209	志愿服务当为先,疫情防控做贡献。 ?	2022年11月13日 17:56	普通用户	男	0	0	0	其他	20221113
过期50年的小孩oO	做好辖区防疫工作联防联控敢担当。要发动党员干部群众积极投入到新型冠状病毒疫情防控工作，对辖区内的超市、小吃店等人员密集场所进行检查，宣传防控知识，查看防控措施落实，现场责令整改和落实。同时，对社区里集聚打牌、聚会进行及时劝导，严禁扎堆。 ?	2022年11月13日 17:56	普通用户	男	0	0	0	新疆	20221113
掌上乌拉特前旗	#守护前旗,共同抗疫#【点赞！30多吨爱心消毒液我们收到了！】疫情无情，人间有爱。在这场无硝烟的战场，消毒液是必需、必备的紧缺物资。11月12日上午，乌拉特前旗新益隆物业公司为乌拉特前旗捐赠了价值3.5万元的84消毒液31.02吨，以实际行动助力全旗疫情防控。“我作为物业协会会长，也是一名共产党员，很高兴能为全旗抗疫防控尽一份微薄之力！相信在旗委政府的坚强领导下，我们一定能够尽快取得抗击疫情的全面胜利！”乌拉特前旗物业协会会长，新益隆物业负责人王霞说。 新益隆物业公司服务的小区有瑞泰、大德、顺风顺水、绿都、丽水等，在全旗共有13个小区。疫情发生后，他们以高度的社会责任感和使命感，尽自己最大的努力保障所服务小区居民的生命安全和身体健康。“面对此次新冠疫情，我们全旗上下联防联控，群防群控，新益隆物业公司负责人王霞为我们从阿盟调用了这么多的84消毒液，填补了我们消毒液的短缺。希望我们团结一心共…	2022年11月13日 17:56	名人	男	0	0	1	内蒙古	20221113
花语飞丝	【广州卫健委：按照国家优化防控二十条措施要求，实施“一区一策”】11月13日，广州召开疫情防控新闻发布会。在发布会上，广州市卫生健康委副主任张屹通报，11月12日0至24时，广州市新增3653例新冠病毒本土感染者。其中有25例在社会面发现，其余在隔离观察、高风险区筛查或闭环管理重点人员检测中发现。新增感染者中无症状3464例、轻型及普通型189例，以上感染者均已闭环转运至定点医院、亚定点医院或方舱医院隔离观察治疗，情况稳定。【海珠区】12日新增3427例，新发感染者仍集中在凤阳街康鹭片区；另外华洲街龙潭、南洲街大塘管控区内疫情仍在发展。【番禺区】管控区域内的大石街、洛浦街、钟村街近日疫情呈局部聚集并向周边镇街扩散态势，社区传播风险依然存在。市桥街、沙湾街、沙头街区域内风险持续降低。【荔湾区】疫情总体平稳，12日绝大部分新发感染者在隔离观察或管控区域内人员中发现。社会面零星个案已及时处置，…	2022年11月13日 17:56	名人	女	0	0	0	广东	20221113
悠悠又见东山	#新疆乌鲁木齐疫情##新疆疫情防控动态##成都疫情##重庆疫情##广州疫情# 我认为现在到处疫情冒火的原因，倒不是第九版自身，而是附带的，导致行程卡里只有七天行程。假设某地发生疫情，因为没有常态化核酸，第10天才发现，那么在发现疫情的时候，外地就可以根据行程卡倒追14天，把爆发地来的所有人都进行追踪。 然而现在行程卡只有七天了，假设疫情第一天就有从爆发地流入的人，第十天发现的时候，只能倒追七天，前面三天的人已经找不了。这是最大的漏洞。所以现在发生疫情都不报道来源了，因为找不到来源。行程卡只是一个大数据指标，既然卫健委说5+3足够了，我收回反对第九版的发言。但是行程卡应该恢复14天。因为卫健委不能预知疫情爆发的时间，不管疫情隐秘传播了多久，现在只能反推7天，前面的追踪不了，导致无法流调。只能靠全民核酸，一轮又一轮，再加上大面积封控。	2022年11月13日 17:56	普通用户	男	0	0	0	其他	20221113
苗喵口苗	#北京召开第412场疫情防控新闻发布会#我有个问题，各地开始冒疫情，是在二十条优化出了之前，所以在政策没有调整的时候，为什么各个地方不仅没有管理好，还有意瞒报漏报。二十条出了以后，也不执行，不会执行。所以我们的敌人到底在干嘛？？ ?	2022年11月13日 17:57	普通用户	女	0	0	2	北京	20221113
金玉其中1127	在国务院已于11月11日发布关于优化疫情防控二十条后，北京市、朝阳区、望京街道的各级机构行动缓慢，机械执行原有政策，且经本人指出后仍拒不执行国家的新规定：事实陈述：本人于昨日（11月12日）接到望京街道社区电话，说流调本人11月9日在某餐厅有扫码记录，与该餐厅有确诊感染人员时空交汇，故要求本人居家隔离7+3。质疑：1. 为何时隔3天才通知到本人，如果本人确实传染，那这三天会接触多少人，这个流调效率有何实际意义？2. 北京市委已于11日开会落实国务院要求，而社区人员仍以没有接到有关通知为由搪塞，北京市各级政府是如何做到人民至上的？3. 这类“时空交汇”是如何界定的，是当天出现就算还是同时出现，还是前后脚出现？按国务院最新规定，是属于密接还是次密接，界定标准是什么？如果我是密接，应该是集中隔离，如果是次密接，就不应该继续做流调，那为什么还要给我赋黄码？要求：北京市、朝阳区、望京街道严格落实国…	2022年11月13日 17:57	普通用户	男	0	1	1	北京	20221113
过期50年的小孩oO	【党员干部冲在前】疫情仍在蔓延，战斗还在继续。要充分发挥广大党员先锋模范作用和基层党组织战斗堡垒作用，用行动展现最坚定的决心：疫情当前，觉员不退。疫情就是命令，防控就是责任。全国上下，众志成城，万众一心，定能挺过这个难关！ ?	2022年11月13日 17:57	普通用户	男	0	0	0	新疆	20221113
笨笨52209	在坚决打赢疫情防控攻坚战中践行初心使命、体现责任担当 ?	2022年11月13日 17:57	普通用户	男	0	0	0	其他	20221113
孜亚吖1101	战胜这波疫情还需要大家一起努力，积极配合防疫人员工作。因防疫工作需要，很多市民朋友目前只能居家生活、学习、工作，时间一长，难免产生烦躁、焦虑情绪。希望大家调节好心情，保持积极乐观、理性平和的心态，适当增加一些室内的健身、娱乐活动，亲戚、朋友、邻里之间通过朋友圈、微信群相互提醒、相互鼓励。我们坚信，只要大家团结一心、众志成城，就一定能够早日取得疫情防控的最终胜利。	2022年11月13日 17:58	普通用户	女	0	0	0	新疆	20221113
添福宝99000000	《马兴瑞艾尔肯·吐尼亚孜余艳红在乌鲁木齐调研疫情防控工作并召开分析研判会》有事搜一搜，没事看一看O网页链接 ?	2022年11月13日 17:58	普通用户	女	0	0	0	河南	20221113
要相信凡事皆有因与果	#郑州疫情#【#河南郑州二七区调整多处区域为高风险区#】郑州市二七区新冠肺炎疫情防控指挥部办公室11月13日对部分区域风险等级和疫情防控措施作出相应调整。一、以下区域划为高风险区：金水源街道广秀社区鑫苑名城一号院6号楼；金水源街道广秀社区招商天地和苑17号楼1单元、9号楼1单元;人和路街道水岸社区溪景桂园小区9号楼1单元；人和路街道雅庭社区富达花园小区7号楼；京广路街道洁云路社区华中路11号院25号楼3单元；京广路街道橄榄社区橄榄城柏林阳光小区1号楼3单元；福华街街道新圃西街社区豪邦花园小区1号楼3单元；建中街街道铁英社区交通路75号院1、2、3、4号楼；解放路街道民主路社区汇港新城3号楼1单元；淮河路街道绿云社区中亚小区西楼西单元；淮河路街道亚新社区升龙城8号院2号楼1单元；淮河路街道淮河社区金域上郡2号院2号楼1单元；淮河路街道金海社区淮北街15号院1号楼4单元；淮河路街道淮北街社区…	2022年11月13日 17:58	普通用户	男	0	0	0	其他	20221113
AO1k	#优化防控工作的二十条措施# 截至13日下午5:30，距离二十条措施发布已经超过48h，电话咨询，有关二十条措施发布前被隔离的次密接人员是否可以解除隔离的问题：1??询问苏州市疫情防控中心：现在执行的什么防疫政策？答：已经根据新政策执行，不会再判定次密接人员。但措施发布前被判定为次密接的人员还未明确可以解除隔离。2??询问太仓市疫情防控中心：防疫政策有没有更新？次密接的人员是否可以解除隔离？答：接线员说去帮忙问一下街道，稍后反馈。隔了30分钟未回复又主动电话询问，答复说：已经内部反馈了，还没收到消息。3??询问街道防疫办：回复说没有收到太仓市的防疫调整通知，还是按照之前的隔离措施。隔离点是由太仓市直接管理通知。（但据隔离点反馈，人员解除隔离的通知是由街道微信群里通知。）4??再次电话询问太仓疫情防控中心，同一位接线员把我当成了其他工作人员，电话里指名道姓说让我本人（上一通电话有反馈过隔离…	2022年11月13日 17:58	普通用户	女	0	1	1	其他	20221113
笨笨52209	. 强堡垒、做先锋、当表率,坚决打赢疫情防控这场硬仗! ?	2022年11月13日 17:58	普通用户	男	0	0	0	其他	20221113
过期50年的小孩oO	【构筑防疫坚固防线】在基层社区设置疫情防控先锋岗、组建党员突击队，坚守在各个主要进出路口，实行轮流值班，对过往车辆和人员进行检查登记，构筑起保障人民群众生命安全的坚固防线。对返乡同志严格落实“日报告”制度，建立健全动态管理台账，全面摸排其他省市返乡人员情况，做到“早发现、早报告、早隔离，早诊断”。	2022年11月13日 17:58	普通用户	男	0	0	0	新疆	20221113
·幸福收藏家·	#疫情防控# 有人知道疫情防控投诉电话是多少吗 ?	2022年11月13日 17:58	名人	女	0	0	1	河南	20221113
胡扯鸡蛋	【广州海珠发布倡议书：争取下午五点前，我们把核酸全部做完】#广州海珠11月13日开展全员核酸# 11月13日凌晨，广州海珠区发布关于11月13日开展全区全员核酸检测工作的通告。下午15时23分，“广州海珠发布”微信公众号发布致广大党员和居民群众的倡议书。《倡议书》提出，争取下午五点前，我们把核酸全部做完。广大党员和居民群众：以最快速度把核酸检测做透，这是打赢这场疫情防控阻击战的关键所在。今天，我们要组织起来、要主动站出来，在今天（11月13日）下午五点前不漏一户、不漏一人把核酸做透，这是我们每一位居民的责任所在、担当所在。海珠需要你！需要你带头带领家人按照街道、社区的安排，有序参加核酸检测，做到不落一户、不漏一人。海珠需要你！需要你带头发挥党员先锋模范作用，在党员群、居民业主群、朋友圈大力发动本楼层、本楼栋居民积极参与核酸检测，确保在最短时间内完成。海珠需要你！需要你接受社区党组织的统一…	2022年11月13日 17:59	名人	男	0	0	3	广东	20221113
中国石油大庆石化公司	11月13日14时，市政府新闻办举行2022年疫情防控工作第三十四场新闻发布会，市卫健委副主任范文双介绍全市疫情防控工作最新情况，龙凤区副区长苗露露就媒体和公众关注的热点问题回答了记者的提问。范文双介绍，11月12日0时至11月13日13时，我市新增6例无症状感染者，其中让胡路区4例，龙凤区2例。我市让胡路区连续3天社会面清零，10日以来新增12例均为密切接触者在集中隔离和居家隔离中发现。此次疫情首发病例基因测序显示其新冠病毒基因组序列属奥密克戎BA.5.2进化分支，与当前省内相关地市疫情同源。11月13日龙凤区新增2例无症状感染者，一例是在社区筛查中发现，一例是在其共同居住的密切接触者筛查中发现，经流调，这位共同居住者是市外返庆人员，初步判断龙凤区疫情为市外输入。病例活动轨迹较多，存在续发病例可能。近日全国每日报告新增阳性感染者数量呈持续上升趋势，全省多个地市疫情仍在全力控制中，形势复…	2022年11月13日 17:59	企业	男	0	0	0	黑龙江	20221113
硪就是我h	马兴瑞艾尔肯·吐尼亚孜余艳红在乌鲁木齐调研疫情防控工作并召开分析研判会 O网页链接 ?	2022年11月13日 17:59	普通用户	女	0	0	0	新疆	20221113
迪热845250	#万人说新疆喀什##我给新疆加个油# 疫情防控期间，做好以下这些点：做好环境卫生消毒，每日做好清洁卫生及自然通风；自我防护要到位，核酸检测时规范佩戴口罩，排队保持距离；做好垃圾分类和投放。 ?	2022年11月13日 17:59	普通用户	女	0	0	3	新疆	20221113
果味芝麻粒儿	我为重庆有这种人感到羞耻#疫情防控##致敬所有防疫一线医务工作者##配合防疫工作# 2重庆 O网页链接 ?	2022年11月13日 17:59	普通用户	女	0	3	4	四川	20221113
大可鸭鸭丫	#新疆疫情防控# 所以三个多月了还不让我姐姐回家。。。是在留人卖菜包??? ?	2022年11月13日 17:59	普通用户	女	0	0	0	四川	20221113
嘚啵嘚啵的嘚啵	『《关于进一步优化新冠肺炎疫情防控措施 科学精准做好防控工作的通知》解读问答』O《关于进一步优化新冠肺炎疫情防控措施 科学精准做好防控工作的通知》解读问答 ?	2022年11月13日 19:56	普通用户	男	0	0	0	青海	20221113
用户6741477837郭宇	重磅：疫情防控新调整，20个细则，和你一起看重点 O网页链接 ?	2022年11月13日 19:56	普通用户	男	0	0	0	其他	20221113
拆台CT	#呼和浩特卫健委通报核酸结果错报#扫了眼这两篇报道的具体时间，简直就是啪啪打脸。11月11日，呼和浩特市长贺海东调研呼市核酸检测机构和重点人群闭环管理工作。据了解，贺海东当天去的是银宏生命科技产业园，呼和浩特金域医学检验所有限公司、内蒙古谱尼医学检验有限公司、【内蒙古赛斯基因科技有限公司】三家核酸检测机构都设立在此。贺海东说，核酸检测是疫情精准防控的重要环节，检测机构必须做到快速运行、精准高效，不仅要提高核酸检测样本出结果速度，更要加强核酸检测质控管理，确保检测结果准确可靠。#呼和浩特要求确保核酸结果准确可靠# 11月13日，呼和浩特卫健委发布通报，贺海东前两天视察的内蒙古赛斯基因科技有限公司，将部分群众的核酸检测阴性结果反馈为阳性，给群众造成了极大的恐慌。通报称，目前，错误数据已更正，卫健系统已经依法停止了该机构的执业活动，公安机关已经介入调查，调查结果将及时向社会公布。但这个调查结果…	2022年11月13日 19:56	名人	男	101	46	463	北京	20221113
卓尼融媒	联防联控机制权威发布 | 举措优化 缓解疫情处置中的瓶颈和障碍来源：央视网 | 2022年11月13日 10:48:10画中画央视网消息：国务院联防联控机制昨天（11月12日）下午举行新闻发布会，发布会上，国家卫生健康委副主任雷海潮介绍，结合对第九版防控方案等政策实施情况的评估结果，经专家研究论证，提出了二十条优化完善的政策举措。国家卫生健康委副主任 雷海潮：优化之后的举措能够明显缓解各地疫情处置当中遇到的一些瓶颈和障碍的问题，比如说隔离资源相对比较紧张，隔离房间不足。另外，流调方面压力非常大，流调的人员也相对不足。比如说这次取消了对于密接的密接人员判定和流调的政策安排，这在一定程度上可以更好地集中流行病学调查人员的精力和时间，来把风险地区和密接人员的有关调查和风险管控的工作做得更好，能够用更小的代价在尽可能短的时间把疫情控制在最小的范围，平衡好疫情防控和经济社会发展之间的关系，所以这样…	2022年11月13日 19:57	普通用户	女	0	0	0	甘肃	20221113
张浩辉010714	【跑在病毒传播的前面#流调侦察兵与病毒赛跑#】11月13日，重庆璧山。在疫情防控一线，有这样一支幕后先锋队，他们没有穿上防护服、戴上护目镜，却24小时与数据为伴，分秒必争，上追源头下溯密接，如同遏制疫情扩散蔓延的幕后“侦察兵”，他们就是流调溯源专班人员。 ?	2022年11月13日 19:57	普通用户	男	0	0	0	江苏	20221113
一只丶杯子	马兴瑞艾尔肯·吐尼亚孜余艳红在乌鲁木齐调研疫情防控工作并召开分析研判会 O网页链接 ?	2022年11月13日 19:57	普通用户	男	0	0	0	重庆	20221113
梦想开一百家店	#广州海珠区疫情防控#番禺明天取消静默吗？有没有人知道 ?	2022年11月13日 19:57	中高级达人	女	0	31	9	其他	20221113
汤汤头疼	我觉得在这么脑残的疫情防控管理模式下还能趾高气扬当品客的人真的是天生奴才命 ?	2022年11月13日 19:57	普通用户	女	0	0	3	湖南	20221113
SMR桑摩尔	#石家庄疫情防控# ?	2022年11月13日 19:57	普通用户	男	0	2	5	其他	20221113
潇洒友A	今天这种局面，这代人一不小心就又经历了他们爷爷奶奶说的那个时代的事情，才没过几十年啊，这场不止三年的历史让许多人的人生观发生了改变，还没来得及认识社会的这些孩子以后心里都会有积累很大的阴影。#冬日自洽时刻# #新冠疫情防控# L潇洒友A的微博视频 ?	2022年11月13日 19:57	名人	男	13	12	32	浙江	20221113
壶途禅心	#疫情防控# 关于调整哈尔滨市南岗区、香坊区、松北区、五常市风险等级的通告。（来源：黑龙江交通广播） ?	2022年11月13日 19:57	名人	男	0	0	1	黑龙江	20221113
陨石之谜123	#北京新增170例本土感染者#北京疫情防控“有松有紧”，北京疫情发展“有果有因”。让事实说话。1、调整入境隔离措施。入境人员“7天集中隔离+3天居家健康监测”调整为“5天集中隔离+3天居家隔离”2、举办马拉松赛。2022年11月6日在北京举行，从天安门广场跑向鸟巢体育场，参赛人数3万人， 跑42.195公里。3、强化对返京人员管控。北京健康宝弹窗3：若您在京外，请暂缓来京。待排除疫情关联风险、满足7天内无涉疫县（市、区、旗)旅居史等进（返）京其他规定后，您可通过健康宝重新申请获取“绿码”状态。	2022年11月13日 19:58	普通用户	男	0	0	1	四川	20221113
张浩辉010714	【广州市教育局：7个区中小学阶段学校暂缓返校，继续开展线上教学】11月13日，广州举行疫情防控新闻发布会。广州市教育局副局长、新闻发言人陈学明表示，自11月14日起，南沙、增城、从化3区中小学阶段学校继续正常开展线下教学，幼儿园正常返园；花都区（新华街、花城街除外）中小学阶段学校有序恢复线下教学、幼儿园有序返园。其他7个区中小学阶段学校仍暂缓返校，继续开展线上教学；幼儿园暂缓返园。高三年级有住宿条件的，在校实施全封闭教学管理。校外培训机构仍暂停线下教学；托管、托育机构仍暂停服务；在穗高校实施封闭管理。	2022年11月13日 19:58	普通用户	男	0	0	0	江苏	20221113
文教艺在线	【#关于优化疫情防控20条措施的解读问答#】《通知》对于风险区域的划定进行了哪些调整，出于怎样的考虑？《通知》对整治层层加码问题提出了哪些新的要求？11月13日，#国家卫健委发布最新解读问答#。详情↓↓↓ ???O国家卫健委：“优化防控20条”解读问答 ?	2022年11月13日 19:58	团体（机构）	女	0	0	1	北京	20221113
卓尼融媒	联防联控机制权威发布 | 采取果断坚决措施 尽快遏制疫情蔓延来源：央视网 | 2022年11月13日 13:15:25画中画央视网消息：在昨天（11月12日）的发布会上，中国疾控中心传防处研究员王丽萍表示，当前，国际疫情形势错综复杂，我国疫情防控的重点仍然是人口集中的大城市。下一步将落实好二十条优化措施，采取果断、坚决的措施，尽快遏制疫情蔓延的态势。中国疾控中心传防处研究员 王丽萍：一是做好常态化监测预警，提升整个新冠疫情监测的敏感度，要进一步落实好“四早”，加强对于风险岗位从业人员、医疗机构等重点机构和重点人群的监测，切实做到风险人员的早发现和早管控。二是一旦发生本土疫情以后，措施要果断、快速。对于特大城市和重点城市，要更加突出精细、精准、高效，以最小的成本实现最大的防控效果。三是要做好储备，第九版防控方案以及相关文件要求各地做到核酸检测力量、流调力量、隔离资源以及对流动人员管理的“四…	2022年11月13日 19:58	普通用户	女	0	0	0	甘肃	20221113
Zero零度时空	#太原市晋源区新增2个高风险区# 太原市新型冠状病毒肺炎疫情防控工作领导小组办公室通告（2022年第155号）关于晋源区新增高风险区的通告按照《新型冠状病毒肺炎防控方案（第九版）》有关规定，结合相关区域疫情动态情况和当前疫情防控工作实际，经专家组研判，晋源区新增高风险区2个：绿地世纪城2期7号楼、丽都静林湾小区7号楼，即日起实施分类管理。太原市疫情防控领导小组办公室 2022年11月13日	2022年11月13日 19:58	普通用户	男	0	0	1	山西	20221113
熊哥小勇	面对席卷全球的疫情，只要有社会各界的众志成城，就没有解决不了的困难，这是我们的政治优势和制度优势。我们坚信，狭路相逢勇者胜。发挥我们的群团组织优势，就一定能构筑起群防群治的严密防线，使我们在面对疫情时，既有最坏的打算和最谨慎的决策，又能够在应对时沉着冷静、在面对时积极乐观，在行动中忙而不乱。 有了坚定的信心，就能临危不惧，稳步推进防控各项工作； 有了必胜的信念，就能凝心聚力，鼓起源源不断的士气和干劲儿； 有了激荡人心的精神合力，就能创造出一个又一个中国奇迹。	2022年11月13日 19:58	普通用户	男	0	0	0	新疆	20221113
让世界看见您	刚刚优化的新冠疫情防控的二十条措施要求，各个地方需要时间实事求是的梳理和评估，没有操之过急也是可以理解的。我们看待问题或者说我看待问题，首先是站在“假我”的位置，这样可能心态上会接近于客观。比如，如果是我，我会怎么办？先生文中提到了西部某城市。如果您是这个城市的最高管理者，您会怎么样应对呢？如果是我，我也不会急功近利一般作出执行决策。借题说一下我自己吧。我平时开车，如果是我一个人时，我在高速上的速度会基本保持在不违反交通规定的最高限制时速，而且带上墨镜，单手握方向盘，还会接电话等等；但是，如果车里有了他人，我条件反射似的，全程保持双手紧握住方向盘，如果规定时速120公里，我绝对不会把时速提高超过100公里，基本上会保持在八十或九十，甚至更低的速度。如果是我一个人，我的安全只需要对自己负责；如果有了他人，我必须把他人的安全放在第一位，才能保证自己的安全。我记得有一次，也是我第一次以工作性质…	2022年11月13日 19:58	普通用户	男	0	0	0	浙江	20221113
遵义好房子网	#郑州城市服务台# 【郑州市新冠肺炎疫情防控指挥部办公室关于新增新冠肺炎确诊病例和无症状感染者涉及风险点位的通报】（11月12日）2022年11月12日0—24时，我市新增240例确诊病例(不含无症状感染者转确诊)和2401例无症状感染者，其中2251例为隔离管控发现、71例为重点人群筛查发现、292例为社区筛查发现、27例为主动就诊发现。经流行病学调查，现将阳性感染者涉及公共场所风险点位通报如下：航空港区11月9日—11日00:00—24:00 宏达超市（豫康北27栋）11月9日—11日00:00—24:00 青青豆制品（张庄村西街菜市场）11月9日—11日00:00—24:00 百姓批发便利店（张庄北街）郑东新区11月10日—11日8:50—9:30 姚桥菜市场（姚桥路北）11月10日17:40—18:10 东来购物超市（龙子湖小夏街店）11月11日6:30—17:30 正商环湖国际…	2022年11月13日 19:58	普通用户	男	0	1	0	贵州	20221113
柠檬佳啵啵	#石家庄疫情防控#这种情况了，明天开学，石家庄，6 ?	2022年11月13日 19:58	普通用户	女	0	0	14	河北	20221113
廊坊远方晨辉	科学防疫、精准防疫、人性化防疫。目前全国疫情呈现散发、多发状态，各地防控、封城、静默前一定要组织专家讨论，充分尊重专家的建议和意见，慎重又慎重，千万不能领导想当然盲目拍板。要知道一地的封控、封城、静默影响的是无数人生产生活。消除新冠病毒恐惧症，大力宣传新冠病毒可防、可控、可治，充分发挥中医中药在新冠病毒防治、治疗的作用，充分调动各方面的积极因素，中西医结合，打一场全民防疫抗疫的人民战争！该封控的地方，经过研判、分析、讨论，根据疫情发展的实际，精准、划出最小范围快速封控。疫情结束，应该放开的地方早日解封，快速解封。在新冠病毒一时不能彻底消灭的情况下，常态化防疫、抗疫，最大限度地不影响大多数群众的正常生活，恢复群众信心，恢复人间烟火，边防疫抗疫边生产生活！	2022年11月13日 19:58	普通用户	男	0	0	0	河北	20221113
张浩辉010714	【#北京2例重型病例在院救治#】11月13日，在北京市新型冠状病毒肺炎疫情防控工作第412场新闻发布会上，市卫健委党委委员王小娥介绍，10月27日至11月13日14时，在定点医院救治本土新冠肺炎病例1187例，其中无症状感染者412例、轻型752例、普通型21例、重型2例，目前所有在院患者病情平稳。病例临床表现主要为乏力、发热、鼻塞、流涕、咽干、咳嗽、咳痰、头痛、周身肌肉酸痛。	2022年11月13日 19:59	普通用户	男	0	0	3	江苏	20221113
幸福的昵称88	三位领导保佑我面对疫情防控不要被刁难！不然拿你们照片当头像（爱党爱国别封号） ?	2022年11月13日 19:59	普通用户	男	0	0	0	北京	20221113
数字箴言	近日北京疫情形势趋缓，但仍有零星散发病例，防控疫情不可松懈_新浪专题 @新浪新闻 O关注北京新冠疫情 ?	2022年11月13日 19:59	普通用户	男	0	0	0	北京	20221113
常春中国	#广州海珠区疫情防控#【海珠荔湾番禺是否延续社会面防控措施？广州卫健委回应】11月13日，广州市新闻办举行疫情防控新闻发布会。关于海珠、荔湾、番禺等区下一步社会面的防控措施，广州市卫生健康委副主任张屹指出，“我们将根据近日区域内新增病例情况、核酸筛查结果等综合研判，按照国家优化防控二十条措施要求，一区一策，综合考虑划定高、低风险区，对涉疫区域的管控措施进行及时、动态调整。请广大市民朋友们留意各区各部门后续发布，配合落实好相应的防控政策。”广州各区疫情形势出现哪些新变化？据张屹介绍，海珠区12日新增3427例，新发感染者仍集中在凤阳街康鹭片区；另外华洲街龙潭、南洲街大塘管控区内疫情仍在发展。番禺区管控区域内的大石街、洛浦街、钟村街近日疫情呈局部聚集并向周边镇街扩散态势，社区传播风险依然存在。市桥街、沙湾街、沙头街区域内风险持续降低。荔湾区疫情总体平稳，12日绝大部分新发感染者在隔离观察或管…	2022年11月13日 19:59	名人	男	0	0	0	河南	20221113
小云20150502	这篇文章写的挺有感触的：国家已经给了我们最大的保护。#广州海珠区疫情防控# ?	2022年11月13日 19:59	普通用户	女	124	294	2404	广东	20221113
广深饼哥	#广州海珠区疫情防控# 海珠区刚刚划定新增了临时管控区域、高风险区域。? O刚刚，海珠区划定风险区域与管控区域。 ?	2022年11月13日 19:59	名人	男	1	2	5	广东	20221113
遵义好房子网	【广州：海珠白云荔湾番禺等7区中小学、幼儿园仍暂缓返校返园】11月13日，广州市新闻办召开疫情防控新闻发布会。会上，广州市教育局副局长陈学明通报，自11月14日（下周一）起，南沙、增城、从化3区中小学阶段学校继续正常开展线下教学，幼儿园正常返园；花都区（新华街、花城街除外）中小学阶段学校有序恢复线下教学、幼儿园有序返园。其他7个区中小学阶段学校暂缓返校，继续开展线上教学；幼儿园暂缓返园。高三年级有住宿条件的，在校实施全封闭教学管理。校外培训机构暂停线下教学；托管、托育机构暂停服务。在穗高校实施封闭管理。（南方都市报）	2022年11月13日 19:59	普通用户	男	0	0	0	贵州	20221113
媒体人寻sir	【#二十条优化防控措施解读问答#】11月13日，国家卫生健康委员会发布《关于进一步优化新冠肺炎疫情防控措施 科学精准做好防控工作的通知》解读问答。详情↓#关于优化疫情防控20条措施的解读问答#(健康中国) ?	2022年11月13日 19:59	普通用户	男	0	0	0	陕西	20221113
猪脸辣姐123	#北京新增本土感染者170例#北京的疫情防控是全国抓得最严的，很多地方只要有病例就来不了北京，连北京的疫情都能严重成这样，那些小地方可想而知…… ?	2022年11月13日 19:59	普通用户	女	0	1	23	其他	20221113
况郈燚燚	#广州海珠区疫情防控# 是在等核酸结果？今天大规模核酸都是下午三四点前结束，就为了尽早知道数据，好决定各区周一的封控区域，是吧？快点吧，明天能上班吗？ ?	2022年11月13日 20:55	普通用户	女	0	6	4	其他	20221113
无忧无虑2443940147	#石家庄疫情防控#河北用新政策证明了，新冠病毒把人类打败了！ ?	2022年11月13日 20:55	普通用户	女	0	4	23	河北	20221113
曹思巡	#石家庄疫情防控#送给大家四个字：自！求！多！福！（勤锻炼多吃蔬菜水果带好口罩，年轻人抵抗力还强点，家里有老人小孩的更加要注意！） ?	2022年11月13日 20:55	中高级达人	男	0	3	12	河北	20221113
垚燊佳棪	明天A股操作建议：尽量踩准指数起落以及板块轮动节奏，做好错位高低切换。最近市场的连续反弹和疫情政策出现重大调整密切相关，因而后面反弹力度和空间仍要看防疫政策的变化，上文提到，后面中国会“走小步、不停步”，根据病毒变异特点和临床治疗实践认识，以及国家防控能力的改善和提升，因时因势优化完善和调整防控举措；因而A股在防疫政策进一步的优化、经济回暖，以及人民币走强等有利因素的正面影响下逐步走好的概率更大；总体看涨做多还是主基调，不过需要把握好操作细节，就是尽量踩准指数起落以及板块轮动节奏，做好错位高低切换，连续反复炒作的热点不仅不能追涨，还要趁机获利兑现，并关注仍趴在低位滞涨的超跌主流板块个股。上周五大家已看到，很多前期强势个股出现大跌，如众生药业、榕基软件上演“天地板”，康希诺更是从上涨16%到下跌16%；高点追涨的一天被套30%以上；上周五表现最好的是超跌的地产和金融，本周这个板块还有机会，…	2022年11月13日 20:56	普通用户	男	0	0	0	湖北	20221113
哎哎你坐我yi巴了	聊一聊最近。 摸鱼一年，校长调走了，学校合并了，到了新学校被硬生生拽到中层，疫情防控 政教的工作多到喘不过气，以前四点准时下班，现在加班到十点半，一早起来还是有焦头烂额忙不完的活，不过忙起来确实不容易情绪化。 相亲相亲相亲，工作工作工作，生活被排的满满当当，最舒服的时候就是背起球包去痛痛快快打一场球，我总是跟朋友抱怨我谈恋爱的时候都没现在每天校长给我打的电话多，嘴上说着烦死了再也不想上班了，可就是现在疫情封控在家也没影响我对着电脑一天一天的汇报数据。 有很多瞬间觉得自己可太辛苦了，但我其实就是个躺也躺不平，卷也卷不动的小垃圾，但还好一直在努力，一直在向上。 除了我那不可控制并无比糟糕的情感生活！ 呸！！！ 2菏泽	2022年11月13日 20:56	普通用户	女	1	28	39	山东	20221113
千层不是蛋糕	#新乡疫情##新乡瞒报疫情要求开学##新乡疫情防控# 可能扭转不了局面，但就是发个微博在感慨一下 ?	2022年11月13日 20:56	普通用户	女	0	2	18	其他	20221113
吴所谓XIONG	#南昌市召开专题会议研究部署疫情防控工作#O南昌市召开专题会议研究部署疫情防控工作 ?	2022年11月13日 20:56	普通用户	男	0	0	0	其他	20221113
WingsShu	#广州海珠区疫情防控#封了十七天了，好想逛街上班喝奶茶吃火锅啊！！！！！ 2广州·海珠区 ?	2022年11月13日 20:56	普通用户	女	0	0	0	广东	20221113
高山流水论坛	股市的春天不远了！A股全面修复行情已确立，反弹有望持续至明年1月，三主线布局弹性最大的方向本周（11.7-11.13）A股市场重要变化出现，内外皆有积极信号，利好共振扭转颓势。国内方面，疫情防控政策优化，地产融资环境改善；海外方面，美国通胀数据回落、12月加息节奏预期放缓，均对目前处于底部的A股、港股形成了较好的向上催化	2022年11月13日 20:56	普通用户	男	0	0	0	广东	20221113
胡杨Jane	阴霾终散去，静等胜利来。感谢他们的“疫”不容辞、“疫”无反顾、“疫”往无前，向每一位战斗在疫情防控一线的工作人员致敬！ ?	2022年11月13日 20:56	普通用户	女	0	0	0	北京	20221113
遵义好房子网	【关于贵阳市新增10例核酸检测阳性人员调查处置情况的通报】2022年11月13日，贵阳市发现10名核酸检测结果异常人员。接到报告后，党委政府高度重视，第一时间作出部署，果断采取处置措施。目前，流调溯源、核酸筛查、隔离观察、环境消杀等应急处置工作正有序开展。确诊病例9，女，24岁，高风险工作人员核酸定期检测发现。11月12日核酸检测结果异常，经贵阳市疾病预防控制中心复核结果为阳性，立即闭环转运至贵州省将军山医院集中隔离治疗，经省级专家组诊断为新冠肺炎确诊病例（轻型）。确诊病例10，女，28岁，高风险工作人员核酸定期检测发现。11月12日核酸检测结果异常，经贵阳市疾病预防控制中心复核结果为阳性，立即闭环转运至贵州省将军山医院集中隔离治疗，经省级专家组诊断为新冠肺炎确诊病例（轻型）。确诊病例11，女，38岁，高风险工作人员核酸定期检测发现。11月12日核酸检测结果异常，经贵阳市疾病预防控制中心…	2022年11月13日 20:56	普通用户	男	0	0	0	贵州	20221113
calmG7	#晋城疫情防控#明天到底什么情况？ ?	2022年11月13日 20:56	普通用户	男	0	7	2	其他	20221113
最近我不加糖比较甜	#广州海珠区疫情防控#给个痛快吧 解就解 封就封打工人还得等到今晚23:58才能睡觉吗？？真的疯了 ?	2022年11月13日 20:56	普通用户	女	0	28	69	广东	20221113
予白K	#广州海珠区疫情防控# 什么时候出通知啊，真的不想居家办公，烦都烦死了 ?	2022年11月13日 20:57	普通用户	女	0	1	1	广东	20221113
象仔绝不认输	酒香也怕巷子深，文旅推介需要探索更多的方式。尤其是在疫情防控常态化的形势下，旅游市场面临着巨大变化，自驾、露营 等形式获得年轻人喜爱，而解伟局长的努力尝 试正是给传统旅游带来了新的可能。在流量小生盛行的互联网时代 也许网友们习惯了镜头中的俊男靓女，但对于勇敢出镜的“普通人”也应该多一分包容。话说回来，美一点丑一点又有什么关系？毕竟，为家乡为百姓的真心最动人。#文旅局局长扮白衣侠客被嘲丑出圈#	2022年11月13日 20:57	普通用户	男	0	0	2	其他	20221113
Lesort000	疫情防控进行时｜党员下沉社区 奋战抗疫一线 O网页链接 ?	2022年11月13日 20:57	普通用户	女	0	0	0	河南	20221113
武汉美莲子科技股份制公司官微	广州疫情防控常态化，封控区太残忍了，广州海珠区同学们聊天记录说，食物基本保障都没有？广州市政府去哪里了？ ?	2022年11月13日 20:57	普通用户	男	0	5	4	其他	20221113
秦晓梅西世界杯夺冠	#广州海珠区疫情防控#他们都在推崇曾国藩，真来了个曾国藩，他们还骂人家，还不珍惜。他们都在骂李自成，一点儿也没意识到，李自成干了他们想干而不敢干的事。 ?	2022年11月13日 20:57	名人	男	0	3	3	陕西	20221113
DANTE的书页	#防止疫情防控层层加码九不准# 南京疫情趋稳但南京和安徽交接的汊河大桥，安徽那侧没封南京这却堵桥看48小时核酸…两省交界，外地大货车车本来就多，车流几乎每时每刻都在拥堵…下班高峰甚至拥堵超过1个半小时至今未解除。这算不算层层加码从而影响企业运营呢？现在搜地图那边无时不刻都是红的… ?	2022年11月13日 20:57	普通用户	男	0	2	5	江苏	20221113
不拿剪刀的美发人	我们很难理解，在今天的中国会出现那么多让人难以理解的事情发生。疫情防控最严重的次生灾害，除了民生问题，最严重的莫过于很多人出现了很多极端心里问题，这会撕裂社会，很长时间难以恢复，为社会的和谐安定埋下隐患。安心才是最大的幸福。 2郑州 ?	2022年11月13日 20:57	普通用户	男	0	0	1	河南	20221113
诗人李潇	11月12日，我校双新实施研究与实践项目中期评估在一德院四楼会议室进行，项目负责人俞金飞校长、核心成员余方喜、李潇、顾春梅、赵凌云和高瑛参加本次中期评估。我校的两个项目是《“双新”背景下基于标准的校内考试质量监控研究》和《跨学科项目化学习案例设计驱动ESAIS课程优化》。听完我校汇报，徐玉东、黄根初和娄维义等三位专家高度肯定我校实施的两个项目，并提出了非常有针对性的建议。因疫情防控需要，上海市普通高中新课程新教材实施研究与实践项目（第一批）中期评估全部在线进行。 2上海·松江二中	2022年11月13日 20:58	名人	男	0	0	2	上海	20221113
zZ太阳照常升起	#广州海珠区疫情防控##北京提倡疫情期间减少非必要外出# 二十条刚颁布，各地的数据也以突防之势陡增。如果说之前都是假的，那为什么真实的情况如此不尽人意还会调整防疫措施（目前看是降低了一些）；如果之前都是真的，这个巧合真的太巧合了，连北京都单日破150了。别人不提，就说我自己，之前盼着能适当调整，希望政策松动一些，可就在前天，我们这一下子出了30多例，我感觉我心态变了，身体真的很诚实，一下子觉得就该严点，静默上一段时间，彻底消停了再恢复。所以或许这两天的数据反映出来的一个问题（之一）就是我，你，我们真的做好准备了吗？ 2通辽	2022年11月13日 20:58	普通用户	男	0	1	0	内蒙古	20221113
子书卓然	『《关于进一步优化新冠肺炎疫情防控措施 科学精准做好防控工作的通知》解读问答』O《关于进一步优化新冠肺炎疫情防控措施 科学精准做好防控工作的通知》解读问答 ?	2022年11月13日 20:58	普通用户	女	0	0	1	其他	20221113
唐山佰事通	发布了头条文章：#唐山疫情防控# #新唐山·更文明# 《@唐山人，反映对疫情防控工作的意见建议，请您拨打这个电话→》 O@唐山人，反映对疫情防控工作的意见建议，请您拨打这个电话→ ?	2022年11月13日 20:58	普通用户	男	0	0	0	河北	20221113
西昌同城会	#今日凉山人#【西昌一男子顶替他人进行核酸采样被拘留】疫情防控无小事，11月10日，西昌市公安局东城派出所在接到辖区州中西医结合医院南桥核酸采样点医务人员报警后，迅速查处一起代替他人做核酸检测涉疫案件。#凉山身边事#（西昌市融媒体） O西昌一男子顶替他人进行核酸采样被拘留 ?	2022年11月13日 20:58	普通用户	男	0	0	1	四川	20221113
新唐山	发布了头条文章：#唐山疫情防控# #新唐山·更文明# 《@唐山人，反映对疫情防控工作的意见建议，请您拨打这个电话→》 O@唐山人，反映对疫情防控工作的意见建议，请您拨打这个电话→ ?	2022年11月13日 20:58	普通用户	男	0	0	0	河北	20221113
sapphirac	投诉卢沟桥街道、卢沟桥城北路1期集中隔离点、丰台疾控、丰台卫健委！ 家人在卢沟桥城北路1期集中隔离点，早已隔离满5天，三采也已经做完且出了结果很久了，迟迟没人通知解除隔离！12345多次投诉无门！隔离点、街道好不容易联系上了，只会互相推诿，疾控、卫健委均联系不上！ 同一时间因同样原因被隔离的，在别的隔离点的都正常按时解除隔离回家了！！！有没有人能管管这个集中隔离点？！管理太差劲了！隔离期间完全找不到管事儿的人，问啥啥不知道！现在隔离满时间了不让回家也不给继续做核酸！ 理解疫情防控的辛苦，但是基本的时间安排要有吧！能不能按时接隔离期满的回家！！！政府部门如此不作为，还让人怎么相信疫情防控的能力呢！再这样下去这个隔离点能构成随意限制人身自由了吧！！@北京12345 @北京市疾病预防控制中心 @健康丰台 相关信息早已私聊过@北京12345 但是目前还没有相关部门联系我们处理	2022年11月13日 20:58	普通用户	女	0	2	0	北京	20221113
wu236136	《关于进一步优化新冠肺炎疫情防控措施 科学精准做好防控工作的通知》解读问答@QQ浏览器 O《关于进一步优化新冠肺炎疫情防控措施 科学精准做好防控工作的通知》解读问答 ?	2022年11月13日 20:58	普通用户	女	0	0	0	河南	20221113
美丽鹿城包头	“一定要严肃处理！”重庆九龙坡，11月12日，发生了一件令人痛心的事情，某小区内，一名怀孕七个多月的孕妇，突然肚子疼痛，有出血症状，于是拨打120求救，万万没想到，120开到小区门口，竟被物业拦住，无法进入小区。?当时情况十分危急，孕妇家属给社区打电话，准备向社区说明情况，去医院就医，但电话没有打通。求助于物管，望物管能让自己出去，或者让120进到小区内，物管却以疫情封控为由，不让孕妇离开小区，也不同意120进到小区。?无奈之下，孕妇家属再次联系120，希望120能直接进到小区里来，可120表示，他们必须要有社区的同意才能进到小区，几方出现了僵局，等孕妇被送到医院，已是4个小时后。知情人士表示，因送医太晚，孩子没能保住。?目前，针对网传“孕妇送医延误”一事，当地有关部门已经宣布展开调查，并将“根据调查核实情况，依纪依规严肃处理”。?1、太令人痛心了，希望有关部门及时查清楚事情经过，及时回…	2022年11月13日 20:59	名人	男	0	0	1	内蒙古	20221113
靠山青鱼	现在的微博真是充满了戾气，啥事都能吵起来，动辄“三观不同，分道扬镳”，现在的人交朋友都这么高标准吗？很多年的朋友也能因为某个观点不同，就被人劝断交，难道人人都能对每件事的观点都完全相同？一点不同都不能容忍？又想起自己的一个多年好友，自从她结婚以后，我们的很多观点也经常不同，比如是否打疫苗的问题，她认为不用打疫苗，国内疫苗还不够安全，就算感染了新冠，那也不用担心，因为这样就有免疫力了。我觉得自己的免疫力不够强，所以去打了疫苗。上半年又聊过对于国内疫情管控政策的看法，她说国内政策没有必要，已经有很多人的生活因为疫情防控受到很大的影响，而国外早已开放，身边有朋友正在准备移民。我当时虽然也觉得有些过度，也很烦带来的各种不方便，希望早点放开，但当时还是更倾向于认为，国内的政策应该是基于国情考虑的吧，没有太深入去思考。但她坚持要一直辩解，我不明白朋友之间互相问候一下为什么非得为这些事情去争辩，难道因…	2022年11月13日 20:59	普通用户	女	0	0	0	广东	20221113
去冰柠七	#广州海珠区疫情防控#?因为居家办公回了台山，然而现在还不知道明天要不要回公司上班解不解封，万一现在回去了说明天不解封，要自己待在海珠几天居家，不回去万一明天要上班一大早的我怎么回去太为难了吧 ?	2022年11月13日 20:59	中高级达人	女	0	33	6	广东	20221113
叮当承包户	#广州疫情##带着边框一起拍##宝宝的少女心##plog##就这一刻##今日边框打卡# 广州番禺洛浦街是封控区不对，有人给我指明说明了一下，洛浦街四号网格管控区才是正确说法。而失控抢购三年来还真是第一次亲身体验了一把。可以说是毫无经验，毫无准备，毫不犹豫直接拿下、抢下，买下。11月3日清晨，本以为是在正常不过的一天，却是意外开启囤货体验一天。清晨的“嘉乐源”超市九点刚过，四大区域冷冻区、蔬菜区，生肉区、泡面区便迎来了2022年入冬以来的上午时分的第一次清空。蔬菜架上的最后两颗的君达菜也被我收入囊中，尽管这是自己二十年来从未认识过的青菜品种，但不能错过的使命告诉自己抢到就是嬴。现回想起来都不好意思笑起来了。早上地铁明确暂停运营后，各路上班族、市民往回走的同时群发信息。消息灵通的各路人马便像脱缰野马般齐刷刷冲向区域内各大大小小的超市、就近的菜市场；小小的微型小超市顿时人满为患，水泄不通，堪称…	2022年11月13日 20:59	普通用户	女	0	5	4	广东	20221113
·Firmiana	才发现电梯里面的宣传牌都换了显然学校觉得穿拖鞋比疫情防控更严重 ?	2022年11月13日 20:59	名人	女	0	3	1	北京	20221113
谦慎容勇仁	近日，有多位呼和浩特市民通过抖音、微信等平台质疑新冠肺炎核酸检测数据，怀疑数据不准确或涉嫌造假。核酸检测数据弄虚作假是极其恶劣的行为，你想想假如一个健康的没有被感染的人被作为阳性感染者送进方舱或者定点医院，内心要经历多么大的痛苦；同时，出现了阳性，政府还要做流调，管控密接等等一系列工作，消耗大量资源。因此，建议、呼吁有关部门要迅速调查呼和浩特市群众反映的相关问题线索，彻底查清事实，并及时向社会公布调查结果。如确实存在核酸检测数据弄虚作假的行为，一定要依法严厉惩处 ，不如此不足以平民愤。希望我这条微博，互联网信息管理部门，公安网监部门，不要限制传播。大家携手，对疫情防控工作中产生的问题进行监督，推动疫情防控工作健康有序进行，早日打赢疫情防控攻坚战，早日恢复正常生产生活秩序，以实际行动贯彻落实党的二十大精神。	2022年11月13日 20:59	普通用户	男	0	0	1	内蒙古	20221113
北京大峰峰	【重庆四区75%新增感染者在社会面发现】#重庆四区75%新增在社会面发现#11月13日晚，重庆市政府新闻办举行第138场新冠肺炎疫情防控工作新闻发布会。重庆市卫生健康委副主任李畔通报了重庆市本轮疫情防控的情况。当前，重庆市疫情快速发展态势仍未改善，感染者数量仍在继续攀升，39个行政单元均报告了感染者，13个区县报告感染者人数超100例，沙坪坝区、九龙坡区、渝北区等均已超过1000例。从感染者发现来源看，中心城区新增感染者社会面发现占比仍然较高，近3天分别为58.86%、60.43%、62.65%，呈持续上升趋势；九龙坡区、大渡口区、南岸区、两江新区12日新增感染者社会面发现占比达75%左右，续发和社区传播扩散风险依然较高，疫情形势仍然异常严峻，复杂程度、防控难度都是前所未有的，防控任务十分繁重艰巨。请市民朋友一定要及时参加辖区组织的核酸检测，听从辖区安排，分批分时段、错峰错时有序前往采样…	2022年11月13日 21:56	名人	男	8	65	381	北京	20221113
湛泸剑	【#11月13日浙江嘉兴经开区新增1例阳性感染者#】11月13日20时，嘉兴经济技术开发区新增1例新冠肺炎阳性感染者，系卡口拦截发现（河南登封某武校返嘉学生），闭环转运，目前已在定点医院治疗。请广大居民自觉遵守法律法规，及时关注官方发布的防疫信息，不造谣、不信谣、不传谣；对不及时申报外出旅居史、瞒报或谎报行程和不执行疫情防控规定的个人，将依法依规追究责任，造成疫情传播的，将严厉追究法律责任。嘉兴经开区（嘉兴国际商务区）新型冠状病毒肺炎疫情防控工作领导小组2022年11月13日	2022年11月13日 21:57	名人	女	0	0	3	天津	20221113
1mo0901	#石家庄疫情防控#高中35 初中42 全沦陷了……已毕业 心情复杂 ?	2022年11月13日 21:57	普通用户	女	0	7	3	黑龙江	20221113
张新宇WB	#广州海珠区疫情防控#控制住了吗，怎么样了？ ?	2022年11月13日 21:57	名人	男	0	0	1	广东	20221113
A3工作室	#大庆疫情防控# 取消次密接之后，视同密接处理 ?	2022年11月13日 21:57	普通用户	男	0	1	1	黑龙江	20221113
青网官方微博	【青岛：关于调整我市部分区域风险等级的通告】根据国务院联防联控机制有关规定，经综合研判，市委统筹疫情防控... O青岛：关于调整我市部分区域风险等级的通告 ?	2022年11月13日 21:57	企业	男	0	0	1	山东	20221113
黑链小圈-螺纹铁矿	【重庆四区75%新增感染者在社会面发现】重庆市卫生健康委副主任李畔通报了重庆市本轮疫情防控的情况。当前，重庆市疫情快速发展态势仍未改善，感染者数量仍在继续攀升，39个行政单元均报告了感染者，13个区县报告感染者人数超100例，沙坪坝区、九龙坡区、渝北区等均已超过1000例。从感染者发现来源看，中心城区新增感染者社会面发现占比仍然较高，近3天分别为58.86%、60.43%、62.65%，呈持续上升趋势；九龙坡区、大渡口区、南岸区、两江新区12日新增感染者社会面发现占比达75%左右，续发和社区传播扩散风险依然较高，疫情形势仍然异常严峻，复杂程度、防控难度都是前所未有的，防控任务十分繁重艰巨。	2022年11月13日 21:57	普通用户	女	0	0	0	江苏	20221113
冰棒男孩	《关于进一步优化新冠肺炎疫情防控措施 科学精准做好防控工作的通知》解读问答 O《关于进一步优化新冠肺炎疫情防控措施 科学精准做好防控工作的通知》解读问答 ?	2022年11月13日 21:57	普通用户	男	0	0	0	广西	20221113
整形美容黄迅	封之前做的，转眼就是一个月多了！菇凉本身眼皮特别厚，眼睛也很小，皮肤松弛也很厉害！比起来眼睛大，眼皮薄的人来说，需要更长的恢复时间！眼睛的形态改变还是很大！期待完全恢复正常的效果！希望早点解封，那个画面一定很美#重睑术##眼睛整形##疫情##呼和浩特防控疫情第一线##双眼皮##肿泡眼#	2022年11月13日 21:58	普通用户	男	0	0	0	湖南	20221113
郑在发生	【郑州市惠济区新冠肺炎疫情防控指挥部关于调整部分区域风险等级的通告】郑州市惠济区新冠肺炎疫情防控指挥部关于调整部分区域风险等级的通告根据我区当前疫情防控形势，为快速扑灭疫情燃点，切实保障辖区群众生命安全和身体健康，根据国务院联防联控机制《新型冠状病毒肺炎防控方案(第九版)》、《关于进一步优化新冠肺炎疫情防控措施科学精准做好防控工作的通知（联防联控机制综发〔2022〕101号）》的相关要求，决定对我区部分区域风险等级进行调整。现通告如下：一、以下区域划定为高风险区（6个）新城街道宋庄村惠文小区12号楼2单元新城街道宋庄村惠文小区17号楼3单元新城街道宋庄村惠文小区17号楼1单元古荥镇孙庄村9组古荥镇兴汉花园11号楼1单元花园口镇南月堤村赵兰庄自然村二、以下区域调整为低风险区（4个）长兴路街道长兴社区裕华广场2号楼1单元江山路街道苏屯村苏屯6号院8号楼1单元、10号楼1单元江山路街道荣苑社区…	2022年11月13日 21:58	名人	男	0	1	2	河南	20221113
主编赵旭东	【#北京新增本土感染者170例# 含14例社会面筛查人员】11月13日，北京市第412场新冠肺炎疫情防控工作新闻发布会召开。北京青年报记者从现场获悉，北京市疾病预防控制中心副主任刘晓峰介绍，11月13日0时至15时，新增本土新冠肺炎病毒感染者170例，其中，隔离观察人员156例、社会面筛查人员14例。 L青流视频的微博视频 http://mapi/001UqMn1ly1h83k57guymj60ds0dt75702	2022年11月13日 21:58	名人	男	0	0	0	北京	20221113
新浪河南	【郑州市惠济区新冠肺炎疫情防控指挥部关于调整部分区域风险等级的通告】郑州市惠济区新冠肺炎疫情防控指挥部关于调整部分区域风险等级的通告根据我区当前疫情防控形势，为快速扑灭疫情燃点，切实保障辖区群众生命安全和身体健康，根据国务院联防联控机制《新型冠状病毒肺炎防控方案(第九版)》、《关于进一步优化新冠肺炎疫情防控措施科学精准做好防控工作的通知（联防联控机制综发〔2022〕101号）》的相关要求，决定对我区部分区域风险等级进行调整。现通告如下：一、以下区域划定为高风险区（6个）新城街道宋庄村惠文小区12号楼2单元新城街道宋庄村惠文小区17号楼3单元新城街道宋庄村惠文小区17号楼1单元古荥镇孙庄村9组古荥镇兴汉花园11号楼1单元花园口镇南月堤村赵兰庄自然村二、以下区域调整为低风险区（4个）长兴路街道长兴社区裕华广场2号楼1单元江山路街道苏屯村苏屯6号院8号楼1单元、10号楼1单元江山路街道荣苑社区…	2022年11月13日 21:58	团体（机构）	男	0	0	1	河南	20221113
飞石点金	话说 大盘11.14盘前（反压区不过顺势补缺）由于东财（飞石点金）仍然未解封，东财近五万的粉丝暂时无法看到飞石的帖子，等解封后会同步更新。粉丝们继续每天坚持打卡，点赞，分享帖子即可！飞石不会主动联系大家，认准东财；微博；头条（飞石点金）与 公众号（ 飞石点金根据地 ）即可，大家一定要注意不要被忽悠，目前飞石以公众号为主！盘前消息面：上周五国家卫健委发布优化疫情防控20条措施一定程度上带崩了近期众多高标妖股，并且一些高标被监管与停牌。 （这对于市场短线情绪面会有一定影响，当然妖股想直接死掉也很难，后市大概率会出现反复的行情，但短线对于高标大家要注意下风险）2.金融16条措施支持房地产市场平稳健康发展。（今年房地产的利好政策就没有断过，但是看一看截至目前整个房地产板块的走势却是不断的在震荡寻底筑底，因此短线情绪的博弈面比较大，手中持有的如果不能连续上冲短线可以高抛，没有的等冲击压力区无果健康…	2022年11月13日 21:58	普通用户	男	0	0	3	其他	20221113
临沂河东融媒	#白岩松点赞青岛疫情防控 11月9日，疫情防控期间，青岛大学医疗集团总院长、青岛大学附属医院小儿外科教授董蒨在社会各界的支持下，顺利为3岁幼童 O网页链接 ?	2022年11月13日 21:58	普通用户	女	0	1	2	其他	20221113
河北报哥	【石家庄35中学生放假返家抗原数据异常；气的家长们学校群讲粗话指责学校责任缺失】#石家庄疫情# 网友投稿：石家庄35中学疑似家长接回孩子后进社区前抗原检测有问题，很多家长在家长群指责35中学校责任缺失，在疫情防控工作中不知道学校做了什么……甚至气的家长们直接讲粗话问学校的责任在哪里？有家长指明孩子在发烧就开始组织学生放假，导致现在石家庄很多社区都发通知：摸排35中、石家庄工程技术学校、石家庄42中返晋学生，即有即管即报！注意重点又新增排查35中的学生了。试问：石家庄35中学校领导，学生在校期间是否存在核酸检测结果异常？为什么家长说孩子进社区抗原检测数据异常？为什么有的家长宁可骂街都在指责学校不负责任？此事是否属实，希望属地有关部门领导介入调查！	2022年11月13日 21:58	名人	女	21	39	132	河北	20221113
MBA张琪	【广州海珠四条街道部分区域划定为高风险区】@广州海珠发布 通告：根据疫情防控需要，按照国务院应对新型冠状病毒肺炎疫情联防联控机制综合组《新型冠状病毒肺炎防控方案（第九版）》工作要求，海珠区决定自2022年11月12日起划定高风险区，通告如下：一、赤岗街道1.赤岗二街1号大院3、4栋。2.华怡花园华怡路90、92号。3.新港中路468号77栋。二、素社街道佳大银湾A1-A4栋（东翠北街5、9、11、15号）及底商。三、江海街道1.新村东华六巷10号、12号、12号之一、14号。2.金聚街15号六福华庭D栋。四、南洲街道1.池滘西碌村北大街16号。2.盛景花园凯悦庭B座 、凯雅庭A6座。以上区域实行“足不出户，上门服务”防控措施。区域范围和管控要求将根据疫情防控形势变化适时调整，区域内居民如遇到生活、就医、心理和法律等困难，可拨打24小时暖心服务热线。（一）赤岗街道1.赤岗二街1号大院181…	2022年11月13日 21:58	名人	男	0	0	0	广东	20221113
焱皓女装	#郑州疫情##郑州疫情防控# 好像说的是那么回事，经济数据下降了有借口，是疫情导致的，我也没招 ?	2022年11月13日 21:59	普通用户	男	0	0	10	河南	20221113
活力的青山松林	我转发这个视频仅代表我个人的观点：广州市人民政府的疫情防控釆取的一些办法可供参考，值得借鉴哦。因为他们的做法符合中央精神！ L活力的青山松林的微博视频 ?	2022年11月13日 21:59	中高级达人	男	1	4	5	河南	20221113
深圳渔村大勇	#广州海珠区疫情防控##广州新增本土感染者3653例##优化疫情防控的20条措施# 如何防疫，不同的社会群体，利益是不一致的。1.工人和工厂主：严格防疫有利。 中国有世界上数量最多的工人。一个工厂，工人数量以及配套的质量人员、工程技术人员，常见人数在500～10000人之间，且高度密集。如果有人感染，半天时间就会大量传染，从而引起大量休假，体力劳动者可能会害怕劳动能力丧失而辞职。 当休假和辞职人数达到10%以上，该工厂就会难以调和，引起停工。然后连累整条供应链也跟着半停工。 可能因为交期拖延，招来下游客户的罚款单，甚至会订单取消造成重大损失，一年白干。整条供应链上的工人可能被降薪或部分辞退。 而且，制造业被影响后，恢复起来很难。工人和工程技术人员回了老家，还会回来吗？设备和厂房一折价格处理了，再建还有钱吗？订单还能再回来吗？2. 农民和乡镇居民：严格防疫有利。 农村大规模聚集机会少，流动…	2022年11月13日 21:59	中高级达人	男	1	9	15	广东	20221113
_iaoM	因为疫情防控工作要求六晚七天 封闭住校工作恰好又是我每年工作量最大的一个月疲惫不堪的一周 忙到晕头转向今下午离校之后 去洗了车 给?加满了油回家第一时间把这周换洗的衣服 被褥床单 全部洗好晾着才出门去楼下超市买了果蔬和日用品这个点洗完澡 躺着被工作充斥的紧张神经才逐渐得到缓解希望接下来一周 平稳度过 希望接下来一个月 很快度过 2天津	2022年11月13日 21:59	普通用户	女	0	4	8	天津	20221113
辣叶摧秋	#北京提倡疫情期间减少非必要外出# 减少非必要外出，其实何止北京，大家不都一样嘛！眼下的疫情形势，遵守疫情防控规定的同时，最关键还是做好个人防护！能不出门少出门，出门千万戴口罩，少往人多的地方凑热闹。再坚持坚持，良好的个人卫生习惯就养成了，这可以受益终身！#辣叶记事# ?	2022年11月13日 21:59	名人	男	1	3	2	浙江	20221113
新浪重庆	#重庆疫情防控##重庆抗击新冠肺炎# 【重庆：保障群众及时就医和紧急外出等需求 对孕产妇、急难危重病人及其陪护人员无条件放行】11月13日，市疫情防控指挥部综合办印发了《关于在中心城区全域协同防控中进一步做好社区服务保障有关工作的通知》。在今日举行的重庆市新冠肺炎疫情防控工作新闻发布会（第一百三十八场）上，市委宣传部副部长、市政府新闻办主任马然希做了相关介绍。（来源：华龙网）	2022年11月13日 21:59	团体（机构）	男	3	5	6	重庆	20221113
小水的日记ya	#广州海珠区疫情防控# 你们海珠在等通告，我们天河也等呀，我都封6天了，累！洗头去吧，睡不着 ?	2022年11月13日 21:59	普通用户	女	0	30	23	其他	20221113
生活在郑州	【郑州市惠济区新冠肺炎疫情防控指挥部关于调整部分区域风险等级的通告】郑州市惠济区新冠肺炎疫情防控指挥部关于调整部分区域风险等级的通告根据我区当前疫情防控形势，为快速扑灭疫情燃点，切实保障辖区群众生命安全和身体健康，根据国务院联防联控机制《新型冠状病毒肺炎防控方案(第九版)》、《关于进一步优化新冠肺炎疫情防控措施科学精准做好防控工作的通知（联防联控机制综发〔2022〕101号）》的相关要求，决定对我区部分区域风险等级进行调整。现通告如下：一、以下区域划定为高风险区（6个）新城街道宋庄村惠文小区12号楼2单元新城街道宋庄村惠文小区17号楼3单元新城街道宋庄村惠文小区17号楼1单元古荥镇孙庄村9组古荥镇兴汉花园11号楼1单元花园口镇南月堤村赵兰庄自然村二、以下区域调整为低风险区（4个）长兴路街道长兴社区裕华广场2号楼1单元江山路街道苏屯村苏屯6号院8号楼1单元、10号楼1单元江山路街道荣苑社区…	2022年11月13日 21:59	名人	男	0	0	1	河南	20221113
李先生_你好	#就这一刻##疫情防控# 近期很多地方爆出核酸机构造假，这是大问题，相关部门会严查吗？ ?	2022年11月13日 22:58	普通用户	男	0	1	0	广东	20221113
文芒老宋	呼和浩特的为什么？封控40天，天天阴性，又会出现“阳性”？这是近几天，呼和浩特出现的怪事。应该全部公布“核酸检测机构”的资质、人员及“政府许可”的一切流程，?应该是公开请“第三方监督机构”介入，全流程监督，?所有参与个疫情防控的应该“专业化、职业化＂，?“一刀切＂的人海战术，不适合“常态化疫情防控”	2022年11月13日 22:58	普通用户	男	0	0	2	内蒙古	20221113
超能吃算不算超能力dx	#乌鲁木齐疫情防控# 100天了 ?	2022年11月13日 22:58	普通用户	男	0	0	0	其他	20221113
花花marry	#乌鲁木齐疫情防控#艹nm ?	2022年11月13日 22:58	普通用户	男	0	0	0	其他	20221113
当铺大老板	重庆社会面75%的新增，宣告X疆，G州，重q相继失“守”还是维持原先猜测三周内，身边感染者会多起来，但是病毒不严重，当下备少许药品就行（300块以内就够了，氧气机不需要哈），最重要的1.保住工作，2.保住老板，让他不要胡思乱想，安心发工资不要冲动，要永远相信个人的际遇始终和大环境息息相关，龙无风不起运，何况是普通人呢？【重庆四区75%新增感染者在社会面发现】#重庆四区75%新增在社会面发现#11月13日晚，重庆市疫情快速发展态势仍未改善，感染者数量仍在继续攀升，39个行政单元均报告了感染者，13个区县报告感染者人数超100例，沙坪坝区、九龙坡区、渝北区等均已超过1000例。从感染者发现来源看，中心城区新增感染者社会面发现占比仍然较高，近3天分别为58.86%、60.43%、62.65%，呈持续上升趋势；九龙坡区、大渡口区、南岸区、两江新区12日新增感染者社会面发现占比达75%左右。#疫情…	2022年11月13日 22:58	普通用户	男	1	13	32	其他	20221113
思406	优化疫情防控新二十条措施是我国疫情防控的拐点。今后的疫情防控重点的重点将不再是“清零”，而是转移到对重点人群的保护与治疗上来。极大地避免了疫情防控对经济社会的损害，对人民群众生活的干扰。 ???疫情防控新措施：密切接触者隔离7天减为5天，取消中风险区及次密切接触者，不得随意停产、停课、封路，不得以行政区域封控管理，这些新政策相对于以前的防控工作，是大大放松了。在当前形势严峻的疫情下，这样的措施有可能控制不住病毒的社会面的传播。有些人有疑虑。疫情三年，我们以时间空间，全国人民百分之九十已经注射了新冠肺炎病毒疫苗，提高了全民免疫力，病毒经过变异，毒性已经大大减弱，其重症率、致死率已经低于普通流感，国家已经准备了足够的预防、治疗新冠肺炎的物质保障。因此，目前的防控措施绝不是西方式的躺平，而是科学防治、精准防控，最大程度保护高龄老人、严重基础疾病患者、孕妇等重点人群、体质脆弱群体，治疗重、危症病…	2022年11月13日 22:58	普通用户	男	0	0	1	广东	20221113
real_jcchuy	#乌鲁木齐疫情防控#解封啊请解 请通快递 ?	2022年11月13日 22:58	名人	女	0	0	5	其他	20221113
_奶茶奶乐	#广州海珠区疫情防控#真好笑，跨年倒数都没这么多人认真在这里等12点吧? ?	2022年11月13日 22:58	普通用户	女	0	6	56	广东	20221113
我看到你的我的	#乌鲁木齐疫情防控#什么时候解封 ?	2022年11月13日 22:58	普通用户	男	0	0	0	其他	20221113
两只老乌龟	#乌鲁木齐疫情防控#小区的人都没钱买菜包了，还能不能活人了！热搜冲冲冲 ?	2022年11月13日 22:58	普通用户	男	0	0	0	新疆	20221113
我的灰色连帽衫	#乌鲁木齐疫情防控#控不住就放开吧 把人逼疯了都 ?	2022年11月13日 22:58	普通用户	女	0	0	0	新疆	20221113
爱国同心会-中华民族复兴会	疫情防控已到第三的一个年头，转眼间就是第四的一年。然新冠疫情依然严峻，现如今广州告急，郑州告急，重庆告急，呼和浩特告急…………在至此危机时刻，我做为一个在疫情防控一线做志愿者的退伍老兵呼吁所有退伍军人在力所能及的情况下最大限度的参与疫情防控工作、尽一切所能保障疫情严重地区的物资供应，同时也呼吁每一个年轻人都多关心自己的父母，和小孩，一定要提醒他们注意戴好口罩，遵守疫情防控工作，遇到问题能够心平气和的沟通，不要冲动。此刻是战争，是与看不见摸不着的新冠病毒作战，任何的疏忽大意都会带来巨大的损失，无论是人力，财力，物力，甚至会有很多患基础病的老年人，弱小的小孩会失去生命。做为一个疫情防控一线的志愿者，我再一次提醒大家，新冠病毒不是大号流感，这一波疫情非常严峻，要想赢得新冠疫情防控阻击，这需要我们每一个人的共同参与。让我们一起携手，并肩作战，为最终赢得新冠疫情防控阻击战而英勇战斗。胜利注定会属于…	2022年11月13日 22:58	普通用户	男	0	0	6	其他	20221113
磊落的春天3	#乌鲁木齐疫情防控#解封！！！！解封！！！ ?	2022年11月13日 22:59	普通用户	男	0	0	0	新疆	20221113
烟台时刻官方微博	#白岩松点赞青岛疫情防控# 11月9日，疫情防控期间，青岛大学医疗集团总院长、青岛大学附属医院小儿外科教授董蒨在社会各界的支持下，顺利为3岁幼童完成手术。当周的央视新闻频道《新闻周刊》为此事点赞。 L烟台时刻官方微博的微博视频 ?	2022年11月13日 22:59	企业	男	0	0	0	山东	20221113
蓝染_涛	#乌鲁木齐疫情防控#多时候解封 ?	2022年11月13日 22:59	普通用户	男	0	0	0	海外	20221113
大潘嘚8嘚	#乌鲁木齐疫情防控#老胡说的西部某城市嘛？老胡你说是不是 ?	2022年11月13日 22:59	普通用户	男	0	0	6	北京	20221113
还是妍吧	#晋城疫情防控#所以明天解封吗 2晋城 ?	2022年11月13日 22:59	名人	女	0	1	2	山西	20221113
可笑吧真可笑	#乌鲁木齐疫情防控#沉迷于狄仁杰，无法自拔。 L可笑吧真可笑的微博视频 ?	2022年11月13日 22:59	普通用户	女	0	0	0	海外	20221113
雪雪cometrue	#乌鲁木齐疫情防控#天天想 4??100天了help we are peoplewe are ?? ?	2022年11月13日 22:59	普通用户	女	0	22	22	新疆	20221113
爱panda的怪兽	『《关于进一步优化新冠肺炎疫情防控措施 科学精准做好防控工作的通知》解读问答』 O网页链接 ?	2022年11月13日 22:59	普通用户	男	0	0	0	河北	20221113
ggersh	#乌鲁木齐疫情防控#与你们同在 ?	2022年11月13日 22:59	普通用户	男	0	0	0	海外	20221113
Khuraydion	#乌鲁木齐疫情防控#人生有几个100天？假设活80年80×365÷100=292所以人生的1/292就这么过去了么？ ?	2022年11月13日 22:59	普通用户	男	0	0	0	其他	20221113
孤落北悬	#乌鲁木齐疫情防控#刚才看见有广东兄弟阳了没人管，码都不变…… ?	2022年11月13日 22:59	普通用户	男	0	0	0	山东	20221113
its乔_Qiao	#乌鲁木齐疫情防控#请关注关注新疆疫情吧@央视新闻 @央视新闻 @央视新闻 本网民真的看不下去了@央视新闻 ?	2022年11月13日 22:59	普通用户	女	0	15	119	海外	20221113
一马归一码0220	#乌鲁木齐疫情防控#冲冲话题 ?	2022年11月13日 22:59	普通用户	男	0	0	0	其他	20221113
两只老乌龟	#乌鲁木齐疫情防控#96天，得癌症都被拖死了吧 ?	2022年11月13日 22:59	普通用户	男	0	0	1	新疆	20221113
工文驿站	发布了头条文章：《市委党.校统筹疫情防控和主责主业工作总结》 O市委党.校统筹疫情防控和主责主业工作总结 ?	2022年11月13日 22:59	普通用户	女	0	0	0	安徽	20221113
一杯青柠001	#乌鲁木齐疫情防控#96天了还遥遥无期，快递也不通，班也不让上，我们喝西北风吗 ?	2022年11月13日 22:59	普通用户	女	0	0	7	新疆	20221113
11kuto	有意思吗 封这么多天病例不减反增 每天用个破发布会浪费二十分钟时间听你们讲废话 到底会不会干事的啊 再封都要变成神经病了#广州疫情防控新闻发布会##番禺# ?	2022年11月13日 22:59	普通用户	女	0	2	20	广东	20221113
泰勒不霉	#乌鲁木齐疫情防控#笑得 我朋友七月份去xj旅游现在还没回来 ?	2022年11月13日 22:59	普通用户	女	0	1	2	其他	20221113
陕西大事小事	据说这家公司成立的时间是2020年，也就是疫情之后才成立，资质办理的速度也是相当的快！最终证明还是不可靠！#呼和浩特要求确保核酸结果准确可靠##呼和浩特疫情防控# L话说三秦的微博视频 ???	2022年11月13日 22:59	名人	男	0	0	0	陕西	20221113
壹场玉见	#乌鲁木齐疫情防控#我们快100天啦……对不起，我错了， 我不该在疫情时期和她看雪，看月亮， 从诗词歌赋谈到人生哲学。 我以后只隔离在家， 和她线上看雪，看月亮， 从诗词歌赋谈到人生哲学…… ?	2022年11月13日 22:59	名人	女	0	29	39	新疆	20221113
圜图图	#广州海珠区疫情防控#感觉八成能解封，要不解肯定早早发通告的呀 ?	2022年11月13日 22:59	普通用户	男	0	25	94	黑龙江	20221113
爱panda的怪兽	『优化疫情防控！这些措施你应该知道』 O网页链接 ?	2022年11月13日 22:59	普通用户	男	0	0	0	河北	20221113
小刘要一直bulingbuling	#乌鲁木齐疫情防控#可以把快递通了嘛 ?	2022年11月13日 22:59	普通用户	女	0	0	5	新疆	20221113
在长大的路上大踏步	到底啥时候能送快递啊#晋城疫情防控# ?	2022年11月13日 22:59	名人	男	0	9	5	山西	20221113
放好你的手	#广州海珠区疫情防控#所以什么时候快递能送过来啊 ?	2022年11月13日 22:59	普通用户	女	0	0	1	广东	20221113
OAOTT	#乌鲁木齐疫情防控#100天……… ?	2022年11月13日 22:59	普通用户	女	0	0	0	其他	20221113
请与如废材的我谈恋爱	#广州海珠区疫情防控# 是不是整個廣州都在等零點出什麼通告發布會好像講了些什麼又好像沒講 ?	2022年11月13日 22:59	名人	女	0	21	40	福建	20221113
N加亿次方	#广州海珠区疫情防控#会不会什么都不发，时间一到让你们慢慢体会 ?	2022年11月13日 22:59	普通用户	男	0	0	0	其他	20221113
美丽鹿城包头	痛心！11月12日，重庆九龙坡发生了一起孕妇流产事件。据悉，当天早上7点多，雷女士就隐隐感觉到肚子异常，时有疼痛，还伴随出血症状，这吓坏了怀有身孕的雷女士，雷女士当即联系了小区物管人员，请求前往医院进行产检。然而，物管却以小区封控，不得外出为由，拒绝了雷女士的请求。无奈之下，雷女士又联系了当地社区，但社区的电话却又迟迟无人接听。疼痛难耐的雷女士又拨打了120指挥中心的电话，急救中心给出的答复是，除非社区同意，否则无法进入小区。就这样，一来二去，多重沟通过后，直到11点多，雷女士才被送往医院。一番检查过后，医生遗憾的告诉雷女士，孩子没能保住。消息犹如晴天霹雳，瞬间引起大家的关注，事情曝光后，当地政府发布通报称，将认真彻查此事，依法依规严肃处理。（来源：越牛新闻）1、事件一经披露，有网友称，令人痛心，同样都是母亲，最能感受到初为人母的小心翼翼与激动的心情，雷女士年龄大了，怀这个孩子非常不容易…	2022年11月13日 22:59	名人	男	0	3	2	内蒙古	20221113
yang_yangyang1222	#广州海珠区疫情防控#我都估计准备好到月底了。 ?	2022年11月14日 00:00	普通用户	女	0	4	0	广东	20221114
亿脒伊祢噜Aa	#乌鲁木齐疫情防控#可以看到我发的吗？？ ?	2022年11月14日 01:58	普通用户	女	0	19	43	其他	20221114
Simple家的小可爱	#乌鲁木齐疫情防控#把这个高伟拉出来溜溜 ?	2022年11月14日 01:58	普通用户	女	0	1	1	广东	20221114
春风已久	#广州海珠区疫情防控#几千年后，考古学家对着广州市海珠区东晓路接昌岗路以东，科韵路以西陷入沉思，不禁发出一句古语：仆街 ?	2022年11月14日 01:58	名人	女	1	17	130	其他	20221114
这是羊不是牛吼	#乌鲁木齐疫情防控#哦呦 2深圳 ?	2022年11月14日 01:58	普通用户	女	0	2	15	其他	20221114
广东吃货姐	#广州海珠区疫情防控# 刚刚忘记了十分钟前的时候，是谁说要进群里面的？？这里?O网页链接 ???	2022年11月14日 01:58	名人	女	0	1	3	广东	20221114
王猴犟相	海珠区继续强化交通、社区管控11月14日0时至16日24时#广州海珠区疫情防控##疫情防控 ##广东dou知道 # L王猴犟相的微博视频 ?	2022年11月14日 01:58	普通用户	男	0	0	1	海南	20221114
_美橙子的小五	#乌鲁木齐疫情防控#有人解释一下吗 ?	2022年11月14日 01:58	普通用户	女	0	12	54	湖南	20221114
烊是烊烊的烊1128	#广州海珠区疫情防控#大晚上的热搜第一 ?	2022年11月14日 01:58	名人	女	0	3	15	重庆	20221114
用户547874123	#广州海珠区疫情防控#大半夜笑死在这个话题里 ?	2022年11月14日 01:58	普通用户	男	0	0	8	其他	20221114
Finniest	#乌鲁木齐疫情防控#发国难财的该死，制造紧张情绪的该死，搞一刀切的该死，但防疫爱好者万万不可以死，他们就该用余生的每一天去防疫，以此为这期间所有枉死的灵魂赎罪。祝防疫永无止境，望终身居家隔离，愿早日熬死病毒。 ?	2022年11月14日 01:58	普通用户	男	2	4	61	新疆	20221114
A_dababy	#乌鲁木齐疫情防控#6 ?	2022年11月14日 01:58	中高级达人	女	0	0	0	北京	20221114
1lcheis	#乌鲁木齐疫情防控#不知道说什么，想到家乡以这种方式上热搜真的心痛，亲戚朋友被封了三个多月，苦苦等不到解封，多少人背着房贷车贷，熬着这个冬天，马上过年了在外的孩子真的想回家 ?	2022年11月14日 01:58	普通用户	女	0	0	4	新疆	20221114
tears简妮	忽然想起电影《青蛇》的开头，法海站在台子上看着红尘中斗争的丑陋人类，严肃又带有一丝疑惑地说了一声“人”。为啥会想起这一幕，是因为我在看#石家庄疫情防控# 这个话题，有一个非河北的人说石家庄放开是有担当，希望推广到他们那儿。我好奇点进这个账号，看见其中一条微博写着:“你家老人孩子都死光光了关我啥事儿”我知道他说的是什么，奥密克戎不就是对老人小孩极不友好吗？为了自由或者经济或者别的什么，有些人不介意这一点。但我看到这句话的一瞬间的确是愤怒的。现在是凌晨一点多，我九点多给我奶奶打了个电话，说了说现在石家庄的情况，让她最好备上一些药。我奶奶很惊讶，她说她现在也不敢出门，她会注意的。我现在庆幸的一点是我姑姑姑父在她身边，她不是孤零零的，有人照顾她。人们常说“生死有命富贵在天”“冥冥之中自由定数。”现在微博上许多人说“大家注意防护，自求多福吧”。我真希望《酋山节考》中的那一幕不会在现实中出现，我也希…	2022年11月14日 01:58	普通用户	女	0	0	0	宁夏	20221114
蔚蓝刘海	#广州海珠区疫情防控#我爱粤语 粤语吐槽真的可以分分钟栋笃笑 ?	2022年11月14日 01:58	普通用户	女	0	0	5	广东	20221114
爱吃火锅的肥牛	#乌鲁木齐疫情防控#如果在以前我会向我家乡的小伙伴疯狂的安利新疆的美食，新疆的美景，我毕了业我还要留在新疆，毕业的时候还一起和姐妹约着要去看赛里木湖，我还要去她家蹭饭，但是三年了，加油这两个字真的说累了，我感觉的就是前所未有的无助和失落。所谓的领导们可以确能自由活动，我看到的就是你敷衍我，我敷衍你的工作作风，突然就觉得自己有点后悔选择留在这里了	2022年11月14日 01:58	普通用户	女	0	1	1	安徽	20221114
我系大头姐姐	#乌鲁木齐疫情防控#广东的快帮乌鲁木齐顶上去 ?	2022年11月14日 01:58	普通用户	男	1	29	82	其他	20221114
WONDERFUL24U	#乌鲁木齐疫情防控#给我冲冲到第一但是每次都是晚上上热搜有啥用呢 等不到今晚的核酸了我要睡了 太困了 ?	2022年11月14日 01:58	普通用户	女	0	0	0	新疆	20221114
鲁鲁西西哦	#乌鲁木齐疫情防控#快饿死啦 ?	2022年11月14日 01:58	普通用户	女	0	0	0	新疆	20221114
奈星奈奈子	#乌鲁木齐疫情防控#第二了 ?	2022年11月14日 01:58	普通用户	女	0	0	0	广东	20221114
雪宝宝zxzx	#乌鲁木齐疫情防控#100天啊！！！！！ ?	2022年11月14日 01:58	普通用户	女	0	0	5	新疆	20221114
仲夏壹拾叁	#乌鲁木齐疫情防控# ?	2022年11月14日 01:58	普通用户	女	0	0	0	其他	20221114
凉风有信77	#乌鲁木齐疫情防控#管管新疆吧！ ?	2022年11月14日 01:58	普通用户	女	0	0	0	其他	20221114
水儿2968077403	#乌鲁木齐疫情防控#郑州人也要为你们加热搜 ?	2022年11月14日 01:59	普通用户	女	0	0	0	其他	20221114
紫薇星一闪	#乌鲁木齐疫情防控#热搜没了 ?	2022年11月14日 01:59	普通用户	男	0	0	1	其他	20221114
WEIZHAO阳	#乌鲁木齐疫情防控#旱的旱死，涝的涝死。真的是越活越倒退… ?	2022年11月14日 01:59	普通用户	男	0	0	1	新疆	20221114
独行玩家200804	#乌鲁木齐疫情防控#xdm，这里删帖，去广东那里蹭下热度，人家不删帖！? ?	2022年11月14日 01:59	普通用户	男	0	0	3	其他	20221114
791029wlj	疫情防控数据不透明很是件危险的事情！它关乎到政策的制定和疫情的成败。我们地方政府的数据很多都是和实际相差甚远！所以说全国也是希望管仲蓝豹，可见一斑。 ?	2022年11月14日 01:59	普通用户	男	0	0	1	安徽	20221114
在打手铳我就是勺子	#乌鲁木齐疫情防控#希望甘肃和呼市少点热搜，给新疆留点位置 ?	2022年11月14日 01:59	普通用户	男	0	0	0	其他	20221114
用户547874123	#广州海珠区疫情防控#看完公告搞不清地方来微博搜，发现冲上了第一！！！哈哈哈哈 ?	2022年11月14日 01:59	普通用户	男	0	0	1	其他	20221114
洋葱头的小时光	#乌鲁木齐疫情防控#还封着？这都多久了，，， ?	2022年11月14日 01:59	普通用户	女	0	6	5	上海	20221114
Tempo1711	#乌鲁木齐疫情防控#感谢让全乌市民居家休息三个月 ?	2022年11月14日 01:59	普通用户	男	1	0	1	新疆	20221114
行川yu	#乌鲁木齐疫情防控#1 ?	2022年11月14日 01:59	普通用户	男	0	0	1	其他	20221114
Cutenameee	#乌鲁木齐疫情防控#终于上热搜了！！！明明是热搜第一不要再删了！！！麻烦国家管管新疆好吗！！！我也好想回家 ?	2022年11月14日 01:59	普通用户	女	0	0	0	新疆	20221114
Ay_安扬	#乌鲁木齐疫情防控#开自动刷新睡，希望早上能被别人看见吧 ?	2022年11月14日 01:59	普通用户	女	0	0	0	新疆	20221114
大飞Rc2023	#乌鲁木齐疫情防控##乌鲁木齐疫情防控#这条热搜应该改成新疆疫情防控，明明是全新疆都跟着乌鲁木齐封 ?	2022年11月14日 01:59	普通用户	男	0	0	0	新疆	20221114
Simple家的小可爱	#乌鲁木齐疫情防控#我在陕西，为新疆助力！！！ ?	2022年11月14日 01:59	普通用户	女	0	2	9	广东	20221114
首席訫动官	#乌鲁木齐疫情防控#xj需要调查组而不是防疫办? ?	2022年11月14日 01:59	普通用户	男	0	0	1	其他	20221114
最爱宇宝啦	#广州海珠区疫情防控#部分地铁解了，可以做打工人了 ?	2022年11月14日 01:59	名人	男	0	2	4	广东	20221114
大曦Chloe	#乌鲁木齐疫情防控#广州的来了 upupupupup 顶起来 ?	2022年11月14日 01:59	普通用户	女	0	0	0	广东	20221114
梨花仙人想吃梨	#乌鲁木齐疫情防控#能不能关注一下喀什大学，求求了，真的求求了 ?	2022年11月14日 01:59	普通用户	女	8	48	222	河南	20221114
嚴式蛋挞	#乌鲁木齐疫情防控# 点进热搜实时看到几乎每一个点赞的ip都是新疆的时候 心情好复杂 ?	2022年11月14日 01:59	名人	女	0	19	152	重庆	20221114
7INLU	#乌鲁木齐疫情防控#有压热搜的空干点人事吧 ?	2022年11月14日 01:59	名人	女	0	0	3	其他	20221114
音乐先生乐团原创音乐	#乌鲁木齐疫情防控# 一个张元英走台步都把乌鲁木齐疫情赶上了，唉... ?	2022年11月14日 01:59	名人	男	0	0	0	新疆	20221114
海棠果46	#乌鲁木齐疫情防控#加油啊兄弟们！ ?	2022年11月14日 01:59	名人	女	0	0	3	新疆	20221114
天天吃零食的灰	#广州海珠区疫情防控#广州加油吧 ?	2022年11月14日 01:59	普通用户	女	0	0	0	广东	20221114
利刃空天	#广州海珠区疫情防控#广州海珠：部分区域延长强化疫情防控措施至16日24时。（广东新闻频道） L利刃空天的微博视频 ???	2022年11月14日 02:57	名人	女	0	0	4	其他	20221114
是颗小红豆啊	#乌鲁木齐疫情防控#实在是不理解，都100天了为什么还没有控制住啊，到底在干啥啊，希望爸妈都没事，不知道他们什么时候能出疆，好担心，不要羊不要羊，球球了。 ?	2022年11月14日 02:57	普通用户	女	0	0	2	河南	20221114
MOMO桃桃子_	#乌鲁木齐疫情防控#666 ?	2022年11月14日 02:57	普通用户	女	0	0	0	新疆	20221114
巧克力与茵oui	#乌鲁木齐疫情防控#捂住嘴巴是就没有问题了嘛是要解决问题还是要解决提出问题的人呀什么时候能分清言论自由的边界 ?	2022年11月14日 02:57	普通用户	女	1	0	1	其他	20221114
MOMO桃桃子_	#乌鲁木齐疫情防控#速度赶不上啊 ?	2022年11月14日 02:57	普通用户	女	0	0	0	新疆	20221114
咩咩废料	#乌鲁木齐疫情防控#真不要脸了，能一直堵住我们老百姓的嘴吗？这是在干嘛啊，都三个月了还解封不了？ ?	2022年11月14日 02:57	普通用户	女	0	0	0	其他	20221114
久八八-	#乌鲁木齐疫情防控#14 ?	2022年11月14日 02:57	普通用户	男	0	0	0	新疆	20221114
irrational_-	#乌鲁木齐疫情防控#我真的不想再听到身边的人感染了 哦 也许明天就是我了 ?	2022年11月14日 02:57	普通用户	女	0	0	1	新疆	20221114
MOMO桃桃子_	#乌鲁木齐疫情防控#好会啊 ?	2022年11月14日 02:57	普通用户	女	0	0	0	新疆	20221114
久八八-	#乌鲁木齐疫情防控#13 ?	2022年11月14日 02:57	普通用户	男	0	0	2	新疆	20221114
MOMO桃桃子_	#乌鲁木齐疫情防控#好会 ?	2022年11月14日 02:57	普通用户	女	0	0	0	新疆	20221114
是幸运鹅a	#乌鲁木齐疫情防控#呵呵 ?	2022年11月14日 02:57	普通用户	女	0	0	0	其他	20221114
MOMO桃桃子_	#乌鲁木齐疫情防控#哈哈明早继续 ?	2022年11月14日 02:57	普通用户	女	0	0	0	新疆	20221114
Memento_Mori11	#乌鲁木齐疫情防控#烛泪落时民泪落，歌声高处怨声高 ?	2022年11月14日 02:58	普通用户	男	0	0	0	江苏	20221114
时逢谷雨	#石家庄疫情防控#疫情来了 菜都抢不到 放开以后 还妄想能抢到床位 开玩笑呢 ?	2022年11月14日 02:58	普通用户	男	0	13	330	河北	20221114
暖风吹我生	#广州海珠区疫情防控#有点儿意思 ?	2022年11月14日 02:58	普通用户	女	0	0	0	其他	20221114
关你屁事别管我了	#乌鲁木齐疫情防控#广州被封了十几天我都要疯了，三个多月是什么概念啊 ?	2022年11月14日 02:58	普通用户	女	1	15	72	江西	20221114
坏坏坏坏的蛋	#乌鲁木齐疫情防控#蚊香要是卖到1000块钱一盘，它们能保证冬天都能让你见到它 ?	2022年11月14日 02:58	普通用户	男	0	0	7	其他	20221114
irrational_-	#乌鲁木齐疫情防控#坏消息听得太多了 ?	2022年11月14日 02:58	普通用户	女	0	0	1	新疆	20221114
茅针软茸	#海珠区疫情##广州海珠区疫情防控# 尼个打靶仔，拖出去打了 ?	2022年11月14日 02:58	普通用户	女	0	0	0	广东	20221114
M千年肥虫J	#广州海珠区疫情防控#天河的我，记录呢一个笑到训吾着既时刻 ?	2022年11月14日 02:58	普通用户	女	0	0	5	其他	20221114
兔方斯基	#乌鲁木齐疫情防控#真的觉得憋疯了的感觉 ?	2022年11月14日 02:58	名人	女	0	8	10	新疆	20221114
久八八-	#乌鲁木齐疫情防控#21 ?	2022年11月14日 02:58	普通用户	男	0	0	1	新疆	20221114
久八八-	#乌鲁木齐疫情防控#20 ?	2022年11月14日 02:58	普通用户	男	0	0	0	新疆	20221114
暖暖的微末时光	#广州海珠区疫情防控#还在压热搜呢，二十几万热度，现在只有十八万了 ?	2022年11月14日 02:58	普通用户	女	0	2	7	其他	20221114
不要熬夜早睡早睡_	#广州海珠区疫情防控# 哈哈哈哈哈哈笑死，果然还是我粤语不够好，但是各位骂得看起来真的很爽哇，还好会读 ?	2022年11月14日 02:58	普通用户	男	0	0	0	广东	20221114
异同点YTD	#广州海珠区疫情防控#班7头做嘢做到甩甩漏漏，一条公众号改来改去，做嘢咁儿戏，以后揾鬼信你地。 ?	2022年11月14日 02:59	普通用户	男	1	2	6	广东	20221114
干炒牛河肝了	地铁开了 那海珠跨区去越秀上班会被赋红码吗?#广州海珠区疫情防控# ?	2022年11月14日 02:59	普通用户	女	1	8	9	其他	20221114
七辻屋的斑大人xxx	#乌鲁木齐疫情防控#呵呵 ?	2022年11月14日 02:59	普通用户	女	0	0	0	新疆	20221114
久八八-	#乌鲁木齐疫情防控#26 ?	2022年11月14日 02:59	普通用户	男	0	0	1	新疆	20221114
久八八-	#乌鲁木齐疫情防控#25 ?	2022年11月14日 02:59	普通用户	男	0	0	3	新疆	20221114
久八八-	#乌鲁木齐疫情防控#24 ?	2022年11月14日 02:59	普通用户	男	0	0	0	新疆	20221114
久八八-	#乌鲁木齐疫情防控#23 ?	2022年11月14日 02:59	普通用户	男	0	0	1	新疆	20221114
久八八-	#乌鲁木齐疫情防控#22 ?	2022年11月14日 02:59	普通用户	男	0	0	1	新疆	20221114
凄凄馋馋七七	#乌鲁木齐疫情防控# 都快一百天了！不是真的奔着过年去吧？？？就问新规贯彻落实到位了吗？ ?	2022年11月14日 02:59	普通用户	女	0	2	5	其他	20221114
irrational_-	#乌鲁木齐疫情防控#迦嘧ー丅 ?	2022年11月14日 02:59	普通用户	女	0	0	0	新疆	20221114
开司oi	#乌鲁木齐疫情防控# 封那么久，不死也得疯吧 ？还疫情防控？防在哪？防疫不防命？ ?	2022年11月14日 02:59	普通用户	女	0	0	0	广东	20221114
用户6140993123	#乌鲁木齐疫情防控#前几天说15号解封美的笑醒了然后扇自己一个大比兜 ?	2022年11月14日 02:59	普通用户	女	0	0	4	其他	20221114
是幸运鹅a	#乌鲁木齐疫情防控#我以后不要在这呆了 ?	2022年11月14日 02:59	普通用户	女	0	0	0	其他	20221114
8零8零8零	#乌鲁木齐疫情防控#白天继续来反正不让出门，直接手机刷到爆 ?	2022年11月14日 02:59	普通用户	男	0	0	0	新疆	20221114
MOMO桃桃子_	#乌鲁木齐疫情防控#呵呵了 ?	2022年11月14日 02:59	普通用户	女	0	0	0	新疆	20221114
MOMO桃桃子_	#乌鲁木齐疫情防控#呵呵 ?	2022年11月14日 02:59	普通用户	女	0	0	0	新疆	20221114
MOMO桃桃子_	#乌鲁木齐疫情防控#哈哈 ?	2022年11月14日 02:59	普通用户	女	0	0	0	新疆	20221114
是幸运鹅a	#乌鲁木齐疫情防控#垃圾 ?	2022年11月14日 02:59	普通用户	女	0	0	0	其他	20221114
关你屁事别管我了	#乌鲁木齐疫情防控#海珠区顶顶！！！！ ?	2022年11月14日 02:59	普通用户	女	0	4	14	江西	20221114
irrational_-	#乌鲁木齐疫情防控#咖滵と後湜芣湜芣浍被剼孒 ?	2022年11月14日 03:00	普通用户	女	0	3	2	新疆	20221114
情慕	#乌鲁木齐疫情防控#能封三个多月我真的大写的fu ?	2022年11月14日 04:51	名人	男	0	3	10	内蒙古	20221114
好运来开开	#乌鲁木齐疫情防控#只要yq让一部分人得利，那它就没办法停止 ?	2022年11月14日 04:51	名人	女	2	12	57	福建	20221114
阿丢uu	#乌鲁木齐疫情防控# 限流就限流 反正普普通通冲浪号 解决问题根源 才能真正解决问题 ?	2022年11月14日 04:51	普通用户	女	0	1	6	海外	20221114
络腮胡l	#广州海珠区疫情防控#表示一句都看不懂 ?	2022年11月14日 04:52	普通用户	女	0	5	5	其他	20221114
农花飞月初十	#乌鲁木齐疫情防控#继续顶 人血馒头好吃吗 吃的就是你的阳寿 ?	2022年11月14日 04:52	普通用户	女	0	0	0	其他	20221114
鲁莽犀牛	#乌鲁木齐疫情防控#???? ?	2022年11月14日 04:52	普通用户	女	0	0	0	其他	20221114
一枚大写的V	#乌鲁木齐疫情防控#死守 ?	2022年11月14日 04:52	中高级达人	女	0	0	2	新疆	20221114
轩轩517_9006	上海专家说======我们仍然要坚持外防输入、内防反弹，坚持动态清零不动摇，科学精准做好疫情防控各项工作，作为临床医务工作者，需要进一步加强医疗资源建设，做好医疗分级分类治疗的方案规划，避免发生医疗资源挤兑，同时提高自身的救治能力，特别是不断提升重症患者的救治成功率，最大程度保护人民生命安全和身体健康。	2022年11月14日 04:52	普通用户	男	0	0	0	山西	20221114
胖珂爱吃宵夜	#乌鲁木齐疫情防控#笑死 有些站着说话不腰疼的 你们来封三个月试试 就算是坐牢你也知道自己什么时候出狱吧 新疆这个封城封省简直就是无休止 遥遥无期 …… 在新疆除了新冠是病其他病什么都不算病 ?	2022年11月14日 04:52	普通用户	女	0	0	1	新疆	20221114
用户5261957735	#乌鲁木齐疫情防控#乌鲁木齐 ?	2022年11月14日 04:53	普通用户	男	4	0	7	新疆	20221114
冰冰0086	#广州海珠区疫情防控#04：35又发一份文…其实，能不能想清楚再发文不停为了严谨修修改改 发文又发错… 海??加油 ?	2022年11月14日 04:53	名人	女	1	33	49	广东	20221114
六根薯条	#广州海珠区疫情防控#什么意思呢# ?	2022年11月14日 04:53	中高级达人	女	0	0	0	广东	20221114
阿丢uu	#乌鲁木齐疫情防控# 真的想不到 ?	2022年11月14日 04:53	普通用户	女	0	0	4	海外	20221114
无味辣椒醋	#乌鲁木齐疫情防控#毁灭吧 想s ?	2022年11月14日 04:54	普通用户	女	0	0	0	其他	20221114
兔方斯基	#乌鲁木齐疫情防控#六分钟五点 ?	2022年11月14日 04:54	名人	女	0	1	5	新疆	20221114
儿呀我是你爸	#乌鲁木齐疫情防控#求各位看看邵阳，也是一团糟 ?	2022年11月14日 04:54	普通用户	男	0	4	9	湖北	20221114
关你屁事别管我了	#乌鲁木齐疫情防控#请问这是真的吗？ ?	2022年11月14日 04:54	普通用户	女	4	23	27	江西	20221114
我叫十五	#乌鲁木齐疫情防控#撑住 ?	2022年11月14日 04:54	普通用户	女	0	4	6	广东	20221114
白色花开-梦里花落11473	#乌鲁木齐疫情防控# ?	2022年11月14日 04:54	普通用户	女	0	0	0	其他	20221114
Ex_ist	#乌鲁木齐疫情防控#《乌合之众》早就告诉了我们所有———永远不要考验人性 ?	2022年11月14日 04:54	普通用户	女	0	8	12	其他	20221114
一枚大写的V	#乌鲁木齐疫情防控#让人心寒的家乡 ?	2022年11月14日 04:55	中高级达人	女	0	0	3	新疆	20221114
媛来是我吖520	#乌鲁木齐疫情防控#8.9号到现在 真的很想骂娘 一群畜生不如的?东西 也不给自己子孙积点德 ?	2022年11月14日 04:55	普通用户	女	0	1	16	新疆	20221114
Diyyyu	#乌鲁木齐疫情防控#在深圳都感觉到绝望 加油加油加油? ?	2022年11月14日 04:55	普通用户	女	0	3	5	其他	20221114
锡锡--Icy	醒来了。脑海里闪现很多东西，这个时候，外面传来一阵阵baby 哭闹的声音，还有客厅里猫咪的叫声，我爬起来，把阳台上的门打开，让猫咪到它的猫沙窝里上了个wc 便回到房里继续躺下。然后刷到了番禺和海珠继续加码3日的管控消息，唉???you see you ，one day day d！#海珠区##广州海珠区疫情防控#我只能话： #广州加油# ！	2022年11月14日 04:55	普通用户	女	0	0	2	海外	20221114
燒賣和粟米想全家開心無病無痛	#广州海珠区疫情防控#每天都在等你說幹話 ?	2022年11月14日 04:55	普通用户	女	0	0	0	广东	20221114
一枚大写的V	#乌鲁木齐疫情防控#五分钟五点 ?	2022年11月14日 04:55	中高级达人	女	0	0	2	新疆	20221114
卢友友	#广州海珠区疫情防控# 打卡 ?	2022年11月14日 04:56	普通用户	女	0	1	0	广东	20221114
吉林卞今良168	为落实联防联控20条双手点赞精准抗疫百姓赞，双联二O启新篇。把握动态无风险，中止全域做核酸。细打算，省资源，一次止损百万元。集中统一好局面，杜绝过度更平安！ 国务院发布的联防联控20条，真是雷厉风行令行禁止！百姓为精准防控疫情决策双手点赞！ 想起一个小寓言：一日一线，千日一千；绳锯木断，水滴石穿！说的是日积月累，那数目可就大多去了！像前段时间有的地方个别懒政干部，怕担责任搞过度防疫，全境无风险也实行全域全员人人核酸检测，一次耗资100多万人民币，连续做二三十次！还有极个别的地方一天两检，不必要的浪费，现在终于止住了！ 听中央指挥，执行国务院决策，保准没错！ 为地方及时调整防疫措施喝彩！ 今早的祝福！大家都健康快乐！【小区防疫组下午4：36通知：11月14号（周一），也就是明天，做全民核酸，时间为早6.30点到8点。望大家按时间参加核酸检测。】【小区防疫组下午5：30发布信息：刚接到县里通…	2022年11月14日 04:56	普通用户	男	1	1	8	吉林	20221114
天天只想当咸鱼的少女	#乌鲁木齐疫情防控#真的太心寒了，就是在吃人血馒头 ?	2022年11月14日 04:56	普通用户	女	0	3	4	其他	20221114
OnlyJungleZz	#广州海珠区疫情防控#哈哈哈哈哈 粤语既精髓：句句必有粗口 ?	2022年11月14日 04:56	普通用户	女	0	6	3	广东	20221114
一枚大写的V	#乌鲁木齐疫情防控#我怀疑他们睡了，删的慢了 ?	2022年11月14日 04:56	中高级达人	女	0	1	6	新疆	20221114
杂草阿呆	#乌鲁木齐疫情防控# 两年前因为封控毅然离开新疆，现在又有多少人蓄势待发。 2成都 ?	2022年11月14日 04:57	中高级达人	男	0	0	9	四川	20221114
渽民的兔兔	#乌鲁木齐疫情防控#希望在早上它依旧在热搜第一的位置坐标广州，已经被疫情折磨疯了防疫隔离防控这只会让越来越多的底层老百姓离开我这个世界是不是在病毒面前，其他的病就不是病啊看到许多人的转载，很痛心，人民现在只能靠自己救自己，就连互相帮助都微不足道挽回自己和身边人的生命，我们没有发言权这种日子似乎只能听天由命因为我们的命不是命	2022年11月14日 04:57	普通用户	女	0	0	0	其他	20221114
白色花开-梦里花落11473	#乌鲁木齐疫情防控#原来帖子是会越发越少的 ?	2022年11月14日 04:57	普通用户	女	1	0	3	其他	20221114
齐飞的阿策	#广州海珠区疫情防控#疫情公告这么严肃的东西能不能认真点，改3,4次？连意思都没写清楚 ?	2022年11月14日 04:57	普通用户	男	0	0	0	其他	20221114
藏猫_zang	#乌鲁木齐疫情防控#每次半夜起来都能看到新疆相关的信息，每天太阳出来后新疆就没了，新疆是一个存在于夜晚的地方么，新疆加油！！！早日见到阳光！ ?	2022年11月14日 04:57	普通用户	男	7	118	858	四川	20221114
纳兹兹	#广州海珠区疫情防控#人在燕岗出来南石头街，能打的出来吗？或者打的到沙园出来吗？ ?	2022年11月14日 04:58	普通用户	女	0	16	4	广东	20221114
居老师的星辰大海	#广州海珠区疫情防控#红码被困番禺住隔离酒店，说好三天三检，检了一天之后没有下文，问工作人员就说不知道，有时间就过来做核酸不保证。累了，就因为跨区上班就赋红码。毁灭吧，封控三天又三天 ?	2022年11月14日 04:58	名人	女	1	6	9	广东	20221114
酸萝卜别吃m	#乌鲁木齐疫情防控#政府指定几家公司供货，连小学生都看出来其中有猫腻 社区这种东西去年还默默无闻，今年突然嚣张的很，上个月给我打电话，口气跟训小孩一样 ?	2022年11月14日 04:58	普通用户	男	2	4	61	其他	20221114
兔方斯基	#乌鲁木齐疫情防控#这波寒了多少人的心啊之前同学的离开新疆，也是因为疫情被管控的不行就直接去了深圳，我现在理解了，我要是个男的我也就走了 ?	2022年11月14日 04:58	名人	女	0	16	22	新疆	20221114
阿丢uu	#乌鲁木齐疫情防控# 我自己有免疫方面的病 肺部问题最严重 一直都觉得封控是非常好的措施（因为我的身体肯定扛不住）但是…这和我想的不一样啊如果我在xj 会怎么样呢想想都很害怕 ?	2022年11月14日 04:58	普通用户	女	0	11	8	海外	20221114
Tse_Ms_Cool	#广州海珠区疫情防控#被封印住好惨，但点入哩个热搜真是笑s。几时先可以放我出去啊！！！！！ ?	2022年11月14日 04:59	普通用户	女	0	0	1	广东	20221114
狂暴型冰皓	#乌鲁木齐疫情防控# 好久没在城市看见这么多星星了，人以为征服了自然，只不过是被人造的微小光芒遮住了视野而已，自身的傲慢必然招来自然的警醒、 ?	2022年11月14日 04:59	普通用户	男	0	0	0	新疆	20221114
一枚大写的V	#乌鲁木齐疫情防控#我们这种坚持希望大家能看见的心声，难道人心不是肉长的？ ?	2022年11月14日 04:59	中高级达人	女	0	0	12	新疆	20221114
一只路过的小可爱00000	#乌鲁木齐疫情防控#怀念以前出入自由的日子，这该死的疫情，希望全面放开，真是受够了 ?	2022年11月14日 05:50	普通用户	女	0	0	1	北京	20221114
诗之燕	#广州海珠区疫情防控#为啥总是凌晨发布信息，还有这个公告看了又看建议不要乘公交交通，但又不说能自己开车出行？咋嘞出事了自己担呗 ?	2022年11月14日 05:50	普通用户	女	0	0	5	广东	20221114
一只喵世界	#乌鲁木齐疫情防控#好嘛，热搜已经没有咯。 ?	2022年11月14日 05:50	名人	女	0	1	2	新疆	20221114
股市的大猩猩	周末利好扎堆，下周行情么怎么看？ 周五国内外盘面一片艳阳高照，美股爆涨，港股更是直接涨幅7.7%！ 大A虽然出现概念股跳水，但是核心资产类全面被机构扫货，成交量放量1.2万亿，创了新高，场外资金加速入场！ 目前对后市影响最大的美元指数跳水，人民币汇率回升逼近7大关，加上内外联动，美元加息影响减弱，新的经济方面的刺激出台，后市相对乐观！ 下周大盘几个方向: 1.核心资产和蓝筹股和板块龙头！ 由于机构低位扫货，这是今年以来最大的一次低位扫货，所以机构一般不轻易出手，出手后预计就是长周期！所以指数行情来了，量能放大，一些大市值的龙头，茅指数类重新获得资金加持，大家可以关注！ 2.医药板块！ 防疫进入新阶段，疫情防控依然严峻！从目前广州，重庆，郑州等疫情严重地区来看，目前新增压力依然很大！ 所以新冠防治的疫苗，中药，抗原，检测，防护设备，医疗器械等下周依然是重点！ 3.农业板块！ 根据权威媒体报…	2022年11月14日 05:50	名人	男	0	0	205	浙江	20221114
静水物语	#乌鲁木齐疫情防控#100天，还不是结束对老百姓而言，这得多恐怖，活着太难了 ?	2022年11月14日 05:51	普通用户	男	0	0	0	其他	20221114
佛系妖59244	#乌鲁木齐疫情防控#封三个多月都不是最可怕的，可怕的是防疫效果为零，一直新增，解封遥遥无期，现实骂没人管，网上骂被降热度，消息传不出去，事情闹不大，看不到希望。。。 ?	2022年11月14日 05:51	普通用户	男	0	0	19	其他	20221114
浪遏飞舟ZYZ	古力娜扎从德国购买了一批防护服，用实际行动助力疫情防控 L浪遏飞舟ZYZ的微博视频 ?	2022年11月14日 05:51	普通用户	男	0	0	0	陕西	20221114
用户6015920699	潘学元督查疫情防控工作O网页链接 ?	2022年11月14日 05:51	普通用户	男	0	0	0	江苏	20221114
小马-鸿杰	#乌鲁木齐疫情防控#有人已经开始上班了，天亮了睡觉吧！一个小时以后热搜肯定不保了。关键词洗一洗大批评论就没有了，做核酸要是能筛的这么干净就好了。 ?	2022年11月14日 05:52	普通用户	男	0	0	0	新疆	20221114
张宗玉	#乌鲁木齐疫情防控#疯了 ?	2022年11月14日 05:52	普通用户	男	0	0	2	北京	20221114
木子和雨林	#乌鲁木齐疫情防控#是不是买了，就能解封？需要我们都支持一下？ L木子和雨林的微博视频 ?	2022年11月14日 05:52	普通用户	男	0	0	3	新疆	20221114
咪魑	#乌鲁木齐疫情防控#还在坚持 ?	2022年11月14日 05:52	普通用户	女	0	0	2	其他	20221114
王海宁Allan	#多家医院不再向社会提供愿检尽检服务#关于防控令人振聋发聩的消息越来越多。希望在不远的某一天，看到这样的新闻“仅凭抗原异常进行核酸检测”。#广州海珠区疫情防控##石家庄疫情# ?	2022年11月14日 05:52	名人	男	1	15	58	北京	20221114
用户7022870818	【防控动态】上海全面贯彻落实国务院联防联控机制要求，进一步优化疫情防控措施 O【防控动态】上海全面贯彻落实国务院联防联控机制要求，进一步优化疫情防控措施 ?	2022年11月14日 05:52	普通用户	男	0	0	0	江西	20221114
渣女鉴定菌	#石家庄疫情##石家庄疫情防控# 石家庄市桥西区关于划定新冠肺炎风险区域的通告 O关于划定新冠肺炎风险区域的通告 ?	2022年11月14日 05:52	普通用户	男	0	0	0	河北	20221114
猫眼-妖孽	#乌鲁木齐疫情防控# 那边的朋友，你们还好吗 ?	2022年11月14日 05:52	名人	女	0	24	45	辽宁	20221114
Freeman_In_Progress	#乌鲁木齐疫情防控#帮乌鲁木齐加点热度，一点绵薄之力 ?	2022年11月14日 05:53	普通用户	男	0	1	3	海外	20221114
辛辛Allen	#乌鲁木齐疫情防控#来给大家颁发奖状了 ?	2022年11月14日 05:53	名人	女	0	0	9	新疆	20221114
香檳酒魚子醬	#乌鲁木齐疫情防控# ?	2022年11月14日 05:53	名人	男	0	0	1	吉林	20221114
肉嘟嘟sunny	#乌鲁木齐疫情防控#一夜失眠醒来看到微博热搜，封控不到一个月的我已经受不了了，何况100多天！自己虽然过得一塌糊涂，但也看不得这人间疾苦，上面政策再好，下来执行就变味儿，学霸的作业学渣抄都抄不来！看到很多大V发的励志鸡汤，说百姓不易，更说国家基层领导不易，拜托，三年了，还有人看得进去这些华丽的口号吗？实实在在的解决问题才是关键啊！	2022年11月14日 05:53	中高级达人	女	0	2	0	内蒙古	20221114
XUE雪雪雪雪姐	#乌鲁木齐疫情防控#100天了！给个说法吧！啥时候放了大家！坐牢还有放风时间呢！你们到底要关我的家人们到什么时候 ?	2022年11月14日 05:53	普通用户	女	0	2	30	北京	20221114
小先女xf	#乌鲁木齐疫情防控#实在关疯了就大家一起提把刀～～～ ?	2022年11月14日 05:53	普通用户	女	0	2	6	四川	20221114
一颗小板栗粒	#乌鲁木齐疫情防控#防疫下的丑态层层显露… ?	2022年11月14日 05:54	普通用户	男	1	0	12	山东	20221114
微巴中	【巴中市巴州区应对新冠肺炎疫情应急指挥部办公室关于提前解除部分区域临时社会面管控的通告】经综合研判，决定自2022年11月14日7时起，提前解除巴州城区部分区域临时社会面管控措施，现通告如下：一、提前解除临时社会面管控区域（一）玉堂街道：北龛社区，新桥社区（二）回风街道：龙湖园社区，龙舌坝社区（三）西城街道：西龛社区二、防控措施（一）坚持“解封不解防”，市民暂不前往其他临时管控区域，强化个人防护措施，继续按要求做好核酸检测，坚持戴口罩、勤洗手、常通风、少聚集，进入公共场所主动配合亮扫码、测体温、24小时核酸阴性证明查验等措施。如出现发热、咳嗽、味（嗅）觉减退等症状第一时间向社区报告，按照疫情防控有关规定到指定医院发热门诊就诊。（二）暂缓举办展会促销、坝坝舞等聚集性活动，餐饮单位暂不开放堂食，茶室、棋牌室、KTV、歌舞厅、网吧、酒吧、游泳馆等密闭性经营场所以及各类培训机构暂缓营业。（三）其…	2022年11月14日 05:54	名人	男	0	0	2	四川	20221114
一觉睡到中午zzzzz	#乌鲁木齐疫情防控#快他妈四个月了在医院没回过家，我女儿都快不认识我了， ?	2022年11月14日 05:54	普通用户	女	1	6	26	新疆	20221114
晒太阳的大脸猫大脸猫	#乌鲁木齐疫情防控#我老公滞留新疆一个多月了！请让他回京。我家双胞胎还不满百天，这一个月我瘦了十几斤。我真的撑不住了！请大家帮帮我。 ?	2022年11月14日 05:54	普通用户	女	2	2	145	北京	20221114
原谅你不懂我的小情绪	#乌鲁木齐疫情防控#不知道早上过后还能看见不 ?	2022年11月14日 05:55	普通用户	女	0	0	0	其他	20221114
i筱枫	#乌鲁木齐疫情防控#现在的情况就是，谁也别惹从8月份到现在一直呆在新疆的人 ?	2022年11月14日 05:55	普通用户	女	0	0	0	新疆	20221114
刚正炳千秋在行动	【醉太平】就在昨天。疫情反弹。今日又要做核酸。防控严的严。 旅游城市大西安。二十条令放一边。具体执行有条件。清零不迟缓。 ?	2022年11月14日 05:55	中高级达人	男	0	2	2	陕西	20221114
葫芦岛新闻头条	葫芦岛市客运线路停运通知为坚决贯彻“外防输入，内防反弹”的总策略和“动态清零”总方针，巩固来之不易的防疫成果，按照市疫情防控指挥部要求，连山区、龙港区等地区新冠肺炎疫情防控指挥部的通知，11月13日 14日、15日三天7:00-10:30组织全民核酸检测，采样期间执行临时静态管理，线路班车及从业人员严格执行属地疫情防控指挥部的相关规定，静态管理期间客运线路班车一律不许擅自运营外出。拒不执行疫情防控规定强行运营外出的，依据相关法律严肃处理并自行承担一切后果。要求11月13日 14日 15日三天7:00-10:30期间客运站、客运线路班车停业、停运，客运线路班车10:30分后恢复运营。特此通知葫芦岛交通运输综合行政执法队客运站执法大队	2022年11月14日 05:55	普通用户	男	0	0	1	辽宁	20221114
江河潕汉	#乌鲁木齐疫情防控#疫情之下仅仅发表声明还不够，关键还是要以实际行动实际效果来说话。 ?	2022年11月14日 05:55	名人	男	0	5	10	湖北	20221114
凡口老留	#韶关疫情态势报告# 11月13日0时-24时，我市新增5例新冠肺炎阳性个案，均在管控人群中发现。情况如下： 一、武江区保利中景花园关联疫情情况 阳性个案1：许某某，男，77岁，居住在武江区西联镇保利中景花园9栋，系11月11日确诊病例的密切接触者，在集中隔离中发现。 阳性个案2：肖某某，女，29岁，居住在武江区西联镇保利中景花园9栋，系11月11日确诊病例的密切接触者，在高风险区筛查中发现。 阳性个案3：曾某某，女，30岁，居住在武江区太阳城芙蓉湾天汇5街4座，系11月12日确诊病例的密切接触者，在集中隔离中发现。 阳性个案4：廖某某，女，42岁，系11月11日确诊病例的密切接触者（药店接触人员），在集中隔离中发现。 二、乐昌市高速路口排查外省输入疫情情况 阳性个案5：邱某某，男，15岁，为外省某武术学校学生，系11月11日乐昌市确诊病例的密切接触者（同行人员），在集中隔离中发现。 目…	2022年11月14日 05:56	名人	男	0	0	3	广东	20221114
马文波风筝	#乌鲁木齐疫情防控#这一年当中黄金的一百天，直接被封破产！ ?	2022年11月14日 05:56	普通用户	男	0	0	1	其他	20221114
Y廿一	#乌鲁木齐疫情防控# 顶顶顶 看看新疆同胞们 ?	2022年11月14日 05:57	普通用户	女	0	0	0	北京	20221114
小先女xf	#乌鲁木齐疫情防控#热度还是太少了，希望大家都能好起来吧！ ?	2022年11月14日 05:58	普通用户	女	0	1	9	四川	20221114
新时代舆情	【西安市新增12个高风险区 另有1高风险区降为低风险区】根据国家《新型冠状病毒肺炎防控方案(第九版)》和《关于进一步优化新冠肺炎疫情防控措施科学精准做好防控工作的通知》关于风险区调整标准，经市、区（县）专家研判，西安市新冠肺炎疫情防控指挥部研究决定，自2022年11月13日23时起，划定以下12个高风险区：1.灞桥区十里铺街道华清园社区西铁万寿温泉新区7号楼3单元；2.未央区汉城街道张店村；3.未央区汉城街道长乐西苑社区长乐西苑小区；4.未央区汉城街道吴高墙村西二巷；5.未央区六村堡街道现代农业社区东站小区；6.未央区辛家庙街道广安社区湖畔嘉园2号楼2单元；7.未央区未央湖街道景家堡社区香槟国际城紫荆苑6号楼1单元；8.周至县二曲街道渭中村；9.周至县二曲街道渭泉村2组；10.西咸新区沣东新城三桥街道西户路社区时代华城嘉汇华庭7号楼2单元；11.高新区丈八街道锦业路社区东尚蜂鸟小区4号楼…	2022年11月14日 05:58	名人	男	0	0	1	北京	20221114
圳燃Zr	#广州海珠区疫情防控# 越秀也没好到哪里去啊！ 时间比海珠还长，直接封到18号 ?	2022年11月14日 05:58	普通用户	男	0	0	0	广东	20221114
DXX一辈子	#乌鲁木齐疫情防控# ?	2022年11月14日 05:58	普通用户	男	0	0	0	新疆	20221114
马文波风筝	#乌鲁木齐疫情防控#小区群里直接不让业主说话，只能无条件服从各种命令，对蔬菜包不满意就是对志愿者不理解，群里各种舔狗。 ?	2022年11月14日 05:59	普通用户	男	0	0	1	其他	20221114
原谅你不懂我的小情绪	#乌鲁木齐疫情防控#救救我们吧 ?	2022年11月14日 05:59	普通用户	女	0	0	0	其他	20221114
V去痛片	11月14日早报1. 神十四航天员进入天舟五号；天舟货运飞船将转入常态化发射，每半年一次2. 我国虚拟现实相关企业超1万家，年销售额过亿企业增至28家3. 北京：对在管的密接的密接，经评估后即时解除了隔离措施4. 呼和浩特：确保核酸检测结果准确可靠，弄虚作假的严惩不贷；部分阴性结果反馈为阳性，呼市一核酸检测机构被停止执业5. 第十四届中国航展闭幕，航展期间签约总额超398亿美元6. 特斯拉回应“狂奔两公里致2死3伤”事件：司机全程未踩刹车7. 郑州市委书记：追阳流调“日清日结”，无风险人员“应出尽出”8. 福建省医保局曝光骗保典型案例：有人冒用死亡人员医保卡骗保9. 时隔一年半夺回金腰带，张伟丽：我每天都在和自己较劲10. 上海进一步优化疫情防控措施：中小学托幼每周一三五校内检测11. 东盟宣布同印度、美国关系升级为全面战略伙伴关系12. 普京：有诋毁俄联邦武装部队等情形者可被剥夺俄公民…	2022年11月14日 05:59	名人	男	0	0	2	辽宁	20221114
百无一用小娘子	#乌鲁木齐疫情防控# 不知道说什么 打了一大段发不出去 ?	2022年11月14日 05:59		女	0	1	9	其他	20221114
用户7494644925	#乌鲁木齐疫情防控# 就是这么一个地方，服不服，不服网都能给你掐断一年 ?	2022年11月14日 06:53	普通用户	男	0	0	0	其他	20221114
清浅旧时光HP	核酸检测作为疫情防控的重要支撑和依据，容不得半点的马虎，更不能为了钱故意制造不存在的“阳”已达到延长或增加检测频次的目的。 ?	2022年11月14日 06:53	名人	男	0	5	4	广东	20221114
张月牙酥酥吖	#乌鲁木齐疫情防控#新疆老百姓太可怜了 ?	2022年11月14日 06:54	普通用户	男	0	0	1	其他	20221114
周文鵬-	又一次天亮#疫情防控# 2湛江·灵山宫 ?	2022年11月14日 06:54	中高级达人	男	0	1	1	广东	20221114
企业管理变革研究	#金融16条支持房地产#土地财政断不掉了？这是在力挽狂澜吗？现在这疫情防控条件下， 有效吗？ ?	2022年11月14日 06:54	名人	男	1	6	17	广东	20221114
Lipstood	#乌鲁木齐疫情防控#乌鲁木齐 郑州 重庆 广州 ?	2022年11月14日 06:54	普通用户	男	0	12	28	四川	20221114
水果吃不吃niania	#乌鲁木齐疫情防控#+ ?	2022年11月14日 06:54	普通用户	女	0	1	0	浙江	20221114
藏海图	#乌鲁木齐疫情防控#服气了，居然还设置了不能评论，新疆都不管管嘛封那么久 ?	2022年11月14日 06:55	普通用户	女	0	0	3	重庆	20221114
燒賣和粟米想全家開心無病無痛	#广州海珠区疫情防控#訓覺啦，呢個時間已經跌出前十 ?	2022年11月14日 06:55	普通用户	女	0	1	2	广东	20221114
紫风铃8899	#乌鲁木齐疫情防控#话说乌现在还没解封吗？？ ?	2022年11月14日 06:55	普通用户	女	0	9	34	广东	20221114
东涌小镇	#广州南沙东涌# 根据疫情处置工作进展和专家组研判，经区新冠肺炎防控指挥部研究决定，自2022年11月13日起，我区部分区域风险等级调整如下：O13日起，东涌镇以下区域风险等级进行调整 2广州·广东省广州市南沙区东涌镇 ?	2022年11月14日 06:55	名人	男	0	0	2	广东	20221114
用户7494644925	#乌鲁木齐疫情防控# 领导们把工资断三个月 ?	2022年11月14日 06:56	普通用户	男	0	0	0	其他	20221114
黄伟明Shirley	#乌鲁木齐疫情防控#上海也封了近三个月了，所以加油吧，大家都辛苦了，一定要战胜疫情 ?	2022年11月14日 06:56	名人	女	0	0	0	上海	20221114
大美新疆199710	#乌鲁木齐疫情防控#民生问题不解决，倒先给狗粮贩子解决通行证打广告，这就是关了我们一百天的地方 ???	2022年11月14日 06:56	普通用户	女	0	0	0	其他	20221114
玎末	#乌鲁木齐疫情防控# ??? ?	2022年11月14日 06:56	普通用户	女	0	2	3	其他	20221114
卖保险的小法师	今天也是成为班车师傅迷妹的一天最近因为疫情防控，班车换了站点，换了之后我今天第一次坐，有点担心自己记错路了。之前的班车出发时间是6点半，今天过了6点半班车还没来，我脑子里忽然想起来上周五回来时班车师傅的名字，我就忐忑地打了他的电话。毕竟才6点多，会不会吵醒师傅。虽然接通了电话，但师傅说今天的这个线路不是他负责。挂完电话班车竟然来了，原来是比之前的出发时间晚了5分钟。我上车之后还没坐好，我打电话的那个师傅在联系我坐的这辆班车的师傅，问有没有一个小姑娘上车，我激动地喊了一句，刚刚就是我，已经上车了。现在坐在班车上，写下这段话的时候，还是有点感动，更要感谢师傅的每一次安全驾驶和贴心服务。我们公司的人真的都挺温暖～	2022年11月14日 06:56	普通用户	女	0	0	0	上海	20221114
DanteKung	凌晨4点几海珠区又更新//海珠区关于调整部分区域社会面疫情防控措施的通告O海珠区关于调整部分区域社会面疫情防控措施的通告 ?	2022年11月14日 06:56	中高级达人	男	0	1	0	广东	20221114
Viat5506908125	重庆孕妇被耽误送医后流产？官方回应来了#重庆 #孕妇 #疫情防控 ##快手# @快手 L主持人阿喆的快手视频 ?	2022年11月14日 06:56	普通用户	男	0	0	0	天津	20221114
拆台CT	#多家医院不再向社会提供愿检尽检服务#多家公立医院近期发布公告称，为杜绝「愿检尽检」人群与医疗机构内人员交叉感染事件，根据有关要求，取消院内核酸「愿检尽检」。想知道何为「愿检尽检」，首先得知道什么是「应检尽检」。根据相关规定，「应检尽检」是指8类重点人员：即密切接触者、境外入境人员、发热门诊患者、新住院患者及陪护人员、医疗机构工作人员、口岸检疫和边防检查人员、监所工作人员、社会福利养老机构工作人员。除上述8类重点人员外的其他市民，自发想做核酸检测、主动预约的人员则为「愿检尽检」人员。健康界注意到，各地某些公立医院取消院内核酸「愿检尽检」，但对「应检尽检」人员的处置并不一样。如广西国际壮医医院明确，自10月12日起，该院院内核酸采样服务只面向8类重点人员。但泉州医学高等专科附属人民医院、广西来宾市人民医院、广西融水苗族自治县人民医院等医院的公告则明确，仅向院内工作人员、就诊患者及陪护人员等…	2022年11月14日 06:57	名人	男	79	231	2374	北京	20221114
能出去了吗	#乌鲁木齐疫情防控#为什么装看不见啊 ?	2022年11月14日 06:57	普通用户	女	0	0	0	其他	20221114
韵errrr	#广州海珠区疫情防控#凤凰新村，沙园等等的小伙伴起床上班啦，这是不是意味快递也要通了？ ?	2022年11月14日 06:58	中高级达人	女	0	0	6	广东	20221114
CHIMin-C	#广州海珠区疫情防控#看大家粤语骂人太好笑了，，只会读不会打的悲哀 ?	2022年11月14日 06:58	名人	女	0	6	10	海外	20221114
兔方斯基	#乌鲁木齐疫情防控#发累了，我看看能不能睡着，哎 ?	2022年11月14日 06:58	名人	女	0	3	7	新疆	20221114
暴走的豆浆油条	卫健委：优化疫情防控，禁止层层加码公共场合：72小时核酸改为24小时核酸方可进入朝阳区：取消社会面核酸采集，仅在小区设立核酸点核酸点：采集时间缩短为8-12点毁灭吧！累了！ ?	2022年11月14日 06:58	普通用户	女	3	0	21	上海	20221114
清锋	早安1114故善战者，致人而不致于人。——孙子兵法过去一周-6.08%，就二浪回撤而言，幅度稍大，但相比一浪上升的涨幅和涨速来看，总体还在可接受范围内，接下来继续耐心等待三浪升的滚动操作机会。回调时期，反而做多错多，还好的策略还是稍微放宽止损条件，泥沙俱下之时，没买的并非就比手中持股要好，下次记得预判要回调，就果断利用高抛减到半仓即可，毕竟盘小好掉头。疫情防控、金融支持房地产等措施的相继出台，都是对上周强势板块休闲服务的继续追捧，而A股向来炒的是预期，接下来的预期是各领域的分开、刺激和经济复苏，那成长板块也理应不会缺席。只不过，从应对角度，需要对休闲服务板块做一个备选考量，但不妄动，不能忘记就在一个月前的医药、信创板块的前车之鉴，每当以为要突破走趋势的时候，反而是到顶的位置，有些个股还在猛涨，但大部分都停滞不前甚至下跌了，谁又能确保买到那个还在上涨的极少数呢。继续坚持策略和纪律，准备战斗…	2022年11月14日 06:58	普通用户	男	0	0	0	浙江	20221114
能出去了吗	#乌鲁木齐疫情防控#三个月了，还没赚够吗 ?	2022年11月14日 06:58	普通用户	女	0	0	0	其他	20221114
二三里济宁讯	关于公布1例无症状感染者活动轨迹的公告2022年11月13日，汶上县发现1例本土无症状感染者，系隔离点检出。目前已对所有追踪到的密切接触者全部采取集中隔离医学观察，各项防控措施正在有序进行。现将该无症状感染者在汶上县活动轨迹公布如下：11月6-9日：7日、9日在本村采集核酸，其他时间居家未外出。11月10日：11：00 -13:00左右，与丈夫一起乘车到康驿派出所办事。13：30左右，到康驿派出所附近康联超市购物。14：00，离开康联超市乘车返回家中未再外出。11月11日-12日：11日、12日分别在本村采集核酸，其他时间居家未外出。11月12日22：00左右转运隔离。 请与以上活动轨迹有交集的人员，做好以下防控措施：主动向所在社区（村）、工作单位报备相关情况，尽快开展核酸检测，按要求配合做好各项防控工作；切实做好个人防护，居家健康监测不外出；如出现发热、干咳、咽痛、乏力等症状，请向所在…	2022年11月14日 06:59	普通用户	男	0	0	0	山东	20221114
mononomi	#乌鲁木齐疫情防控#从夏天封到冬天，不敢想象当地人是什么样的精神状态，太压抑了 ?	2022年11月14日 06:59	普通用户	女	0	0	0	广东	20221114
学佛须趁早	#多家医院不再向社会提供愿检尽检服务##石家庄疫情# 综合当前的信息，不管什么样的口号，现在的实际发展趋势，就是要从“清零”，走向“共存”了。以前“一刀切”式的大面积封控，都没能阻止病毒的传播，难道现在的“精准防控”就能阻止的了吗？现在的情况，大家只能尽量做好防护，加强锻炼，自求多福吧！	2022年11月14日 06:59	名人	男	2	5	61	河北	20221114
许平南高速公路	#实时路况#许平南高速全线畅通。各收费站下道按照当地政府疫情防控要求执行. ?	2022年11月14日 06:59	普通用户	男	0	0	0	河南	20221114
Oneline科技	之前看到很多新疆网友说封了三个月，我还觉得这是不是有假。现在看来，你们真的是受苦了！都已经100天了，丝毫没有解封的征兆，三个月不上班、不挣钱，日子该怎么过？这不就是坐吃山空了吗？我看有的网友还说家里要转运，还得把钥匙交出去，那丢了东西谁来负责？房贷车贷该怎么还？还有商家进行恶意剪辑，全城配送猫粮狗粮？咱也不知道新疆什么时候才能落实这20条新规，会不会等到过年也不解封？新疆现在到底是个什么状况啊？那些不是高风险的地区，为啥不尽快落实解封政策？#乌鲁木齐疫情防控#	2022年11月14日 06:59	名人	男	8	63	374	河北	20221114
穎略略略sy	#乌鲁木齐疫情防控#疫情尽快好起来吧? ?	2022年11月14日 06:59	名人	女	1	0	1	上海	20221114
凔海之泪	#多家医院不再向社会提供愿检尽检服务#当前疫情防控严峻，人员交叉感染可能性比较大，能否有一种在家自测试剂类的东西，这样就可以节约大量的人员、场所，也不会交叉感染了！ ?	2022年11月14日 06:59	名人	男	1	2	4	其他	20221114
是贝夫人	#乌鲁木齐疫情防控#你终于上来了我的天 ?	2022年11月14日 06:59	普通用户	女	0	0	0	其他	20221114
时时爆	#石家庄疫情# ??温馨提示?? 亲爱的家人们： ??解封不代表没风险，恰恰相反，风险更高了。我们只是行动自由了，风险可能就在身边。 ??虽然政策给予了我们相对的自由，但我们一定要知道身体和健康是自己的事，核酸或者治疗肯定会走向自费的趋势，后期医疗对于基层的我们会有很大的挑战，放开即是推动经济的无奈之举也是另一个危机的开始。 ?虽然我们暂时自由，但为了家里有基础疾病的老人，身体还尚稚嫩的孩子，请大家出门在外一定要做好个人防护，不聚集不扎堆，戴口罩勤洗手，因为当雪山崩的时候没有一片雪花是无辜的… ?积土而为山，积水而为海，疫情之下更需要我们相互支持、相互理解，让我们继续携手并肩，人人防疫，共享平安。 ?我呼吁和感谢所有的家人们，珍惜来之不易的疫情防控成果，一如既往支持配合疫情防控工作。[抱拳][抱拳]	2022年11月14日 06:59	名人	男	1	0	12	河北	20221114
胡扯鸡蛋	#石家庄疫情防控#【#官方回应河北师范大学疫情防控情况#】据@石家庄发布 11月13日消息，当前，我市疫情防控形势严峻复杂，局部存在散发点，但总体可控。近日，河北师范大学等驻石高校疫情形势异常复杂。根据对高校疫情形势发展变化的研判，为确保师生身体健康安全，对河北师范大学师生采取临时疏散措施，目前已全部完成。正在对学校场所进行全方位消毒消杀，确保校园整体干净卫生安全，从明天开始，将组织学校无风险人员陆续返回学校。	2022年11月14日 07:57	名人	男	0	0	0	广东	20221114
成为非牛顿流体	#广州海珠区疫情防控#服了服了一天天这么多新增还减少次密接！ ?	2022年11月14日 07:57	普通用户	女	0	1	0	广东	20221114
社会聚焦老李	#防疫发布会被质疑打广告？乌鲁木齐商务局深夜回应# 11月12日乌鲁木齐市疫情防控新闻发布会相关视频，乌鲁木齐市商务局(市粮食局)13日深夜在官方微信发布声明。声明称，近期，针对广大市民反映的特殊生活物资特别是孕婴用品、宠物用品保供问题，为充分满足各族群众多样化个性需求，乌鲁木齐市商务局(市粮食局)在做好粮油米面肉菜蛋奶等基本生活必需品保供的基础上，积极挖掘资源，对接相关企业，拓宽供应渠道，筛选出喜洋洋爱婴、童泰孕婴、德汇广场等孕婴用品企业3家，宠乐嘉动物医院、阿闻宠物、新疆小祖宗宠物用品等宠物用品供应企业3家。为了便于居民购买，在11月12日乌鲁木齐市疫情防控新闻发布会上公布了相关企业名单。其中，新疆小祖宗宠物用品为电商企业新疆哎呦喂食品有限公司的线上子平台，该企业为了宣传自身，对新闻发布会视频进行剪辑，将宠乐嘉动物医院、阿闻宠物2家企业删除，只保留了新疆小祖宗宠物用品1家，断章取义、…	2022年11月14日 07:57	普通用户	男	0	0	1	陕西	20221114
Gloomy_Weather	#乌鲁木齐疫情防控#拿出撤热搜的时间去管理XJ吧，真的是会谢 ?	2022年11月14日 07:58	普通用户	男	0	0	0	其他	20221114
N先森看票	上周五A股两市股指大幅高开后震荡走低，午后一度冲高，随后再度震荡下行。截至收盘，沪指涨1.69%，深证成指涨2.12%，创业板指涨2.04%。房地产板块掀涨停潮，阳光城、保利发展、绿地控股、新城控股等10余只个股涨停；装修建材、贵金属、金融、煤炭、化纤、酿酒、Web3.0概念等板块涨幅居前。新冠药物概念午后大幅走低，康希诺跌超15%，众生药业跌停；医药、航空机场、家用轻工、光伏、通信服务等板块跌幅居前。多只前期强势股午后大跌，众生药业、榕基软件等上演“天地板”。两市超2700只个股上涨，两市成交额突破1.2万亿元。美股涨势放缓，道指收涨0.1%，纳指收涨1.88%，标普500指数收涨0.93%。WSB概念股、邮轮股涨幅居前，教育股、疫苗股等少部分板块走低。纳斯达克中国金龙指数收涨6.56%，小鹏汽车收涨约20%，蔚来汽车收涨约12%，哔哩哔哩收涨约8%。港股全日表现强势，恒指收涨7.74…	2022年11月14日 07:58	中高级达人	男	0	0	3	北京	20221114
能出去了吗	#乌鲁木齐疫情防控#石家庄的上去了，xj的没上去，我们不是人？ ?	2022年11月14日 07:58	普通用户	女	0	0	0	其他	20221114
别蠢喔	#石家庄疫情防控#为啥这么极端，要不防疫过度，要不就直接解封，你这真是与国际接轨呀，政策也不是这样过分解读的吧，还在瞒报，真怀疑你们不给做核酸是因为怕筛出更多?。石家庄真有你的！ ?	2022年11月14日 07:58	普通用户	女	1	0	89	河北	20221114
奉节县令	#重庆市政府新闻发布会#【11月13日0-18时，103+961】今（13）日，重庆市第138场疫情防控工作新闻发布会举行，市卫生健康委副主任李畔介绍，11月13日0-18时，重庆市新增本土确诊病例103例（秀山县24例，沙坪坝区17例，开州区、垫江县各10例，渝中区7例，奉节县6例，云阳县5例，江北区、梁平区各4例，渝北区、巴南区各3例，涪陵区、长寿区、綦江区各2例，九龙坡区、璧山区、忠县、石柱县各1例）；新增本土无症状感染者961例（九龙坡区271例，渝北区196例，沙坪坝区106例，垫江县59例，南岸区50例，合川区46例，巴南区42例，巫溪县35例，江北区30例，大渡口区27例，北碚区15例，秀山县12例，江津区11例，渝中区10例，璧山区8例，綦江区7例，铜梁区5例，万州区、涪陵区、开州区、云阳县各4例，长寿区、城口县、奉节县、巫山县各2例，永川区、南川区、大足区、梁平区、丰都…	2022年11月14日 07:58	名人	男	0	0	1	重庆	20221114
吃定股市	呼和浩特一位方舱阳性患者自述：大家不用恐慌！症状比感冒轻多喝水绝对没问题！#乌鲁木齐疫情防控# O网页链接 ?	2022年11月14日 07:58	名人	男	2	13	48	上海	20221114
最不正经的HR	#乌鲁木齐疫情防控#这个点，大家都是起来做核酸的么 ?	2022年11月14日 07:58	名人	女	0	4	18	新疆	20221114
乐享廊坊	#廊坊疫情# 【三河市划定部分区域为高风险区】廊坊市三河市关于划定部分区域为高风险区的通告根据疫情防控需要，按照《新型冠状病毒肺炎防控方案（第九版）》和《关于进一步优化新冠肺炎疫情防控措施科学精准做好防控工作的通知》规定，经研判，决定自2022年11月14日零时起，划定以下区域为高风险区，实行“足不出户，上门服务”等封控措施。1.泃阳西街道信合小区3号楼3单元。2.建兴市场蔬菜厅。风险区域划定期间，广大居民要按照要求，配合属地进行核酸检测，并做好自我健康监测，如出现发热、咳嗽等症状应及时主动向居委会如实报告。积极配合落实好各项防控措施及疾控部门开展的流调工作，对拒不服从管理、私自闯卡进出、隐瞒行程等行为，公安机关将依法依规追究相关责任。风险区域划定期间，我们将全力做好各项服务保障工作，如您遇有困难或咨询事项，请拨打市民服务热线（附后）和市防控办电话：0316-3084025。后续将根据疫…	2022年11月14日 07:58	团体（机构）	男	0	0	0	河北	20221114
瘦不了的中医肥猫	#乌鲁木齐疫情防控##安徽中医药大学虚假招生# 水军们不是天天给@安徽中医药大学 贪官污吏们洗地冲喜叫妈么？不是安中医天天在变好么？不是负面新闻就抹黑安中医你们找不到工作么？？这天天变好在哪里？10月几号就给学生发短信声称到账了到现在问了都没人理！安中医不是装模作样的收集信息么收到哪去了？！一个一本高校天天说话跟放屁似的毫无诚信！！你自己白我们还能给你抹黑了？笑话！官博官微有种跟我一样从不删评关评不拉黑人啊！自己四改六虚假招生欺骗学生住宿费至今不退年年上热搜学生吃不饱饭贪官一个个进去还好意思派水军来颠倒黑白洗地冲喜？八位校领导这是赶着投胎重新做人么？？？！！！水军们不怕全家进?葬厂就尽管来！老子送你们全家进?葬厂！！！@合肥警方 @安徽省教育厅 @安徽纪检监察 @安徽公安在线 @安徽高院 @安徽省人民政府网 @微言教育 @最高人民法院 @最高人民检察院	2022年11月14日 07:58	名人	男	2	33	64	安徽	20221114
小风蘸大酱	#乌鲁木齐疫情防控#心碎真的 ?	2022年11月14日 07:58	普通用户	男	0	0	0	北京	20221114
若白白菜	#广州番禺区疫情防控# 唉 ?	2022年11月14日 07:58	普通用户	男	0	0	0	其他	20221114
精彩济宁	#济宁# 【兖州区关于调整疫情风险等级的通告】根据国务院联防联控机制有关规定，经研判，自2022年11月14日起，解除兖州区龙桥街道怡和花园二期（除高风险区以外的其他区域）中风险区。请广大市民增强防范意识，遵守防疫规定，支持配合疫情防控工作，共同筑牢群防群控、联防联控防线。特此通告。兖州区委统筹疫情防控和经济运行工作领导小组（指挥部）办公室2022年11月13日 2济宁	2022年11月14日 07:58	名人	男	0	0	1	山东	20221114
亲亲我的宝贝瑶	#石家庄疫情防控#居然上热搜了。不管放不放开，安全第一，身体健康是自己的，过度管控不可取，全面放开更可怕。 ?	2022年11月14日 07:58	名人	女	0	0	0	河北	20221114
胡扯鸡蛋	【上海昨日新增本土确诊病例2例、新增本土无症状感染者13例】13日0—24时，上海新增本土新冠肺炎确诊病例2例和无症状感染者13例，其中1例确诊病例和13例无症状感染者在隔离管控中发现。新增境外输入性新冠肺炎确诊病例3例和无症状感染者9例。#上海疫情防控# ???	2022年11月14日 07:58	名人	男	0	0	0	广东	20221114
推陈出新_72692	解封了！解封了！疫情防控组工作严密，压线解封。感谢防控工作组的全体人员，大家辛苦啦！相信本轮疫情防控期间，发生了许多许多的感人故事。作为 隔离人员，我们只能看到工作组为我们准备了干净整洁的房间，充足的日用品和防疫物资，温馨的提示，精致的饭菜（比公司工作餐好吃），定时核酸检测，及时送快递……	2022年11月14日 07:59	普通用户	男	0	0	0	山东	20221114
认知复利变现	2022年两大利空因素最坏时期已经过去，哪些行业最收益。2021年中国房地产销售收入18万亿，其中有大约8.7万亿是土地出让金，3.3万亿的各种税费比如土地增值税、企业增值税及附加、企业所得税、契税等等，合计12万亿元。这12万亿是属于各级政府的收入，占全国财政收入的60%，地方财政收入的80%。房地产强相关产业链还有钢铁、有色金属、各种大宗化工品、建材、家电、家具、装修、银行、房产中介等行业。房地产对中国经济的影响不言而喻。2022年因为房地产销售下滑以及疫情影响，对房地产以及房地产相关产业链需求影响极大，需求下滑表现在股市和期货上就是各大相关行业和公司业绩的下滑、股价的暴跌、大宗商品价格的下降。展望2023年，这两个最大利空因素最坏时期已经过去，那受益最大的并不是航空、机场、旅游、酒店等所谓防控放松股，因为即使放松，这些行业也回不到2019年了。受益最大的是是剩存的房地产企业（逻辑是…	2022年11月14日 07:59	普通用户	男	0	0	0	其他	20221114
阳仔的婆婆	#石家庄疫情防控#你大爷的，就这么不作为 ?	2022年11月14日 07:59	普通用户	男	0	0	0	河北	20221114
嘟浩	#石家庄疫情防控#特别好，赶紧推广到全国，真的烦死了 ?	2022年11月14日 07:59	中高级达人	男	0	0	0	海外	20221114
蒋懿笙	怎么觉得画风又变了？封控隔离的时候叫苦叫天各种不满，现在放开又各种阴阳怪气？怎么都想变成xj那样封控几个月试试吗？现在可控不好吗，说明石家庄防疫措施做得好效果快速明显，那些说放开不好的都是些不想上学的学生吧？看不懂了都！#石家庄疫情防控# #石家庄新增本土感染544例# #石家庄回应网传取消全员核酸检测# #石家庄致信全体市民#	2022年11月14日 07:59	名人	男	13	176	807	江苏	20221114
青皮树的夏天	#石家庄疫情防控#从第七冲到第四了，是没钱撤rs了吗 ?	2022年11月14日 07:59	普通用户	女	0	1	1	河北	20221114
未完成GG1003	#乌鲁木齐疫情防控#这微博热搜，每刷一下都有不一样的排名，刷一下，乌鲁木齐第6，再一下乌鲁木齐不见了，再一下，乌鲁木齐第5，再一下乌鲁木齐不见了，再一下，乌鲁木齐第7，再一下，乌鲁木齐又没了。。。。。。新浪，你们这么操作累不累？ ?	2022年11月14日 07:59	普通用户	男	3	3	31	其他	20221114
铁憨憨H啾啾啾	#乌鲁木齐疫情防控#如果不是家人在那边，真不敢相信关了三个多月了 ?	2022年11月14日 07:59	普通用户	女	0	0	0	四川	20221114
hanhan不吃薯片	#石家庄疫情防控#顶顶顶 ?	2022年11月14日 07:59	普通用户	女	0	0	0	河北	20221114
道100	【金十数据整理：昨日今晨重要新闻汇总（11月13日）】 国内新闻： 1. 人民日报仲音：坚决打赢常态化疫情防控攻坚战。 2. 国家卫健委：二十条优化措施是为了进一步提升防控的科学性、精准性；优化之后的举措能够明显缓解各地疫情处置当中遇到的一些瓶颈和障碍的问题；各地已经成立了整治“层层加码”工作专班。 3. 国家疾控局：在5天内发现阳性的概率很高，隔离时间由7天改成5天预计可节省大量隔离资源；中风险区阳性检出率低，仅为3.1/10万。 。 7. 天猫称交易规模与去年持平，京东超越行业增速。 8. 国家邮政局：“双11”当天全国快递处理量达5.52亿件，是日常业务量水平的1.8倍。 9. 。 10. 广东省拟于11月15日发行再融资债券103亿元，据悉一些经济强省未来也将要将发行定价换锚为地方债曲线，地方债换锚将是大势所趋。 11.。 12. 广州市卫生健康委：已对16527名次密接解除隔离…	2022年11月14日 07:59	普通用户	男	2	1	0	其他	20221114
奉节县令	【重庆四区75%新增感染者在社会面发现】#重庆四区75%新增在社会面发现#11月13日，重庆市政府新闻办举行第138场新冠肺炎疫情防控工作新闻发布会，市卫生健康委副主任李畔通报称，11月13日0-18时，重庆市新增本土确诊病例103例(秀山县24例，沙坪坝区17例，开州区、垫江县各10例，渝中区7例，奉节县6例，云阳县5例，江北区、梁平区各4例，渝北区、巴南区各3例，涪陵区、长寿区、綦江区各2例，九龙坡区、璧山区、忠县、石柱县各1例);新增无症状感染者961例(九龙坡区271例，渝北区196例，沙坪坝区106例，垫江县59例，南岸区50例，合川区46例，巴南区42例，巫溪县35例，江北区30例，大渡口区27例，北碚区15例，秀山县12例，江津区11例，渝中区10例，璧山区8例，綦江区7例，铜梁区5例，万州区、涪陵区、开州区、云阳县各4例，长寿区、城口县、奉节县、巫山县各2例，永川区、南川…	2022年11月14日 07:59	名人	男	1	0	1	重庆	20221114
今天爱小鱼了没	#石家庄疫情防控#不管咋着都有人骂 放开被骂不放开被骂 太难了吧 但是我还是想说 石家庄牛逼！！！ ?	2022年11月14日 07:59	普通用户	女	0	0	0	广东	20221114
小杨职场秀	#石家庄疫情##石家庄疫情#解封骂封控骂，其实你理解对了吗？石家庄落实新的防控政策的速度可以说是非常的快，快的根本让很多人看不懂原因…很多石家庄以外的朋友们看不明白了，你们石家庄人太难伺候了，封控时候骂，解封了还骂？你们到底想怎么样才行？今天我仅做总结，说说石家庄人想怎么样吧。一、封控骂的原因1、突然的封控，各种的莫名的理由让庄里人蒙圈，不知道为什么？发生了什么？只知道公司请假要封控证明，而哪哪都不说是封控，唯一能做的，就是请事假，都知道，这个假不带薪……估计是谁都会骂…2、封控时期，一线人员真的太辛苦了，老早就等待核酸，风里雨里都会有他们的身影…但总是一两条臭鱼毁了一锅汤…拿着一些鸡毛蒜皮的权利，随意欺压老百姓，随着一声声求救的信息流出，一条条欺压的短视频流出，骂也只能是一种声援…3、封控的确带来了很多的不方便，作为越来越矫情的庄里人，骂也是一种吐槽的方式，但吐槽归吐槽，该张嘴捅嗓子的…	2022年11月14日 07:59	普通用户	男	0	0	2	河北	20221114
一身菠萝味儿-	#广州番禺区疫情防控#到了16号又延迟三天，三天又三天，没完没了 ?	2022年11月14日 07:59	名人	女	1	0	9	上海	20221114
邱小皮同学	#乌鲁木齐疫情防控#我房东是新疆的，打电话给我问我能不能早点把房租打过去支持一下，封控太久没有收入来源了。 ?	2022年11月14日 07:59	普通用户	女	0	0	34	重庆	20221114
胖虎不胖wing	#石家庄疫情防控#石家庄高风险600处，每天无症状500多例，师大学生前几天全校400多辆大巴转移到方舱，当然还有别的学校，且远远不止，但是每天新增1，2，或者0，前段时间都无奈了#河北师范大学通报学生坠楼身亡事件# ?	2022年11月14日 07:59	普通用户	女	0	0	18	河北	20221114
wuli咧咧咧	#石家庄疫情防控#6 ?	2022年11月14日 07:59	普通用户	女	0	0	2	其他	20221114
__DeadlyNightshade	#乌鲁木齐疫情防控#天快亮了 词条马上就要见光死了 ?	2022年11月14日 07:59	普通用户	男	0	6	32	新疆	20221114
用户7541941645	#石家庄疫情防控#解封了，我毕业了... ?	2022年11月14日 07:59	普通用户	女	0	0	0	其他	20221114
JunZeMm	#广州海珠区疫情防控#番禺又加了3天 ?	2022年11月14日 07:59	普通用户	女	0	9	1	江西	20221114
中国移动内蒙古公司	#萌小移说早安# 移动人“疫”无反顾，逆行坚守，全力做好疫情防控通信信息服务保障！ ?	2022年11月14日 08:00	企业	男	3	4	6	内蒙古	20221114
张先频道	美国CPI拐头，美元指数高位回落，国内疫情防控政策调整预期，共振之下对市场情绪形成的利多提振，是近两日盘面驱动的主要逻辑。隔夜外盘走势来看，原油及有色大宗板块延续强势。操作层面上讲，情绪化严重的氛围下，谨慎追多。部分品种期货盘面已大幅升水，注意回调风险！#期货# ?	2022年11月14日 08:59	名人	男	0	0	1	湖北	20221114
Jerome_ovo	#石家庄疫情防控#…….什么时候能好啊 ?	2022年11月14日 08:59	普通用户	女	0	0	0	江苏	20221114
花生收割机yei	#石家庄疫情防控#现在是 怎么都难 ?	2022年11月14日 08:59	普通用户	女	0	0	0	河北	20221114
a噶玛彭措	???????? 健康?????????????????????????????? ???????????????????????????????????????????? ??????????????????????????????????????????? ??????????????????????????????????????????????????????????????????????????????????????????健康是人生的第一财富，健康是过好幸福生活的第一步。身体健康，才能得到一切。所以做好疫情防控是你我的责任和担当！	2022年11月14日 08:59	普通用户	男	0	0	1	北京	20221114
xq49275	#广州海珠区疫情防控#花了点时间看了下海珠通告，其实挺好懂的。1、?解封的区域，交通可走+24h；2、没解封区域，维持现状。估计大家太急躁了，没有认真读一读吧 ?	2022年11月14日 08:59	普通用户	女	0	19	123	其他	20221114
另一个名字叫江薏	#乌鲁木齐疫情防控#我要上学啊！！！！！谁来管一管?的 ?	2022年11月14日 08:59	普通用户	男	0	2	8	其他	20221114
猫扑不到鱼51258	#乌鲁木齐疫情防控##乌鲁木齐疫情防控#还没挣够啊领导还没挣够啊领导还没挣够啊领导还没挣够啊领导还没挣够啊领导还没挣够啊领导还没挣够啊领导还没挣够啊领导还没挣够啊领导还没挣够啊领导还没挣够啊领导还没挣够啊领导还没挣够啊领导 ?	2022年11月14日 08:59	普通用户	男	0	0	1	其他	20221114
Mo一yung丶Red	#石家庄疫情防控#热搜又第一了，赶紧关注一下吧 ?	2022年11月14日 08:59	普通用户	男	0	0	2	河北	20221114
天府新生活	龙泉大面世茂城二期30栋有一个?，社区已经在招募闭环管理志愿者了#成都疫情##成都疫情防控# ?	2022年11月14日 08:59	普通用户	男	1	8	2	四川	20221114
佳女宛	#石家庄疫情防控#昨天还在想放假了咋回庄里，结果今天一起来精准防控了 ?	2022年11月14日 08:59	普通用户	女	0	0	0	河北	20221114
期海圣手	早上好各位，美国CPI拐头，美元指数高位回落，国内疫情防控政策调整预期，共振之下对市场情绪形成的利多提振，是近两日盘面驱动的主要逻辑。隔夜外盘走势来看，原油及有色大宗板块延续强势。操作层面上讲，情绪化严重的氛围下，谨慎追多。部分品种期货盘面已大幅升水，注意回调风险！ ?	2022年11月14日 08:59	名人	男	0	0	0	上海	20221114
87小记	#石家庄疫情防控#保护好自己? ?	2022年11月14日 08:59	普通用户	女	0	0	0	上海	20221114
qpzm5678	#青岛疫情##疫情防控##疫情# 课代表在这，截至11月13日24时: ?	2022年11月14日 08:59	普通用户	男	0	1	7	山东	20221114
只只想要暴富	#官方回应河北师范大学疫情防控情况#现在的官方，呵呵 ?	2022年11月14日 08:59	普通用户	女	0	0	1	其他	20221114
芝士红茶奶_	#石家庄疫情防控#这是ro为10几的病毒，除非我们永远封闭，不然无论怎么样，结局都是管不住。 ?	2022年11月14日 08:59	普通用户	男	0	0	6	江苏	20221114
_三好女人_	#石家庄疫情防控#愿家人朋友平安 安康 现在这情况不求快乐了 只求能健健康康平平安安 ?	2022年11月14日 08:59	普通用户	女	0	0	0	其他	20221114
Musigny_danny	#广州番禺区疫情防控#赶紧好起来吧，我还想去实习，别又给整黄了? ?	2022年11月14日 08:59	普通用户	女	0	2	2	江苏	20221114
河西阿兰德龙	#石家庄疫情防控#热搜第一？？？ ?	2022年11月14日 08:59	普通用户	男	0	0	2	北京	20221114
杨依依的小站	#石家庄疫情防控#也许本来就没那么严重呢，是之前太严了 ?	2022年11月14日 08:59	普通用户	女	0	2	4	广东	20221114
勇敢的翠宝	疫情防控进入攻城拔寨关键期，坚持就是胜利，请坚定信心、保持耐心，继续理解、支持、配合落实核酸采样、流调排查等防控工作。 ?	2022年11月14日 08:59	普通用户	女	0	0	0	新疆	20221114
Gigi懵智2003	#石家庄疫情防控#评论里一堆说上呼吸道感染，没错，发烧烧到39是℃也是上呼吸道感染， ?	2022年11月14日 08:59	普通用户	男	0	0	0	河北	20221114
笨鸟想卷单	#石家庄疫情防控#厉害，刚刚才是热搜第二 ?	2022年11月14日 08:59	普通用户	女	0	0	0	山东	20221114
Q小西L	#石家庄疫情防控#为什么新增这么多解封了？？？一觉醒了我家被偷了 ?	2022年11月14日 08:59	普通用户	女	0	2	5	海外	20221114
用户7494644925	#乌鲁木齐疫情防控#删帖全家人不得好死 ?	2022年11月14日 08:59	普通用户	男	0	0	0	其他	20221114
Yee_1113	#石家庄疫情防控# 学校封宿舍了… ?	2022年11月14日 08:59	普通用户	女	0	6	1	其他	20221114
杳杳511	#乌鲁木齐疫情防控# 气死啦 ?	2022年11月14日 08:59	普通用户	女	0	0	1	新疆	20221114
鱼丸香子记	疫情防控了什么？#新乡疫情# 你要是干不了就格温 ?	2022年11月14日 08:59	普通用户	女	0	0	0	其他	20221114
迷思ss	疫情防控，周一在家休息，第一次陪两小只在家上网课～ ?	2022年11月14日 08:59	普通用户	女	0	0	0	河南	20221114
莲子豆豆	国家卫健委副主任雷海潮12日表示，各地已经成立了整治“层层加码”工作专班。今后工作当中，要进一步保证优化疫情防控二十条举措能够原原本本、不折不扣地得到贯彻和执行落实。 ?	2022年11月14日 08:59	名人	男	0	0	0	湖北	20221114
荆楚公子	#广州海珠区疫情防控#【同一个广州，为何天河享受优厚待遇？】天河酒吧居然还营业？还能继续堂食？为何天河就不用管控？而番禺已经管控、禁止堂食一星期了，这太不公平了。昨晚朋友给我发了几张在酒吧门口偶遇豪车的照片，我才知道原来紧挨着海珠的天河在疫情爆发以来，就一直能堂食，所有的娱乐场所都能继续开业，而番禺已经被管控一星期，禁止堂食已经20天了。番禺和天河的疫情都差不多，但是我发现番禺那些当官的真的怕的要死，害怕乌纱帽不保吗？今天是上次发管控通告的的最后一天了，新20条发布之后，我看你番禺还敢不敢继续管控？（网友分享）#广州番禺区疫情防控#	2022年11月14日 09:00	名人	女	3	3	8	湖北	20221114
北京全搜罗	#石家庄疫情防控#【#河北昨日新增本土确诊5例无症状684例#】11月13日0—24时，河北省新增新型冠状病毒肺炎确诊病例5例，其中石家庄市3例、沧州市2例；新增无症状感染者684例，其中石家庄市541例、秦皇岛市58例、廊坊市25例、张家口市16例、邯郸市16例、沧州市9例、保定市8例、衡水市5例、邢台市3例、容城县2例、承德市1例。无症状感染者解除医学观察4例。（央视新闻客户端）2北京	2022年11月14日 09:00	名人	男	414	123	510	北京	20221114
1mo0901	#石家庄疫情防控#生死有命富贵在天 ?	2022年11月14日 10:59	普通用户	女	0	0	6	黑龙江	20221114
姜小宝805256681	疫情防控路上，志愿者陌生而熟悉的身影，刻画着城市坚挺的样子，他们为居民配送各类生活物资，用行动传递真情，传播正能量！ ?心中有炙热，肩上有重责。 ???	2022年11月14日 10:59	普通用户	男	0	0	0	其他	20221114
皮卡丘泷·摆烂版	#石家庄疫情防控#我看你真是疯了 ?	2022年11月14日 10:59	名人	女	0	0	3	河北	20221114
麦麦提202211	近期国内多个城市暴发疫情，疫情防控形势十分严峻，目前正值暑假期间，广大市民出行时需提前查询目的地风险等级，避免前往或者途径中高风险地区。 ?	2022年11月14日 10:59	普通用户	男	0	0	0	新疆	20221114
卢裕华	船的力量在帆上，人的力量在心上。疫情面前没有旁观者，疫情防控没有局外人，我们不但要冲在前、干在前，更要传递热情和温暖，为战疫加油，为战疫喝彩，为战疫呐喊，织密心理防护网，筑牢思想隔离墙，传播向上向善正能量。 ?	2022年11月14日 10:59	普通用户	男	0	0	0	其他	20221114
BAOBO256	#北京疫情防控##石家庄疫情防控# 首先要实事求是，其次要与时俱进，尤其是要实事求是。 ?	2022年11月14日 10:59	普通用户	男	0	0	6	山西	20221114
葡萄味的仓鼠	#乌鲁木齐疫情防控#能不能行了 ?	2022年11月14日 10:59	普通用户	女	0	0	0	其他	20221114
Aaaayip	#广州番禺区疫情防控#在市桥就没停止过上班天选打工人 ?	2022年11月14日 10:59	普通用户	女	0	7	1	其他	20221114
花语飞丝	#广州交通快讯# 根据《越秀区关于调整部分区域管控措施的通报》，为配合做好越秀区新冠肺炎疫情防控工作，11月14日即时起临时调整矿泉街等区域公交线路、站点服务，具体调整措施如下： 一、临时撤销站点：明泉街总站、北站社区站、华泉社区站、北站路站、瑶池西街口站、前进北街站、矿泉街道办站、明泉街站、村前大街站、莲涌街站、前进大街口站、向阳大街口站、瑶台西街站、瑶华街站、瑶华街口站、机务段总站、机务大街站、机务段路口站； 二、临时取消停靠上述站点线路：公共汽车480、661路； 三、临时截短线路：公共汽车225路（截短为电视塔站至广州大桥北（五羊邨）站）； 四、暂停运营线路：公共汽车740、商务专线3路。 广州市交通运输局提醒广大市民密切留意疫情动态及公交调整信息，合理安排好出行，戴好口罩，主动出示健康码，配合测温。涉及相关重点区域和场所的人员，请就近前往核酸检测点进行核酸检测，做好个人防护，避…	2022年11月14日 10:59	名人	女	0	0	0	广东	20221114
链嶅姟涓嶅彲樊	#乌鲁木齐疫情防控#烂到家了 ?	2022年11月14日 10:59	普通用户	男	0	0	0	其他	20221114
Lbo26108019	#北京疫情防控#朝阳核酸那队排的吓得我每次都紧急打车滚回顺义做??? ?	2022年11月14日 10:59	普通用户	男	0	0	2	北京	20221114
姜小宝805256681	一场疫情考验着一座城，也见证着医者担当。在面临疫情的严峻形势下，疫情就是命令，时间就是生命，防控就是责任，志愿者们在疫情面前挺身而出，用实际行动在战疫情中得以展现，他们一起夙夜坚守、他们一起迎难而上、他们一起面对风风雨雨，他们坚守在抗疫一线，他们像一颗颗平凡的螺丝钉，勇于承担各项任务，在关键时刻豁得出、顶得上、扛得住，在不同的岗位上展现责任与担当！	2022年11月14日 10:59	普通用户	男	0	0	0	其他	20221114
初晨爱生活	#乌鲁木齐疫情防控#要是疫情能降的这么快就好了呀 ?	2022年11月14日 10:59	普通用户	男	0	0	1	其他	20221114
暮雨之奔跑少年	我分享了【人民日报仲音：坚决打赢常态化疫情防控攻坚战】, 快来看吧！ | O人民日报仲音：坚决打赢常态化疫情防控攻坚战 ?	2022年11月14日 10:59	普通用户	男	0	0	0	陕西	20221114
白鸟故迟留_	#石家庄疫情防控#其实如果一定要放开的话，社会面清零与否都不重要了。因为即使清零也会隔不了几天就爆发新的一轮，在放开的环境下十几例和几百例并没有区别，最多差两天但往后很长一段时间都是放开的状态， 所以这两天可以忽略不计了。一旦放开感染者只会成千上万，到时候看现在的几百例都觉得不是事儿了。希望大家身体健康吧	2022年11月14日 10:59	名人	女	0	0	5	天津	20221114
WayiiiRan	#石家庄疫情防控#应该过不了几天其他城市也会放开吧?但还是石家庄是第一炮......试验品了 ?	2022年11月14日 10:59	普通用户	女	0	2	6	其他	20221114
丶见笑了	#乌鲁木齐疫情防控#乌鲁木齐顶起来啊 ?	2022年11月14日 10:59	普通用户	男	0	0	0	新疆	20221114
软水妹儿	#石家庄疫情防控#你要不看看你在干什么 ?	2022年11月14日 10:59	普通用户	女	0	0	0	河北	20221114
巴巴妈妈0825	#乌鲁木齐疫情防控#社区想让进来什么物资就是什么物资 便宜的水果不能买 非得买贵的 蔬菜也很贵 ?	2022年11月14日 10:59	普通用户	女	0	0	0	新疆	20221114
超想攒钱去看线下	#秦皇岛疫情防控#看到小岛新增58例，虽然放开了，但还是建议大家出门戴好口罩，不聚集，不扎堆，最好保持一米距离，勤洗手，多通风，约饭逛街什么的，还是稍微往后推一推吧，还是安全最重要 ?	2022年11月14日 10:59	普通用户	女	0	4	13	其他	20221114
一朵蓝岸花	#石家庄疫情防控# ?	2022年11月14日 10:59	普通用户	女	0	0	0	河北	20221114
初夏奶泡蓝	#石家庄疫情防控#是整个河北都放开了啊？还是只有河北的几个市放开了啊？ ?	2022年11月14日 10:59	名人	女	0	4	6	甘肃	20221114
王小喵_2023	疫情防控指挥部连续18天给我发信息打电话，提醒我做核酸。感想：大数据时代是节省了人力。燃气公司给我发短信提醒我报警器处于断电状态。嗯，确实如此，故意的。 ?	2022年11月14日 10:59	普通用户	女	0	0	0	其他	20221114
姜小宝805256681	疫情之下， 那些不同岗位，不同年龄，不同经历的普通人用他们的善良和担当，筑起了疫情防控的坚强堡垒，为人们传递着温暖的正能量。 ?	2022年11月14日 10:59	普通用户	男	0	0	0	其他	20221114
左轮庸医夏尔酱	#石家庄疫情防控##疫情防控##广州疫情##西安疫情# 剿匪的胆子我们没有，但是，借剿匪的名义敛财的胆子不仅有，而且还很大，果然太阳底下没有新鲜事 ?	2022年11月14日 10:59	普通用户	男	0	0	0	山东	20221114
羽是鸿毛	#北京疫情防控#大家到底有没有提前收到通知？？？我甜蜜的早上出门通勤到公司后才意识到不对劲 ?	2022年11月14日 10:59	普通用户	男	0	0	0	河北	20221114
大起子先生	#石家庄疫情防控#谢谢关心??不如先治治自己的核酸脑 ?	2022年11月14日 10:59	中高级达人	男	0	9	18	河北	20221114
姜小宝805256681	防疫是一场持久战，奋战在疫情防控工作前线的工作人员发挥了先锋模范作用。我们需要积极配合工作人员，增强防控意识，不传谣、不信谣，在家增强锻炼、勤洗手、常通风、调整好心态，吸收正能量、输出正能量。 ?	2022年11月14日 10:59	普通用户	男	0	0	0	其他	20221114
捞星星的杰布	#石家庄疫情防控#猝不及防就躺了好大的惊喜 ?	2022年11月14日 10:59	普通用户	男	0	0	5	其他	20221114
萍乡上栗发布微博	抗疫一线显担当 巾帼英姿别样红 上栗县各级妇联组织开展疫情防控工作近期，为全面落实上栗县疫情防控的部署要求，快速有效遏制疫情，全力打好抗击疫情攻坚战，县妇联以党建为引领，发挥“妇”字特色、立足“联”字优势，组织各级妇联干部、执委、巾帼志愿者、村妇女小组长积极参与扫码登记、核酸检测、秩序维护、卡口值守等工作，严管控、细排查、强服务，以实而又实、细而又细的工作措施，用实际行动诠释了“巾帼不让须眉”的责任与担当，助力疫情防控工作。在桐木镇崇德村核酸采样点，村妇联干部们共同维护着现场秩序，细心引导群众使用赣通码，督促群众做好自身防控措施。在上栗镇新民村，妇联巾帼服务队积极入户宣传疫情防控知识，引导居民朋友坚定信心决心、消除恐慌心理，而在上栗镇新建村芦基坡疫情防控卡点，妇联干部们协助交警对过往车辆进行引导分流、核酸查询、情况询问、劝返劝阻等工作，这些都是县妇联下沉一线、逆向而行的抗疫缩影。“疫情发…	2022年11月14日 10:59	企业	男	0	0	0	江西	20221114
株洲九龙男科	【重要通知】自11月15日起，株洲九龙医院全面恢复门诊诊疗服务！为保障您及您家人的健康和安全，根据株洲市疫情防控相关要求，现将就诊须知告知如下！O【重要通知】自11月15日起，我院全面恢复门诊诊疗服务！#株洲九龙医院# #株洲九龙男科医院# ?	2022年11月14日 11:00	企业	男	0	0	0	湖南	20221114
小仙女儿想养只狗	疫情当前，防控就是责任，在这场没有硝烟的战斗里，那一个个最可爱的身影，扛起责任担当，日夜奋战在各条战线、各个岗位，用爱心传递温度与正能量。相信通过每个人的努力，一定会尽早恢复。日夜奋战的各个岗位的你们辛苦了！ 加油加油加油 。 ?	2022年11月14日 11:00	普通用户	女	0	0	0	新疆	20221114
Wind万得	【利好频现、成交翻倍，A股“跨年行情”或拉开序幕】多个利好刺激市场，包括三个主要催化因素：海外通胀数据放缓、国内疫情防控政策调整、房地产企业债券融资加快。业内人士认为，接下来A股将全面展开跨年行情，伴随着人民币汇率回升，A股上涨幅度有可能超出预期，地产产业链以及消费板块有望领涨大盘。O网页链接（第一财经）	2022年11月14日 11:00	企业	男	1	0	4	上海	20221114
通拉嘎	#内蒙古疫情速报# 【呼和浩特市现有本土阳性感染者11378例】新华网呼和浩特11月13日电（记者魏婧宇）记者从11月13日召开的内蒙古自治区呼和浩特市新冠肺炎疫情防控工作新闻发布会上获悉，11月12日0时至24时，呼和浩特市新增本土新冠肺炎确诊病例101例（含2例无症状感染者转确诊），新增本土无症状感染者1177例。新增感染者中，1203例从隔离管控人员中检出。本土确诊病例治愈出院13例，解除医学观察本土无症状感染者519例。#内蒙古故事# 截至11月12日24时，呼和浩特市现有本土确诊病例1221例、本土无症状感染者10157例。11月13日，呼和浩特市新增高风险小区2个、高风险楼栋197个，1个高风险楼栋降为低风险区。	2022年11月14日 11:58	名人	男	1	1	2	内蒙古	20221114
笑发财苏苏了	#石家庄疫情防控#坐标石家庄，已经不查核酸了，吃好喝好，增强自身免疫力吧 ?	2022年11月14日 11:58	名人	女	0	1	16	河北	20221114
haofan11	#北京疫情防控#疫情危急！恳请各位领导及专家严格执行严防严控政策，开启全市范围的居家办公及公共场所封闭政策，才能尽快取得本轮抗疫的全面胜利 ?	2022年11月14日 11:58	普通用户	男	0	2	0	其他	20221114
这几天喜欢尼克	#石家庄疫情防控#我庄加油，希望是打响第一枪的城市而不是第一个沦陷的城市 ?	2022年11月14日 11:58	普通用户	女	0	2	15	江苏	20221114
溪上浮木s	#乌鲁木齐疫情防控#明天给爷解封，你不要不识好歹一百天我受够了??? 2乌鲁木齐 ?	2022年11月14日 11:59	普通用户	女	0	4	22	新疆	20221114
风清日夏	#石家庄疫情防控#放图 ?	2022年11月14日 11:59	普通用户	女	0	2	5	安徽	20221114
萧武是军盲	#石家庄疫情防控#之前就听说，河北多个地区疫情实际情况远比公开的数据严重，只是一直不通报。现在开始进入加速期了。山西的情况也差不多，实际情况比之前的数据要严重不少，不少县市都处于封控状态，村里的进出道路也封了。 这两个护城河现在都开始加速，但现在还不算太严重。如果真如石家庄一些人传言说的那样，取消常态化核酸，可能会增长更快。上周五二十条发布之后，各地的反应不太一样。已经民穷财尽的地方开始放松，有些仍然自己还有余力的地方，还在努力往下压，都很难。	2022年11月14日 11:59	名人	男	6	9	25	上海	20221114
同豸之声	#石家庄疫情防控#这图不错，挺写实的。 ?	2022年11月14日 11:59	普通用户	男	2	0	0	其他	20221114
河南圆方物业	圆方物业动态 | 情系一线 暖心慰问11月11日上午，在圆方集团党委书记、总裁薛荣的带领下，物业公司党委书记、总经理汤平花，党委副书记赵胜利等领导一行驱车前往物业新郑服务区项目部慰问防疫一线人员，并为他们送去组织的关怀和生活物资。薛荣与大家进行亲切交谈，对大家在项目上的辛苦付出表示感谢，对大家特别能战斗、特别能吃苦、特别能奉献的精神予以肯定和赞扬。她强调，大家在做好疫情防控工作的同时，仍要加强自身防护，并鼓励大家要保持良好的心态，齐心协力，众志成城，为打赢疫情防控攻坚战做出积极贡献。汤平花勉励大家继续保持工作干劲，发扬顽强拼搏的奋斗精神，全力以赴筑牢疫情防控安全防线。同时，并嘱咐大家，一定要做好个人防护，初冬时节，天气渐冷，注意保暖，如有困难，及时联系，公司将予以协调解决。病毒无情， 圆方有爱。圆方抗疫勇士们以言行点亮城市温暖，以责任担当展现勇毅果敢，他们宛如夜晚闪耀的星空，默默守护。	2022年11月14日 11:59	企业	女	0	0	0	其他	20221114
战哥家小朋友的奶膘	『《关于进一步优化新冠肺炎疫情防控措施 科学精准做好防控工作的通知》解读问答』O《关于进一步优化新冠肺炎疫情防控措施 科学精准做好防控工作的通知》解读问答 ?	2022年11月14日 11:59	普通用户	女	0	0	0	其他	20221114
甜妹小y	#石家庄疫情防控#放开真没什么可怕的 问就是人在加拿大一年全民摆烂 没阳过很简单 就是非必要上学买东西之外从不出门 不堂食 必要出门必带口罩 ?	2022年11月14日 11:59	普通用户	女	0	6	20	其他	20221114
离笙_yogurt	#石家庄疫情防控#我想到了英国脱欧，脱欧以前大家群情激昂，只有脱欧了我们大英帝国才能重铸荣光。然后真的脱了，至今仍是一地鸡毛，民众又开始后悔……总结一下就是贱。开弓没有回头箭，自求多福吧，小作文什么没用的啦，多囤点药，多烧香吧 ?	2022年11月14日 11:59	普通用户	女	0	0	0	其他	20221114
用户7340661866	全省新冠肺炎疫情防控工作会议在兰州召开，任振鹤出席并讲话 O网页链接 ?	2022年11月14日 11:59	普通用户	女	0	0	0	甘肃	20221114
期货量化艺术家	#石家庄疫情防控#石家庄顶着日新增几百+放开了 ?	2022年11月14日 11:59	普通用户	男	3	2	8	广东	20221114
#NAME?	#石家庄疫情防控#感觉大部分人都是封了又骂，放开又害怕，我希望放松政策但是不要全部放开 ?	2022年11月14日 11:59	普通用户	女	0	4	9	甘肃	20221114
廿饕	#乌鲁木齐疫情防控#upup，吊你地滴人老眉，又跌落来 ?	2022年11月14日 11:59	普通用户	女	0	0	7	广东	20221114
源媛圆园元	#乌鲁木齐疫情防控#长叹息以掩涕兮 ?	2022年11月14日 11:59	普通用户	女	0	0	0	其他	20221114
暴躁的小树杈子	啊，我买了盒布洛芬用来姨妈痛的。也算疫情防控监督的药品嘛? ?	2022年11月14日 11:59	普通用户	女	0	0	0	其他	20221114
蓝波球模式开启	#北京疫情防控# 朝阳一边要求24小时核酸一边把非小区核酸点几乎都撤了 我能问下到底是想让人做核酸还是不想啊？？ ?	2022年11月14日 11:59	普通用户	女	1	4	3	北京	20221114
张嘉瑞JeRry	#石家庄疫情防控#真好啊 快点全国实行吧 2北京·嘉德艺术中心-朱艳华绮-故宫博物院藏乾隆朝漆器展 ?	2022年11月14日 11:59	普通用户	男	0	0	0	河北	20221114
什么喝酸奶要舔盖	#石家庄疫情防控#江苏表示支持石家庄的做法 ?	2022年11月14日 11:59	普通用户	女	0	0	0	北京	20221114
K我就是我啊	#乌鲁木齐疫情防控#哪里解封了 ?	2022年11月14日 11:59	普通用户	男	0	0	0	其他	20221114
鸭梨决定多喝热水	#石家庄疫情防控#京津冀好事儿京津坏事儿冀河北人纯纯大怨种当河北人真是倒霉一辈子下辈子谁爱当谁当 ?	2022年11月14日 11:59	普通用户	女	0	25	77	重庆	20221114
是你的明M	#石家庄疫情防控#其实我很害怕，感觉身处一个重要的节点中，小破庄何德何能 ?	2022年11月14日 11:59	普通用户	女	0	3	7	河北	20221114
是你的桃子呀-	#石家庄疫情防控# 石家庄欢迎您 ?	2022年11月14日 11:59	普通用户	女	0	5	2	其他	20221114
今天也要早睡呢_	#北京疫情防控#?实在不行就居家办公??打工人的命也是命?实在不行就居家办公??打工人的命也是命?实在不行就居家办公??打工人的命也是命?实在不行就居家办公??打工人的命也是命?实在不行就居家办公??打工人的命也是命 ?	2022年11月14日 11:59	名人	女	0	11	33	北京	20221114
cassiefairyalways	关于进一步优化疫情防控服务的回复，长篇大论全是废话文学，是擅长的 ?	2022年11月14日 11:59	普通用户	女	0	7	0	其他	20221114
小鹅爱吃蛋仔	#石家庄疫情防控#既然大面积复工复课了快递小哥怎么还不出来工作 ?	2022年11月14日 11:59	普通用户	女	0	1	8	河北	20221114
喜欢吃西瓜哈哈哈哈哈	“优化疫情防控二十条”解读问答来了！ O“优化疫情防控二十条”解读问答来了！ ?	2022年11月14日 11:59	中高级达人	男	0	0	0	甘肃	20221114
思之想之	#石家庄疫情防控#放开了，孩子也不敢上学，石家庄朋友说，孩子明天要线下开课，今晚开班会，听说主题思想就是让孩子不要去，自己找理由请假。看看吧，胳膊疼，腿疼，牙疼，都是理由，让人笑不出来。 ?	2022年11月14日 11:59	名人	女	2	0	5	北京	20221114
irrational_-	#乌鲁木齐疫情防控#少她妈管我 你关一百天 你比我还疯 ?	2022年11月14日 11:59	普通用户	女	0	0	10	新疆	20221114
发疯参观指南	#石家庄疫情防控#什么时候 大家一起 ?	2022年11月14日 11:59	普通用户	女	0	1	2	江苏	20221114
莲花珂珂	#石家庄疫情防控#看不懂了 ?	2022年11月14日 11:59	普通用户	女	0	0	0	北京	20221114
盛夏白佛塔中喵	石家庄解封了#石家庄疫情防控# ?	2022年11月14日 11:59	普通用户	男	0	0	0	北京	20221114
我爱罗宾	#石家庄疫情防控#那边有国际庄突然放开了，这边大北京还因为需要24小时核酸找不到能做核酸的地方。一觉醒来，朝阳区核酸点减半，出入任何公共场所核酸时间从72小时变成24小时。这个时间公司已经没人了，都跑出去做核酸。所有政策都是稳中向好，所有老百姓都在政策里奔波劳碌。 ?	2022年11月14日 11:59	名人	男	0	0	5	辽宁	20221114
paopao__星	#乌鲁木齐疫情防控#见不得光？？只有在晚上才能见得了人？白天就上不去？就不让人看见？ ?	2022年11月14日 11:59	普通用户	女	0	0	20	新疆	20221114
伊宁市融媒体中心	#伊犁疫情防控# #“伊”起抗疫# 11月11日一大早，排如合·阿木提开始了一天的工作。配菜、送物资，在社区干一些力所能及的事情。疫情期间，伊宁市都来提巴格街道托特科瑞克社区为他就近安排了工作，解决了生计问题。“每天有100块钱的收入，离家还近，感谢社区！”排如合·阿木提高兴地对记者说。居民阿瓦古丽·阿布来提也在社区安排的公益性岗位上工作着，每个月有1000多元的收入。 疫情期间，伊宁市都来提巴格街道托特科瑞克社区通过摸排社区未就业人员情况、建立动态管理信息台账、线上线下推送就业信息等方式，打造家门口的“就业加油站”，多渠道促进辖区未就业人员再就业。 L伊宁市融媒体中心的微博视频	2022年11月14日 11:59	企业	男	0	0	1	新疆	20221114
Iqkun灬	#石家庄疫情防控#黎明就在眼前了 ?	2022年11月14日 11:59	普通用户	女	0	0	1	湖北	20221114
是大豆子没错了	#石家庄疫情防控#抵抗力弱的人怎么办 基础病的老人怎么办 小孩怎么办 ?	2022年11月14日 11:59	普通用户	女	0	0	0	河北	20221114
哈密日报	#疫情防控# 如何进一步优化新冠肺炎疫情防控措施？解读问答来了《通知》对风险人员的隔离管理期限和方式有什么优化和调整？对于风险区域的划定进行了哪些调整，出于怎样的考虑？对于外防输入措施有何优化？主要出于哪些考虑？重点突出了企业、学校、养老院、精神专科医院、福利院等场所的疫情防控，主要考虑是什么？对医疗救治、疫苗接种和药物储备等方面，有哪些要求？对整治层层加码问题提出了哪些新的要求？O如何进一步优化新冠肺炎疫情防控措施？解读问答来了	2022年11月14日 11:59	普通用户	男	0	0	0	新疆	20221114
小狗败降	#石家庄疫情防控#祝好运 ?	2022年11月14日 11:59	普通用户	女	0	0	0	其他	20221114
数字儿	币安推荐人ID：YN4TDKU5，注册币安填写可获得超多惊喜超多折扣！ 当地时间11月10日，由于美国10月份通胀回落显著提振市场人气，美股三大指数全线暴涨，均创2020年4月以来最大单日涨幅。其中，道琼斯工业指数、纳斯达克指数、标普500指数分别上涨3.70%、7.35%、5.54%，道琼斯工业指数大涨超1200点。11日，三大指数以微涨报收。 一边是美股狂飙，一边是人民币猛升。10月中下旬以来，人民币兑美元汇率数次上演单日暴涨。10月19日，猛涨；11月4日暴涨超1000个基点；11月11日，暴涨1800个基点。 单日最高涨逾1800基点，反映出人民币汇率的较强韧性。Wind数据显示，11日9:30开盘，在岸人民币对美元汇率报7.1600元，较前收盘价涨874个基点。午后，该市场汇率暴涨，截至15:30，该市场汇率报7.0981元，较前收盘价涨1493个基点，最高涨至7.0650元，…	2022年11月14日 12:00	普通用户	男	0	0	0	广西	20221114
科技银狐	#石家庄疫情防控#人就是这样，关着的时候叫得欢，打开笼子了鸦雀无声。 ?	2022年11月14日 13:59	名人	男	0	8	40	北京	20221114
M孟艳芳芳芳	#石家庄疫情防控#愿一切平安. ?	2022年11月14日 13:59	普通用户	女	0	0	0	河北	20221114
猪猪侠个人微博_	#石家庄疫情防控#真的吗? ?	2022年11月14日 13:59	普通用户	女	0	4	0	其他	20221114
一块锅包肉__	#石家庄疫情防控#马上要见证一个新时代了吗？一时间竟然有点难以置信，天天喊着要放开，现在竟然真的要结束了。。。 2青岛 ?	2022年11月14日 13:59	普通用户	男	0	1	4	浙江	20221114
jwkcnoekwmsn	#石家庄疫情防控#武汉羡慕了 ?	2022年11月14日 13:59	普通用户	女	0	0	0	其他	20221114
Nekioess	#石家庄疫情防控#牛皮 ?	2022年11月14日 13:59	中高级达人	男	0	0	3	其他	20221114
哩啦啦啦啦哩_	#韵达快递#是死了吗 说有疫情 好 静置七天够了吧？还是不给送天天说防控 防控你大爷 低风险还防控 ?	2022年11月14日 13:59	普通用户	女	0	1	0	海外	20221114
Wfy冲冲冲	#石家庄疫情防控#道理我都懂，可为什么是石家庄？？ ?	2022年11月14日 13:59	普通用户	女	0	2	0	北京	20221114
七日约A	#石家庄疫情防控#说不好的，告诉你这病毒永远不可能真正消灭，你是不是要一辈子被封控啊 ?	2022年11月14日 13:59	普通用户	女	0	1	10	辽宁	20221114
楠木青城45788	#石家庄疫情防控#其实不是说不想放开，放开当然好呀，但是现在的问题是河北的疫情状况不乐观，实话说瞒报的情况很严重，河北的其他市，县有了也不说，就是自己悄悄拉人隔离，悄悄封控。但凡慢一点，先撤一部分，等石家庄状况稍微好一点，有序地一步一步放开也不至于现在争论成这样… ?	2022年11月14日 13:59	普通用户	男	0	0	3	其他	20221114
自由引导人民	#北京疫情防控#今天的事情，制定者真是不知人间疾苦，在天上飘太久落不了地了。玩不起就别玩，大不了都摆烂 2北京·万科时代中心·十里 ?	2022年11月14日 13:59	普通用户	女	0	0	16	其他	20221114
呼和浩特身边事	【实时发布：呼和浩特市新增本土确诊病例75例 新增本土无症状感染者1061例 现有高风险区1392个】11月14日，呼和浩特召开第74场疫情防控新闻发布会，通报疫情最新情况。11月13日0时—24时，呼和浩特市新增本土确诊病例75例、新增本土无症状感染者1061例；新增感染者中，1094例从隔离管控人员中检出。本土确诊病例治愈出院10例，解除医学观察本土无症状感染者528例。11月14日，呼和浩特市81个高风险区降为低风险区，164个低风险区调整为高风险区。调整后，呼和浩特市共有高风险区1392个。#呼和浩特防控疫情第一线##内蒙古疫情速报#	2022年11月14日 13:59	名人	男	0	0	0	内蒙古	20221114
楼外蒹葭er	我在石家庄恍恍惚惚#石家庄疫情防控# ?	2022年11月14日 13:59	名人	女	0	0	1	河北	20221114
黑菠萝-	#石家庄疫情防控#要允许“gaige”责任到人严格落实 ?	2022年11月14日 13:59	普通用户	男	0	0	3	海外	20221114
恒昱生物制药	别怕！！#免疫力# 是世界上最好的医生！#HYPDRN##恒昱PDRN# 胶原蛋白肽500道尔顿小分子、高活性?肽?增强人体免疫力，平衡内外循环#石家庄疫情防控# ???	2022年11月14日 13:59	企业	男	0	0	0	其他	20221114
买午餐	#石家庄疫情防控#。。。我每天真的快被捅死了 ?	2022年11月14日 13:59	名人	女	0	3	1	河南	20221114
朝阳政务	市疫情防控指挥部视频会议召开 张淑萍主持并讲话11月13日，在收听收看省委常委会（扩大）会议暨全省疫情防控指挥部视频会议后，我市迅速召开会议，深入贯彻习近平总书记在11月10日中共中央政治局常务委员会会议上的重要讲话精神，全面落实国务院联防联控机制电视电话会议和省委常委会扩大会议精神，研究部署我市贯彻落实工作。市委书记、市人大常委会主任、市统筹推进新冠肺炎疫情防控和经济社会发展工作指挥部总指挥张淑萍主持并讲话。市领导刘朝震、张健参加。张淑萍指出，习近平总书记在中央政治局常务委员会会议上的重要讲话，为我们做好当前和今后一个时期的疫情防控工作指明了方向、提供了根本遵循。我们要完整、准确、全面贯彻习近平总书记重要讲话精神和党中央决策部署，科学精准、快速高效、不折不扣落实。进一步优化防控工作的二十条措施，坚定不移坚持人民至上、生命至上，坚定不移落实“外防输入、内防反弹”总策略，坚定不移贯彻“动态…	2022年11月14日 13:59	企业	男	1	0	0	辽宁	20221114
黄石好运	#石家庄疫情防控#国际庄牛?全国每天现在加无症状上万人?黄石还一个没有真是金身护体?不过也是时间问题?大家也要做好一天几个几十个几百个的准备?首先是不慌，轻症不要往医院跑?没有特效药，99.99%会自愈的。 2黄石 ?	2022年11月14日 13:59	名人	男	1	3	23	湖北	20221114
看着西瓜抱太阳	#石家庄疫情防控#没人保证未来会怎样 但要有试错的勇气 ?	2022年11月14日 13:59	普通用户	男	0	0	5	江苏	20221114
Rigel-Seven	#石家庄疫情防控# ?	2022年11月14日 13:59	普通用户	女	0	0	0	北京	20221114
喜多笑子O-o	#石家庄疫情防控#第一波小白鼠..这谁敢出门呀 2石家庄 ?	2022年11月14日 13:59	普通用户	女	0	2	6	辽宁	20221114
上海海骄	【派普诺资讯：川气东送管道增压工程（二期）全面完成 年输气能力提升至170亿立方米】 11月8日，随着国家石油天然气基础设施重点工程川气东送管道野三关压气站建成投产，国家管网集团川气东送管道增压工程（二期）全面完成，川气东送管道年输气能力提高至170亿立方米，进一步提升了“川气出川”通道的输送能力和长江经济带的天然气供应保障能力。11月8日，随着国家石油天然气基础设施重点工程川气东送管道野三关压气站建成投产，国家管网集团川气东送管道增压工程（二期）全面完成，川气东送管道年输气能力提高至170亿立方米，进一步提升了“川气出川”通道的输送能力和长江经济带的天然气供应保障能力。川气东送管道原设计输气能力为120亿立方米/年，此前已如期完成一期增压工程，将输气能力提升至150亿立方米/年。本次建成的川气东送管道增压工程（二期）包括扩建野三关压气站、黄梅输气站，以及新增压缩机组及配套设施等。工程建…	2022年11月14日 13:59	企业	女	0	0	0	其他	20221114
过期玫瑰员-	#石家庄疫情防控#板子不打在自己身上是不知道疼的 ?	2022年11月14日 13:59	名人	女	0	0	5	其他	20221114
小兵鼠噶555	#石家庄疫情防控#爱鼠了 ?	2022年11月14日 13:59	普通用户	男	0	0	2	海外	20221114
阾陌呀	#石家庄疫情防控#这个政策是啥情况呀？ ?	2022年11月14日 13:59	普通用户	女	0	9	6	其他	20221114
饮茶橙	#石家庄疫情防控#其实真心的，你们这种清零派比我们幸福太多了，前面几年我们想开放的都没得选择，只能居家。你们多幸福，开放与否，你们都能居家。 ?	2022年11月14日 13:59	名人	男	0	0	1	北京	20221114
辛小杭XinYH	#石家庄疫情防控#石家庄赶紧放假吧我服了。 ?	2022年11月14日 13:59	普通用户	男	0	0	1	江苏	20221114
穿催催o_	#石家庄疫情防控#真的开摆了？真6，服了石家庄了 ?	2022年11月14日 13:59	普通用户	男	0	0	0	其他	20221114
呼和浩特身边事	【实时发布：呼和浩特沿街商铺恢复开放 疫情防控这样安排】随着沿街商铺恢复营业，防疫工作也面临一些潜在风险。11月14日，呼和浩特召开第74场疫情防控新闻发布会，呼和浩特市市场监管局党组成员武永厚就如何做好沿街商铺防疫工作、控制疫情传播风险进行了回应。主要采取以下防控措施：一是强化从业人员管理。对从业人员实行闭环管理制度。经营主体对应防控要求，按照人员数量配备足量N95口罩、面屏、手套、防护服、消毒液等物资。从业人员加强个人防护，从事商品配送人员需穿防护服。所有人员均需落实每日抗原与核酸“双检测”制度，每日清晨查验抗原检测和核酸检测阴性方可上岗。在经营活动中，每完成一单业务都应进行一次手部消杀。二是强化环境管理。建立重点时段、公共区域、重点点位消杀记录。早晨、中午和晚上闭店等三个重点时段，要落实店面清洁、公共区域和重点设备全覆盖消杀制度，每日完成不少于2次的自然通风。对货架、休闲区桌椅等区…	2022年11月14日 13:59	名人	男	1	1	3	内蒙古	20221114
白_honey	#石家庄疫情防控#今天天气特别好，疫情政策也放开了。不用做核酸，出入公共场合也不看核酸证明了，进去扫个码就可以（当然要是绿码）绿码没有时间限制，自由了。那就好好工作，好好锻炼吧 ?	2022年11月14日 13:59	普通用户	女	1	17	36	河北	20221114
never_62691	#石家庄疫情防控#自己是自己健康的第一负责人，好像也没错 ?	2022年11月14日 13:59	普通用户	男	0	0	2	北京	20221114
李必达Marcus	#多地取消区域全员核酸检测# 高情商：每个人都是自己健康的“第一责任人”#石家庄疫情防控##微博新知博主# ?	2022年11月14日 13:59	名人	男	1	3	8	上海	20221114
济宁名城	【#济宁# 兖州区关于调整疫情风险等级的通告】根据国务院联防联控机制有关规定，经研判，自2022年11月14日起，解除兖州区龙桥街道怡和花园二期（除高风险区以外的其他区域）中风险区。请广大市民增强防范意识，遵守防疫规定，支持配合疫情防控工作，共同筑牢群防群控、联防联控防线。特此通告。兖州区委统筹疫情防控和经济运行工作领导小组（指挥部）办公室2022年11月13日	2022年11月14日 14:00	普通用户	男	0	0	0	山东	20221114
新浪重庆	【“20条”出台后 #多地取消区域全员核酸检测#】11月11日，国务院联防联控机制发布了《关于进一步优化新冠肺炎疫情防控措施，科学精准做好防控工作的通知》，对进一步优化防控工作提出了二十条措施（下称“20条”）。其中，没有发生疫情的地区严格按照第九版防控方案确定的范围对风险岗位、重点人员开展核酸检测，不得扩大核酸检测范围。一般不按行政区域开展全员核酸检测，只在感染来源和传播链条不清、社区传播时间较长等疫情底数不清时开展。制定规范核酸检测的具体实施办法，重申和细化有关要求，纠正“一天两检”、“一天三检”等不科学做法。据第一财经不完全统计，截至11月14日发稿时，陕西省镇坪县、福建省福州市、江西省广昌县、吉林省延吉市、安徽省合肥市及上海市等多地都已积极调整现行的防疫政策，宣布取消或暂不开展区域全员核酸检测。（来源：第一财经）	2022年11月14日 14:00	团体（机构）	男	0	3	8	重庆	20221114
重庆农村商业银行	#重庆农商行#【重庆农村商业银行筑牢金融战“疫”防线】坚守阵地，“疫”线竞速沉稳作战；坚守责任，7X24小时提供线上金融服务；坚守安全，“后”方保产保供全力以赴。践行社会责任，#重庆疫情防控#，我们在行动。 ?	2022年11月14日 14:00	企业	女	0	2	1	重庆	20221114
活在微博的我	#石家庄疫情防控#现在不封控小区，各场所允许开放，不集中做核酸，但是看不看核酸结果，各商超自己决定，（大部分地方依旧查看核酸日期，只是没有免费做的地方了）。因此给人一种类似全面放开的现象。 ?	2022年11月14日 15:58	普通用户	男	0	0	0	河北	20221114
香香菜鱼鱼	#石家庄疫情防控# 看到这条热搜第一反应是不可思议欣喜，转瞬即逝之后想到，可是我明年毕业了，我本不是个会因时间而多愁善感的人，可我一想到在这四年里，我本可以到处去全国各地游玩，可以出国欣赏国外风光，回来了之后面对面地和朋友们吹嘘我去了那里看到了什么景色。一想到这些我就好心痛，明年我就要离开这里了，在我已经麻木得接受了这一现实即将离开的时候你告诉我说，有希望了，可能在你要离开的这一年，或者是你离开的第二年，大家就可以正常地出门正常地出去玩啦。啊？那你早干嘛去了？为什么偏偏是这一年？为什么偏偏要在我要走的时候开始有了变化？但凡早一年，晚一年，我都不至于会这么失落。我该怎么接受呢，大部分人都是欣喜的，一小部分人的悲伤失落夹在中间格格不入。之后的大学生会像我们这一届以前的大学生一样，天南海北的到处游玩，而我本来也会是这样的。	2022年11月14日 15:59	普通用户	女	1	5	19	其他	20221114
MBA张琪	花都区新型冠状病毒肺炎 疫情防控指挥部 关于调整风险区域的通告 （第156号）根据疫情处置工作进展和疾控专家建议，经区新冠肺炎防控指挥部研究决定，自2022年11月14日起，以下区域调整为低风险区：#广州疫情# 一、新华街（一）新城市花园小区。（二）工业大道以南、大陵村染织厂以北、大陵村连丰厂以东、大陵河以西区域。二、新雅街云峰花园二期C15栋。三、秀全街尚品雅居1期7栋2梯。四、花城街（一）石岗安置区A7栋、A8栋。（二）雪域澜庭A2区。五、花山镇两龙村五队西五巷17号。六、花东镇圣铧实业有限公司。请广大居民继续支持配合疫情防控工作，戴口罩、勤洗手、常通风、不聚集、验核酸、打疫苗，共同维护个人和公共卫生安全。如有发热、干咳等可疑症状，及时报告社区并前往附近发热门诊就医。特此通告。广州市花都区新型冠状病毒肺炎疫情防控指挥部2022年11月14日	2022年11月14日 15:59	名人	男	0	0	2	广东	20221114
开往船底星	#北京疫情防控# ?	2022年11月14日 15:59	普通用户	女	0	0	0	黑龙江	20221114
泰勒丝最长的恋爱	#石家庄疫情防控#接广东 ?	2022年11月14日 15:59	名人	男	0	3	0	广东	20221114
睡觉了没睡醒·	#石家庄疫情防控#好羡慕???这个b广东天天做核酸 ?	2022年11月14日 15:59	普通用户	男	0	0	2	北京	20221114
笑果引力	近来广州的疫情也牵动了小果的心，希望大家都做好防控保住绿码，笑果引力也推出了双十一的活动安慰大家的小心灵。如因防疫没办法到店也可以联系小果保留名额哟#牙齿矫正# ?	2022年11月14日 15:59	企业	男	0	1	0	广东	20221114
叶西森体验卡	#北京疫情防控#一边要求持24小时核酸进大厦，一边又大面积关停社会面核酸点。明明可以直接让社畜死 还非得折腾一大圈。 ?	2022年11月14日 15:59	普通用户	女	1	12	55	北京	20221114
Alreadylost_	#石家庄疫情防控#突然不知道该说什么 ?	2022年11月14日 15:59	普通用户	男	0	1	2	浙江	20221114
这题不会嗄	#石家庄疫情防控#乌鲁木齐跟上 ?	2022年11月14日 15:59	普通用户	女	0	0	0	海外	20221114
吃超多的IRENE	#石家庄疫情防控#不知道是福还是祸。。。 ?	2022年11月14日 15:59	普通用户	女	0	3	5	其他	20221114
暴富联盟--Jasmine茉莉	#石家庄疫情防控#能不能从新疆，重庆开放这种“磨难”让我来承受就行了。 ?	2022年11月14日 15:59	普通用户	女	3	21	36	重庆	20221114
北疆频道	【呼和浩特，我可爱的家！呼和浩特人！我们一起努力！】（来源：青橙融媒）#青城有爱##呼和浩特防控疫情第一线# L北疆频道的微博视频 ?	2022年11月14日 15:59	企业	女	0	0	2	内蒙古	20221114
FengHHHHHHHHH	武汉是真冷 疫情防控还不能堂食 ?	2022年11月14日 15:59	普通用户	女	0	16	0	黑龙江	20221114
lazurite23	#北京疫情防控#先能不能有序解封不涉疫高校！！大学生也要有正常的生活！！ ?	2022年11月14日 15:59	普通用户	女	0	1	9	湖北	20221114
钮钴禄布噜小蟹	#石家庄疫情防控#大学生什么时候能不封校 ?	2022年11月14日 15:59	名人	女	0	2	5	河北	20221114
深圳好视达眼科	青少年最有效的近视防控方法是什么? 一、合理安排每日生活。 疫情期间家庭应营造良好的氛围，家长帮助孩子保持学习规律和生活节律，保证孩子作息规律、睡眠充足、体力活动适量。 1.每天保证充足的睡眠时间，小学生应达到10小时，初中生9小时，高中生8小时。 2.居家学习时，应避免形成晚睡晚起等不良习惯，以减少对生物钟的干扰。 3.家长应督促孩子保持学习规律和生活节律，多开展互动性趣味游戏，增进亲子交流。 4.儿童青少年每日协助家长做适量的家务劳动，例如打扫卫生、整理房间、洗碗、做饭等。 5.家长可安排孩子在小区内进行户外活动，开展跳绳、拍球、打羽毛球、健身操等活动。 二、眼放松。 线上学习期间，增加活动性休息时间不仅可以放松睫状肌、减缓眼疲劳，还可以减缓大脑的疲劳、提高学习效率、缓解紧张情绪。 1.连续视屏学习时间超过20-30分钟，至少活动性休息10分钟。 2.视屏学习过程中，有意识地稍用力闭…	2022年11月14日 15:59	企业	男	0	0	0	广东	20221114
浮沉繁华	核酸检测能力是疫情防控以来，我们国家最大的优势。只有加强核酸网点密度，降低人们核酸排队时间，才能保持疫情随时能被检测，没想到却这样自废武功，可叹可叹！ ?	2022年11月14日 15:59	普通用户	男	0	1	0	其他	20221114
这里没有大盘鸡	#乌鲁木齐疫情防控#压榨的快到头了 ?	2022年11月14日 15:59	普通用户	女	0	0	8	新疆	20221114
白鹿医药	#多地取消区域全员核酸检测#陕西# 截至11月14日数据，陕西省镇坪县、福建省福州市、江西省广昌县、吉林省延吉市、安徽省合肥市及上海市等多地都已积极调整现行的防疫政策，宣布取消或暂不开展区域全员核酸检测。11月11日，国务院联防联控机制发布了《关于进一步优化新冠肺炎疫情防控措施，科学精准做好防控工作的通知》，对进一步优化防控工作提出了二十条措施（下称“20条”）。其中，没有发生疫情的地区严格按照第九版防控方案确定的范围对风险岗位、重点人员开展核酸检测，不得扩大核酸检测范围。一般不按行政区域开展全员核酸检测，只在感染来源和传播链条不清、社区传播时间较长等疫情底数不清时开展。制定规范核酸检测的具体实施办法，重申和细化有关要求，纠正“一天两检”、“一天三检”等不科学做法。每个人都是自己健康的第一责任人，做好防护，积极锻炼身体，提高免疫力。 ?	2022年11月14日 15:59	企业	男	0	0	0	陕西	20221114
上海德赫口腔总部	洗牙双“11”特大优惠，11月1日开始洗牙-定期洗牙，定期检查(每年1-2次）好处是为您省下很多补牙，治牙，鑲牙，种牙的钱。温馨提示：现根据上海市卫健委要求口腔科所有医护人员及客户和陪同人员一律需要持24小时核酸检测阴性报告才能上岗及就诊！疫情防控人人有责，不便之处敬请谅解！ 在国外，洗牙是众所周知的高性价比口腔医疗项目，牙医戏言“洗牙洗掉了我们自己的生意”，原因是洗牙能够显著增进牙龈的健康，能够去除牙石菌斑这些龋齿、牙周病的“大本营”，还能够发现早期的浅龋及时治疗。牙医因此损失的收入难道不正是您省下的钱吗? 在高福利的北欧国家，除了医疗费用全民买单，每个人每年有两个半天的法定带薪假专门去洗牙。因为作为社会经理人的政府要考量如何把税收最合理地“取之于民用之于民”，洗牙是政府选定的高性价比项目之一。 天天刷牙，为什么还要洗牙? 很多人认为认真刷牙就能解决问题，其实这是错误的。刷牙再仔细，也…	2022年11月14日 15:59	企业	女	0	0	0	上海	20221114
青岛精选	从市北区台东商圈获悉，目前台东商业街临街商铺已基本开门营业，小吃街尚未开放。开业前各商铺工作人员进行店内消杀，张贴一码通和戴口罩扫码入店的提示，店员每天测量体温，并按照统一要求及时做好核酸检测等常态防控措施。#青岛疫情# ?	2022年11月14日 15:59	名人	男	1	1	2	山东	20221114
西平郡御史	#石家庄致信全体市民##石家庄疫情防控#石家庄今天可真天够热的，在热搜上就没下来，一条接着一条，这主要和网上流传得一些消息有关，据网友爆料称，石家庄所有公共场所将恢复正常营业，且不再查验核酸证明。同时，石家庄的小区也不再查验核算证明。不过，官方倒是未就此事作出回应，有细心的人发现，此前，也就是11月12日，石家庄发布了《致全体市民的一封信》，在这封信中，石家庄明确指出要全面对标对表、严格执行中央进一步优化防控工作的二十条措施全力打好打赢疫情防控歼灭战。值得一提的是，在这封信中，还提出“每个人都是自己健康的第一责任人”，被人解读为是疫情防控要由国家防控变为个人防控，实际上这句话早就有出处，并非是首次提出。而就在昨天，石家庄发布的消息显示，当天的感染人数达到了四五百。#石家庄回应网传取消全员核酸检测#	2022年11月14日 15:59	名人	男	4	2	15	青海	20221114
番禺区融媒体中心官方微博	#番禺播报#【星夜兼程 同心抗疫】福建上杭县捐赠40万元抗疫物资助力我区疫情防控 11月11日下午，一辆搭载着福建省龙岩市上杭县人民深情厚谊的援助抗疫物资运输专车抵达我区。我区在区政府会议中心举行了抗疫物资接收仪式。区委办、区民政局相关领导，区慈善会有关负责人，以及30多名抗疫支援服务先锋队成员，物资分配接收单位的代表、区慈善会、区社联会工作人员等参加仪式。 仪式上，有关领导为千里送抗疫物资的上杭县委、县政府的负责人员颁发了捐赠致谢信、捐赠证书和锦旗；区防控办、区民政局未老组、各镇街等物资接收单位代表与上杭县委、县政府代表进行物资捐赠交接。 广州疫情发生以来，牵动着全国人民的心，作为振兴老区合作的对口城市，龙岩市委市政府及上杭县委县政府时刻关注疫情发展。为支持广州市疫情防控工作，上杭县快速行动，筹集了总价值接近40万元的援粤抗疫物资，包括150箱30万个一次性使用医用口罩、20箱1000…	2022年11月14日 15:59	普通用户	男	0	0	0	广东	20221114
韩一一32568	就是，就算在河北试也到疫情稳定之后吧，现在什么情况#石家庄疫情防控# #河北疫情现状如何# #石家庄疫情防控# ?	2022年11月14日 16:00	普通用户	女	0	0	0	北京	20221114
醉美石家庄	#石家庄回应网传取消全员核酸检测# 这关于石家庄的热搜瞬间都上去了，有什么想问的在评论区问吧。#石家庄疫情防控# 2石家庄 ?	2022年11月14日 16:58	名人	女	0	9	10	河北	20221114
艺术大过天	#石家庄疫情防控#输了啊。人类输了啊。真的不甘心。不甘心啊。可是真的输了啊。 ???	2022年11月14日 16:58	普通用户	男	0	0	0	四川	20221114
今天桃子熟了嘛	【厦门市防控办】您好，根据核酸数据显示您已较长时间未做核酸。鉴于近期疫情形势较为严峻，为了您的健康，建议您收到短信后，戴好口罩，尽快再做一次核酸检测。若您已离开厦门或已参检，请忽略此信息。新政策：一些自愿 ?	2022年11月14日 16:58	普通用户	女	1	7	6	其他	20221114
荆门日报	【沙洋县关于在省外返沙人员中发现1例新冠肺炎核酸检测阳性的情况通报】2022年11月13日，沙洋县城区一便民核酸采样点在常态化核酸检测中，发现1例省外返沙新冠病毒阳性感染者。11月14日凌晨，经专家组诊断为无症状感染者。沙洋县第一时间启动应急响应，迅速有序开展疫情防控处置工作。现将该阳性感染者行程轨迹通报如下：11月12日18:36枣石高速沙洋站（高阳）出口下高速，落地核酸采样后离开（后结果为阴性）。19:00前往沙洋县李市镇新城村棉花厂家中后未外出。11月13日09:00乘坐红色电动三轮车到沙洋县李市镇新城村委会。09:34沙洋县城五一路读书郎教育科技体验店附近公厕上厕所。09:37沙洋县城堤下坡核酸采样点采集核酸。09:50沙洋县城建设街特步专卖店购物。10:17沙洋县城水塔巷欢乐全家人服装店购物。10:30沙洋县城五一路菜场旁“澎湖放心肉”肉店外停留。10:35返回沙洋县城建设街特…	2022年11月14日 16:58	普通用户	男	0	0	0	湖北	20221114
一路向阳AB	个人行迹和身体状况虽然属于个人隐私，但是在疫情防控期间，确诊病例、疑似病例隐瞒这些信息，都会影响对病毒传播渠道的跟踪和了解，对他人包括自己亲友的健康，以及社会安全，都可能构成威胁。因此，每个公民都应当按照疫情防控的要求，依法如实报告旅居史、不适症状等情况，并履行居家隔离、医学观察等法定义务，自觉参与到疫情防控工作中。	2022年11月14日 16:58	普通用户	女	0	0	0	其他	20221114
自由之瑪	【#石家庄回应是否取消全员核酸检测#】#石家庄疫情防控# 11月13日，有网友在网上爆料称，石家庄疑似不再于公共场合查验核酸证明，记者从石家庄疫情防控咨询电话工作人员处了解到，目前石家庄确实不要求全员强制核酸检测，只对重点人群及重点工作岗位施行核酸检测。 其主要依据国家日前发布的《进一步优化疫情防控20条措施》的第6条，即没有发生疫情的地区严格按照第九版防控方案确定的范围对风险岗位、重点人员开展核酸检测，不得扩大核酸检测范围。 一般不按行政区域开展全员核酸检测，只在感染来源和传播链条不清、社区传播时间较长等疫情底数不清时开展。制定规范核酸检测的具体实施办法，重申和细化有关要求，纠正“一天两检”、“一天三检”等不科学做法。#石家庄回应网传取消全员核酸检测。 O石家庄取消全员核酸检测？官方回应来了	2022年11月14日 16:58	名人	男	0	0	3	青海	20221114
口腔溃疡离开地球	#北京疫情防控#我的建议是给老百京人一条生路又取消核酸点儿又要24h核酸好像那个nt ?	2022年11月14日 16:58	普通用户	女	0	4	20	北京	20221114
没有动漫歌单	#石家庄致信全体市民##河北师范大学疫情##石家庄疫情防控##官方回应河北师范大学疫情防控情况# 别回信了 看看河北师大吧 都9000多例了 大学生上学不是为了服从安排还得阳性了的请把大学生当人看谢谢 ?	2022年11月14日 16:58	普通用户	女	0	0	0	天津	20221114
GEMINI-Z	#广州疫情##广州疫情防控# 此情此景，请有关部门看看。这就是突然缩减核酸点，缩短核酸时间，可写字楼、住宅区依然要求24小时核酸结果造成的大量人员聚集@健康广州 LGEMINI-Z的微博视频 ?	2022年11月14日 16:58	普通用户	女	0	2	6	广东	20221114
向往发展	未参加核酸采样却查到检测结果？官方通报：违规操作，4人被处理 2022-11-14 14:25 来源: 看看新闻Knews“集宁发布”微信公众号消息，内蒙古乌兰察布市集宁区通报，11月13日，有市民举报其家属在没有参加核酸采样的情况下，却查询到了核酸检测结果。针对该问题，集宁区新冠肺炎疫情防控工作指挥部迅速进行调查核实。经查，......该问题性质恶劣，对集宁区的疫情防控工作造成一定负面影响。点位长陈某作为采样点负责人，工作不实不细，对采样工作没有进行严格监督把关，负有领导责任，按照管理权限，区住保中心给予陈某警告处理。葛某某、张某某、张某工作不负责任、弄虚作假，虎山街道办事处给予葛某某、张某某开除处理，区就业服务中心给予张某辞退处理。 O网页链接	2022年11月14日 16:58	普通用户	男	0	0	0	江苏	20221114
_刺杀案玫瑰	#多地取消区域全员核酸检测#‖#石家庄疫情防控# 大家平平安安就好 ?	2022年11月14日 16:58	普通用户	女	0	0	1	江西	20221114
FM972青海交通音乐广播	#疫情防控##青海##战疫进行时# 【战疫进行时】小姑娘和200个蔬菜包的故事O【战疫进行时】小姑娘和200个蔬菜包的故事 封控区居民的蔬菜包到了，一个瘦小的身影在一趟又一趟紧张地跑着，她叫陈娟，是西宁市城东区人民检察院的一名干警，接到工作任务后，陈娟与其他5名女干警共同赶赴封控区专班，每人分配一栋楼，负责配送物资、清运垃圾、解决群众日常需求的工作。 能多拿几个就多拿几个，扛着、拽着、拉着……一趟趟又一趟，体重不到80斤的陈娟，完成了配送200个蔬菜包的任务，晃晃腰杆，擦擦汗，防护服下的衣服早已被汗水浸湿。 陈娟负责的楼栋内有一位居民生病需要就医，陈娟立即将情况反映至社区，第一时间安排核酸检测、联系120等，在她的协调下，居民在最短时间内顺利就医。 面对疫情防控严峻形势，城东区人民检察院党组带领全体干警集体下沉，第一时间组成核酸检测志愿服务队，9名干警下沉联点社区，协助开展核酸检测，11…	2022年11月14日 16:58	普通用户	男	0	1	3	青海	20221114
meng芽芽儿	疫情期间，广大党员干部迅速行动，充分发挥党组织带头作用和党员先锋模范作用，积极发动居民志愿者、网格员、爱心企业等社会各界人士参与疫情防控工作，组织捐款捐物，为疫情期间居民的正常生活提供基本保障，极大增强了我们打赢这场战争的信心和决心。在这场突如其来的疫情面前，千千万万的普通人化身防疫战士，共同守卫我们的家园，让陷入恐慌的群众有了主心骨，让陷入沉默的城市有了顶梁柱。防疫工作的胜利离不开社区工作者的无私奉献，更离不开广大群众的支持和理解，让我们积极响应号召，相信党中央的坚强领导，相信工作人员的专业和付出，在自身能力范围内为抗击疫情贡献自己的力量，只要我们上下一心，再寒冷的冬天也会过去，阴霾终会被驱散，我们终会迎来一片艳阳。	2022年11月14日 16:59	普通用户	女	0	0	0	其他	20221114
過關打小怪獸	#北京第413场疫情防控新闻发布会#高校学生接遣返回家网课?L北京头条的微博视频 ?	2022年11月14日 16:59	普通用户	女	0	0	6	海外	20221114
liiix614	#北京疫情防控# 今天有多痛苦，核酸点排大队，前面还有不戴口罩抽烟的两位gentlemen 2北京·工人体育场东路小区 ?	2022年11月14日 16:59	普通用户	女	0	7	1	北京	20221114
扛大刀的咸阳游侠	#石家庄疫情防控#与此同时 ?	2022年11月14日 16:59	中高级达人	女	0	14	30	四川	20221114
是你的小柴_	#石家庄疫情防控# 石家庄开始落实了诶感觉距离全开放也不远了 我的美好生活要回来了 ?	2022年11月14日 16:59	名人	女	0	8	5	北京	20221114
叹三千	#石家庄疫情防控#高风险地区，问社区从什么时候开始计算，到什么时候结束，什么时候核酸。。。一问三不知，再问等通知 ?	2022年11月14日 16:59	普通用户	女	0	0	0	河北	20221114
阿宅很淡定	#北京疫情防控#既然关了一部分核酸点 为什么我们就不能摆烂呢 一层又一层 真是无语 这么冷的天气 排着长长的队伍 还得怎么配合政府才可以 ?	2022年11月14日 16:59	中高级达人	女	0	0	2	北京	20221114
花花Peony	#石家庄疫情防控#希望石家庄的朋友们健康平安！ ??? ?	2022年11月14日 16:59	普通用户	女	0	0	0	北京	20221114
想做勇敢的姑娘	#石家庄疫情防控#都在狂欢放开嘛，只有我担心自己的小命瑟瑟发抖 ?	2022年11月14日 16:59	普通用户	女	0	2	3	上海	20221114
Yimee_	#石家庄疫情防控#不懂大家为什么说石家庄，我感觉石家庄这次各方面做的非常好，唯一美中不足就是我在石家庄 ?	2022年11月14日 16:59	初级达人	女	0	0	3	河北	20221114
搞钱养修狗	#石家庄疫情防控#小区给发了药其他的还需要备点啥 ?	2022年11月14日 16:59	普通用户	女	0	22	1	河北	20221114
咖喱JL614	厦门呢什么时候会放开，我好羡慕别的城市！想想明天那么多标本更羡慕了#疫情防控# ?	2022年11月14日 16:59	普通用户	女	0	0	2	福建	20221114
一只平凡的无聊猿	新冠在美国致死100多万人，美国最大丧葬公司业绩股价翻倍，股价新高。国内福寿园在疫情防控20条出来后也是暴涨，这个股可能会新高，但是我一直看着它，没买是因为良心上过不去。 ?	2022年11月14日 16:59	普通用户	男	0	0	3	海外	20221114
青城观察	【实时发布：呼和浩特为什么密接人员必须转运隔离】11月14日，呼和浩特召开第74场疫情防控新闻发布会，针对部分密切接触者认为自己长期居家、从未与外界接触，对密切接触者的判定标准持有疑问，呼和浩特经济技术开发区党政办公室主任兰军做出说明：按照（国家）《新型冠状病毒肺炎防控方案（第九版）》要求，对密切接触者进行判定。因同楼道存在阳性人员，同乘电梯、共用步梯可能导致气溶胶感染，增加邻居间的感染风险。特别是，呼和浩特市此轮本土疫情由奥密克戎BF.7变异毒株引发，其特点是传播快、扩散快、隐匿传播能力极强，决不能掉以轻心。因此，及时把判定为密接的人员或者感染风险高的人员，转运到集中隔离场所非常必要。一是可规范健康监测和核酸检测，一旦出现问题，做到早发现、早报告、早处置、早康复；二是可减少社会传播风险，可有效阻断病毒在小区内和社会面的传播。#呼和浩特防控疫情第一线##内蒙古疫情速报#	2022年11月14日 16:59	普通用户	男	0	0	1	内蒙古	20221114
等風本风	#石家庄疫情防控# 不会只有我一个人是支持的吧？ ?	2022年11月14日 17:58	普通用户	女	0	76	144	其他	20221114
我在迷宫的出口等你	#石家庄疫情防控#三年了，基本就没科学化向大众科普过相关知识，也没对医疗体系进行完善和扩建，我只看到了天天政治化，把资金不是拿去做核酸就是到处封封封，把病毒渲染得像是末日病毒似的，传播一大批恐慌后，然后告诉你可以迈大步了，我是一直强烈高举科学防疫旗帜的，但是也是真理解大众的恐慌，散了吧，先从最该做的消除恐慌开始吧。	2022年11月14日 17:58	名人	男	8	34	135	上海	20221114
福州城市建设迷	致福州大学全体教职工“同心抗疫，共迎曙光”疫情防控倡议书：坚决克服麻痹思想、疲劳状态，按要求参加核酸检测、做好情况摸排工作和健康“日报告”，非必要不外出，不扎堆不聚集，齐心协力巩固疫情防控成果。#福州疫情# ?	2022年11月14日 17:58	名人	男	1	8	16	福建	20221114
山羊月球	#石家庄疫情##石家庄疫情##乌鲁木齐##乌鲁木齐疫情防控##乌鲁木齐疫情# ?	2022年11月14日 17:58	普通用户	女	0	0	0	其他	20221114
龙腾兔跃开始了	中证网讯（记者欧阳剑环彭扬）人民银行网站11月14日消息，为进一步加大对小微企业等市场主体支持力度，深入落实好稳经济一揽子政策和接续政策，助力稳住经济大盘，近日，人民银行、银保监会、财政部、发展改革委、工业和信息化部、市场监管总局等六部门联合印发《关于进一步加大对小微企业贷款延期还本付息支持力度的通知》（以下简称《通知》），对于2022年第四季度到期的小微企业贷款，鼓励银行业金融机构按市场化原则与企业共同协商延期还本付息。《通知》明确，对于2022年第四季度到期的、因新冠肺炎疫情影响暂时遇困的小微企业贷款（含个体工商户和小微企业主经营性贷款），还本付息日期原则上最长可延至2023年6月30日。延期贷款正常计息，免收罚息。各银行业金融机构要坚持实质性风险判断，及时调整信贷管理系统，不单独因疫情因素下调贷款风险分类，不影响征信记录，并完善贷款延期还本付息相关尽职免责规定。银行业金融机构要创新…	2022年11月14日 17:58	普通用户	男	0	1	3	浙江	20221114
主编赵旭东	#北京新增本土感染者257例##北京新增43例社会面筛查人员# 【#北京新增本土感染者257例#】11月14日，在北京市新型冠状病毒肺炎疫情防控工作第413场新闻发布会上，市疾控中心副主任刘晓峰介绍，11月14日0时至15时，新增本土新冠肺炎病毒感染者257例，其中，隔离观察人员214例、社会面筛查人员43例；朝阳区73例，昌平区65例，通州区30例，西城区21例，东城区17例，丰台区、海淀区各16例，顺义区9例，石景山区、平谷区各3例，怀柔区、门头沟区各2例；普通型1例、轻型163例、无症状感染者93例。	2022年11月14日 17:58	名人	男	1	0	2	北京	20221114
北京同心相随志愿者发展中心	北京佑安医院发热门诊及核酸门诊停诊的公告北京佑安医院?北京佑安医院服务号?2022-11-14 15:16?发表于北京尊敬的市民朋友：? ? ?根据国家和本市疫情防控要求，为保障就医安全，首都医科大学附属北京佑安医院发热门诊、核酸检测门诊（含弹窗门诊）自2022年11月15日8时起暂停接诊，恢复时间另行公告。? ? ? ?给您就诊带来不便，敬请谅解！感谢您对疫情防控期间有关医疗措施的理解和支持！首都医科大学附属北京佑安医院2022年11月14日	2022年11月14日 17:58	普通用户	男	1	0	1	北京	20221114
笑猪阿保	大家是否只支持开放疫情防控措施？#多地取消区域全员核酸检测##石家庄疫情防控##乌鲁木齐疫情防控# 大家是否支持开放疫情防控措施？ ?	2022年11月14日 17:58	名人	男	0	0	38	浙江	20221114
m话语嗯咯	#北京疫情防控#朝阳区的主线任务:满地图找核酸点 ?	2022年11月14日 17:58	普通用户	女	0	1	1	北京	20221114
九段棋手蔡菜子	浙江最新省委会议：会议强调，各地各部门要明确责任分工，加强政策解读，在确保能力到位的情况下，有力有序推进疫情防控措施优化调整。 ?	2022年11月14日 17:58	名人	女	0	8	53	台湾	20221114
不知不觉的变	疫情面前没有旁观者，疫情防控没有局外人。 ?	2022年11月14日 17:58	普通用户	女	0	0	0	北京	20221114
风平浪静的五月	#石家庄疫情防控#不想被封控，也不想被感染 ?	2022年11月14日 17:58	普通用户	女	0	2	1	四川	20221114
北疆志愿者	【呼和浩特，我可爱的家！呼和浩特人！我们一起努力！】（来源：青橙融媒）#青城有爱##呼和浩特防控疫情第一线# L北疆频道的微博视频 ?	2022年11月14日 17:58	普通用户	男	0	0	0	内蒙古	20221114
地主家的阿旧	【天风建材鲍荣富】周观点1113：政策带动预期反转，全面看多消费建材 核心观点：上周沪深300涨0.56%，建材（中信）涨4.57%，地产链涨幅居前。上周疫情防控优化及地产链政策频出，或带动市场预期反转。地产政策方面，11月8日第二支箭扩容至2500亿，10日龙湖、新城和美的分别获得200、150、50亿额度，杭州放松限购政策，二套房首付比例由6成降至4成。11月13日，网传央行及银保监会支持房地产16条政策出台，要点包括：1）支持各地合理确定首付和贷款利率下限；2）稳定建筑企业信贷投放及房开贷款等存量融资展期，未来半年内到期的，允许超出原规定多展期一年，支持优质房地产企业债券融资，鼓励信托等资管产品支持房地产合理融资需求；3）支持政策性银行提供保交楼专项借款，鼓励金融结构提供配套融资支持，对新发放配套融资形成不良的，相关机构和人员已尽职情况下可免责。我们认为该政策从销售、保交楼等多方面…	2022年11月14日 17:59	名人	男	0	0	0	浙江	20221114
zz七夜养乐多	#石家庄疫情防控#好事什么时候轮到过河北呵呵??? ?	2022年11月14日 17:59	名人	男	0	0	0	其他	20221114
壹览商业-杨宇	石家庄今日冲上了热搜。在政府规范防控的情况下，市民反而不敢出门，并传出石家庄成为国内第一个“解除防控”试点城市的谣言。社交媒体中，不少石家庄的网友有一股焦虑和恐慌，但外地网友则希望石家庄真的成为试点城市。这就很有意思：我看了一下，石家庄的操作应该是严格遵守20条新规来执行的。焦虑来自于过去的管控太严，猛然相对放松，规范起来的的不适应感，同时还有我们对疫情专业性普及太少，对防控严格的传播太多导致的。而焦虑来自于两点：一方面是对病毒本身和其后遗症的恐惧，这需要加大对疫情专业且科学的科普；另一方面，更多的是对于阳性或者成为密接后的，防控导致的正常生活中断的恐惧。事实上，大多数人是渴望恢复正常的，毕竟3年来，疫情对于很多人的正常生活的影响已经不言而喻。因此，对于普通人的我们而言，需要不断增加对病毒的认识，消除恐惧心理；而对于各地来说，也希望真正的能够严格遵守20条新规来执行，消除大家的心理焦虑。	2022年11月14日 17:59	名人	男	0	0	0	浙江	20221114
WebTVAsia葡萄子	#多地取消区域全员核酸检测# 11月11日，国务院发布疫情防控二十条措施后，多个城市取消区域全员检测，愿检尽检。葡萄菌温馨提示：每个人都是自己健康的“第一责任人”，做好防护，坚持锻炼身体，保护好自己噢#WebTVAsia葡萄子传媒# ?	2022年11月14日 17:59	企业	男	0	0	0	北京	20221114
什么时候能辞职那	#石家庄疫情防控# ?	2022年11月14日 17:59	普通用户	女	0	0	3	河北	20221114
蓝莓会	【携程：世界杯开幕前3天，中国至卡塔尔机票预订达年内峰值】本周日，2022年卡塔尔世界杯即将拉开帷幕。随着疫情防控政策的调整，国内旅游市场，也将掀起一轮“世界杯”热。携程数据显示，11月以来，中国至卡塔尔的机票预订量已经达到疫情爆发以来的峰值。截至11月11日，起飞时间为11月20日至12月18日的中国赴卡塔尔的机票预订量同比2021年同期增长超过28倍，机票预订均价同比下降37%。从起飞时间来看，11月17日起飞的中国赴卡塔尔的航班预订量达到年内的峰值。	2022年11月14日 17:59	企业	女	0	0	0	广东	20221114
水仟亿	国内疫情防控重点由“少si人”慢慢向“医疗系统不崩溃”转换，以换取经济活力。疫情防控第一责任体，由政府转为个人。“每个人都是自己健康的第一责任人”各管各家各顾各妈。 ?	2022年11月14日 17:59	普通用户	女	0	0	0	北京	20221114
蓝天白云7389287495	『罗田县新冠肺炎疫情防控工作指挥部关于划定高风险区的通告』O罗田县新冠肺炎疫情防控工作指挥部关于划定高风险区的通告 ?	2022年11月14日 17:59	普通用户	男	0	0	2	湖北	20221114
烟花易冷-123-	#石家庄疫情防控#有人问真的假的在石家庄的人告诉你 2石家庄 ?	2022年11月14日 17:59	普通用户	女	0	12	1	安徽	20221114
不得鸟	#石家庄回应网传取消全员核酸检测#【两个决不是，两个是为了】决不是“躺平”、放任不管，也决不是所谓的“全面放开”;是为了进一步提升防控工作的科学性、精准性，是为了高效统筹疫情防控和经济社会发展。#石家庄调整防疫举措决不是全面放开# ?	2022年11月14日 17:59	名人	男	22	24	24	浙江	20221114
Jess广州	刚：海珠区副区长说：在此，我们感谢各位媒体朋友、广大市民和社会各界长期以来、尤其是本轮疫情发生后，对海珠疫情防控工作的关切、关心、关爱。目前形势仍然相当焦灼，在工作中，我们也边干边复盘，发现了很多不足。比如，昨晚广州海珠发布 的最新通告，可以尽量更早一点发布，通告上应该配上清晰的地图，大家就会更加一目了然。在接下来的工作中，我们一定继续坦诚听取各方面的意见、建议、批评，及时改进提升。也请大家持续监督海珠的疫情防控各项工作！	2022年11月14日 17:59	普通用户	女	0	0	2	其他	20221114
编剧付强	必须为家乡石家庄点赞！???#石家庄疫情防控#石家庄昨日新增500例，今日起不再全员核酸检测，公共场所不再查验核酸证明！工作生活全面回归照常！为石家庄点赞！ #石家庄新增本土感染544例# ???	2022年11月14日 17:59	名人	男	1	1	18	北京	20221114
Ingcccc	#北京疫情防控#请告诉我，朝阳的我该去哪里做核酸……去哪里做找了一下午了…… ?	2022年11月14日 17:59	普通用户	女	0	1	0	北京	20221114
君子_有九思	#广州海珠区疫情防控#广州政府你明白我的意思吗？我想吃蛋糕 ?	2022年11月14日 17:59	名人	女	1	7	8	其他	20221114
i牛城网	【 O信都区政协委员助力抗疫彰显担当（五） 】#河北##邢台##疫情防控# 2邢台 ?	2022年11月14日 17:59	普通用户	男	0	1	3	河北	20221114
防护围栏君	#北京疫情防控# 什么脑残逻辑，疫情防控要放开，把核酸检测点都撤了， 一天天啥事也干不了，就是找做核酸的地点，进出大厦还需要24H 核酸检测！ ?	2022年11月14日 17:59	名人	男	0	0	2	北京	20221114
梅西西控是专业梅吹	现在很多地方开始摆烂躺平，证明了我此前的猜测，我们内部高管并非铁板一块，反资和走姿，今年换界之年，上半年就闹的不亦说乎，走姿一派搅乱我们的疫情防控成果，十月份，大会结束，他们这一派看似失败，高层被刷，实际内部至少一半多都是他们的势力，开放四十年早就形成了一张大网。现在要剪除姿本，他们必然疯狂反扑，所以你只要看看那个地区开始摆烂想躺平，你就知道哪个地方的高管是姿本派无疑了	2022年11月14日 17:59	中高级达人	男	0	2	1	海南	20221114
先防时代	?目前全国多地疫情形式严峻，各企业要迅速响应，?做好消毒工作，守好全体职工的“防疫”安全网，打好疫情防控“阻击”战，企业全方位消毒首选次氯酸消毒液?? L先防时代的微博视频 ?	2022年11月14日 17:59	企业	女	0	0	3	其他	20221114
微博卫生健康	#同心抗疫# 【截至11月13日24时新型冠状病毒肺炎疫情最新情况】11月13日0—24时，31个省（自治区、直辖市）和新疆生产建设兵团报告新增确诊病例1794例。其中境外输入病例47例，含2例由无症状感染者转为确诊病例；本土病例1747例，含547例由无症状感染者转为确诊病例。无新增死亡病例。无新增疑似病例；新增无症状感染者14409例，其中境外输入84例，本土14325例。O网页链接@健康时报 【#25省区市调整优化防疫措施#，整治层层加码】O网页链接【#北京城市服务台#】@北京发布：11月14日下午，北京市人民政府新闻办公室举行第413场#北京市疫情发布会#O网页链接14日0时至15时#北京新增本土感染者257例#，其中社会面筛查14例O网页链接#北京东城新增感染者17例#，社会面筛查3例，风险点位公布O网页链接#北京朝阳新增感染者73名#，其中社会面筛查11名O网页链接#北京朝阳…	2022年11月14日 19:57	团体（机构）	男	2	0	4	其他	20221114
平尽不平事3	疫情防控，放开，说政府把危险推给普通老百姓，管控，说政府不顾老百姓生计和自由，怎么说都有理，贱不贱啊！ ?	2022年11月14日 19:57	普通用户	男	0	0	0	其他	20221114
观察者黑白	疫情防控中的“敲门行动”“扫楼行动”适用于城市，不适用于农村。 ?	2022年11月14日 19:57	普通用户	男	0	0	0	海外	20221114
影视综艺榜	#石家庄市委书记回应优化防疫举措#说实话，进优化疫情防控工作的二十条措施公布以后，从权威媒体数据来看，各行各业有望回暖。以旅行航空为例，二十条公布后，各大旅行平台机票搜索量随之出现大幅增长，熔断取消带来利好 民航市场有望回暖。针对网络质疑，“石家庄发布”发来最新消息，消息，石家庄市委书记张超超强调，优化和调整疫情防控举措，这个决不是说要“躺平”或放任不管，更不是“全面放开”，什么不管！不过，老宋还是有话说，一定要引导广大市民群众理性面对疫情，不恐慌、不信谣、不传谣，坚定信心，共克时艰，还有就是一定严格遵守当前疫情防控要求，积极配合落实好风险排查、核酸检测等防控措施！	2022年11月14日 19:57	名人	男	0	0	2	浙江	20221114
云财经	实时快报：【#除高风险区外 重庆中心城区明起实行核酸检测“隔天一检”#】云财经讯，重庆市第139场新冠肺炎疫情防控工作新闻发布会通报，根据疫情形势和防控工作的需要，动态调整和实施相关防控措施。从11月15日起，重庆中心城区范围内除高风险区以外的区域实行核酸检测“隔天一检”，高风险区按相关规定开展相应频次的核酸检测。	2022年11月14日 19:57	企业	男	0	0	4	广东	20221114
西里耶耶耶	#石家庄疫情防控#总有人为了自己的利益限制别人的自由！ ?	2022年11月14日 19:57	普通用户	男	0	0	2	河北	20221114
重庆小向童鞋	11月14日晚，重庆市召开疫情防控新闻发布会，市卫健委副主任李畔表示，11月以来，我市突发规模性疫情累计报告新增感染者已经超过8000例，其中11月13日新增2297例，从11月11日单日新增上千到破两千仅用了2天时间。市级专家研判认为，当前我市疫情仍处在快速发展期，发展趋势存在较大不确定性，波及范围之广、涉及人数之多、防控难度之大前所未有，是新冠疫情爆发以来我市面临的最严峻疫情形势。	2022年11月14日 19:57	名人	男	0	0	0	重庆	20221114
Haruruu_	事件发生于2022年11月14日下午16点至18点期间，福建省福州市晋安区新店镇康桥新苑附近西庄路上，本人在遛狗途中遭遇6至7只流浪狗对本人和本人宠物狗进行扑咬，本人狗文明牵绳。本人收到惊吓宠物狗被咬伤，在询问附近居民后了解到流浪狗为居住在晋安区新店镇康桥新苑的一位居民散养，流浪狗平时经常成群结队外出，本人在与养狗居民沟通无果，他表示这些狗为流浪狗，狗自愿跟随他出行，在想深入了解情况时狗主人进入小区，本人遭遇小区保安等人拦截，沟通协商无果，遭遇小区保安等人员恐吓暴力执法报警威胁，恶意揣测，小区人员用疫情防控，扰乱治安等莫须有的理由恐吓本人。狗主人为小区住户，狗主人用住户身份让保安与小区人员拦截本人进入小区，拒绝沟通逃避民事责任。本次事件为突发时间无法拍照和录像。事态紧急，这一事件的发生附近居民怨声载道，对附近居民和行人造成了严重安全隐患。@福州那点事儿 @福州身边事儿	2022年11月14日 19:57	中高级达人	女	5	20	17	福建	20221114
掌上肇庆	【肇庆市端州区发现1例核酸检测异常人员初步轨迹公布】肇庆市端州区发现1例核酸检测异常人员初步轨迹公布11月14日下午，肇庆市端州区在发热门诊主动就诊人员中发现1名核酸检测异常人员，已进行隔离观察。根据初步流行病学调查，该人员11月9日至14日主要涉疫场所如下（详细轨迹和涉疫场所待深入流调完善后再行发布）：城西街道：清太里人民中路市场北侧邦健药店好世界购物广场端州区妇幼保健院发热门诊石咀街市场康乐南路明康门诊城东街道：古塔南路2号优月月子中心蓝塘四路海伦堡花园物业中心如与该人员有同轨迹交集的，以及被赋予黄码人员的，请尽快向所在村（社区）、单位等报告，配合做好核酸检测、健康管理等疫情防控措施。请广大市民群众继续落实疫情防控个人责任，自觉遵守疫情防控有关规定，坚持戴口罩、勤洗手、常通风、“一米线”等良好卫生习惯，进入公共场所时主动扫码，自觉测量体温。肇庆市端州区24小时市民服务热线：0758-…	2022年11月14日 19:58	名人	男	0	0	3	广东	20221114
北京人应该知道的北京事	粉丝发来，这是农光东里24小时核酸点的排队情况。要不换个地方吧 L北京人应该知道的北京事的微博视频 ?	2022年11月14日 19:58	名人	男	50	161	895	北京	20221114
天丶蓝色1	郑州现在疫情严重 大学生该走的走该逃的逃我身为一名大学生也加入了离郑反商的队伍中 根据国务院最新下发的政策 本应区分高风险 低风险地区 ，可是我的家乡商丘却实行一刀切的离谱政策， 不管是郑州周边的县还是郑州市里 全都划为高风险地区 ，政策是这样解读的吗？ 其二国务院政策明确表示了不再集中隔离，可是商丘对反郑大学生极其不友好，不仅要求集中隔离有些情况竟然还需要自费 高达1500的隔离费将近大学生一个月的生活费 这是我们负担得起的吗？其三工作人员效率缓慢 工作态度极其恶劣 让我们等着救护车来接 一等就是4-6小时 在这冬天的天气里等4小时以上，难道就这么少的救护车吗？ 无数的大学生在火车站集中等车 这会你不担心传染阳性了？我很难想象在如今石家庄取消全员核酸的情况下还有这样的城市难道公权是这样被使用的吗？疫情之下，疫情防控政策是这样被执行的吗？？？！！！官方发布的通知和执行根本不一致，不听取民…	2022年11月14日 19:58	普通用户	男	0	0	0	河南	20221114
天涯川	续昨天提到的，今番禺区是否能够正常复工还是继续交通管制，看来本人昨天判断正确。番禺区延续交通管制到16号了，学校停课、建议单位继续居家办公。今天广州由昨天的3600多例涨到4000多例了，数据就像高血压的病人，稍微不注意，就蹭蹭的上涨…其中番禺已30多例，目前是该区最高的数据了…今石家庄疫情防控登上热搜，全面打开商超，社区等公共场所，街道免费的核酸点全部撤离，只保留了医院收费的核酸。生活进入常态，但目前该城市一天新增544例来说，压力还是比较严重的，作为当地市民来说是否有所担心，是否敢出门，毕竟人命大于天……最后一句，愿疫情早日结束，广州加油，番禺加油…『广东本土新增219+3941，新增主要涉疫场所公布→』O广东本土新增219+3941，新增主要涉疫场所公布→	2022年11月14日 19:58	普通用户	男	0	2	1	广东	20221114
星语寒寒	首先，作为一个河北人，我支持这一举措！苦防疫恶政久矣，现在的松动，可能是一种信号，凡事要一点点的来。有要面子的，有要政绩的，有要生活自由的。几者慢慢统一起来，就好了。正常社会是各司其职，该干嘛干嘛，该上班上班，该上学上学。如果不是这样，这个社会肯定是出了问题。社会出了问题，作为社会人，谁也不是赢家！#石家庄调整防疫举措决不是全面放开##石家庄关闭市内免费核酸检测点##广州海珠区疫情防控#	2022年11月14日 19:58	名人	男	2	19	99	河北	20221114
燃惋	今日（11月14日）晚间，第一财经记者致电石家庄12345，确认石家庄自今日起取消常态化核酸点。与取消常态化核酸点配套的措施是，地铁和公交方面自15日起不再查验核酸有效期，除重点场所外不再查验72小时核酸证明。另据第一财经记者今日在石家庄的实地体验，风险区划分已经精确到楼栋单元，记者所在的低风险小区进入小区时，不再被要求查验核酸有效期，小区外路边的常态化检测点已经陆续关闭，路人如果有做核酸检测的需求，可以前往医院进行检测。目前，记者咨询的多家石家庄医院的核酸检测价格为单人单检16元，混检3.4元。11月14日上午，市委书记张超超赴河北师范大学检查疫情防控工作，强调优化和调整疫情防控举措，决不是“躺平”、放任不管，也决不是所谓的“全面放开”，是为了进一步提升防控工作的科学性、精准性；要全面对标对表中央进一步优化防控工作的二十条措施，凡是不一致的全面进行整改，不折不扣地落实到位。	2022年11月14日 19:58	普通用户	男	0	0	0	海外	20221114
重庆小向童鞋	11月14日晚，重庆市召开疫情防控新闻发布会，市卫健委副主任李畔表示，二是中心城区疫情的社区传播风险仍然很高。奥密克戎变异株潜伏期一般为2至4天，最长可达8天，因此，虽然我市中心城区全域协同防控已经进入了第3天，但仍然有很大一部分潜在感染者未到排毒期，尚不能通过核酸检测在短时间内检测出来。所以这个时候，决不能松劲，也决不能后退，一旦松劲后退，哪怕仅仅是一例感染者漏查失控，都会造成疫情反复，不但前功尽弃，还会被病毒乘虚而入，形成更大的扩散蔓延之势，一发不可收拾。	2022年11月14日 19:58	名人	男	0	0	0	重庆	20221114
song平安喜乐	#石家庄疫情防控# ?	2022年11月14日 19:58	普通用户	女	0	3	1	河北	20221114
Ronnie_-	#石家庄疫情防控#护城河就要有护城河的觉悟，我燕赵之地什么时候这么没有担当过吗？都散了吧，散了吧！！！ 2石家庄 ?	2022年11月14日 19:58	普通用户	男	0	0	4	河北	20221114
买买提巴斯提58171	防疫小故事，人间大感动在新疆疫情严重的情况下我们都要以身作则遵守所有社区的安排遵守上级下发的规则我们要感激在一线防控的志愿者医护人员是他们不计艰辛无私奉献的精神保证了我们生活物资的安全派送在我们身边有一位这样的志愿者她每天早出晚归为居民送菜送物资为了保证居民们的生活她每天都上下楼无数奔波在送物资之中她从未叫喊过累，可我们不知道的是她家中有一位老人，她每天早早起床先安顿好老人，才出门工作，某一天，她当完志愿者忙完手中的所有事情，回到家中发现老人已经离开在这个世上。没有一个人的付出或努力是白费的，你不愿意去做的事情总会有人去做，在你享受所有政策的时候，在你喊叫没有物资的时候，是谁在为你奔波，没有人天生是为你服务的。我们该做的是，管好我们自己，在其位谋其职。新疆疫情防控期间有许许多多的志愿者奔赴在前线，他们是无私奉献的，他们心中的爱胜过了自己，作为普通民众的我们要遵守疫情防控，争取早早结束疫情。	2022年11月14日 19:58	普通用户	男	0	0	0	新疆	20221114
生活在辽宁	#辽宁好网民抗疫在行动# 【鞍山市教育局提醒：全体师生及共同生活者非必要不离鞍】当前，全国疫情防控形势严峻复杂。为严防新冠肺炎疫情输入，进一步做好我市教育系统疫情防控工作，日前，鞍山市教育局提醒广大师生员工及共同生活者严格落实防疫要求。市教育局相关负责人表示，所有域外来（返）鞍师生员工及共同生活者要严格落实落地检，并按当地防疫规定，落实管控要求。重点风险人群要按规定频次进行核酸检测。广大师生员工及共同生活者在采样过程中要落实“一米线、戴口罩、不聚集”要求。关注师生员工及共同生活者10天监测结果和行程轨迹记录。有高低风险区和管控区的县（市）区旅居史的来（返）鞍师生员工及共同生活者，要立即如实向所在地社区（村）、工作单位和学校进行报备，配合落实疫情防疫措施。当前已进入冬季，广大师生员工及共同生活者在做好保暖的同时，仍要加强家庭、办公场所和密闭公共场所的通风换气，加强环境卫生清扫，消毒、消杀。…	2022年11月14日 19:58	名人	女	2	0	0	辽宁	20221114
重庆小向童鞋	11月14日晚，重庆市召开疫情防控新闻发布会，市卫健委副主任李畔表示，严峻疫情形势有两个方面的突出特点。一是中心城区社会面筛查发现感染者的数量和占比不断攀升，根据《新型冠状病毒肺炎防控方案（第九版）》规定口径，除集中隔离点、高风险区以外均为社会面。据此统计，仅11月13日报告的中心城区社会面发现感染者就达到1257例，占比为66.97%。	2022年11月14日 19:58	名人	男	0	0	0	重庆	20221114
重庆小向童鞋	11月14日晚，重庆市召开疫情防控新闻发布会，市卫健委副主任李畔表示，从11月15日开始，中心城区范围内除高风险区以外的区域实行核酸检测“隔天一检”，高风险区按相关规定开展相应频次的核酸检测。 ?	2022年11月14日 19:59	名人	男	0	0	1	重庆	20221114
小满0512	新时代“最可爱的人” 她走访辖区居民、宣传防盗防骗、调解邻里纠纷、坚守疫情防控一线……她作为基层派出所社区民警，工作繁琐而平凡。她就是塔城市公安局新城派出所社区民警杨怡靖铭。 杨怡靖铭像往日在辖区开展疫情防控工作、为居民宣传防疫政策，发现一位80多岁的老人满头大汗，慌张地在马路上悠悠晃晃走着，随时可能发生危险。恰巧被杨怡靖铭遇到，杨怡靖铭民警见状立即上前，将老人搀扶到执勤点。老人因说话吐字不清，不能正常交流，无法确认其身份，民警随即将老人照片发至技术部门进行人像比对，联系各乡镇街道联络群中帮忙寻找老人家属。经过民警的努力，终于得知老人为周边的辖区的居民，民警立即联系派出所通知其家属，并给老人拿了牛奶、面包等待家属来接。半个小时后，老人的家属来到执勤点见到老人安全无恙后，连声向民警道谢，对执勤民警杨怡靖铭的热心帮助表示深深的感谢。 随后，她又重新回到辖区，继续奋战在疫情防控工作前线。只是希…	2022年11月14日 19:59	普通用户	男	0	0	0	其他	20221114
用户6634186305	关于进一步优化新冠肺炎疫情防控措施 科学精准做好防控工作的通知 O关于进一步优化新冠肺炎疫情防控措施 科学精准做好防控工作的通知 ?	2022年11月14日 19:59	普通用户	男	0	0	0	其他	20221114
绯铃间	#石家庄疫情防控#看不明白 ?	2022年11月14日 19:59	普通用户	男	0	0	0	其他	20221114
含含笑-石狮8中博园	【厦门新增5例确诊，轨迹公布！】 从厦门市疾控中心获悉，11月13日11时至14日12时，厦门市新增5例新冠肺炎确诊病例（4例轻型、1例普通型），均已闭环转运至定点医院隔离治疗。 今日新增病例基本情况如下： 病例1，集中隔离点检出，为昨日报告阳性感染者8同航班入厦人员，11月13日凌晨作为密接落实集中隔离，11日、12日及13日凌晨核酸检测结果均为阴性，13日下午核酸检测结果为阳性，14日诊断为新冠肺炎确诊病例。现住址为同安区西柯街道埭头里351号。 病例2，集中隔离点检出，系外地病例密接，11月11日乘坐MF8392航班自武汉入厦，抵厦后即转运至集中隔离点，无厦门市社会面活动轨迹。11日、12日核酸检测结果均为阴性，13日核酸检测结果为阳性，14日诊断为新冠肺炎确诊病例。 病例3，重点地区入厦人员筛查发现，11月12日乘坐CZ5709航班自郑州入厦，入厦后即落实健康管理措施，12日核酸…	2022年11月14日 19:59	普通用户	男	0	0	1	福建	20221114
吴迪蕊杉	#石家庄疫情防控# 虽说大原则基本放开了，但车流、人流还是很少，大家依然谨慎，观望者居多。#石家庄关闭市内免费核酸检测点# 今天国际庄登上了热搜第一，各地朋友纷纷问候。作为身在其中的庄里人，说一下感受。免费核酸检测点是取消了，昨晚部分小区就通知了除重点人员外不再免费核酸，有需要的可自行去相应医院检测。“基本放开”也是确定的，除高风险单元外，即使同一小区也都可以自由出入了。但场所码和健康码还是要查验的，核酸证明在今天也还是会看的。#多地取消区域全员核酸检测#	2022年11月14日 19:59	名人	女	0	0	1	上海	20221114
忻州广播电视网	我发表了头条文章:《我市疫情防控防护物资质量有保证 ——忻州市场监管局开展专项检查》 O我市疫情防控防护物资质量有保证 ——忻州市场监管局开展专项检查 ?	2022年11月14日 19:59	团体（机构）	男	1	1	2	山西	20221114
湛泸剑	#北京疫情#【#北京顺义区新增17名阳性人员#】11月13日18时-14日18时，顺义区新增17名核酸检测阳性人员，16名为隔离医学观察人员，1名为发热门诊就诊人员，均已转运定点医院治疗。顺义区第一时间启动应急响应机制，以快制快开展流调溯源、排查管控、核酸检测、环境消杀等工作。17名核酸检测阳性人员居住地所在的后沙峪镇西田各庄村、古城村，李遂镇龙塘名郡社区，高丽营镇东马各庄村、高丽营四村、文化营村，天竺镇楼台村，李桥镇樱花园二区，赵全营镇禧瑞墅社区，旺泉街道望泉家园社区的相关区域已采取临时管控措施。已对上述区域人员进行核酸检测，结果均为阴性。判定的密接人员均已落实管理措施。涉及我区的风险点位及场所已完成终末消毒。涉及外区的风险信息已同步横传。属地已成立工作组和暖心服务队，全力做好疫情处置和居民生活保障服务。17名核酸检测阳性人员涉及的风险点位如下：人员1为我区通报确诊病例的密切接触者，已…	2022年11月14日 19:59	名人	女	0	0	1	天津	20221114
罐装可乐冰_	#石家庄疫情防控#着实是没有想到，最先全面自由的会是石家庄。人在保定也确实感受到了慢慢放开的态度了，希望大家都可以快乐的生活。 ?	2022年11月14日 20:00	普通用户	女	0	4	15	河南	20221114
大明白Rachel	支持石家庄政府放开核酸检测！这才是践行科学的选择和为民服务的政策。#石家庄疫情防控##多地取消区域全员核酸检测# ?	2022年11月14日 20:57	中高级达人	女	1	12	23	重庆	20221114
天秤座的师	#石家庄疫情防控#石家庄不愧是国际庄，牛 ?	2022年11月14日 20:57	普通用户	男	0	0	0	其他	20221114
遵义好房子网	【没做核酸却有结果？内蒙古乌兰察布处理4人】#内蒙古通报没做核酸却有结果事件#据内蒙古乌兰察布市集宁区融媒体中心微信公众号“集宁发布”消息，11月13日，有市民举报其家属在没有参加核酸采样的情况下，却查询到了核酸检测结果。针对该问题，集宁区新冠肺炎疫情防控工作指挥部迅速进行调查核实。经查，网格长葛某某、张某某、张某负责虎山街道天成印象小区第三十九核酸采样点工作。11月12日，该采样点核酸采样结束后，经信息比对发现，张某某（系举报人家属）未参加当日核酸采样，但葛某某、张某某、张某未按规定对其进行补采，而是通过蒙速办“新增家人”功能对张某某信息进行采集，随即对该采样管进行封箱送检。该问题性质恶劣，对我区的疫情防控工作造成一定负面影响。点位长陈某作为采样点负责人，工作不实不细，对采样工作没有进行严格监督把关，负有领导责任，按照管理权限，区住保中心给予陈某警告处理。葛某某、张某某、张某工作不负责…	2022年11月14日 20:57	普通用户	男	0	0	0	贵州	20221114
XSYbamboo	10月28日傍晚，女儿和她的同学们被政府转运到隔离点，看着大巴车一辆接着一辆的从学校驶出，所有的家长们都落下了眼泪，孩子们终于被救出来了！11月10日，孩子们结束隔离，政府派大巴车把孩子们送回家，再居家隔离七天。#教育部##疫情防控# LXSYbamboo的微博视频 ?	2022年11月14日 20:57	普通用户	女	0	0	0	其他	20221114
水月小夜	#石家庄疫情防控#突然又安排了核酸，石家庄这波操作 ?	2022年11月14日 20:57	中高级达人	女	1	8	1	河北	20221114
深蓝游艇	#乌鲁木齐疫情防控#三家公司，贪心哦 ?	2022年11月14日 20:57	普通用户	男	0	0	4	其他	20221114
亦旧亦久321	要打赢这一场疫情防控战，我们需要有“壮志如铁”的决心，也需要有“精准用力”的细心，更需要有“风雨同舟”的真心，凝聚众智，汇聚众力，我们就将所向披靡，无坚不摧。 ?	2022年11月14日 20:58	普通用户	女	0	0	0	新疆	20221114
遵义好房子网	【成都局部聚集性疫情与农贸市场、酒吧等场所有关】11月14日晚，成都市人民政府新闻办公室举行疫情防控工作新闻发布会，通报疫情防控最新情况。据成都市疾控中心应急办主任范双凤介绍，11月13日0-24时，成都新增本土感染者99例。近期成都疫情呈现外地溢入、本地散发、局部聚集的特征。目前成都周边省市发生一定规模的疫情，外防输入、内防反弹的压力较大。成都出现的局部点位聚集性疫情和酒吧、大型农贸市场等场所有关，为外地引入，人群聚集，导致疫情传播。	2022年11月14日 20:58	普通用户	男	0	0	0	贵州	20221114
向往神鹰023	张掖市迅速调整疫情防控政策 坚决贯彻落实“二十条”优化措施 O网页链接 ?	2022年11月14日 20:58	普通用户	男	0	0	0	其他	20221114
不良人AJ	#北京疫情防控#明天上不了班就报警 ?	2022年11月14日 20:58	名人	女	0	2	4	北京	20221114
一朵云吶	#乌鲁木齐疫情防控#太冷了，暖气根本不热啊，带着两个月宝宝隔离太难了，早点回家吧真的太想回家了！ 2乌鲁木齐·爱尚主题酒店 ?	2022年11月14日 20:58	普通用户	女	0	1	8	新疆	20221114
li_an-gy_an	再不解封姐真的要疯了这疫情防控究竟是在惩罚谁啊 ?	2022年11月14日 20:58	普通用户	女	0	2	0	内蒙古	20221114
时钟下的兔子	#石家庄疫情防控#本就没必要害怕人该出来了 也该结束了再封下去人间乱象只会愈演愈烈是我们给病毒太多妖魔化的标签才会恐惧比如在暗处呆久了 乍见阳光只觉刺眼慢慢适应一段时间就好了这才是我们该有的生活 ?	2022年11月14日 20:58	普通用户	女	0	4	22	其他	20221114
緘默笑劇	#石家庄疫情防控#外地的不知道石家庄多少例就避开别说了 ?	2022年11月14日 20:58	普通用户	男	0	3	9	其他	20221114
Arealy在寻找大神	#广州多区延续强化疫情防控措施#今天撤了好多核酸检测点…但是园区又需要24小时核酸…排队了一个小时 2广州·天河软件园 ?	2022年11月14日 20:58	普通用户	女	1	16	49	广东	20221114
乐享廊坊	#廊坊疫情# 【三河市划定部分区域为高风险区】廊坊市三河市关于划定部分区域为高风险区的通告根据疫情防控需要，按照《新型冠状病毒肺炎防控方案（第九版）》和《关于进一步优化新冠肺炎疫情防控措施科学精准做好防控工作的通知》规定，经研判，决定自2022年11月14日起，将康城街道风尚国际小区B座楼2单元划定为高风险区，实行“足不出户，上门服务”等封控措施。风险区域划定期间，广大居民要按照要求，配合属地进行核酸检测，并做好自我健康监测，如出现发热、咳嗽等症状应及时主动向居委会如实报告。积极配合落实好各项防控措施及疾控部门开展的流调工作，对拒不服从管理、私自闯卡进出、隐瞒行程等行为，公安机关将依法依规追究相关责任。风险区域划定期间，我们将全力做好各项服务保障工作，如您遇有困难或咨询事项，请拨打市民服务热线（附后）和市防控办电话：0316-3084025。后续将根据疫情防控形势变化适时调整管控措施和风…	2022年11月14日 20:58	团体（机构）	男	0	0	0	河北	20221114
宝贝爱吃生菜na	#石家庄疫情防控# 说实话，放开是必然，我个人也希望能放开一点，但我希望能温和的，慢慢的，一点点放开，在保证老人孩子如果得病后都能很好的治疗，医疗系统能正常运行的情况下放开，我觉得大部分人还是都能接受 ?	2022年11月14日 20:59	普通用户	男	0	6	19	河南	20221114
玛琪朵19	#石家庄疫情防控#什么时候通快递啊 ?	2022年11月14日 20:59	普通用户	女	0	0	0	其他	20221114
·真的不想吃菇菇·	#石家庄疫情防控# 万能青年旅店《杀死那个石家庄人 (Live)》K杀死那个石家庄人 @QQ音乐 听歌 ?	2022年11月14日 20:59	普通用户	女	0	0	1	河北	20221114
该用户已成神-_-89164	我正在看【优化疫情防控“二十条”公布！划重点】，分享给你，一起看吧！ 优化疫情防控“二十条”公布！划重点 O优化疫情防控“二十条”公布！划重点 ?	2022年11月14日 20:59	普通用户	男	0	0	0	其他	20221114
梦飞09	#石家庄疫情防控#在网上替石家庄叫好的省省吧，替别人操心，不如要求你们自己当地跟随石家庄，要求你们当地防疫政策跟石家庄一样 ?	2022年11月14日 20:59	普通用户	女	0	13	49	其他	20221114
空空心之力	A股最近有三大预期利好1，地产信贷松绑支持2，疫情防控不在一刀切3，中美开始首次面谈但是A股的反应十分谨慎。这很正常当市场情绪悲观的时候会放大利空，给利好打折，而且所谓利好都是暂时的非根本性的。我清楚的记得在美国当年彻底放开的时候，美股是一步三回头，因为怕死的人还是不少，而且基本上都是有钱人才怕死，所以会有倒春寒，只是说倒春寒貌似不恰当，因为是否是春天到来完全还是未定。	2022年11月14日 20:59	普通用户	男	0	0	0	河南	20221114
邓超明	#成都疫情防控# 成都最近又面临考验了，源头在哪里？上海、深圳经过前面的考验后，很长一段时间都稳住了。成都增长到近百例感染者，失控点在什么地方。有人认为石家庄是关键信号，或许其他城市会跟进。很难说，要观察一段时间才能给出结论。成都各方面都不是最冒尖的，行事一直比较稳妥，这次也要稳妥才行，没必要步子迈得太快，该防还得防，该管还得管。经济、文化、科技可以冒尖，防疫要稳妥。连上海、北京、深圳、苏州等在管控上都非常稳，这些强市的动向才值得重点关注。广州的变化，也值得重点研究。其实不仅仅是新冠，任何影响我们健康的因素，都需要投入精力加以防范与治理。最大限度寻求经济发展、正常生活与防疫的平衡，是一次考验，拿到高分，那么将是管理者们高水平的体现，是整个城市的胜利。	2022年11月14日 20:59	名人	男	1	1	9	四川	20221114
郑州益善互助中心	【郑州市新冠肺炎疫情防控指挥部办公室关于新增新冠肺炎确诊病例和无症状感染者涉及风险点位的通报】(11月13日)2022年11月13日0—24时，我市新增224例确诊病例(不含无症状感染者转确诊)和2757例无症状感染者，其中2597例为隔离管控发现、131例为重点人群筛查发现、221例为社区筛查发现、26例为主动就诊发现，6例为跨区域协查发现。经流行病学调查，现将阳性感染者涉及公共场所风险点位通报如下:O郑州市新冠肺炎疫情防控指挥部办公室关于新增新冠肺炎确诊病例和无症状感染者涉及风险点位的通报	2022年11月14日 20:59	团体（机构）	男	0	0	1	河南	20221114
君王也	#群防群控全民战疫# 新冠变异病毒仍旧在全世界范围内流行，我们每个人都是自己健康的“第一责任人”。疫情当下，任何人都不是局外人。为此，必须要充分、深刻认识国家卫健委这次从上到下疫情防控优化调整方案是为了在现实中更精准，更科学地应对点多面广的疫情，而不是一些人眼里的“放松防控”，也不是“放开”、更不是“躺平”。#与宁一起守护健康#	2022年11月14日 20:59	名人	男	54	55	188	江苏	20221114
你渔不爱橙子	其实觉得我目前的人生，都还蛮有意义蛮快乐的嘻嘻嘻！！！成绩还算可以长得也过得去有一直疼爱我的爸爸，高中以后突然“长大”的妈妈以及愿意帮我做这做那儿的妹妹有一群我好喜欢的朋友感受过很多不同感觉的恋爱大学中参加了很多活动也的确培养了很多能力（做团长的一年真的让我长大了很多）见过很多种人以至于自己不会太容易被骗做了一次疫情防控志愿者（很累但是真的是我最正确的选择，真的很有意义！！）追星也还算成功（起码线下追的次数算很多了，爸妈也不反对我追星）还认识了我会一直喜欢的网络好友（以后会见面的！）有自己特定的爱好（我觉得真的很重要）感受过考研的痛苦（其实还好吧）每个阶段都有自己比较清晰的目标（小时候是考大学，之后就是好好追星好好玩，然后就是好好跳舞，现在就是好好活着）家里不会缺我啥，永远让我有一丢丢闲钱好普通好平凡但也好幸福呀	2022年11月14日 22:57	普通用户	女	0	2	2	四川	20221114
申建宇	#石家庄关闭市内免费核酸检测点#我觉着有些人在故意搅局，制造恐慌！！取消全民核酸并不等于放开，有记忆的人都知道，去年没有全民核酸疫情防控也做得很好。 ?	2022年11月14日 22:57	普通用户	男	0	18	19	其他	20221114
ins明星日常	#广州海珠区疫情防控#她以为自己很幽默…………Lins明星日常的微博视频 #广州多区延续强化疫情防控措施# ?	2022年11月14日 22:57	名人	男	7	32	79	上海	20221114
吧啦吧吧小魔仙	#广州海珠区疫情防控#刚刚解封只想混口饭吃，广州上一个领导班子很好的。这个月怎么了 ?	2022年11月14日 22:57	普通用户	女	0	0	7	广东	20221114
是小郭up	#广州海珠区疫情防控# 保佑可以平安过年 太恐怖了 ?	2022年11月14日 22:57	普通用户	女	0	0	1	广东	20221114
苏酒酒1314520	#广州海珠区疫情防控#从来没对广州失望过。加油 ?	2022年11月14日 22:57	普通用户	女	0	0	4	辽宁	20221114
再等一年姐姐	#广州海珠区疫情防控# 如果这么不爽可以回去自己家乡。本广州人只想出入平安，替志愿者和大白心寒 ?	2022年11月14日 22:57	普通用户	女	2	4	40	北京	20221114
女朋友在哪里a	#广州海珠区疫情防控#看来已经解决了 总共承诺了三点:第一:每天一人一管测核酸 第二:现场发放一人一份食物第三:连续7天阴性可以离开（红黄码也可以） O网页链接 ?	2022年11月14日 22:57	普通用户	男	0	0	0	广东	20221114
_unattended-	要是放开了只会死更多的人其实现在想想，虽然防疫政策现在都已经弄得精神失常了，但xg最严重的时候我们的确被被国家保护的严严实实。疫情初年，我们国家在防疫，人民币汇率大幅度上涨，疫情三年，国外放开，汇率都跌成什么样了经济都快垮了我们国家还在咬着牙硬撑，是国家不想恢复经济么，又要担着骂，压力真的挺大的。电车难题没有办法，舍弃一部分和放任乱撞之间总要选一个。我看有个文章说的，一直管控至少还能多个选择，一旦放开真的没有回头路了。每个人都不想在电车开过来的时候当被压在底下的那个。虽然疫情防控这样那样的不足，但是国家真的在努力保护十四亿人的健康。	2022年11月14日 22:57	普通用户	女	0	2	2	海外	20221114
刘梦卓zz	#广州海珠区疫情防控#愿疫情早日散去，你我皆平安 ?	2022年11月14日 22:57	普通用户	男	0	0	1	湖北	20221114
凌瑾-	刚刚同事通知我，她们三人接到疫情防控电话告知她们上周四中午跟一个确诊者再同一地方吃饭，让她们居家不要外出。让人很惊恐的消息呀，好的是，这段时间大家也都持续每天做核酸，同时每个人家里也都备着不少吃的。原来也很近，原来我们真的要时时刻刻都戴口罩，明天我带N95。 ?	2022年11月14日 22:58	普通用户	女	0	0	0	广东	20221114
Carlisle_chung	#广州海珠区疫情防控# 我地广州人团结一下 ?	2022年11月14日 22:58	中高级达人	男	0	2	17	广东	20221114
看你的马呢	#广州海珠区疫情防控# ?	2022年11月14日 22:58	普通用户	女	0	0	0	广东	20221114
嘟嘟哇哒	#广州海珠区疫情防控# 无语 ?	2022年11月14日 22:58	名人	女	0	1	1	广东	20221114
今天赚到钱没有	#广州海珠区疫情防控#本打工人的纪念。上周一海珠区的同事开始居家，二号线基本飞站，但车厢依旧站满。上周五下班之前番禺区出了51号公告，回家出地铁就停了穿梭巴士。走了30分钟到家。周日下午番禺区两点半核酸点收摊，队伍起码1个小时便放弃了。晚上大家都在倒数等通知，最后正常上班，包括海珠区未处于封控区内的同事。番禺区依旧出公告“建议”“原则上”，但地铁站明显人变多，越秀区公司依旧要求正常上班。明天继续走路30分钟去地铁站。在广州没有电动车就像西方失去了耶路撒冷。	2022年11月14日 22:58	中高级达人	女	0	2	1	北京	20221114
小球球桃	石家庄改变疫情防控措施了，今天心里忐忑了一天，抖音上说什么的都有，大部分都是从自己角度出发在评论，我也一样。爸爸妈妈岁数大了，尤其是爸爸一身的基础病，不敢想象都放开后会是一种什么状况。保佑我们吧? ?	2022年11月14日 22:58	普通用户	女	0	4	2	河北	20221114
作者海菱	#广州海珠区疫情防控#相关部门查一下核酸检测公司的幕后老板是谁，这很有必要。一直这么做各种检测，人力物力财力都进去了……为什么大家都不满意。核酸产业链不除掉……后面一堆搞事情的。永远别小看幕后庄家，你压根不清楚他们这么搞得背后，到底是指着谁！现在人民群众情绪不稳定，疫情大家都穷 ?	2022年11月14日 22:58	名人	女	7	3	108	浙江	20221114
超想变甜啊	#石家庄疫情防控#或许能先从心理层面着手，逐渐消除大家内心对疫情的恐惧和抵触，不再害怕不再恐慌，不再关注每天增加的阳性数字，真正做到不影响正常的生活和经济活动，才可以真正能走共存路线。一味还是谈“疫”色变，根本思想层面不做转变，恐怕也还是于事无补，只能被动躺平。个人之拙见，如有不对，请见狗头	2022年11月14日 22:58	普通用户	女	0	0	3	山东	20221114
吃瓜吃瓜最快乐	#广州海珠区疫情防控#最惨是那些陪绑乖乖听话的市民，不是地域歧视，这群闹事的人应该留案底遣返！如果在广州不开心的就回家建设家乡！我的家人被封控了10多天，没有物资，都送给这些人！自己全靠网上抢菜，老人家又不熟练操作手机，身体又不好，担心s了！ ?	2022年11月14日 22:58	普通用户	男	0	15	61	广东	20221114
余铭201006	#乌鲁木齐疫情防控#乌鲁木齐封控100天将如何影响美国中期选举？将对中美关系产生怎样深远影响？ ?	2022年11月14日 22:58	普通用户	男	0	0	0	其他	20221114
佐伊百科	造成人民币对美元汇率大涨的原因，我这边按照我的理解列举几个1、11月10日美国CPI数据为7.7%，低于预期，这会导致美联储接下来的加息速度放缓2、因为市场预测美联储接下来可能放缓加息，所以美元指数开始了暴跌，目前看在107左右，今天一度跌到106，加息放缓意味着美元指数上涨空间有限，也可以理解为见顶3、11月11日，上层公布了优化防疫工作的二十条措施，具体的内容可以查找一下文件仔细看看，疫情防控政策持续优化，就有利于促进经济长期向好，叠加前期的政策手段干预汇率，市场信心提振，进而推动人民币汇率大幅反弹4、今天石家庄市发布了一封信：全面对标对表严格执行中央防疫二十条措施。长期看，人民币汇率将继续在合理均衡水平上保持基本稳定。中长期来看，我国财政政策、货币政策空间依然充足，经济韧性强劲，所以人民币汇率稳定将是必然的一个结果。#人民币汇率#	2022年11月14日 22:58	普通用户	女	0	0	0	福建	20221114
麻辣香郭的无声炮仗	#广州海珠区疫情防控# 打着反对过度封控的旗号，发泄心中之恶。这种“第一枪”，谁稀罕呢。 ?	2022年11月14日 22:58	名人	女	0	19	158	广东	20221114
桃桃谈花	#广州海珠区疫情防控#广州政府已经做的很好了，怎么还有人闹事 ?	2022年11月14日 22:58	普通用户	女	0	7	12	广东	20221114
RikkyRong	#北京疫情防控#验证自己是否被屏蔽? ?	2022年11月14日 22:58	普通用户	女	0	0	6	北京	20221114
RainyPuppy	#广州海珠区疫情防控#群体不善推理，却又急于行动。群体只会干两种事——锦上添花或落井下石。群体的权力令人生畏，然而有身份团体的权力更让人害怕。 ?	2022年11月14日 22:58	普通用户	女	0	3	3	广东	20221114
要开心亿点哦KK	#广州海珠区疫情防控#快点好起来吧，快点好起来吧 ?	2022年11月14日 22:58	普通用户	女	0	2	1	广东	20221114
张春红的微博	记录我在广州悲惨的一天下班7.00路过小新塘回迁房核酸点，排队最少不得300m,而且大家人挨人的排队，我想着回家吃个饭再来。8.40我到核酸点排队，人不算太多。9.00如果再多做一管，就到我了，但是人家准时收队，我记得我后面还有很多人，当时大家出现了一点争吵，反正就是吵着要做核酸，说他们为什么不说，浪费时间排队。吵也没用人家照样收队。好，我走。9.05到新塘社区医院，自费做核酸，刚到排上队，人家说今天不做了，不收钱了。好吧。我走。9.30到东圃步行街核酸点，刚到就听见人再喊不做了。然后看看广州本地宝，粤省事去找24小时核酸点。到现在我还没有做上。明天上班要48小时核酸。前天我六点四十去做，人家就收队了。我承认是我脆弱，我承认是我懒惰为什么没有天天做核酸。我承认此时此刻我很无助，我想哭。我的核酸15日凌晨2点过期。最近看到很多放宽政策，什么时候出入不在需要24小时核酸。#广州疫情##广州疫…	2022年11月14日 22:58	普通用户	女	0	1	0	湖南	20221114
YoLytwins成长记	7Y1M11D #萌娃养成记##生活的模样##生活的可爱瞬间##说走就走的旅行##网课##广州疫情##广州海珠区疫情防控# 唉，网课，虽然孩子们很兴奋，但大人们真的是半点不想呀感觉广州这轮疫情，大黄埔还好呀，竟然也要跟着停课，然后每天又要带孩子去楼下做核酸，还真不如在学校两点一线的更安全学没学好，午觉也没的睡，然后在家又闷着就吵着要看电视，下楼玩的次数明显增多，楼下也是一群一群的孩子，交叉的更多唉，赶紧恢复线下课吧	2022年11月14日 22:58	普通用户	女	0	0	0	广东	20221114
Mr_Yue	#广州海珠区疫情防控#噢噢噢还没解封 ?	2022年11月14日 22:58	普通用户	女	0	0	0	广东	20221114
怒怼精日	#广州海珠区疫情防控# 不知道说啥，好难过。还是那句话吧，自己的健康自己保障。也不说什么莫经什么苦，什么善。放开吧，想要为自己健康着想就好好带口罩?，备点药什么的。 ?	2022年11月14日 22:58	普通用户	女	0	0	3	海外	20221114
说真话的毛星火	#石家庄疫情防控#美国死了一百多万无人问，中国芝麻大小的事天下知。某些人类明明智商堪忧，还以为自己挺有正义感的 ?	2022年11月14日 22:59	名人	男	0	0	5	湖南	20221114
呼儿·嘿呦	做好个人防护是必要的，换个思路想想，我们的生活是往正常道路上恢复大家慢慢缓神#石家庄疫情防控# 2石家庄 ?	2022年11月14日 22:59	普通用户	男	0	0	1	河北	20221114
Belly丶Monster	#广州海珠区疫情防控#6 防疫人员好惨 ?	2022年11月14日 22:59	中高级达人	男	0	0	0	广东	20221114
好大的奕	看了一天关于石家庄关闭核酸点的事，有看到两面人的存在。什么是两面人呢？就是以前防控要求特别严的时候，某些人一直在阴阳怪气喊着“放开”要学国外“躺平”。但是呢，现在石家庄开始试点放松对疫情管控的要求后，这些人便开始把以前的内容删掉，摇身一变「防疫爱好者」，他们开始批评「放开」，开始控诉当地不管大众死活。当然了，还是要先说明一下，石家庄不再检查核酸并不等同于放开。当地早在8月份的时候就开始建立方舱，增加床位等，就是为了等现在这一场新的战役。我也是才看到这位「锄午」的瓜。据说，他之前一直在说新冠是「大号感冒」，抨击咱们的防控措施，结果呢，他孩子在家发烧，他迅速在网上写小作文，艾特这又艾特那，然后插队进医院。并且，他同小区的阳性老人都没能进医院。（这一点可能还有待核实我主要想说的呢，也是关于这种两面人的存在。以前觉得防疫措施严了，他要批评，要学习老美比较先进的「躺平」。现在稍微放松一些了，他便开…	2022年11月14日 22:59	名人	男	16	17	214	其他	20221114
unusualnormalhumanbeing	#广州海珠区疫情防控#一点素质都没有 穷不是没有道理的 ?	2022年11月14日 22:59	普通用户	男	0	0	0	其他	20221114
陪你点燃银河尽头的篝火	#广州海珠区疫情防控#为什么封那么久心里没点b数吗阿？？晚晚偷偷送货，被巡逻的人都骂回去了还晚晚都有 ?	2022年11月14日 22:59	普通用户	女	0	19	81	广东	20221114
万事大橘喵	#广州海珠区疫情防控# 真系好hi乱，背后肯定有人指s的，真是无法无天了。扫黑行动赶紧开始吧???	2022年11月14日 22:59	名人	男	0	0	0	广东	20221114
小黄丫加油	#广州海珠区疫情防控#佩服 ?	2022年11月14日 22:59	普通用户	男	0	0	0	其他	20221114
卡姆萨尔	#石家庄疫情防控# 看了快一天的帖子，只感觉人的悲欢并不相通唉... ?	2022年11月14日 22:59	普通用户	男	0	1	6	其他	20221114
雷火艾灸	#广州海珠区疫情防控#广州当地现在什么情况了呀？ ?	2022年11月14日 22:59	名人	男	0	3	3	北京	20221114
張皓Daneil	【石家庄取消部分核酸点后怎么样了？市卫健委：后续还有政策发布】11月14日晚间，记者致电石家庄12345，确认石家庄自今日起取消常态化核酸点。与取消常态化核酸点配套的措施是，地铁和公交方面自15日起不再查验核酸有效期，除重点场所外不再查验72小时核酸证明。路人如果有做核酸检测的需求，可以前往医院进行检测。记者在石家庄中医院看到，排队做核酸的队伍很长，采集点明确标示着单采和混采的价格。多名读者向记者反映，目前小区的风险管控已经精确到了楼单元，没有阳性病例的单元居民可自由出入小区。长安区热线工作人员也表示，目前居民进出小区不再需要查验核酸有效期。根据记者今日在石家庄的实地体验，位于石家庄市中心的勒泰商城，进入不需要查看72小时核酸，只需要健康码绿码便可进入。位于市中心的大型超市，进入时同样不需要查看72小时核酸，需要测温并持有绿码。在市中心的北国商城地铁站，今日下午仍需查验72小时核酸码方可…	2022年11月14日 22:59	名人	男	0	0	1	北京	20221114
火星荔枝yu	#广州海珠区疫情防控#这是在降热搜了吗 ?	2022年11月14日 22:59	名人	女	0	5	7	广东	20221114
今天酱油多少钱	阿图什市筑牢疫情防控安全屏障 全市物资供给充足 O阿图什市筑牢疫情防控安全屏障 全市物资供给充足 ?	2022年11月14日 22:59	普通用户	男	0	0	0	新疆	20221114
就是爱吃顶流瓜	#广州海珠区疫情防控#城中村那些租客被封了这么久，完全是他们自己作出来的，从一开始叫他们配合防疫防控，他们没有一个人听，依然我行我素，有些人一年多没做过一次核酸，直到后来疫情失控，被迫把他们给封了，然后他们就开始闹事。给他们派发了抗疫物资，还说发的不是他们喜欢吃的，然后还造谣说没有派发抗疫物资，一袋袋米面，直接从他们房子里搜出来，有些还没开封呢。他们这些人这一次真的寒了广州人的心。我们欢迎所有把广州当成自己家的人，那些不是真心爱广州的人，请你们离开，我们供不起你们。	2022年11月14日 22:59	普通用户	女	0	0	0	其他	20221114
好好生活放过自己	#广州海珠区疫情防控#我不止一次赞叹过广州的包容性强，但直到今天才发现这也是一个弊端，打工人太多，素质参差不齐，难管理就容易乱。 ?	2022年11月14日 23:57	普通用户	男	0	13	76	广东	20221114
布丁-木木林	#广州海珠区疫情防控#我不清楚情况，但是我心疼那一地的大米，糟蹋粮食的人真的对得住自己良心吗？ ?	2022年11月14日 23:57	名人	女	0	2	50	广东	20221114
cccccc816	#广州海珠区疫情防控#建议各位小仙女才子哥理智点，多些思考，不要被道听途说的一些信息引导，事出必有因，大家可以先等等官方报道。故意闹事者自有法律制裁，真没必要延伸至地域黑的层面，毕竟没人能保证自己一直在一个地方呆着@广州日报 @广州交通电台 ?	2022年11月14日 23:58	普通用户	男	0	0	2	广东	20221114
夕风残月2452663865	#广州海珠区疫情防控#啥情况啊这是 ?	2022年11月14日 23:58	普通用户	男	0	0	0	广东	20221114
_摸摸摸鱼_	#广州海珠区疫情防控# 我觉得好可怕广州不知道又会怎样爆发了而且我这里距离海珠区很近，还在封控中呢 ?	2022年11月14日 23:58	普通用户	女	0	0	0	重庆	20221114
屠尽傻狗专用	#广州海珠区疫情防控#我震怒 ?	2022年11月14日 23:58	普通用户	男	0	0	0	其他	20221114
Hellomi鲵	#广州海珠区疫情防控# 大家都难啊，需要相互理解和配合…这么搞也不知道疫情如何褪去 ?	2022年11月14日 23:58	名人	女	0	0	3	广东	20221114
Solitudesssssss	#石家庄疫情防控# 大三能恢复到19年前吗… ?	2022年11月14日 23:58	普通用户	男	0	0	1	其他	20221114
月闪月闪亮清清	#广州海珠区疫情防控#曾几何时，隔离还需集中配物资？这是计划经济吗？ ?	2022年11月14日 23:58	普通用户	女	0	0	2	北京	20221114
我是胖子1012	#广州海珠区疫情防控#看了视频和截图，这些人真不是东西刑据，谈个屁 ?	2022年11月14日 23:58	普通用户	男	0	1	7	浙江	20221114
[truncated: 11,104 more rows]
